# Supplementary material for: Pro-inflammatory cytokines mediate the epithelial-to-mesenchymal-like transition of pediatric posterior fossa ependymoma
Source: Nat Commun. 2022 Jul 8;13:3936. doi: 10.1038/s41467-022-31683-9 (PMC9270322; doi:10.1038/s41467-022-31683-9)
Supplement: Supplementary file 4 — Supplementary Data 1 [file 41467_2022_31683_MOESM4_ESM.xlsx]

## Sheet: TableS1
ID	CBTN Biospecimen ID	CBTN Patient ID	Location	Molecular Group	Time to Follow Up / Death	Status	Dx type	WHO grade
I1	7316_429	C97293	PF	PFA-1	60	Alive	Initial	2
I12	7316_506	C108609	PF	PFA-1	NA	Alive	Initial	2
I16	7316_749	C406884	PF	PFA-1	51	Alive	Initial	2
I26	7316_2858	C789291	PF	PFA-1	24	Deceased	Initial	2
I3	7316_873	C140343	PF	PFA-2	46	Alive	Initial	2
I33	7316_1806	C513402	PF	PFA-2	55	Deceased	Initial	2
P3	7316_892	C140343	PF	PFA-2	46	Alive	Progressive	2
I11	7316_1641	C705897	PF	PF_SE	NA	Alive	Initial	3
I13	7316_330	C16728	PF	PFA-1	56.1	Deceased	Initial	3
I15	7316_47	C20418	PF	PFA-1	61	Alive	Initial	3
I19	7316_1954	C596919	PF	PFA-1	44	Alive	Initial	3
I2	7316_509	C108978	PF	PFA*	117.4	Alive	Initial	3
I20	7316_2243	C607128	PF	PFA-1	46	Alive	Initial	3
I21	7316_2558	C632220	PF	PFA-1	23	Alive	Initial	3
I22	7316_1961	C654237	PF	PFA-1	NA	Alive	Initial	3
I23	7316_2609	C659034	PF	PFA-1	25	Alive	Initial	3
I25	7316_384	C78597	PF	PFA-1	55	Alive	Initial	3
I27	7316_2267	C885969	PF	PFA-1	31	Alive	Initial	3
I29	7316_443	C91881	PF	PFA-1	56	Alive	Initial	3
I31	7316_160	C35793	PF	PFA-2	83	Alive	Initial	3
I32	7316_2125	C427671	PF	PFA-2	16	Alive	Initial	3
I34	7316_1886	C53382	PF	PFA-2	58	Alive	Initial	3
I35	7316_1642	C705774	PF	PFA-2	NA	Alive	Initial	3
I37	7316_394	C85731	PF	PFA-2	61	Alive	Initial	3
I4	7316_1078	C291633	PF	PFB	19	Alive	Initial	3
I5	7316_1107	C334191	PF	PFA-1	16	Alive	Initial	3
I7	7316_496	C121647	PF	PFA-1	65	Alive	Initial	3
M38	7316_2278	C776745	Spine	PFA-1	70	Alive	Metastasis	3
M39	7316_2182	C609711	Spine	PFA-2	24	Deceased	Metastasis	3
M7	7316_3319	C121647	Spine	PFA-1	65	Alive	Metastasis	3
M8	7316_232	C54489	Spine	PFA*	54	Alive	Metastasis	3
M9	7316_490	C47724	Cortex	PFA-1	22	Alive	Metastasis	3
P40	7316_1706	C276381	PF	PFA-1	9	Alive	Progressive	3
P41	7316_2109	C602946	PF	PFA-1	66	Alive	Progressive	3
P42	7316_3069	C841320	PF	PFA-2	16	Deceased	Progressive	3
P6	7316_2758	C30012	PF	PFA-2	143	Alive	Progressive	3
R31	7316_1784	C35793	PF	PFA-2	83	Alive	Recurrence	3
R7	7316_2661	C121647	PF	PFA-1	65	Alive	Recurrence	3
I10	7316_1969	C655098	PF	NA	NA	Alive	Initial	NA
I14	7316_889	C186837	PF	PFA-1	58	NA	Initial	NA
I17	7316_2966	C42558	PF	PFA-1	28	Alive	Initial	NA
I18	7316_1944	C457806	PF	PFA-1	NA	Alive	Initial	NA
I24	7316_2648	C686955	PF	PFA-1	24	Alive	Initial	NA
I28	7316_405	C91758	PF	PFA-1	13	Alive	Initial	NA
I30	7316_455	C96309	PF	PFA-1	13	Deceased	Initial	NA
I36	7316_2757	C745011	PF	PFB	4	Deceased	Initial	NA
