# Supplementary material for: Pro-inflammatory cytokines mediate the epithelial-to-mesenchymal-like transition of pediatric posterior fossa ependymoma
Source: Nat Commun. 2022 Jul 8;13:3936. doi: 10.1038/s41467-022-31683-9 (PMC9270322; doi:10.1038/s41467-022-31683-9)
Supplement: Supplementary file 5 — Supplementary Data 2 [file 41467_2022_31683_MOESM5_ESM.xlsx]

## Sheet: Astrocytes
Gene	padj	Avg. log2(FC)
DPP10	1.5815e-112	2.17401
STXBP5L	5.33249e-107	2.1073
LINC00907	3.55798e-78	2.24518
LINC00609	2.17992e-76	2.21901
LINC01088	6.74457e-75	2.15764
ERBB4	2.31086e-73	2.16396
C8orf34	7.85313e-72	2.15566
ABCB11	1.66098e-69	2.29747
PPP2R2B	2.33472e-69	2.09871
RYR3	4.32616e-69	2.30783
MAPK10	2.19077e-67	1.99478
NPAS3	3.8003e-64	1.93493
NTRK2	1.28106e-63	2.04114
TMEM232	2.76119e-62	2.16318
CFAP54	5.35589e-62	2.00091
WDR49	2.61366e-61	2.18455
CNTN1	1.3326e-59	2.19561
CCSER1	5.77255e-59	2.16508
GRIA4	3.26084e-57	2.04375
LSAMP	4.16571e-57	1.96653
PPP1R12B	5.55691e-57	2.0648
CNTN5	1.12741e-56	2.11178
HCN1	7.48182e-56	2.09872
NRG3	1.00742e-55	2.06185
ADCY2	1.65754e-54	2.10012
VWA3A	1.04169e-53	1.98398
RMST	1.55559e-53	2.001
HYDIN	1.87223e-52	2.09954
SLC1A3	2.59262e-52	1.852
AGBL4	2.59262e-52	2.11469
PLEKHA5	4.70857e-52	1.97497
AQP4	1.6117e-51	1.89543
CSMD1	1.95688e-50	2.0644
KIAA2012	6.42959e-50	2.06416
DNAH7	1.59882e-49	2.1445
AC092957.1	1.72398e-49	1.95129
LRRIQ1	2.26875e-49	1.80587
ARMC3	8.4887e-49	1.91623
RNLS	2.0024e-48	2.41091
MALAT1	2.28349e-48	1.46452
CTNNA2	8.71399e-48	2.06581
RFX3	9.5416e-48	2.00814
SOX5	1.0942e-47	2.01745
TOGARAM2	1.73904e-47	1.97942
CTNND2	1.73904e-47	2.00737
CFAP299	3.202e-47	2.03776
PTPRQ	5.69057e-47	2.20968
ITM2C	7.08881e-47	2.20591
PCDH9	1.28989e-46	1.99716
MAGI2	1.3349e-46	1.99417
RORA	1.60639e-46	1.97024
MIR99AHG	1.61116e-46	1.87524
TTC6	2.13902e-46	2.15921
DACH1	2.26937e-46	2.16556
CRB1	9.92499e-46	2.26791
SERPINI2	2.05908e-45	1.99533
CACNA1A	3.31836e-45	2.05238
HIF3A	8.78176e-45	1.94769
LRRC9	1.01332e-44	2.06174
SMOC1	1.63271e-44	2.00804
CST3	1.63271e-44	2.03627
ATP8A1	2.46432e-44	2.29493
GFAP	3.73591e-44	1.79843
ANKFN1	4.51663e-44	2.21459
RFX4	6.8108e-44	2.10303
NEK11	8.61624e-44	2.06143
LRRTM4	1.04154e-43	2.07934
GRAMD2B	1.24251e-43	2.08311
CLU	1.86842e-43	1.87184
DTNA	1.79318e-42	1.92563
CFAP43	2.13078e-42	1.86533
GALNTL6	5.16236e-42	2.15362
EDIL3	2.41568e-41	2.39465
RELN	4.76106e-41	2.05824
PACRG	6.6164e-41	2.13562
ATP1B1	1.58746e-40	2.07579
DTHD1	1.59462e-40	1.96773
NFIA	1.96589e-40	1.93056
ATP1A2	8.30723e-40	1.88392
ROR2	1.19506e-39	2.18586
NAV3	1.46903e-39	2.01444
TRPS1	2.43652e-39	2.00689
GMPR	6.47056e-39	2.09128
WDR78	7.35978e-39	2.13929
SLC9C2	1.99438e-38	2.48567
CSMD3	2.07268e-38	2.08745
FRMD5	4.43003e-38	2.26124
AUTS2	4.57381e-38	2.0399
PRKG1	6.67206e-38	2.03997
ANK2	7.7475e-38	1.93358
AL157886.1	1.05841e-37	2.28995
LAMA2	1.25641e-37	1.98927
ITGB4	1.92529e-37	2.01152
NKAIN3	2.51663e-37	1.98277
DNAH12	4.41465e-37	2.07383
DCDC1	4.54005e-37	1.96855
LINC02197	6.2369e-37	2.27847
PAK3	7.73554e-37	2.56109
ROBO2	1.48873e-36	1.93965
AC013470.2	2.37153e-36	2.03578
SPATA17	3.84618e-36	2.08649
CCDC30	5.3722e-36	2.02729
SPAG17	5.5231e-36	1.89755
SLC20A2	1.06818e-35	2.16017
IGFBP5	1.95724e-35	2.0747
ZBBX	4.22154e-35	1.98573
GPM6A	8.49423e-35	1.96726
DZIP3	9.82809e-35	2.04914
SPEF2	1.15092e-34	1.96957
LINC00486	1.39601e-34	1.83919
MECOM	1.95235e-34	2.03753
FMN2	1.95235e-34	2.20215
ZBTB20	1.95279e-34	1.82858
NEK5	2.50279e-34	2.05864
GREB1L	5.28749e-34	2.11296
KIAA1549L	5.32966e-34	2.15702
CFAP47	5.3864e-34	2.04708
CLASP2	6.4921e-34	2.07763
FSTL5	7.21703e-34	2.5437
DNAH9	7.47813e-34	1.95502
AGBL1	9.14057e-34	2.04798
WWOX	9.84935e-34	1.97787
EFCAB2	1.3252e-33	2.01044
MSX1	1.73791e-33	1.88149
AL672167.1	1.74042e-33	2.27475
IGF2	1.75184e-33	2.02846
NTM	2.00051e-33	2.02952
LDB2	2.63818e-33	2.12152
ZNRF3	2.86014e-33	2.23553
DNAH6	4.01654e-33	1.94963
FBXL7	6.19963e-33	2.02928
GLIS3	2.43795e-32	1.84967
ASTN2	2.64612e-32	2.19736
AQP4-AS1	3.12902e-32	2.16316
TTLL5	5.02136e-32	2.11187
MAP3K19	8.2402e-32	2.28633
NCAM1	9.36103e-32	1.89457
RBFOX1	1.19765e-31	2.00556
KCTD8	2.58666e-31	2.35538
PHACTR1	5.26359e-31	1.95476
MYO16	6.5921e-31	2.17515
ID4	1.01052e-30	1.91704
EYA2	1.07088e-30	1.96492
LINC01876	1.51522e-30	2.41633
ZIC1	1.72243e-30	1.97905
SORBS1	1.76873e-30	1.84861
NCKAP5	1.96032e-30	1.97111
SNCAIP	1.9737e-30	2.3259
CFAP52	2.12914e-30	1.9697
SDK1	2.65889e-30	2.07152
AC068587.4	3.37272e-30	1.92805
ABTB2	3.79778e-30	2.8275
ARMC2	4.78852e-30	2.03382
ROR1	6.15232e-30	2.1503
CADM1	8.93767e-30	1.89684
C4orf47	9.50421e-30	1.81109
DNAH11	1.18054e-29	2.01094
CSRNP3	1.33926e-29	2.08525
EVI5	1.39613e-29	2.21649
GPM6B	1.54709e-29	1.85753
TTLL9	1.76172e-29	2.18226
CCDC114	1.83244e-29	2.25871
NEBL	2.97976e-29	2.01332
STK33	3.0363e-29	1.9124
LINC00461	3.07911e-29	2.00853
MSI2	3.1876e-29	1.95434
FREM1	3.23133e-29	2.08325
ZHX3	3.65567e-29	1.7414
SPAG1	3.68729e-29	1.97412
DCLK1	3.89579e-29	1.94225
BMPR1B	3.94515e-29	2.35676
SSBP2	4.4203e-29	2.00983
CFAP100	4.4203e-29	2.05444
PDE3A	4.76081e-29	2.27033
BPTF	4.78387e-29	1.86536
DYNC2H1	5.04042e-29	2.05994
DDX17	5.53872e-29	1.72207
SMYD3	5.84249e-29	2.06136
PARD3B	6.43795e-29	2.00242
AL139383.1	8.501e-29	2.27302
AC090630.1	9.75993e-29	2.73943
CFAP61	1.1825e-28	2.13912
DNAI1	1.21652e-28	1.96714
ADGRL3	1.25519e-28	1.86688
PITPNC1	1.71131e-28	2.01847
DPP6	1.79813e-28	1.98093
TNIK	1.83909e-28	2.01062
KCNH5	2.03225e-28	2.68133
SYNE1	2.42383e-28	1.83911
NLGN1	3.92472e-28	1.90527
CCDC146	3.92472e-28	1.97325
ALDH1L1	4.23901e-28	1.92602
SEMA3C	6.71843e-28	2.11344
CFAP157	6.77133e-28	1.94584
RHOJ	7.12558e-28	2.13946
TCTEX1D1	8.26087e-28	1.8312
SETBP1	1.35567e-27	2.33291
IFT88	2.68574e-27	2.03261
PTPRZ1	2.99761e-27	2.05555
TSGA10	4.48774e-27	2.1428
DMD	9.91227e-27	1.8245
AL022068.1	1.00392e-26	2.17854
CFAP70	1.972e-26	1.77209
MTATP6P1	2.12247e-26	2.11862
FOXP2	2.13388e-26	2.02683
FUT9	2.65688e-26	2.20556
RFX2	2.67494e-26	1.9178
ADGB	3.00053e-26	1.97035
NPHP1	3.67862e-26	2.00239
MEIS2	4.02809e-26	1.96342
JAKMIP2	4.94525e-26	1.90763
ZFP36L1	5.60726e-26	1.93001
CDHR3	5.60726e-26	1.96434
IQCH	5.86939e-26	2.23839
FHAD1	7.11986e-26	1.86204
LRP1B	8.12243e-26	1.89478
COL4A5	8.88443e-26	2.17846
ZSWIM6	9.39667e-26	2.08667
APC2	9.45797e-26	2.39034
INPP4B	9.94756e-26	2.08601
INTU	1.1275e-25	1.78676
FRMPD2	1.14673e-25	2.19138
TMEM163	1.47004e-25	1.99034
EFHC2	1.57138e-25	2.05311
NAALADL2	1.97096e-25	1.95596
C1orf158	2.12699e-25	1.91338
WWC1	2.18153e-25	2.07761
CSPP1	2.19199e-25	1.90891
LRGUK	2.33588e-25	2.23959
KIF27	2.59518e-25	1.96709
RGS22	3.52082e-25	2.12891
OPHN1	3.6314e-25	1.8511
TMEM108	3.72506e-25	1.96365
NBEA	4.60896e-25	2.00855
EPHA6	5.37377e-25	2.07084
LRBA	5.49782e-25	2.0173
TENM3	5.87938e-25	1.95546
MYO3A	6.19101e-25	2.25887
MYO9A	6.83322e-25	1.94769
ULK4	8.3018e-25	1.88411
DOCK3	9.30161e-25	1.88817
JPX	1.23239e-24	2.12349
ITSN1	1.38835e-24	1.72293
DOK6	1.65063e-24	2.28133
CEP83	1.66868e-24	1.90018
CEP126	1.87415e-24	1.77634
PHYHIPL	2.13531e-24	2.13132
RFX3-AS1	2.13629e-24	1.88951
FARP1	2.21382e-24	2.28571
RPS6KA5	2.69588e-24	2.00234
BOC	3.09155e-24	2.03623
DRC1	3.19237e-24	2.076
AFF3	3.61574e-24	1.86277
FAM227A	3.86497e-24	1.99659
STRBP	4.21503e-24	2.01805
AC124319.2	6.15091e-24	2.22756
ANTXR1	6.58253e-24	2.09932
LRP2BP	8.69085e-24	2.15134
ELN	1.32452e-23	1.89075
SLIT2	1.58388e-23	1.88516
SOX6	1.83254e-23	1.993
PTPRD	1.86705e-23	1.82071
LMNTD1	2.35951e-23	2.15165
KIF1A	2.39892e-23	2.67762
CFAP73	2.52995e-23	1.99941
AC010099.4	2.84375e-23	2.48619
CCDC170	2.85545e-23	2.15229
HSP90AA1	2.90791e-23	1.6666
EFHC1	3.17076e-23	1.92228
LGI1	3.71314e-23	1.9855
NFASC	4.09825e-23	2.42834
LIMCH1	4.24381e-23	1.94351
SPAG16	5.54477e-23	1.95346
SPAG6	6.01951e-23	1.93528
DST	7.34119e-23	1.66363
AL390957.1	7.48816e-23	2.21335
TCF4	8.92724e-23	1.80578
GYG2	9.21235e-23	2.41369
CDK14	9.53431e-23	1.9495
PAX3	1.01806e-22	2.22029
C6orf118	1.12079e-22	1.93654
PLCH1	1.29432e-22	2.09205
NSMF	1.45309e-22	2.24751
CFAP45	1.91796e-22	2.0419
WDR11	2.06063e-22	1.88683
CFAP46	2.26115e-22	1.94268
NEK1	2.3678e-22	2.00722
COL28A1	2.40357e-22	2.13825
C5AR1	3.04435e-22	2.22551
CASC1	3.78706e-22	1.89311
CACNA2D1	7.4099e-22	2.04332
IQCA1	1.09473e-21	1.82584
PPIL6	1.21756e-21	1.84973
ANKRD18CP	1.52714e-21	2.19203
MAK	1.71376e-21	2.12827
NR2F1	2.37778e-21	2.41874
C9orf3	2.37853e-21	2.03314
ADGRA3	2.65589e-21	1.79714
DPYSL2	2.66211e-21	1.84402
TNC	2.66211e-21	2.09128
GABRG1	2.82962e-21	2.06615
KIF1B	3.00097e-21	1.88569
ZHX2	3.07383e-21	2.2141
MOK	3.24247e-21	1.91653
OSBPL11	3.29888e-21	1.93684
PSD2	3.78717e-21	2.28399
LINC00271	5.5503e-21	2.30348
AC093535.1	5.92683e-21	2.25913
PDE4DIP	6.07911e-21	2.17508
PPP1R9A	6.09352e-21	1.7547
CHD9	7.02318e-21	1.85075
RNF19A	7.29374e-21	1.98539
MAPK4	7.68232e-21	2.04136
NFIB	7.936e-21	1.75116
CANX	7.95013e-21	1.95083
BBS9	8.55188e-21	2.14726
VWA3B	8.85007e-21	2.2095
MACROD2	9.20655e-21	1.93143
FAM189A2	1.05698e-20	2.04675
COBL	1.17425e-20	2.0603
KLHL32	1.26384e-20	2.18328
AP1S2	1.40278e-20	1.89131
SPAG8	1.458e-20	1.92569
MAML2	2.19534e-20	1.78741
HES1	2.28125e-20	2.12492
AC006305.1	2.62869e-20	2.51638
PTPRT	3.24722e-20	2.16232
JHY	3.3802e-20	2.10235
WDFY3	3.47213e-20	2.1879
AKAP9	3.90018e-20	1.68004
EFNA5	3.90018e-20	2.21577
PPP1R42	3.91344e-20	1.85179
C11orf49	3.91344e-20	1.9288
EYA4	4.12967e-20	2.07894
MLC1	4.22198e-20	2.23336
LIFR	4.57038e-20	1.76408
PCAT1	5.09346e-20	2.03239
APC	5.66974e-20	1.86334
LINC00632	6.78829e-20	1.94034
WDR60	7.13898e-20	1.77264
CLVS1	7.26746e-20	2.07391
CCDC162P	9.47579e-20	2.01604
APLNR	9.61727e-20	2.19338
STARD13	1.13553e-19	1.97032
AKT3	1.18946e-19	2.04427
EXT1	1.31981e-19	2.21243
ACOT11	1.33906e-19	2.12928
ARMC9	1.38401e-19	2.32936
DCLK2	1.53819e-19	2.05807
GEM	1.66115e-19	2.37265
TTC3	1.83276e-19	1.8992
PDE4D	1.91194e-19	1.85712
PTPRG	2.05664e-19	1.7732
CCDC173	2.4086e-19	1.97015
FZD3	2.51317e-19	2.05077
AC073050.1	2.65121e-19	2.20721
ADARB2	2.76221e-19	2.06078
REV3L	2.78442e-19	1.75951
TTYH1	2.83427e-19	2.60685
HMGB1	3.05855e-19	1.79706
SATB2	3.15164e-19	2.15226
WDR63	3.21364e-19	1.84311
AL390879.1	3.21364e-19	2.10225
TSPAN3	3.21364e-19	2.14134
AZIN1	3.21364e-19	2.16122
IQCG	3.88469e-19	1.78799
GPATCH8	3.96673e-19	1.90287
CHST9	4.59937e-19	2.51555
SLC44A5	4.89461e-19	2.22838
PBX1	5.38615e-19	1.73845
EIF4G3	5.4302e-19	1.83
LRRC23	5.4756e-19	2.00544
PNISR	5.55103e-19	1.59251
ACSS1	7.09551e-19	2.07032
ZFPM2	7.1563e-19	1.88886
CD36	7.34205e-19	1.75832
AHCYL2	7.43715e-19	2.03352
ABCC9	7.85679e-19	2.24733
AL135926.1	8.12716e-19	3.09865
PPARG	9.14364e-19	2.1299
PPARGC1A	9.50438e-19	2.19741
KIAA0825	9.5183e-19	1.92099
CFAP221	9.65214e-19	1.87001
SUSD4	9.84437e-19	2.0505
CKB	9.85819e-19	1.81148
TBC1D19	1.02661e-18	1.85079
VCAN	1.04878e-18	1.5148
RBM6	1.04909e-18	1.70943
AC009495.3	1.12403e-18	1.91721
FAM189A1	1.28083e-18	2.00742
AC113383.1	1.38544e-18	2.26012
AL365259.1	1.43218e-18	2.56518
ADAMTS6	1.5055e-18	2.12839
SRGAP1	1.51116e-18	1.84046
NDRG2	1.53563e-18	1.96142
SIPA1L1	1.68534e-18	1.87312
DPY19L2P2	1.73667e-18	2.2352
DNAAF1	1.76404e-18	1.82492
TMEM161B-AS1	1.82526e-18	1.73706
RBM5	1.86262e-18	1.69903
CCDC39	2.08319e-18	1.91939
CASC2	2.33642e-18	2.20423
TSC22D2	2.35906e-18	2.0945
KCNN3	2.50582e-18	1.97181
GRIN2A	2.58798e-18	2.02798
NRG4	2.79121e-18	2.00198
PDZRN3	3.07654e-18	2.27945
LAMA1	3.1974e-18	1.82035
ADAMTS18	3.24253e-18	2.28825
ATP2B2	3.29496e-18	2.30258
NRXN3	3.48666e-18	2.07177
HYDIN2	3.97606e-18	2.13452
AC110023.1	4.14365e-18	2.20722
DPY19L2P1	4.66894e-18	2.17341
UBE3A	5.24769e-18	2.04259
NKTR	5.24819e-18	1.77246
PANTR1	5.40705e-18	2.07303
LUC7L3	5.43053e-18	1.56509
PSD3	5.43053e-18	1.8235
CDC42BPA	5.71484e-18	1.8518
PPFIA2	6.25109e-18	2.0993
TRIM2	6.83427e-18	1.8263
KCNT2	6.94454e-18	2.44909
TOGARAM1	7.49836e-18	2.04347
CTDSPL	8.64682e-18	1.91644
MNS1	8.96662e-18	1.91285
NME7	9.15491e-18	1.90644
ADAMTS3	9.27302e-18	2.23537
LINC00621	9.39065e-18	2.04705
SYT17	9.39065e-18	2.09345
CASC4	1.00093e-17	1.90682
GABPB1-AS1	1.0204e-17	1.75958
NEO1	1.13927e-17	2.04388
H3F3B	1.23373e-17	1.92955
TPPP3	1.24942e-17	1.87285
TTC23L	1.28286e-17	1.96189
WLS	1.37823e-17	1.83665
ELP4	1.49298e-17	1.77813
TEX9	1.53273e-17	1.88372
MLF1	1.56956e-17	1.85115
ICA1L	1.80528e-17	2.13134
NF1	1.86911e-17	1.87967
PLEKHG4B	1.90316e-17	1.76273
AL133346.1	1.91771e-17	2.44307
CCDC40	1.96249e-17	1.77785
FTX	1.99574e-17	1.73277
RIC8B	2.00493e-17	2.26951
CABCOCO1	2.01265e-17	2.08293
SYNDIG1	2.01265e-17	2.14973
TMEM67	2.11243e-17	1.88916
PTPN13	2.50401e-17	2.14806
EXPH5	2.70802e-17	2.2758
ZFHX2	2.83065e-17	2.30782
MTSS1L	3.076e-17	2.24683
CYP4F12	3.23221e-17	1.98336
MIR100HG	3.41163e-17	1.75877
SSBP3	3.41163e-17	1.94088
LMO3	3.41187e-17	1.79214
ARHGAP32	3.41187e-17	1.98682
TEKT1	3.48176e-17	1.87524
RALGPS2	3.55321e-17	2.02177
PRDM6	4.031e-17	2.37978
CAPS2	4.22928e-17	2.16093
FAT3	4.67555e-17	1.90938
TNRC6A	4.75832e-17	1.85949
WDR93	4.87717e-17	2.10627
CFAP69	5.1154e-17	1.79849
NR3C2	5.53907e-17	2.13286
MTCO1P40	5.80353e-17	2.25042
CC2D2A	6.22797e-17	1.92449
NAV2	6.27878e-17	1.74789
ANKRD6	7.32665e-17	2.36468
AC234582.1	8.99356e-17	2.11195
SRGAP3	9.44357e-17	1.90388
PRNP	9.473e-17	1.97204
CREB5	9.51598e-17	2.02804
LINC00882	9.74491e-17	2.16448
PPP1R1B	1.00816e-16	1.88531
WNK2	1.04181e-16	1.92641
HS6ST3	1.04181e-16	2.07176
CPEB4	1.13946e-16	1.88602
NWD1	1.20938e-16	1.88996
NKD1	1.23089e-16	2.17682
TENM2	1.25356e-16	1.95698
ARMH1	1.33767e-16	1.78459
LRRN2	1.39978e-16	2.11523
2021-03-06	1.40618e-16	1.85129
MYCBP2	1.41633e-16	1.88601
IGSF1	1.46375e-16	2.25341
ANGPTL1	1.49912e-16	1.89532
SLC14A1	1.51258e-16	2.00458
PTK2	1.54271e-16	1.87957
FAM81B	1.72842e-16	2.05502
GALNT17	1.74695e-16	2.43711
SKAP2	1.86139e-16	2.06837
BBOX1	1.86139e-16	2.55684
AC008957.3	1.90722e-16	1.98289
ENO4	1.99693e-16	1.98503
ZNF638	2.02254e-16	1.77564
HIPK3	2.15696e-16	2.01259
ATP2B1	2.15696e-16	2.0353
TUBB4B	2.16572e-16	1.90774
ADAMTS9	2.24907e-16	1.99833
CFAP97D2	2.27089e-16	2.12958
EFCAB6	2.29545e-16	1.96395
GALNT3	2.30727e-16	2.04261
SPIN1	2.42696e-16	2.14484
AC104596.1	2.47664e-16	2.00195
POU2F1	2.47664e-16	2.08045
MAP2K5	2.47664e-16	2.08548
DPH6	2.61293e-16	2.10606
SFXN5	2.62828e-16	2.19509
AKAP14	2.66521e-16	3.01287
SNHG14	2.67865e-16	1.97514
ARHGEF26-AS1	2.85348e-16	2.22551
FANK1	2.8635e-16	2.1705
RUFY3	2.92349e-16	1.91224
SYNPO2	3.14783e-16	1.98859
PEBP4	3.21881e-16	2.50688
NECTIN3	3.26639e-16	2.53324
ITGB8	3.47833e-16	1.88439
BAZ2B	3.55113e-16	1.67656
HNRNPDL	3.68204e-16	1.63201
RALGAPA1	3.88064e-16	1.89675
CD81	3.91991e-16	2.14139
CCDC175	4.09031e-16	2.13346
LDLRAD4	4.11005e-16	1.8784
MGST1	4.2467e-16	2.08165
CCDC191	4.27059e-16	1.7898
GPR37L1	4.29884e-16	2.25727
MAP1B	4.40483e-16	1.82894
RBM25	4.43779e-16	1.61272
ZNF487	5.16447e-16	2.23123
MOB1B	5.20608e-16	2.13425
BCAN	5.45565e-16	2.22776
MACF1	5.6163e-16	1.78058
ALMS1	5.6163e-16	2.25075
AC099792.1	5.70599e-16	1.96335
DNAJC1	5.77048e-16	2.02898
GRAMD2A	5.83116e-16	1.98093
GTF2IRD2	5.88484e-16	2.11669
SRPK2	5.97645e-16	1.96665
DZIP1	6.37388e-16	1.98562
PRPF40B	6.39473e-16	2.44708
MAPK15	6.6066e-16	2.25362
MTRNR2L1	6.87079e-16	2.02784
USP54	7.42821e-16	2.06525
PLCB4	7.44347e-16	1.79778
ITPKB	7.8076e-16	2.03126
PLCE1	7.9105e-16	1.90834
FBXL13	8.28774e-16	1.96021
DNAI2	8.32545e-16	2.19524
LINC02340	9.1744e-16	2.41303
KIAA1109	9.42816e-16	1.9967
FBXL2	9.57487e-16	1.92464
MAP2	1.02716e-15	1.72383
SOBP	1.07926e-15	1.94067
KCNMA1	1.0925e-15	1.91794
GRIK1	1.23429e-15	1.88024
ZC3H12B	1.23429e-15	2.75251
NCOA1	1.25753e-15	1.82506
RUNX1T1	1.31956e-15	2.1402
ARHGAP5	1.33342e-15	1.7381
RABL2B	1.33668e-15	2.07482
RPGR	1.34301e-15	1.75922
DOCK7	1.37005e-15	1.86776
ATXN1	1.37694e-15	1.73881
GPHN	1.42215e-15	1.81596
KDM3B	1.42623e-15	2.14102
FSTL4	1.45109e-15	2.28252
CEP112	1.49265e-15	1.811
NEGR1	1.54019e-15	2.14437
AC097103.2	1.569e-15	1.95258
PTPN4	1.569e-15	1.96462
TTC29	1.62431e-15	1.91155
TRA2A	1.62693e-15	1.73069
AP000311.1	1.62693e-15	2.10025
AC137810.1	1.70515e-15	2.25677
SRRM2	1.73617e-15	1.74748
PAMR1	1.76817e-15	2.03301
GABBR2	1.78198e-15	2.01188
DPY19L1P1	1.79579e-15	2.14469
AC007563.2	1.85282e-15	2.1633
CEP290	1.89687e-15	1.93765
CHN1	1.93949e-15	2.221
TRAF3IP2-AS1	2.00223e-15	2.18711
WDR11-AS1	2.04015e-15	2.00976
BTBD9	2.04887e-15	2.0681
DNAH14	2.10384e-15	1.99844
TCF12	2.18524e-15	1.68722
TTLL7	2.30468e-15	1.72384
ECT2L	2.3902e-15	2.23152
XPR1	2.42053e-15	2.02299
PSAP	2.50197e-15	1.71655
CFAP44	2.511e-15	1.91676
FIGN	2.57591e-15	2.11165
GRIP1	2.57591e-15	2.11946
IQCK	2.6366e-15	1.88982
RASSF8-AS1	2.70419e-15	2.84046
NME5	2.76729e-15	1.94802
YAP1	2.8269e-15	1.96463
KIAA0556	2.85285e-15	2.17382
PBX3	2.96673e-15	1.99833
ANKRD26	3.06428e-15	1.72912
AL591686.2	3.1797e-15	2.2867
IGF1R	3.18185e-15	1.97904
FRYL	3.20907e-15	1.96794
DGLUCY	3.37282e-15	1.93001
KIAA1958	3.37506e-15	1.94419
SIK3	3.57036e-15	2.00575
ARID1B	3.94464e-15	1.82514
DGKB	3.94464e-15	2.54217
SLC16A9	3.95506e-15	2.38019
CLHC1	4.12662e-15	1.98786
PLXNA4	4.13961e-15	2.22591
QKI	4.16708e-15	1.79776
NR6A1	4.17729e-15	2.08231
WDR66	4.34638e-15	1.9267
ZMAT1	4.35878e-15	1.72887
WDPCP	4.47048e-15	1.87879
TDRD3	4.47048e-15	2.1259
AC053527.1	4.48922e-15	1.84668
PPP3CA	4.50908e-15	1.90032
FAM229B	4.83966e-15	2.16556
SLC4A4	5.04283e-15	1.98861
FNBP1	5.5337e-15	1.82074
RABL2A	5.54705e-15	1.84096
PPM1E	5.75374e-15	2.01701
LTBP3	5.80027e-15	1.74965
AL035401.1	5.83211e-15	2.38568
CCDC57	5.85006e-15	1.95468
MGLL	6.00954e-15	1.82827
CASC15	6.33883e-15	1.89335
SPATA6L	6.33883e-15	1.90934
SOX9	6.40145e-15	2.39243
ATF7IP	6.45248e-15	1.97907
PIK3C3	6.5877e-15	2.09166
KCNJ3	6.70962e-15	2.19261
CCNH	7.14034e-15	1.77075
WSB1	7.19092e-15	1.60791
USP47	7.22101e-15	1.73622
EXOC6B	7.41534e-15	1.86608
AL589740.1	7.47956e-15	1.89856
DGKI	7.65289e-15	1.84383
PPFIA1	7.95789e-15	2.21362
SCAPER	8.17999e-15	1.74132
COL22A1	8.25858e-15	2.62239
BCKDHB	8.48949e-15	2.01424
FBXO11	8.57152e-15	1.79809
TRIP12	8.68914e-15	2.12293
MAP4K3	8.71331e-15	1.81071
AC027807.1	9.26929e-15	3.10981
AF241726.2	9.51387e-15	2.51779
AC108866.1	9.6296e-15	2.32204
MZF1	1.0618e-14	2.38584
BCLAF1	1.0643e-14	1.99558
DYRK1A	1.06623e-14	2.24534
EDA	1.13819e-14	1.87853
MSRA	1.1912e-14	1.93987
LRRFIP2	1.25323e-14	2.13798
SREK1	1.3197e-14	1.68786
BDNF-AS	1.35775e-14	2.25199
OGDH	1.36504e-14	2.16968
ODF2	1.38475e-14	1.95985
ARL4C	1.43234e-14	1.89419
MPDZ	1.43409e-14	1.72105
FAM198B-AS1	1.43551e-14	2.25904
SPA17	1.46303e-14	2.09043
NFIX	1.50679e-14	2.08048
FAM92A	1.56166e-14	2.14529
TEAD1	1.71265e-14	1.77535
PLEC	1.71693e-14	2.5362
PKM	1.8348e-14	1.89081
NME9	1.85076e-14	2.11927
N4BP2L2	1.92404e-14	1.70265
CALM1	1.94615e-14	1.70808
C11orf58	1.94792e-14	1.83051
CLEC19A	1.98909e-14	2.5375
RLF	2.0209e-14	2.14618
KAZN	2.02396e-14	1.74989
FHOD3	2.10316e-14	1.95562
CCDC66	2.11753e-14	1.84842
CAPS	2.11753e-14	1.91689
AC079385.1	2.14048e-14	1.82971
PLTP	2.18026e-14	1.776
SON	2.30205e-14	1.48515
CPLANE1	2.37774e-14	1.99263
TNRC6B	2.54761e-14	1.73696
SENP6	2.68331e-14	1.71269
PIEZO2	2.69852e-14	2.40899
STOX2	3.0017e-14	1.99617
SLC7A2	3.00277e-14	1.94887
RSPH3	3.07154e-14	2.10706
SPTAN1	3.28092e-14	1.84934
KIFAP3	3.28092e-14	2.00847
EPS15	3.28092e-14	2.22023
ZFR	3.30641e-14	1.83581
TBC1D32	3.34051e-14	1.85103
SIK2	3.42608e-14	2.15212
SLC22A15	3.62209e-14	1.91756
VIPR2	3.63668e-14	2.05086
DENND1B	3.676e-14	2.08783
GON4L	3.71669e-14	1.95112
DIRC3	3.75215e-14	2.05928
ARHGAP21	4.00082e-14	1.72934
NSG1	4.02649e-14	2.01297
GAN	4.06457e-14	1.81038
CLIP4	4.18361e-14	2.27703
IMMP2L	4.31681e-14	1.8828
WDFY2	4.34633e-14	2.19562
TTC28	4.4882e-14	1.83738
MED12L	4.53575e-14	2.07735
AC073941.1	4.58003e-14	1.75534
DNAH5	4.71019e-14	1.88036
IFT74	4.87048e-14	2.19801
COL9A2	5.15444e-14	2.08611
FGF10	5.23031e-14	2.21263
ANKDD1B	5.39391e-14	2.30576
ITM2B	5.64948e-14	1.72545
CBR4	5.82785e-14	1.98615
ASPH	5.93078e-14	1.91947
VPS13C	6.40038e-14	1.91429
SDK2	6.47616e-14	1.92499
MTHFD2L	6.49716e-14	2.04457
ALS2CR12	7.21236e-14	1.93282
AC007319.1	7.21236e-14	2.53176
GOLGA8A	7.28208e-14	1.69843
ECM2	7.37292e-14	1.8673
NR2F1-AS1	7.69695e-14	1.9637
PALLD	8.09357e-14	2.00028
CHD7	8.36326e-14	1.94488
KCNJ10	8.79519e-14	2.44847
KANSL1	8.90902e-14	1.97284
CLINT1	9.12988e-14	2.47177
PUM1	9.18123e-14	2.2915
SARAF	9.24207e-14	1.99649
KIDINS220	9.27966e-14	1.81092
FBN1	9.42304e-14	1.94952
SIL1	9.43248e-14	1.88784
KANSL1L	9.82571e-14	1.86725
SEZ6L	1.02765e-13	2.06724
GMDS-DT	1.03605e-13	1.82462
FER	1.16779e-13	1.84122
TBL1X	1.19128e-13	2.34748
RHOBTB3	1.19204e-13	1.70272
TRIP11	1.22194e-13	1.99764
SLC25A12	1.23894e-13	1.88801
ENKUR	1.24118e-13	2.09481
ENOX1	1.2859e-13	1.84302
GALNT8	1.2859e-13	3.01986
PDSS2	1.37387e-13	2.09836
CNTNAP2	1.38544e-13	2.00962
MLIP	1.42024e-13	1.81208
ADAMTS16	1.47054e-13	2.17455
AC104574.2	1.48018e-13	1.993
AC008957.1	1.48018e-13	1.99655
HNRNPA2B1	1.4836e-13	1.67432
CFAP77	1.55203e-13	2.27325
COLEC12	1.5626e-13	1.90982
ZNF404	1.60136e-13	3.62649
ERICH6-AS1	1.61762e-13	2.14049
DNAH2	1.61762e-13	2.28755
EGFEM1P	1.63117e-13	1.83794
EBF1	1.81479e-13	2.00451
MIR4300HG	1.82649e-13	2.05047
PCM1	1.8438e-13	1.70744
ALDH7A1	1.86283e-13	1.76682
ZBTB18	1.90882e-13	2.48045
ITPR2	1.94124e-13	1.78893
ANKUB1	2.02213e-13	2.03294
BAIAP3	2.02222e-13	1.76078
TAX1BP1	2.04133e-13	1.85344
SOX2	2.07327e-13	1.90107
KCTD1	2.08572e-13	1.91124
AC091078.1	2.15724e-13	2.03931
RNPC3	2.16258e-13	1.85476
KIAA1211	2.21545e-13	1.92546
NOS1AP	2.24768e-13	1.95914
NIPBL	2.29595e-13	1.57863
DLG2	2.32974e-13	1.90943
AC021351.1	2.35693e-13	2.09679
SIDT1	2.4857e-13	2.32652
GEMIN8	2.54484e-13	2.38963
WDR35	2.58638e-13	1.95445
AC109492.1	2.63986e-13	2.24985
RASA1	2.65541e-13	1.95597
MARK3	2.66677e-13	1.85887
IRAK1BP1	2.83247e-13	1.99834
PRRC2C	2.89438e-13	1.68174
IFT43	2.97226e-13	2.1827
UBE3D	3.03629e-13	2.0545
USP2-AS1	3.0903e-13	1.96281
CEP162	3.12202e-13	1.74756
NUCKS1	3.19622e-13	1.74116
AC131571.1	3.27919e-13	2.07548
ARGLU1	3.27929e-13	1.58319
SHROOM3	3.32637e-13	2.11837
TCF7L2	3.33377e-13	2.01737
UPF3A	3.37674e-13	1.91278
KMT2C	3.45506e-13	1.75182
TENM4	3.66946e-13	1.97159
PPP1R12A	3.6763e-13	1.81186
DZANK1	3.70961e-13	1.92536
KIF6	3.8978e-13	2.01114
PTCHD1-AS	3.90031e-13	1.93096
GJA1	3.9282e-13	1.94208
COL16A1	3.97885e-13	1.64822
GOLGA8B	4.28653e-13	1.62
MBD5	4.37049e-13	1.84291
MUSK	4.57378e-13	2.17167
PIK3R1	4.61109e-13	1.92591
PAN3	4.61159e-13	1.71598
DAAM1	4.61433e-13	1.69662
RGL1	4.62631e-13	1.96139
RBBP6	4.6699e-13	1.68838
EXOC5	4.83696e-13	2.01234
ARNT2	4.91945e-13	2.11658
SCIN	4.94364e-13	1.66367
RERE	4.94364e-13	1.88522
TOB2	5.04461e-13	1.91415
PSMC5	5.17566e-13	1.85096
ZC3H13	5.18363e-13	1.86945
AFF4	5.30426e-13	1.85315
NEK10	5.45515e-13	1.94265
SMARCC1	5.50905e-13	2.17319
RSPH1	5.62738e-13	1.70905
AL157396.1	5.62738e-13	2.08865
SETD5	5.6775e-13	1.67394
USF3	5.6775e-13	2.35119
ENOSF1	5.71334e-13	1.89649
AKAP8L	5.72384e-13	1.94014
CXXC5	5.80485e-13	1.93904
STK3	5.90679e-13	1.70981
DACH2	6.25708e-13	2.016
BICD1	6.66022e-13	1.9694
PER2	6.77892e-13	2.44531
SAXO2	6.98885e-13	2.1626
CMSS1	7.05098e-13	1.75652
TJP1	7.05098e-13	1.8514
ATG7	7.05098e-13	1.95897
LINC01481	7.15753e-13	2.22406
SORL1	7.21309e-13	2.10796
GPBP1	7.49448e-13	1.72062
TTC7B	7.55551e-13	2.7356
ATXN7L3B	7.90987e-13	2.21021
KIF9	7.94736e-13	2.02598
HIP1R	7.99039e-13	2.66987
ARMC4	7.9914e-13	1.93522
AZIN1-AS1	8.11535e-13	2.12652
USP34	8.36568e-13	1.72502
LNPEP	8.63659e-13	2.21557
SUCO	8.69906e-13	2.53536
FLG-AS1	9.00231e-13	2.19182
DUSP18	9.05715e-13	2.035
AC012291.2	9.05715e-13	2.18588
TTC25	9.13211e-13	1.85708
CEP128	1.00957e-12	1.90646
ACADVL	1.01424e-12	1.89826
TAPT1-AS1	1.05877e-12	1.93155
DYNLRB2	1.06319e-12	1.79112
TTC26	1.07889e-12	1.99348
MRC2	1.09306e-12	2.06984
SYNE2	1.09343e-12	1.67259
RETREG1	1.09529e-12	2.11452
NALCN	1.11906e-12	1.99185
MAP3K2	1.14112e-12	2.21801
TARBP1	1.1579e-12	1.96478
CYP4F3	1.18024e-12	2.21478
KANK1	1.20242e-12	2.02606
APMAP	1.22544e-12	2.10222
DAW1	1.23227e-12	1.98702
ANKIB1	1.25802e-12	1.92234
AC241952.1	1.26014e-12	2.12477
TMEM245	1.29432e-12	2.37041
ANKRD28	1.31226e-12	1.91614
CCDC148	1.32349e-12	2.18078
LRRC49	1.34848e-12	1.94035
RNF130	1.39211e-12	1.85431
LRRC37A4P	1.39959e-12	1.89383
RAB28	1.39959e-12	2.06554
AFG1L	1.44867e-12	2.19468
ABHD17B	1.45682e-12	3.3545
CLIP2	1.48553e-12	1.88729
HCG23	1.52448e-12	2.22845
EIF4A2	1.54005e-12	1.83722
TTC14	1.55055e-12	1.62542
DYNC2LI1	1.56509e-12	1.75074
RNF180	1.58287e-12	2.47264
NELFA	1.58387e-12	1.8047
BEX3	1.63387e-12	1.86875
LINC01278	1.67751e-12	2.14247
FOXN3	1.6946e-12	1.8821
KLHL29	1.71359e-12	1.90789
NCOA2	1.71519e-12	2.00686
LRRC37A3	1.73409e-12	2.15076
ARAP2	1.77251e-12	1.81082
SYT16	1.78329e-12	2.38402
LRRC6	1.83775e-12	1.83974
METTL6	1.83775e-12	2.20271
PARD3	1.84999e-12	1.74522
CD9	1.86948e-12	1.88537
NSD1	1.9333e-12	1.94234
RDX	1.93332e-12	1.73707
SLC22A17	2.06255e-12	1.78961
ACYP2	2.11038e-12	1.90938
LINC02006	2.11038e-12	2.34867
IL5RA	2.1471e-12	2.38831
PTBP2	2.16138e-12	2.06875
ZNF385D	2.20883e-12	2.1439
COLCA1	2.22173e-12	2.66959
ZRANB2	2.24869e-12	1.65613
NOVA1	2.46077e-12	1.9154
PPP6R2	2.46077e-12	1.98541
VWA5B1	2.52843e-12	1.92529
NOL4	2.57318e-12	2.48059
FAM160A1	2.74934e-12	2.19409
TNRC6C	2.82907e-12	2.00602
GTF2IRD2B	2.84296e-12	2.0437
MED13L	2.92979e-12	1.85584
NAA11	2.95147e-12	2.38312
RGS9	3.16587e-12	1.96565
HMGCLL1	3.18432e-12	1.98445
TMEM47	3.20224e-12	1.87253
FAM171B	3.22086e-12	2.16628
GOLGA4	3.37479e-12	1.63736
CCDC18-AS1	3.37479e-12	1.68843
DCDC2	3.37479e-12	2.21071
CALM2	3.48329e-12	1.6792
ZNF609	3.59937e-12	1.78063
STON2	3.63438e-12	1.89516
EZR	3.64582e-12	1.55865
SPTBN1	3.66048e-12	1.82429
HIF1A	3.97923e-12	2.11701
KTN1	4.0223e-12	1.74691
CLSTN1	4.25801e-12	2.04227
AC005999.2	4.28789e-12	2.31586
IK	4.34699e-12	1.9135
MIR3936HG	4.37084e-12	1.90506
AL162511.1	4.40238e-12	2.55386
ZC3H6	4.40417e-12	2.18698
UBL3	4.40878e-12	2.0439
CADM3	4.59514e-12	2.22174
TNFRSF11B	4.61873e-12	1.72204
KNDC1	4.62404e-12	2.10257
EEA1	4.835e-12	2.07421
ATAD2B	4.99812e-12	1.98281
USP10	5.20048e-12	2.23022
PRKCE	5.26847e-12	2.09886
AKAP13	5.52417e-12	1.6648
NIN	5.54027e-12	1.71001
RGL2	5.54547e-12	1.62916
PTCSC3	5.57914e-12	2.433
ZNF804A	5.88626e-12	2.31196
DNER	5.97771e-12	2.22874
VEZF1	6.29683e-12	2.05251
RGS7	6.41641e-12	2.38413
ASH1L	6.43663e-12	1.55988
IGSF11	6.58796e-12	1.90618
FANCC	6.79741e-12	2.08168
SDCCAG8	6.80569e-12	1.81219
ABAT	6.91998e-12	2.0637
PRRC2B	6.94429e-12	1.96099
REV1	7.04804e-12	1.81711
RBBP4	7.04804e-12	2.06822
CTDSPL2	7.40012e-12	2.29485
RTN1	7.46594e-12	1.81739
PCSK5	7.63039e-12	2.35396
SESN1	8.20456e-12	1.95621
ODF2L	8.40998e-12	1.60945
CDK13	8.42847e-12	1.79829
PRKCA	8.43857e-12	1.66946
REEP5	8.55215e-12	2.9067
SNX24	8.75039e-12	2.39182
DNAJB13	8.87517e-12	2.32909
UNC80	8.92069e-12	1.82868
DTWD1	9.03763e-12	2.1895
AC023095.1	9.58175e-12	2.01934
LINC01004	9.61324e-12	2.03255
EHBP1	9.62163e-12	1.65054
GOLGB1	9.76476e-12	1.49796
CD99	1.00219e-11	2.02232
HECTD1	1.00419e-11	1.62661
NCALD	1.0098e-11	1.69859
GDA	1.02144e-11	2.5614
STAC2	1.0395e-11	2.30203
ADAM22	1.03975e-11	2.4435
NAV1	1.04202e-11	1.87359
ZBTB8OS	1.04978e-11	1.98155
WWP2	1.04987e-11	1.92295
NDST3	1.06082e-11	2.08714
EPM2A	1.07581e-11	2.40993
RERG	1.0819e-11	2.00419
COLQ	1.09809e-11	1.75544
TTC17	1.10745e-11	1.75151
ETFA	1.14591e-11	2.06918
DPYSL3	1.14758e-11	1.8657
WDR19	1.14758e-11	1.9236
ANTXR2	1.16817e-11	1.94085
TFCP2	1.1729e-11	2.51416
LDLRAD3	1.22456e-11	1.90921
FGFR2	1.23424e-11	1.90057
FAM69A	1.23641e-11	2.00952
DYNC1I1	1.25914e-11	1.74914
DENND1A	1.26157e-11	1.91817
KIF24	1.28235e-11	2.38507
SNX19	1.28235e-11	2.6251
POGZ	1.28667e-11	1.88999
FBXL17	1.41502e-11	1.84556
SETX	1.43173e-11	1.92172
AC127526.1	1.50217e-11	3.1258
SCLT1	1.50593e-11	1.81673
BCAS3	1.51224e-11	1.80875
FAM227B	1.51224e-11	2.1039
TOM1L2	1.5141e-11	2.26039
FUT8	1.52048e-11	1.91479
SYNM	1.56231e-11	1.97419
SHANK2	1.56998e-11	1.9587
KLHL22	1.57148e-11	2.15261
DIS3L2	1.58115e-11	1.96331
GPATCH2	1.60542e-11	2.15821
GUSBP1	1.61121e-11	1.85595
C1D	1.66851e-11	2.13212
FAM81A	1.70644e-11	2.14229
RC3H1	1.72133e-11	2.10455
LINC00894	1.78365e-11	2.08681
ANKRD36C	1.7885e-11	1.70118
NKAIN2	1.81581e-11	2.04063
SPATA6	1.88457e-11	1.88217
FBXO36	1.89928e-11	2.34862
USP8	1.91975e-11	1.8361
HMGCS1	1.97572e-11	1.87788
CDH13	1.97572e-11	1.91686
EIF3E	1.98594e-11	1.98887
CFAP74	2.04556e-11	2.17987
MYEF2	2.07396e-11	1.71219
MAATS1	2.16867e-11	1.87966
AC084033.3	2.16867e-11	2.24115
ADAMTSL3	2.24139e-11	1.89529
RORB	2.25273e-11	2.12998
TCTN1	2.29344e-11	1.80796
THADA	2.30586e-11	1.86027
ADNP	2.32229e-11	1.93777
B3GLCT	2.42723e-11	1.78199
MAMDC2-AS1	2.43711e-11	2.17523
TTC3P1	2.52436e-11	2.32411
DNALI1	2.57343e-11	1.75619
COL5A1	2.57343e-11	2.17228
BMP7	2.68234e-11	2.02009
OSCP1	2.68234e-11	2.23147
CPE	2.71065e-11	1.65748
SRP14	2.71065e-11	1.83862
MAP7	2.71065e-11	1.90911
SUMF1	2.7525e-11	1.91602
PAPOLA	2.76402e-11	1.94658
UNC5C	2.78236e-11	1.98866
LUC7L	2.82053e-11	1.67875
DCAF5	2.92486e-11	1.95988
CACHD1	2.92744e-11	1.93696
SPAG9	2.9347e-11	1.6892
HIVEP2	2.95633e-11	2.34291
CFAP57	2.97976e-11	1.86627
NAA35	2.99206e-11	2.0093
SRSF4	3.02932e-11	1.7181
INTS3	3.06199e-11	1.97303
ASPA	3.15429e-11	2.37141
NCL	3.20345e-11	1.89522
SCGB2B2	3.30563e-11	2.42172
P4HA1	3.36415e-11	2.38435
ATP2B4	3.36641e-11	1.8205
RBM39	3.37767e-11	1.55966
MAPT	3.37767e-11	2.05072
BBOF1	3.3954e-11	1.81086
ERC1	3.40433e-11	1.79597
MTA3	3.41099e-11	2.00889
DPY19L2	3.49616e-11	2.23994
EFHD1	3.51093e-11	2.7399
MPHOSPH9	3.51812e-11	1.9647
ADGRL2	3.52038e-11	1.67778
GLI3	3.61014e-11	2.35459
UBXN4	3.6688e-11	1.68628
GATD1	3.67473e-11	1.96845
FMNL2	3.70317e-11	1.70446
NELL2	3.72551e-11	2.13242
NPEPPS	3.72999e-11	1.94818
ENSA	3.74487e-11	1.75786
TMEM144	3.77155e-11	2.1981
SPAST	3.82617e-11	1.98326
BAALC-AS1	3.89765e-11	2.23767
ARMC8	4.01353e-11	2.0315
SUZ12P1	4.02538e-11	1.79347
TSNAXIP1	4.05165e-11	1.84655
CUX1	4.12287e-11	1.85578
COL4A6	4.17559e-11	2.39296
NEXMIF	4.19317e-11	2.33866
NIPSNAP2	4.26552e-11	1.78974
METRN	4.28028e-11	2.10021
ADGRV1	4.41539e-11	1.80942
PCLO	4.50809e-11	2.24769
FAM120B	4.55495e-11	1.9386
CDC40	4.63277e-11	2.67026
AC087500.1	4.63551e-11	2.04123
POT1-AS1	4.68727e-11	2.22305
LRP6	4.70064e-11	1.78942
S100B	4.71761e-11	1.81064
CACNA1E	4.71761e-11	1.89252
TIAM1	4.74362e-11	1.80725
TFDP2	4.82847e-11	1.9443
FAM49A	4.89097e-11	2.33174
AP001992.1	4.93125e-11	1.99047
NPRL3	5.04356e-11	2.23972
ZFYVE9	5.04952e-11	2.10684
SGCE	5.05643e-11	2.03468
RGS6	5.11076e-11	2.32724
AC087564.1	5.13607e-11	2.69585
VWA8	5.15638e-11	1.97301
TBC1D5	5.20362e-11	1.61613
ARHGAP39	5.23135e-11	2.10367
ITGA7	5.25773e-11	1.8682
PHLPP1	5.26808e-11	1.85527
EPHA5	5.26808e-11	2.68774
TTC21A	5.27519e-11	1.68863
NUP133	5.33344e-11	2.30871
RUFY2	5.33549e-11	1.99055
AC006148.1	5.48075e-11	2.90263
TEX21P	5.48817e-11	2.17594
GCC2	5.60759e-11	1.71064
CCDC91	5.78419e-11	1.90102
PRKD1	5.84057e-11	1.72587
ACO2	6.01112e-11	2.37568
TRIM37	6.11262e-11	2.19405
ARID4B	6.24999e-11	1.64821
IFT52	6.26506e-11	2.2832
LPP	6.29075e-11	1.69743
FGGY	6.34114e-11	2.00565
MAN1A1	6.372e-11	1.93862
VPS13B	6.42769e-11	1.79275
PDZRN4	6.50357e-11	2.2745
FNBP4	6.50966e-11	1.55001
AC104078.2	6.5104e-11	1.84056
TTC8	6.56656e-11	1.88522
ATN1	6.58136e-11	2.19006
ARID1A	6.80589e-11	1.89929
IQGAP2	6.92488e-11	1.89274
AGO2	6.93105e-11	2.27364
ITFG1	7.06815e-11	1.64156
AK7	7.06815e-11	2.05474
NRXN2	7.27896e-11	2.16927
PDS5A	7.42357e-11	1.98692
LINC01748	7.43459e-11	1.96627
FAM162A	7.44717e-11	3.87428
TUBA1A	7.50386e-11	1.86468
SPESP1	7.77863e-11	2.37266
PTPRS	8.12925e-11	2.00804
PPM1K	8.1997e-11	2.29879
PCNX4	8.23073e-11	1.82566
DAP3	8.42278e-11	2.03119
PHF3	8.5618e-11	1.93929
SRSF5	8.59813e-11	1.62469
ZNF131	8.62485e-11	1.97754
KIF2A	8.72072e-11	1.791
LINC01376	9.03539e-11	2.0788
SPATS2	9.12646e-11	2.13595
OGFRL1	9.187e-11	1.81587
RIF1	9.187e-11	1.97043
MUC20-OT1	9.56688e-11	1.5863
TBCK	9.56688e-11	1.74239
CATSPERE	9.77295e-11	2.68947
RAB30-AS1	9.77599e-11	1.63328
SOX9-AS1	9.87647e-11	2.3361
SLC2A10	9.94275e-11	3.02291
GORASP1	1.00156e-10	2.23038
AC018618.1	1.00674e-10	2.28968
CROCCP3	1.01054e-10	2.04378
C1orf198	1.01359e-10	1.8921
BICRAL	1.02337e-10	1.88074
BBS2	1.03741e-10	1.68183
MTRNR2L12	1.03741e-10	2.18414
AC139713.2	1.05102e-10	2.30264
ABCB9	1.0537e-10	2.10463
GOLIM4	1.06297e-10	1.79401
SUN1	1.08188e-10	1.90123
ZNF827	1.09212e-10	2.25802
GINS3	1.11328e-10	2.1411
NRF1	1.15076e-10	2.04045
ZNRF2P2	1.16226e-10	2.09651
PHYKPL	1.16294e-10	1.80832
FARS2	1.16294e-10	2.01681
AASS	1.16616e-10	2.17187
CRLF3	1.17616e-10	1.84925
DNAH3	1.17674e-10	2.12276
PREPL	1.17904e-10	2.07309
FNBP1L	1.18137e-10	1.63032
DIXDC1	1.22074e-10	1.99799
RPGRIP1L	1.25296e-10	1.7763
STXBP4	1.26842e-10	1.86536
NKAIN4	1.27852e-10	2.06888
ATP2C1	1.29822e-10	1.77491
EXD3	1.3014e-10	2.04352
ADK	1.30701e-10	1.85907
DDX24	1.3818e-10	1.69691
PRKN	1.3866e-10	1.63038
AC005410.2	1.38984e-10	2.30904
ZNF846	1.42224e-10	1.9351
SESN3	1.42386e-10	1.86868
SLC6A1	1.44391e-10	1.8683
LPGAT1	1.44971e-10	2.07065
DENR	1.45034e-10	1.95028
EYA1	1.45129e-10	2.29673
CCDC88C	1.48232e-10	1.9478
PIBF1	1.51044e-10	1.71825
TTN-AS1	1.51645e-10	2.20361
IWS1	1.5313e-10	1.8163
DAPK1	1.54234e-10	2.16864
CDH4	1.55922e-10	2.16341
LTBP1	1.56696e-10	1.84902
WRN	1.57283e-10	1.94229
HSP90AA2P	1.60514e-10	2.30229
GRID1	1.62453e-10	2.55056
GRM8	1.62641e-10	2.07988
AC060780.1	1.63629e-10	2.23423
CAMK2G	1.64857e-10	1.69418
AFDN	1.6926e-10	1.83689
DCAKD	1.6926e-10	1.87242
STPG1	1.6926e-10	2.13568
NKAPP1	1.70215e-10	2.32047
XPO1	1.71743e-10	1.72068
PPP3CB	1.7267e-10	2.14075
CRLF1	1.72952e-10	2.49824
PFDN5	1.74627e-10	2.00382
STEAP1B	1.75081e-10	2.46764
SPATS2L	1.77111e-10	1.8892
GPSM2	1.77111e-10	2.07489
AC018730.2	1.78445e-10	2.17629
CCDC14	1.79089e-10	1.65444
METTL15	1.79593e-10	1.96788
NUDC	1.81768e-10	2.06006
IBTK	1.81768e-10	2.19345
CRB2	1.8321e-10	1.89912
GABRB1	1.9111e-10	2.53038
EXOC4	1.96261e-10	1.7154
CEP57	1.9627e-10	2.08008
LINC00174	2.00477e-10	1.984
PTPRM	2.02256e-10	1.80232
A2ML1	2.06729e-10	2.12489
WWTR1	2.08941e-10	1.77923
ADCYAP1R1	2.09425e-10	1.9425
MCCC1	2.09665e-10	2.04698
HDLBP	2.11001e-10	1.86347
NOTCH2	2.11408e-10	1.86827
DMGDH	2.11886e-10	2.74397
SGCD	2.12446e-10	1.74652
PPP2R3A	2.17686e-10	1.8551
CAT	2.20645e-10	1.87293
OR5V1	2.20808e-10	2.08636
PHC1	2.21659e-10	2.46607
CDYL	2.28365e-10	2.46302
PIGL	2.3137e-10	2.14204
CHD6	2.3352e-10	1.86087
PI16	2.33751e-10	2.12832
AC009495.1	2.36242e-10	2.21414
RNF219-AS1	2.42446e-10	1.90367
BICC1	2.44149e-10	1.8339
COMMD1	2.44471e-10	1.84661
MID1	2.44687e-10	1.76144
MTND2P28	2.44687e-10	2.06964
GSTCD	2.45101e-10	2.41857
TBC1D4	2.45344e-10	1.76477
AC016831.6	2.4817e-10	1.71045
ZBED5	2.58097e-10	2.02672
TMF1	2.60728e-10	1.87941
GVQW3	2.61857e-10	1.79699
CPAMD8	2.61857e-10	2.20214
HELZ	2.62981e-10	1.91606
LETM1	2.63098e-10	6.3278
GTF3C1	2.64959e-10	2.87589
C20orf96	2.68476e-10	2.09439
ZSCAN30	2.69442e-10	2.115
EBNA1BP2	2.79903e-10	2.57933
TFCP2L1	2.86499e-10	2.13104
ERICH3	2.91165e-10	1.96217
TAF15	2.91674e-10	1.7301
HSP90B1	2.95486e-10	1.64456
CAB39L	2.96305e-10	1.73554
WDR17	2.96305e-10	1.83589
COQ4	3.01935e-10	2.08209
NADK2	3.02091e-10	2.28685
NFAT5	3.09963e-10	1.69735
PLEKHA7	3.09963e-10	1.89118
MYH15	3.1064e-10	2.70188
PPIL4	3.13279e-10	2.33076
RANBP3L	3.14481e-10	2.23046
ZDHHC15	3.14481e-10	2.3517
FGF14	3.21758e-10	1.97129
CFAP65	3.24057e-10	2.54244
ESRRG	3.29026e-10	1.93645
ZSCAN5A	3.30026e-10	2.24679
SENP5	3.30354e-10	1.91495
ESR1	3.39375e-10	2.07933
C8orf34-AS1	3.44421e-10	1.82712
DUSP16	3.47368e-10	2.2024
SEC62	3.522e-10	1.61225
FSIP1	3.5497e-10	2.02336
PHF14	3.55641e-10	1.82541
MLLT10	3.56162e-10	1.93215
SMARCA5	3.60471e-10	1.80239
ZSCAN18	3.67441e-10	1.75257
TRPC1	3.68432e-10	2.02291
ZDHHC17	3.69834e-10	1.69536
DSE	3.69834e-10	1.94389
VLDLR-AS1	3.71865e-10	1.87033
LARP1	3.76278e-10	1.85942
SDC2	3.79765e-10	2.21867
DIP2C	3.84622e-10	2.03405
AL157911.1	3.91178e-10	2.06086
RPP38	3.91943e-10	2.03973
ABI2	3.9726e-10	1.79433
PDXK	4.06133e-10	1.94713
MAMLD1	4.09923e-10	1.89953
AGBL3	4.16485e-10	1.87424
MIR31HG	4.42496e-10	1.71945
TAOK1	4.42496e-10	1.80043
MEGF6	4.43652e-10	2.46115
DNAH10	4.45993e-10	2.16256
MTDH	4.51194e-10	1.62335
BIRC6	4.51194e-10	1.64688
TASP1	4.64957e-10	2.06648
TRAK1	4.66303e-10	1.77521
COL27A1	4.69338e-10	2.06022
SCML1	4.74388e-10	1.9009
RIMKLB	4.8306e-10	1.90909
NBPF26	4.86443e-10	2.08638
CERS1	4.90126e-10	2.1203
HFM1	5.04157e-10	2.33799
ZC2HC1A	5.08104e-10	1.96719
CHD2	5.08173e-10	1.78674
C8orf37-AS1	5.08717e-10	2.18256
LRRN1	5.14737e-10	2.06469
ANAPC16	5.15461e-10	1.98702
CLSTN2	5.22964e-10	1.76541
FILIP1	5.25153e-10	2.14013
CMIP	5.29918e-10	2.04632
SHISA6	5.42043e-10	1.74407
SFT2D2	5.43532e-10	2.98623
CCDC81	5.45166e-10	2.1535
JMJD1C	5.45723e-10	1.66258
2021-12-01	5.45838e-10	1.82151
UBE2H	5.48494e-10	1.71137
HECTD4	5.53079e-10	1.9466
HSD17B12	5.56098e-10	3.4251
MPP5	5.56709e-10	2.05277
FUS	5.63458e-10	1.60756
ACACB	5.76461e-10	2.09918
ZFAND3	5.81915e-10	1.79499
FBXW4	5.94044e-10	2.75512
VCAN-AS1	5.94093e-10	2.00352
CACNA2D3	5.94589e-10	2.2975
MAP4	6.02082e-10	1.79909
OBSL1	6.03035e-10	1.98656
MAGI3	6.05531e-10	1.69867
METTL7A	6.05531e-10	1.90023
SH3D19	6.104e-10	1.78135
CDK9	6.14136e-10	2.0238
CLOCK	6.15818e-10	1.94321
SORBS2	6.16897e-10	1.58675
DOK5	6.48974e-10	2.23615
RBM20	6.49536e-10	2.44736
GALNT1	6.52163e-10	1.84175
IQCE	6.62821e-10	2.0029
ARIH2	6.6321e-10	2.08134
IQCD	6.68475e-10	2.36539
CLYBL	6.7775e-10	1.51785
PHACTR2	6.79661e-10	1.96442
SLC28A3	6.82537e-10	1.95248
FSD1L	6.82801e-10	2.08243
WASHC3	6.88062e-10	2.0494
COX7C	6.91592e-10	1.88444
SLC22A3	6.97136e-10	1.72309
POLG2	7.00831e-10	2.04923
HSPA5	7.035e-10	1.67178
GTF2IRD1P1	7.0436e-10	5.47768
PABPN1	7.05992e-10	2.03225
CFAP36	7.19159e-10	1.96459
GCFC2	7.21376e-10	1.67606
AC007388.1	7.43805e-10	2.11489
TMPRSS5	7.48559e-10	2.1398
ZIC4	7.52679e-10	2.02272
SLC7A11	7.55952e-10	1.78733
ANKMY1	7.61485e-10	1.73685
ENAH	7.62746e-10	2.02459
DNMT3A	7.66471e-10	2.18517
AC008957.2	7.69905e-10	1.82919
PBRM1	7.70027e-10	1.78895
ZNF44	7.70659e-10	1.85907
INPP4A	7.7422e-10	1.80506
GAS2	7.79641e-10	2.67658
C6orf62	7.85235e-10	2.06912
SPATA7	7.91957e-10	2.03169
TSC22D1	7.9968e-10	1.74763
SLC30A9	8.07434e-10	2.01213
FAM169A	8.07434e-10	2.09358
MEIS1	8.11187e-10	1.82084
HOOK3	8.20056e-10	1.8789
RHOT1	8.24337e-10	2.01496
CCDC7	8.59734e-10	2.02843
LINC02062	8.69382e-10	2.43868
TOX	8.72054e-10	2.61612
SETDB1	8.77396e-10	2.49063
GTF2H2	8.77396e-10	2.73293
SCYL2	8.85838e-10	2.21635
COP1	8.93626e-10	1.85505
SNAPC1	8.96592e-10	2.47567
DDX5	9.01555e-10	1.48242
NMNAT2	9.21228e-10	2.23281
EML6	9.4388e-10	1.9579
HLCS	9.4388e-10	2.22862
PTPRA	9.48204e-10	1.7953
C20orf194	9.57477e-10	1.75831
ENPP7P4	9.70414e-10	1.92343
RPRD2	9.74101e-10	1.77401
AK8	9.90092e-10	2.06966
HCG17	9.95375e-10	1.83344
CIRBP	1.01145e-09	1.56816
TTC34	1.01145e-09	2.25665
SF1	1.01321e-09	1.63623
KIAA1671	1.01898e-09	2.07702
ZSWIM5	1.04175e-09	1.89126
VKORC1L1	1.05756e-09	3.32025
IPO7	1.07357e-09	2.42586
MDM4	1.0825e-09	1.95721
FGFR1	1.10875e-09	1.61842
CPQ	1.11667e-09	1.65232
GARS-DT	1.12569e-09	1.73484
CPB2-AS1	1.13476e-09	2.53525
ATRX	1.14074e-09	1.62808
NUCB2	1.14451e-09	2.02631
AC138150.1	1.14978e-09	2.0779
RIMS2	1.15774e-09	1.83752
SPIDR	1.16127e-09	1.80241
PLCG1	1.17277e-09	1.68499
BNC2	1.17481e-09	1.85875
SF3B1	1.17719e-09	1.45652
ABCF1	1.18614e-09	1.97236
ATXN2	1.18863e-09	1.68279
XRRA1	1.19342e-09	1.91272
GDAP1	1.19747e-09	1.99339
DNASE1	1.20613e-09	1.78452
DRC3	1.21439e-09	1.67882
PDE3B	1.21914e-09	1.59719
TRMT9B	1.22095e-09	2.07707
SLC36A4	1.223e-09	1.73628
COL6A1	1.22324e-09	1.55856
TGFB2	1.24265e-09	2.2951
AHI1	1.26232e-09	1.57504
KDM5B	1.27666e-09	1.97757
STPG2	1.2783e-09	2.12745
MKLN1	1.27855e-09	1.49597
ZNF248	1.27855e-09	1.98992
KDM4C	1.32378e-09	1.89712
USP37	1.33193e-09	2.53117
AC092155.1	1.33295e-09	2.40449
CREBBP	1.34222e-09	1.87684
ZNF663P	1.34222e-09	2.24013
KIF3A	1.35603e-09	1.83439
MAP3K4	1.36078e-09	2.3625
PAFAH1B1	1.38822e-09	1.62564
AC006059.1	1.40816e-09	1.70784
PLIN5	1.41279e-09	2.09259
CAST	1.42266e-09	1.72038
MTERF1	1.42266e-09	2.30837
GOSR1	1.42738e-09	1.88339
SMO	1.42738e-09	3.6141
PLXNB1	1.45079e-09	2.0283
CLEC16A	1.46013e-09	1.96491
CCDC138	1.46177e-09	1.83659
STOX1	1.47221e-09	3.36325
ATP9B	1.48626e-09	1.75282
COL5A3	1.51551e-09	1.87998
UBR1	1.52361e-09	1.89359
ARMH4	1.53755e-09	1.88154
NFIC	1.54016e-09	1.95179
AC104986.2	1.54468e-09	2.17547
ANKRD36	1.54629e-09	1.60848
TMED8	1.54668e-09	2.44353
WIF1	1.55281e-09	1.99288
KIAA0232	1.57015e-09	2.01331
ZNF518A	1.57858e-09	1.80351
NCOR1	1.58522e-09	1.70705
YLPM1	1.60866e-09	1.83363
FAM135B	1.62764e-09	2.06124
AC007389.1	1.65606e-09	2.86305
SGSM1	1.66254e-09	2.13019
GALNT2	1.66824e-09	2.44968
UBA3	1.67408e-09	2.04125
SLC25A13	1.70731e-09	2.02601
MED13	1.77196e-09	1.92212
LINC01138	1.80434e-09	1.84539
SASH1	1.81945e-09	1.79462
AL512598.2	1.87925e-09	2.68387
AC020718.1	1.90952e-09	1.9668
SNX2	1.90952e-09	2.1335
ZNF780B	1.90989e-09	1.74753
THUMPD3-AS1	1.92473e-09	1.78947
LINC01285	1.92473e-09	3.44992
ZMYND8	1.9373e-09	1.75579
BABAM2	1.96932e-09	1.77806
SMARCAD1	1.99114e-09	1.89113
KIF9-AS1	1.99782e-09	1.98284
SFXN1	2.01058e-09	1.98837
COX20	2.02159e-09	1.59188
MAP6	2.02955e-09	2.14862
KATNAL2	2.10225e-09	2.16422
KIAA1217	2.14977e-09	1.86572
FAM184A	2.16308e-09	1.68158
SETD2	2.16835e-09	1.67406
U2SURP	2.17974e-09	1.55313
RSRP1	2.21099e-09	1.7065
PEX11A	2.25863e-09	2.54823
ILKAP	2.29434e-09	1.83493
THRAP3	2.29434e-09	2.01628
FAM208A	2.29495e-09	2.09366
ERBIN	2.30893e-09	1.88302
SCAF11	2.32293e-09	1.66868
HSP90AB1	2.33692e-09	1.57356
TP53BP1	2.33692e-09	1.70837
PCBP2	2.34367e-09	1.79543
RPRD1A	2.3496e-09	2.07887
BCL2L14	2.35618e-09	1.91508
SUCLA2	2.37375e-09	2.83026
EWSR1	2.38665e-09	1.74659
PPP3CB-AS1	2.4013e-09	3.24472
SLC41A1	2.41534e-09	3.01341
TBC1D1	2.42725e-09	2.02252
ZNF529	2.43219e-09	3.12673
PCCA	2.53324e-09	1.64441
RSF1	2.53324e-09	1.75423
CRYBB2P1	2.53608e-09	3.23195
INTS6L	2.53838e-09	2.06187
RBFOX2	2.55417e-09	1.86797
AC112206.2	2.58038e-09	2.5998
PHACTR4	2.63153e-09	2.03292
ANKRD30BL	2.69072e-09	2.07948
CARMIL1	2.69154e-09	2.09045
ABLIM1	2.72989e-09	1.83349
SNRNP70	2.74159e-09	1.69336
SLX4IP	2.76856e-09	2.02895
TMEM266	2.77001e-09	2.34488
KIAA1841	2.77758e-09	1.9986
TENM1	2.78954e-09	1.96382
MIB1	2.79196e-09	1.79623
CFAP300	2.79196e-09	1.96675
GADD45G	2.79196e-09	2.2149
CEP63	2.79385e-09	2.18806
2021-09-02	2.81109e-09	1.58343
PARP8	2.81109e-09	1.85229
STX2	2.81109e-09	2.23142
PCNX1	2.82646e-09	2.02808
CNTLN	2.85224e-09	1.92345
ABCA8	2.87365e-09	1.91714
AP3D1	2.88e-09	2.07213
SENP2	2.88426e-09	2.00445
DEUP1	2.88497e-09	2.72595
ADD3	2.90036e-09	1.7383
APCDD1	2.91281e-09	1.92723
CRADD	2.91281e-09	1.99289
PTN	2.94993e-09	1.75613
PMS1	2.95652e-09	2.14361
AC007216.4	2.96495e-09	2.39635
ARID2	2.96663e-09	1.81658
CCDC82	2.98599e-09	1.75854
RBM26	2.99559e-09	1.95691
BCO2	3.01244e-09	1.78507
SNTG2	3.01244e-09	1.99751
SNX14	3.01945e-09	1.83921
MDH1B	3.01945e-09	2.22011
HNRNPK	3.0315e-09	1.85081
RAD9A	3.06567e-09	1.80897
WDR92	3.06729e-09	2.31198
ARL17B	3.06827e-09	2.34636
GTDC1	3.07712e-09	1.95892
TULP3	3.11281e-09	2.14108
SDHAP3	3.11621e-09	1.94503
ATP1B2	3.15501e-09	1.70328
KPNB1	3.16097e-09	1.73593
UBN2	3.16097e-09	2.0463
CCDC171	3.16334e-09	1.80106
FBXW8	3.1731e-09	2.08081
AL669831.3	3.1758e-09	2.15496
AC027237.3	3.20581e-09	2.81697
USP16	3.21625e-09	2.05504
SLC39A11	3.27521e-09	2.03437
FAM171A1	3.31859e-09	2.24213
ARID4A	3.32822e-09	1.80604
IFI27L1	3.34281e-09	1.88923
CASD1	3.35006e-09	1.77725
ADGRB3	3.37904e-09	1.73463
ANGPT1	3.53408e-09	2.01182
KIF19	3.56045e-09	2.9823
CUEDC1	3.5825e-09	2.02019
CDC42EP4	3.5825e-09	2.10016
AC007238.1	3.5902e-09	2.27579
CCDC80	3.63541e-09	1.82894
UBE3C	3.66565e-09	1.84402
CHIC1	3.67826e-09	2.20559
ENKD1	3.68434e-09	3.23278
AC011287.1	3.68489e-09	2.32885
CNOT2	3.76036e-09	1.887
ZKSCAN7-AS1	3.8109e-09	1.75061
ARIH1	3.82005e-09	1.79398
SLC12A1	3.82284e-09	3.14476
SLC25A36	3.92834e-09	1.74501
LMLN	3.94686e-09	1.77823
GLCCI1	3.96058e-09	1.89704
ZC3H18	3.97328e-09	2.77659
GOLM1	4.03445e-09	1.90693
PDLIM3	4.05082e-09	1.73545
PRDM5	4.10864e-09	1.89123
DNAL1	4.15598e-09	1.94915
BTBD3	4.16234e-09	2.30141
2021-09-07	4.2612e-09	1.66844
PURA	4.35781e-09	2.03765
LRRC63	4.37981e-09	2.28559
CUBN	4.40537e-09	2.04466
KSR2	4.50874e-09	2.16131
CNOT10	4.51314e-09	1.83787
AP001831.1	4.52678e-09	1.79538
RHBDD1	4.60134e-09	2.20128
SLMAP	4.60369e-09	1.7555
EXTL3	4.62258e-09	2.18607
AC108062.1	4.63514e-09	1.97988
GUSBP2	4.66029e-09	2.37344
PER3	4.66318e-09	1.92135
GRIA1	4.66347e-09	1.59335
ANKRD42	4.6663e-09	2.33867
CXXC4	4.68508e-09	3.65821
COX6A1	4.68794e-09	1.84639
KCNIP4	4.77906e-09	1.84834
AGT	4.88405e-09	1.87448
UFL1-AS1	4.95353e-09	1.92988
LINC01473	4.97303e-09	2.42753
MKRN3	4.99307e-09	1.80102
LSM14A	4.99614e-09	1.70404
ZCCHC7	5.03063e-09	1.69431
SOS1	5.03063e-09	1.74097
GPR135	5.07214e-09	2.55076
CDK5RAP2	5.18208e-09	1.85186
COG5	5.18208e-09	1.85409
DENND5B	5.20945e-09	1.80729
C2orf88	5.23267e-09	1.90591
SMIM8	5.30741e-09	2.02942
SRSF11	5.33262e-09	1.66118
TMEM219	5.36596e-09	2.2854
PSMA3-AS1	5.37015e-09	1.85245
RNF4	5.39445e-09	1.93857
RFTN2	5.42928e-09	1.70557
AC021739.2	5.42928e-09	2.3855
ERGIC3	5.43262e-09	1.77263
HIPK1	5.45761e-09	2.09999
TMCO1	5.47879e-09	1.79148
CLTC	5.47879e-09	2.07519
FRS2	5.52319e-09	1.66905
HERC1	5.5754e-09	1.68939
PLSCR4	5.57982e-09	1.68372
KREMEN1	5.58247e-09	2.43225
AEBP2	5.60978e-09	1.8133
ASXL2	5.69808e-09	1.83755
ANKS1A	5.72165e-09	1.62745
SMG1	5.76165e-09	2.12486
MIPEP	5.77083e-09	2.07876
ZNF91	5.79151e-09	1.98388
MAP3K5	5.82148e-09	1.98261
DDX10	5.86689e-09	2.73441
PPP4R3A	5.93466e-09	1.86751
ANKDD1A	5.93466e-09	2.25112
ULK3	5.98078e-09	2.76174
ANKRD27	6.01376e-09	2.17581
RIC3	6.07613e-09	1.88458
TACC2	6.09338e-09	2.53082
STX18	6.22438e-09	1.95176
NBR1	6.344e-09	2.09889
PAWR	6.344e-09	2.11812
ANKAR	6.35865e-09	1.92347
ZKSCAN1	6.43585e-09	1.76357
AL161751.1	6.45309e-09	2.58449
AC068620.3	6.45743e-09	1.78899
ZDHHC21	6.4648e-09	2.03066
FSTL1	6.54227e-09	1.54928
PPP6R3	6.54331e-09	1.73869
RGS12	6.54331e-09	2.01411
FAM208B	6.54331e-09	2.15021
KIAA1324L	6.56253e-09	2.20866
C2orf73	6.6223e-09	1.94698
UBE2L3	6.6223e-09	2.11963
ASAH1	6.68691e-09	1.78154
TMEM178B	6.78564e-09	1.84103
ERCC6L2	6.80923e-09	1.89071
FAM172A	6.90925e-09	1.78086
AC092691.1	6.97418e-09	1.9225
CDH12	7.02034e-09	1.95444
TNR	7.07111e-09	2.31595
NAE1	7.12414e-09	2.35715
TMEM135	7.21904e-09	1.98666
REEP1	7.23471e-09	2.38664
NHS	7.25103e-09	2.1139
TSEN2	7.29589e-09	1.88275
2021-09-10	7.36279e-09	1.76432
FKBP3	7.38344e-09	1.79984
PBXIP1	7.41646e-09	1.89038
ATXN7L1	7.431e-09	1.91343
LARP1B	7.47774e-09	1.87503
LYPLAL1	7.48704e-09	2.31086
TLN2	7.49325e-09	2.18647
DIDO1	7.60789e-09	2.246
AC007193.2	7.71371e-09	2.57046
XKR6	7.74879e-09	2.14262
EP300	7.82276e-09	1.68285
PRCP	7.85103e-09	1.90153
UBR5	7.88459e-09	1.70231
CREB1	7.97388e-09	2.26287
ZNF423	7.99118e-09	2.0549
UBE2E3	8.01785e-09	1.80297
ROCK1	8.16498e-09	1.7786
EID1	8.30321e-09	1.888
MAGI1	8.54537e-09	1.62377
AC090825.1	8.74335e-09	2.32462
SPOP	8.83777e-09	1.80592
ZNF451	8.85575e-09	1.81849
AL449403.2	8.85575e-09	2.4238
HTT	8.85729e-09	1.98595
C6orf89	8.94472e-09	2.10111
KLF12	9.0598e-09	1.61181
PIAS1	9.0598e-09	1.68339
AC068025.2	9.0598e-09	2.49258
AC092902.5	9.19716e-09	1.92103
CDK12	9.19716e-09	1.92888
LGR6	9.37852e-09	2.556
TYMP	9.4303e-09	1.79341
XPO4	9.46181e-09	2.19378
TMBIM6	9.47973e-09	1.71905
STXBP5	9.57949e-09	1.67439
UNC79	9.60159e-09	2.02133
CDH20	9.67867e-09	1.72064
NBPF19	9.68801e-09	2.17155
ZDHHC20	9.7583e-09	2.02112
AGPAT5	9.81503e-09	1.91123
NFE2L1	9.91251e-09	2.23389
CAVIN1	9.99263e-09	1.78023
ANKS1B	1.00549e-08	1.69835
CNIH3	1.0074e-08	2.19791
CRNDE	1.00857e-08	1.72043
UBAC2	1.00857e-08	2.01937
VEZT	1.01506e-08	1.74147
PTEN	1.02771e-08	1.54982
ACIN1	1.02794e-08	1.68808
MICAL3	1.03087e-08	1.96686
ACSS3	1.03393e-08	1.84555
KIF21A	1.03506e-08	1.58941
BMP5	1.05796e-08	2.3388
LINC01122	1.079e-08	2.49285
AL357093.2	1.09492e-08	1.94594
NSD2	1.10313e-08	1.7098
KDSR	1.10435e-08	2.25242
ARL3	1.11427e-08	1.98479
USP43	1.11925e-08	1.96611
VGLL4	1.11988e-08	1.70866
ST5	1.11988e-08	1.83802
STAG1	1.12079e-08	1.7166
TSPAN5	1.13455e-08	1.82282
CIAO1	1.15561e-08	2.23126
SULF1	1.15577e-08	2.01695
RAPGEF2	1.15741e-08	1.87086
RSPH10B2	1.15833e-08	2.73502
TUT4	1.17615e-08	1.63014
STYXL1	1.18885e-08	2.13997
SUCLG2	1.18885e-08	2.37684
ARHGAP6	1.19606e-08	1.73411
MVB12B	1.20384e-08	2.31838
CYB5D2	1.20554e-08	2.35643
PROSER3	1.20645e-08	2.53396
PDHX	1.21029e-08	1.90233
MTMR2	1.21119e-08	2.18755
NETO1	1.21152e-08	2.08375
AGPAT4	1.21344e-08	2.05543
MAPK8	1.2163e-08	1.80926
GRIK2	1.23369e-08	1.57214
HNRNPC	1.23485e-08	1.77795
CPEB2	1.23929e-08	1.88224
CRIP2	1.24534e-08	1.78946
CROCC2	1.24906e-08	2.15846
SYDE2	1.24906e-08	2.41052
RASAL2	1.26328e-08	1.62632
ZNF573	1.26413e-08	2.65291
EML5	1.26596e-08	1.99181
PCP4	1.29635e-08	2.11927
DENND2A	1.30727e-08	1.81552
SMARCA1	1.31069e-08	2.10643
NAA40	1.31387e-08	2.05671
ANP32A	1.35849e-08	2.03659
NSUN7	1.36088e-08	1.92619
POLR1C	1.36717e-08	1.89743
LARP4B	1.38345e-08	2.50982
SLC16A1-AS1	1.38785e-08	2.04909
URI1	1.3915e-08	2.03178
ZFYVE16	1.39567e-08	1.64716
TNPO3	1.39749e-08	2.03578
KCNE1	1.4001e-08	2.37373
ATP6V0E2	1.42302e-08	2.51088
WIPF2	1.42733e-08	2.04227
ZHX1	1.43252e-08	1.78246
CNTRL	1.43458e-08	1.57454
DYNC1LI2	1.44162e-08	1.59494
MBD6	1.44833e-08	2.56822
RHEB	1.45978e-08	1.93285
PRTFDC1	1.46328e-08	2.47588
OCIAD1	1.46881e-08	1.77826
AQR	1.48073e-08	2.15989
FOCAD	1.48758e-08	1.87699
PRTG	1.50156e-08	2.40018
RBM41	1.50919e-08	1.71994
BMPR1A	1.51791e-08	2.04956
IDH2	1.5231e-08	1.73825
FOXJ1	1.53197e-08	1.96837
PPP4R1	1.53673e-08	2.41506
MOB3B	1.53884e-08	2.6096
MTCO1P12	1.55966e-08	4.10806
GABPB2	1.56512e-08	2.12075
TECPR2	1.58971e-08	1.85746
FAN1	1.58971e-08	2.05832
MARK4	1.59366e-08	2.06686
FAM13B	1.59483e-08	1.84059
AC011477.1	1.61151e-08	2.12714
JAM3	1.61759e-08	1.92086
TMEM87A	1.62155e-08	1.91785
OTUD7B	1.62155e-08	2.03195
ARHGEF26	1.6236e-08	1.93599
SUMO1	1.63017e-08	1.8958
TRIM13	1.63017e-08	2.38168
TROVE2	1.63026e-08	1.91147
ZNF644	1.63521e-08	2.18423
UBE2D3	1.65383e-08	1.69327
NINL	1.66227e-08	1.80392
SNAPC3	1.67155e-08	2.46131
ASAP1	1.67678e-08	1.6141
DENND4A	1.69114e-08	1.83139
BBX	1.692e-08	1.64927
TYW1	1.69277e-08	2.0738
TMED10	1.71155e-08	1.96583
CNKSR2	1.72198e-08	2.11186
RAD51B	1.72483e-08	1.63779
ATF7IP2	1.73044e-08	2.13507
SMARCA2	1.73328e-08	1.7211
RCN1	1.7674e-08	2.71094
POLD3	1.76882e-08	1.99968
CPSF7	1.77576e-08	2.26638
SPART	1.79435e-08	1.67539
EPHA4	1.8217e-08	1.87146
DLG1	1.82657e-08	1.69245
ACBD3	1.84294e-08	2.32317
TNFRSF19	1.86104e-08	1.90552
KIF26B	1.86144e-08	1.96774
AC083798.2	1.88897e-08	2.01592
SNX25	1.88897e-08	2.12262
PPP1R21	1.9023e-08	1.68904
CDC42SE2	1.91123e-08	1.71773
GNG12-AS1	1.91123e-08	2.8816
KDM2B	1.91465e-08	1.91322
DDR2	1.92412e-08	2.00782
ORC2	1.95711e-08	2.10768
FYN	1.9877e-08	1.66164
PPHLN1	2.01625e-08	1.83312
MYORG	2.06796e-08	2.72096
ABHD18	2.07446e-08	1.92144
GLUD1	2.1221e-08	1.70457
GLG1	2.1221e-08	1.76305
S1PR3	2.1221e-08	1.92347
DPY19L1	2.12691e-08	3.06705
IQCJ-SCHIP1	2.14053e-08	2.11105
HLA-B	2.15311e-08	1.87148
ABHD10	2.15311e-08	3.65929
PDZD2	2.16244e-08	1.7669
AC005332.4	2.20174e-08	2.95015
SRRM4	2.21344e-08	2.57561
SLC25A37	2.23416e-08	1.81237
NRG1	2.2607e-08	2.49233
LMBRD1	2.28198e-08	1.96121
ZNF33A	2.32806e-08	2.27681
PEX6	2.37362e-08	2.52264
NDUFAF6	2.37859e-08	1.7999
HIPK2	2.37859e-08	1.86792
KCNB2	2.39243e-08	1.81306
DPP8	2.43996e-08	1.8994
AKAP6	2.44983e-08	1.68639
ERLIN2	2.4528e-08	2.02604
AC021231.1	2.47253e-08	2.03792
UBE2K	2.47325e-08	1.8366
CA3	2.47542e-08	2.00698
GIGYF2	2.49136e-08	1.72621
MEGF8	2.50368e-08	2.32937
PTGES3	2.51934e-08	1.81962
NFATC2IP	2.51934e-08	2.29258
SRRM1	2.52108e-08	1.40723
BOD1L1	2.52895e-08	1.77684
TPST1	2.53293e-08	1.76917
TRERF1	2.53393e-08	2.31136
EFCAB1	2.55751e-08	2.0384
BBS4	2.572e-08	2.21881
PPP1CB	2.59221e-08	1.8704
AL662795.2	2.61234e-08	1.93879
GPR173	2.61234e-08	2.34509
KMT2A	2.61385e-08	1.82876
PCGF5	2.64683e-08	1.80402
EFCAB12	2.64744e-08	2.15801
PPOX	2.66773e-08	2.32464
ZNRF2	2.67035e-08	2.05257
MIR325HG	2.67203e-08	1.98992
RIBC2	2.67733e-08	1.8815
NSD3	2.67994e-08	1.75601
BCL2L13	2.77236e-08	2.17356
WNK1	2.77465e-08	1.71087
PIK3C2A	2.77967e-08	1.7897
TCHP	2.78041e-08	1.96631
ANKRD10	2.82649e-08	1.73157
ENTPD2	2.82649e-08	2.03567
NDUFA10	2.85411e-08	1.63881
FXR1	2.94381e-08	1.88348
HSPA12A	2.94924e-08	2.05675
HSDL2	2.98161e-08	1.69048
MAGED1	2.99203e-08	1.69171
CSNK2A1	2.99203e-08	1.93047
UBR3	3.00886e-08	1.82247
MARF1	3.03985e-08	1.97637
LINC01515	3.04486e-08	1.87238
PPP1CC	3.06056e-08	3.37706
SNW1	3.0616e-08	2.24358
LINC00467	3.08756e-08	1.85337
HMGCR	3.08839e-08	2.45835
ZNF711	3.14317e-08	1.96292
TIGD4	3.14431e-08	2.71915
IFT27	3.14964e-08	1.90164
WDR73	3.15727e-08	1.73345
ZER1	3.15973e-08	1.7408
IDI1	3.20724e-08	2.0652
MSL1	3.25875e-08	2.03853
SLC10A7	3.25875e-08	2.26799
CEP350	3.27761e-08	1.57763
HMG20A	3.32006e-08	2.05776
MAP3K14	3.34145e-08	2.06454
APTX	3.38517e-08	1.88579
SNED1	3.40614e-08	1.5545
PPM1L	3.42189e-08	2.05145
NPL	3.471e-08	2.40732
GARNL3	3.47169e-08	1.97806
ANOS2P	3.4949e-08	3.73184
MAST2	3.53164e-08	2.05304
AKIRIN1	3.53289e-08	1.92614
INVS	3.56064e-08	1.93423
AKAP11	3.71227e-08	1.70871
POU3F3	3.75599e-08	1.99903
ZBED3-AS1	3.84746e-08	2.3492
PHTF1	3.85588e-08	1.96121
AL031686.1	3.8685e-08	2.25659
ASXL1	3.89131e-08	1.88706
RFX7	3.95807e-08	1.81015
TCF7L1	4.00469e-08	2.09336
SIRT3	4.0076e-08	2.35829
UBE2Q2P2	4.00889e-08	1.87881
HEPN1	4.11888e-08	2.22333
FHIT	4.14275e-08	1.69446
LARS	4.15008e-08	1.84585
FAF2	4.15723e-08	1.96118
PPP4R4	4.18003e-08	2.07959
AC074032.1	4.19093e-08	1.9899
AL445250.1	4.22556e-08	2.2781
DICER1	4.25228e-08	1.85411
PALM2	4.25464e-08	2.57625
UBAP2	4.25762e-08	1.74732
TTTY14	4.25762e-08	2.16831
AL137009.1	4.29676e-08	2.66154
THEM4	4.29834e-08	2.42803
RRBP1	4.31653e-08	1.64517
C5orf49	4.31653e-08	1.72764
ACADM	4.40507e-08	2.00851
HEPACAM	4.46944e-08	1.70875
NIM1K	4.46944e-08	2.07608
LRIG3	4.47545e-08	2.05098
TMTC2	4.53083e-08	1.91989
WDR59	4.54402e-08	1.84578
CBWD5	4.55257e-08	2.45401
LINC00662	4.55387e-08	2.09476
UGDH-AS1	4.55429e-08	2.00586
UBE2G2	4.58487e-08	1.95362
AC138409.2	4.66598e-08	1.98312
MARK1	4.66928e-08	1.78565
COX4I1	4.67631e-08	1.84323
ZNF793	4.67951e-08	2.56122
XPNPEP3	4.73141e-08	2.03502
B3GALT5	4.74101e-08	2.41684
CTC-338M12.4	4.81794e-08	2.00653
ZC3H14	4.82402e-08	1.52706
DKK3	4.82402e-08	1.85006
[truncated: 5,711 more rows]

## Sheet: NPCs
Gene	padj	Avg. log2(FC)
MGAT4C	6.2716e-66	4.27473
NRXN3	4.72309e-58	3.00896
CDH20	5.79666e-42	2.45004
TRPM3	2.96088e-41	3.33063
SNED1	5.02296e-39	2.40763
NTM	1.86848e-32	2.27608
DGKG	1.32396e-29	2.28893
DAAM2	1.15901e-28	2.9397
KCND2	7.31771e-23	2.95102
FAM155A	3.47675e-21	2.5542
SCHLAP1	2.33205e-19	3.45726
AC016766.1	1.6437e-17	3.33725
PDE4B	2.14151e-17	2.31311
TNR	2.1696e-17	2.40646
AC005237.1	1.7737e-14	3.26053
SGK3	8.06861e-11	2.15158
NCAN	8.72893e-11	3.3138
AC092691.1	1.95143e-10	2.43003
TENM2	2.20936e-10	1.88852
PCDH9	5.83958e-10	1.49123
RGS20	8.46004e-10	2.90176
SLC25A18	6.43418e-08	2.5087
DST	1.87036e-07	1.33066
ACSBG1	5.39491e-07	3.22616
SEMA3B	5.97378e-07	2.81895
C1orf61	8.20975e-07	1.84426
DGKB	1.11561e-06	2.12565
CADPS	1.8235e-06	2.23686
ADCY8	1.9166e-06	2.1553
CNTN4	1.9166e-06	2.54281
GFAP	4.25067e-06	1.50272
DLG2	6.09268e-06	1.64813
MRVI1	6.35619e-06	2.61592
ARHGEF4	6.88329e-06	1.8517
SLC14A1	7.67633e-06	1.77746
SEMA6D	8.45644e-06	2.01455
CTNND2	1.40074e-05	1.38134
CPAMD8	1.52039e-05	2.20179
GRID2	1.82632e-05	1.62328
RUNX2	2.06809e-05	2.0573
DPP10	2.61632e-05	1.12487
FYB2	3.97603e-05	2.82101
CDH10	4.62095e-05	2.41976
RGS11	4.68635e-05	3.5618
ATP10B	6.35035e-05	5.84213
PRKAG2	9.40271e-05	2.13512
MAP3K5	9.64454e-05	1.6814
FAT3	0.000100009	1.45512
PPP2R2B	0.000125661	1.41325
LGI4	0.000129878	1.80944
ASPA	0.000132977	2.99094
TESK2	0.000193332	1.99458
MACF1	0.000218781	1.23491
FAM189A2	0.00025669	1.99208
NAV3	0.000333637	1.38666
RBFOX1	0.000358296	0.799041
ARAP2	0.000412915	1.7863
MDGA2	0.000527405	2.05888
RAPGEF3	0.00060586	2.77723
ADAMTS9	0.00073936	1.42983
OSGIN2	0.00093605	3.33881
SLC4A4	0.00106775	1.36613
NAV1	0.0010855	1.62525
AIFM3	0.00185914	3.06597
GRM5	0.00199763	2.00254
TPM1	0.002057	1.46384
TBC1D10A	0.00208723	3.52904
ACACB	0.00211991	1.55447
RAMP2-AS1	0.00212	3.11312
SLC38A1	0.00246889	1.72201
DCLK2	0.00259483	1.34715
PCED1B	0.00259689	1.51897
MT2A	0.00313598	2.94809
CHPT1	0.00333894	1.71491
ITGBL1	0.00447671	3.24452
FAHD2CP	0.00609132	2.04593
PITPNC1	0.00611903	1.30201
GLUL	0.00611903	1.62336
KIRREL3	0.00944168	2.72794
NTRK3	0.00960622	1.85588
LSAMP	0.0109711	1.21901
GABRB1	0.0113035	2.15129
ASAP3	0.0113035	2.68174
LRP1B	0.011612	1.47974
ELOVL6	0.0120314	2.81559
FADS3	0.0125868	2.6907
NRCAM	0.0156988	1.13657
RNF219-AS1	0.0157944	1.46744
GOLGA7B	0.0158439	2.58416
F3	0.0185963	1.74259
CLTCL1	0.0192003	2.5013
CTSH	0.0193553	2.767
RASSF4	0.021378	1.79712
DTNA	0.0233137	1.00158
GPT2	0.0233137	1.89198
AL807742.1	0.0236671	3.09033
SLC30A10	0.0240287	4.17762
AMER2	0.0255239	1.58243
TSPAN18	0.0289458	3.85238
ATP13A4	0.0384276	1.50541
SNHG14	0.0395913	1.1395
AC104574.2	0.042391	1.76881
FAM171A1	0.0427021	1.60983
SPATA22	0.0427021	3.63734
LAMA2	0.0464455	1.06075
STXBP5	0.0508841	1.38776
MIR4300HG	0.0594197	1.8397
CRYL1	0.0668723	1.98762
AC002429.2	0.0692977	1.74818
CAMK4	0.0705342	2.75714
PITPNM2	0.0764555	2.15191
FNBP1	0.0896566	1.24852
PLCD1	0.0984901	3.38358
CD44	0.104318	1.42093
HEPN1	0.106943	1.60315
FLJ37453	0.107606	2.56469
BCKDHB	0.114489	1.34085
AC098864.1	0.118115	4.043
AL139383.1	0.119041	1.3816
ID2	0.120421	1.60455
FGFR3	0.122787	2.47221
ALG1	0.126871	3.80252
ATP9A	0.132907	1.37195
SLC7A2	0.139832	1.44665
LRRC1	0.151926	1.62764
LINC00299	0.155078	1.64645
CAMK2G	0.160668	1.23768
CYFIP2	0.160668	1.99946
DGKE	0.160668	2.36936
NEAT1	0.166355	1.06701
AC073941.1	0.174786	1.31471
PATZ1	0.174786	3.67582
BCL2	0.183394	1.4717
TRIM9	0.183674	1.70475
SIRPA	0.192775	2.2317
TENM1	0.203621	1.51845
AC004158.1	0.203621	1.54862
NBPF10	0.203621	1.82639
SDC4	0.203621	2.44194
CPNE3	0.21257	4.00092
SEMA3A	0.216298	1.64926
GABBR1	0.217778	1.38434
APBA2	0.227334	1.35246
WIF1	0.228763	2.72836
LMCD1-AS1	0.23432	1.33339
AC091826.2	0.239199	2.39521
CADM2	0.240428	1.30084
AC021739.2	0.240428	1.87137
PLA2G16	0.245124	1.81506
DAO	0.251614	1.68969
MROH7	0.261222	2.94657
FADS2	0.275278	1.65814
PGAP2	0.275278	2.01884
SLC35D1	0.275278	2.54958
PYGM	0.275278	2.65621
AF117829.1	0.279548	1.39613
SNX8	0.282265	2.076
LINC01748	0.292778	1.42798
MAOB	0.292778	1.52439
TSPYL2	0.292778	1.53416
IKZF2	0.292778	2.5119
ARFGAP2	0.292778	2.93264
STAC2	0.29743	1.48808
ZNRF3	0.297622	1.29709
EIF2B4	0.297622	2.03487
HS6ST1	0.297622	2.37419
GREB1	0.3037	2.3091
NPPC	0.3037	3.20065
GINS3	0.316156	1.38835
BMP5	0.318856	1.32889
SEMA6A	0.318856	1.59746
ULK3	0.318856	2.28547
ADI1	0.318856	3.49564
BRINP3	0.320999	1.31388
SLC24A4	0.320999	1.58392
ACSL6	0.320999	1.84678
UGDH-AS1	0.330479	1.40021
AC098829.1	0.330479	1.59807
NEBL	0.330975	1.0642
MPP6	0.331129	1.39907
FMN2	0.347052	1.17281
CAAP1	0.347052	2.87466
FRMPD3	0.351048	2.05547
PIP4K2A	0.353306	1.90401
ITPKC	0.353306	1.95447
CACNA2D3	0.354349	1.7816
NAV2	0.356225	1.14423
PAX3	0.358569	1.33956
COL4A2	0.358569	2.57381
AC138123.1	0.359742	1.89496
RALYL	0.362083	1.67456
LINC01239	0.367008	2.32213
ADGRB3	0.371976	0.924765
GAB2	0.371976	1.53424
ALDH1L1	0.384019	1.13
SLC6A11	0.384019	1.34279
ANKDD1A	0.384019	1.34401
SLC6A1	0.384019	1.35387
LINC01138	0.384019	1.38923
MPV17	0.389866	1.60149
HEPACAM	0.390301	1.45731
RANBP3L	0.392247	1.37224
INSIG1	0.392247	2.29769
COL5A3	0.412231	1.51111
RBPMS	0.418979	1.61183
STK25	0.420356	1.72461
DNASE1	0.430607	2.03334
AL137024.1	0.432629	2.70961
EMID1	0.43269	2.46418
SCD5	0.436422	1.24534
LRRC4C	0.436422	1.27751
ARHGEF10L	0.436422	1.91709
CHL1	0.440649	1.32532
AL645568.1	0.445287	1.60209
LRRTM4	0.483098	1.36062
ADAMTSL3	0.483098	1.60514
AGFG2	0.490576	1.56769
POLR3A	0.496248	2.17114
PHYHIPL	0.506939	1.08713
XAF1	0.522092	2.20496
ATP1A1-AS1	0.526556	1.74086
ID1	0.526556	1.87038
COL11A1	0.531306	1.56971
MROH7-TTC4	0.531306	1.99421
B4GALNT4	0.551349	2.07833
PANK3	0.562256	1.81402
ZNF213-AS1	0.563117	3.94089
EPB41L1	0.563545	1.92665
GSN	0.578033	1.43951
RAP1GAP2	0.587162	1.69638
NHSL1	0.594007	1.57785
KIAA1549	0.594007	1.65045
JAKMIP2-AS1	0.595031	1.78267
AC087564.1	0.598488	1.77527
GHR	0.60033	2.17057
SLC44A3-AS1	0.605891	1.30433
RNF24	0.605891	1.32876
MTMR4	0.605891	1.68041
PCA3	0.605891	3.03002
GAN	0.606504	1.23112
NBPF14	0.609534	1.51138
IPO9-AS1	0.613891	1.43718
THSD7A	0.613955	1.27797
AC008014.1	0.621443	1.36262
AC103923.1	0.621443	1.6821
C4orf19	0.621525	1.17244
INPP4B	0.621525	1.20243
ZFP30	0.621525	1.66321
BTG3	0.621525	2.01778
EAF2	0.62171	1.62472
ARHGAP20	0.622608	1.78823
ACBD4	0.622608	2.06149
TUBD1	0.626283	1.97932
CTNNA2	0.626447	1.00305
UBXN2B	0.633195	3.19566
GRAMD1C	0.636558	1.56569
ACYP1	0.636558	1.58054
SPARCL1	0.645036	0.921492
SEC14L2	0.645036	1.65219
MFHAS1	0.657008	1.43545
TMED5	0.661609	1.81816
DDX3X	0.670435	1.66548
TNRC6A	0.678997	1.08142
ITGAV	0.678997	1.51331
PDCD6IPP2	0.678997	1.64562
SDCCAG8	0.681893	1.26746
MDC1	0.697881	1.78768
FADS1	0.70501	1.69281
C2CD5	0.707984	1.36432
BCAN	0.713672	1.36873
AP003108.2	0.713672	1.66138
PRUNE2	0.724328	1.75923
EGLN3	0.7419	1.96019
TSC22D4	0.746703	1.72617
EPB41L3	0.747282	1.32576
SLC19A2	0.747801	1.91348
AC093535.2	0.768054	1.4661
SEZ6L	0.768054	1.50113
SLC6A12	0.78021	1.49772
COL27A1	0.780972	1.19073
SSBP2	0.783834	0.996446
OSGEP	0.783834	1.31558
DOCK10	0.785302	1.17138
SCN1A	0.785302	1.43276
FDFT1	0.785302	1.54233
APOE	0.785302	1.78926
TAB2	0.795602	1.25111
VCAN-AS1	0.795602	1.68249
AC107214.1	0.795602	1.8788
MYORG	0.795602	2.28174
AMZ2	0.82752	1.25453
CP	0.833841	1.33053
NBPF8	0.833841	1.96448
AL353803.2	0.833841	3.43734
GPR75-ASB3	0.8343	1.15514
TNPO3	0.8343	1.31532
OGFRL1	0.838631	0.902601
ESRRG	0.842923	1.22304
ALX4	0.842923	1.45837
ROBO3	0.847769	1.25067
MTCH2	0.847769	1.46537
SAT2	0.847769	2.40044
CCDC144CP	0.84796	2.62128
TNFRSF11B	0.856584	1.10199
UFD1	0.856584	1.86586
SCD	0.856584	2.50947
NBPF17P	0.86482	1.32995
ANKRD18DP	0.86619	1.25988
WDR45	0.86619	1.33952
RAVER2	0.868443	1.34359
CERS1	0.876546	1.23563
GPC6	0.876914	1.43968
SPRED2	0.88379	1.68794
DPH6-DT	0.884422	1.71187
PDZRN4	0.893409	1.18589
ST8SIA1	0.893409	1.2758
AC005162.3	0.893409	1.7818
STX7	0.893409	2.02006
BAALC-AS1	0.901755	1.25754
SLC35F1	0.908314	0.923149
SRSF12	0.908314	1.4219
ARHGEF1	0.911544	1.36121
AL591895.1	0.911544	1.50042
CNKSR2	0.918011	1.60656
CPEB3	0.930492	1.28549
TET1	0.930492	1.35049
DKK3	0.930492	1.47168
SPDL1	0.930492	1.59527
ARHGAP10	0.930492	2.33579
MAP3K8	0.930492	2.76083
NLRP1	0.933243	1.64221
KCNQ5	0.941494	1.21276
ID3	0.941494	1.45032
HSD17B14	0.941494	1.6956
MAPT	0.943555	1.23696
APLNR	0.943555	1.44248
EYA2	0.958315	0.994614
AC104123.1	0.958315	1.8028
IDI1	0.959114	2.51128
EFCAB13	0.96022	1.05763
HPS4	0.96022	1.14831
NDRG4	0.96022	1.34802
MYLK	0.96022	1.59462
REEP2	0.962432	1.28541
NPAS3	0.966687	0.992102
MTERF4	0.966687	1.26065
AC099792.1	0.966687	1.38408
KCTD6	0.973842	1.81602
STARD13	0.976221	0.745055
TMEM216	0.976221	1.85802
CYP7B1	0.976221	1.9968
QPRT	0.977978	1.31874
MICALL2	0.977978	1.37034
METTL25	0.977978	1.63884
TAB3	0.977978	2.57019
MIB2	0.977978	3.00944
AQP1	0.996122	1.49865
GABBR2	0.999829	1.15574
UFL1-AS1	0.999829	1.24059
LHFPL6	0.999829	1.27933
ERI3	0.999829	1.48934
GRIK5	0.999829	1.66789
ZC3H12B	1	0.000300909
EIF2S3	1	0.000942979
SPATA7	1	0.00100549
GPI	1	0.00103274
PLXDC2	1	0.00266539
ZBTB1	1	0.00282315
AP001831.1	1	0.00304405
CFLAR	1	0.00319142
ERCC6L2	1	0.0041462
KAT5	1	0.0046172
GGA2	1	0.00465575
CCNY	1	0.00580214
TSC22D2	1	0.00612906
ARHGEF11	1	0.006179
RPRD2	1	0.00657984
PRKAR2A	1	0.00681685
RALGAPA1	1	0.00704971
RPL11	1	0.00826027
2021-03-06	1	0.00836355
PSMD1	1	0.00860571
EIF2AK4	1	0.00870493
FEZ2	1	0.00908663
SEC62	1	0.00929579
FOXJ3	1	0.00940656
APIP	1	0.00954992
HNRNPU	1	0.00994888
LINC01376	1	0.0103545
SNAPC4	1	0.0107745
GUSBP1	1	0.0109365
SHPRH	1	0.0113116
KLHDC10	1	0.0122054
TNRC6C	1	0.0136725
LCORL	1	0.0139213
PARP1	1	0.0142932
CTDSPL2	1	0.0143097
VPS4B	1	0.0143773
EEF2	1	0.0150774
RB1CC1	1	0.0153675
CDK5RAP2	1	0.0158126
DENND4A	1	0.0171187
GNL3	1	0.0184092
PDS5B	1	0.0192581
TUBA1A	1	0.0198014
ENO2	1	0.0205006
HNRNPM	1	0.020849
RABEP1	1	0.0209062
MIA3	1	0.0210589
MAP2K1	1	0.0211528
UBXN4	1	0.0215668
XPO1	1	0.0216155
DNAJB14	1	0.0221155
GCC2	1	0.0222522
ATP9B	1	0.0243961
ARID1A	1	0.024406
MAF	1	0.0246466
CACUL1	1	0.0253399
INPP4A	1	0.0255007
WDR41	1	0.0263973
IGFBP2	1	0.0267706
SWAP70	1	0.0270273
ANKFN1	1	0.0274205
RNF13	1	0.0280106
COG7	1	0.0285633
PTP4A2	1	0.0291475
MRPL57	1	0.0299083
PARD3B	1	0.03013
SGPP1	1	0.0301551
CMSS1	1	0.030391
SPG21	1	0.0312239
VEZT	1	0.0315192
RGS5	1	0.0321021
CALM2	1	0.0321471
ATP11B	1	0.0324971
ANAPC11	1	0.0325311
ZNF767P	1	0.0330247
STK33	1	0.0334491
RANBP10	1	0.0336778
DNM1	1	0.0344722
JUN	1	0.0347608
AFF3	1	0.0351503
C9orf24	1	0.0355978
PACSIN2	1	0.0356538
FEZ1	1	0.0359831
KDM1A	1	0.0362969
TNFRSF19	1	0.0367664
FAM13C	1	0.0374613
ODF2L	1	0.0375919
CNIH3	1	0.0376387
AGBL3	1	0.0391175
YY1	1	0.0399704
IST1	1	0.0400263
KMT2E	1	0.0411225
GPR135	1	0.0412798
GPSM2	1	0.0413252
SYNE1	1	0.0417445
GPCPD1	1	0.0419075
ILF3	1	0.0427754
JAM3	1	0.044362
RFX3	1	0.0444281
TTC12	1	0.0452819
ZNF207	1	0.0457198
IQGAP1	1	0.0458425
TAF7	1	0.0460605
ZNF431	1	0.0463177
PRRC2C	1	0.0468443
CUBN	1	0.0473844
PEAK1	1	0.0476162
ARFGAP3	1	0.0478369
LSM14A	1	0.0479984
MLEC	1	0.0480276
CFAP36	1	0.0497021
SLIT2	1	0.0497168
CA3	1	0.0498274
MYO10	1	0.0499788
LGI1	1	0.050418
ANKRD12	1	0.0508484
ATP1A1	1	0.0510537
STMP1	1	0.0511981
TCERG1	1	0.051918
RAD9A	1	0.0521743
LINC00461	1	0.0525338
SDHB	1	0.05275
RSBN1L	1	0.0529033
AC007563.2	1	0.054122
ETFDH	1	0.0542621
EMC2	1	0.0550989
MAP3K7	1	0.0553917
BNIP3	1	0.0556601
ZNF148	1	0.0556674
CCDC191	1	0.056384
TRIP11	1	0.0564598
NRBP2	1	0.0565653
DMD	1	0.0567027
CA5B	1	0.0589431
RNF168	1	0.0589489
YWHAE	1	0.0595708
SAP30BP	1	0.0600702
SOX4	1	0.0602682
DHX9	1	0.0603256
USP48	1	0.0604007
UBA52	1	0.0604931
HNRNPK	1	0.0605529
SCLT1	1	0.0605652
CRK	1	0.0608129
THADA	1	0.0608564
MEF2A	1	0.0612772
ZSCAN30	1	0.0614216
RNF38	1	0.0615708
GPM6B	1	0.0616565
OSMR-AS1	1	0.0616898
KIF2A	1	0.061697
SPART	1	0.0631498
ACTR10	1	0.063294
PPFIBP1	1	0.0641465
CDH12	1	0.0646797
GOLIM4	1	0.064691
AMPD3	1	0.064743
SLC25A36	1	0.0654742
ADK	1	0.0657536
SLC25A29	1	0.0658167
MYH10	1	0.0658319
FAM219B	1	0.0658522
SRBD1	1	0.0661416
MYO9B	1	0.0670337
TPTEP1	1	0.0673724
SPOCK2	1	0.0674154
MRPL19	1	0.0677507
NINL	1	0.0680158
PROSER3	1	0.0686268
SELENOO	1	0.0688642
SEMA3C	1	0.0688854
ZKSCAN1	1	0.0690974
NFATC3	1	0.0702525
PEBP1	1	0.0704212
PSMF1	1	0.0716468
EPRS	1	0.0716584
RNF169	1	0.0723704
CHTOP	1	0.0725919
MAP4K4	1	0.0730278
LONRF1	1	0.0731592
DHFR	1	0.0733651
RALGPS2	1	0.0734611
RHEB	1	0.0734846
NDUFA10	1	0.0736117
VEZF1	1	0.0736873
CARD8	1	0.0740226
MSX1	1	0.0740821
AP3D1	1	0.0749725
DNM2	1	0.0752586
BRAF	1	0.0755597
ASPH	1	0.0766011
MBNL2	1	0.0766205
DAW1	1	0.0771259
ARL15	1	0.0777361
C11orf58	1	0.0783507
NASP	1	0.0790089
GRID1	1	0.0791363
LUC7L	1	0.0791884
STXBP4	1	0.0792759
ADPGK	1	0.0793971
FREM1	1	0.0796523
SOX2-OT	1	0.0799291
RMST	1	0.0801736
EXPH5	1	0.0805743
GOLGA2	1	0.0817105
KIAA1217	1	0.08365
DNAJC7	1	0.0855881
UQCRB	1	0.0857091
VAMP2	1	0.0858748
FAM13A	1	0.0862658
TRAF3IP1	1	0.0866323
CREBRF	1	0.0866533
RBM17	1	0.0874422
AGBL4	1	0.087464
XIAP	1	0.0883305
RAB30-AS1	1	0.0886275
DGLUCY	1	0.0886313
ZFR	1	0.0890142
PHACTR4	1	0.0895027
NUTM2A-AS1	1	0.0896123
MTG1	1	0.0896654
C1orf198	1	0.0904292
C4orf48	1	0.0914471
MRPL20	1	0.0916102
RBM6	1	0.0916459
VDAC3	1	0.0937431
AL359232.1	1	0.0946174
KHDC4	1	0.0952526
SLF2	1	0.0952744
TRIM2	1	0.0954971
PGRMC2	1	0.0955997
AFDN	1	0.0956046
CHKA	1	0.095752
IWS1	1	0.0962476
HNRNPA3	1	0.0965002
ITPR1	1	0.0966159
RIC3	1	0.0968518
DDX42	1	0.0970752
PCBP1-AS1	1	0.0977167
RPL31	1	0.0977801
ANKRA2	1	0.0977921
TCTN1	1	0.0980326
WNK1	1	0.0982534
TRIO	1	0.0983123
RTN4	1	0.0983283
PUF60	1	0.0985472
HYDIN2	1	0.0988613
SIPA1L3	1	0.0994411
CTSD	1	0.100048
AL035413.1	1	0.100135
UBA6	1	0.100216
MTA1	1	0.100337
EPN2	1	0.100615
EYA4	1	0.100871
AKAP10	1	0.100904
C8orf59	1	0.100936
TMEM123	1	0.102016
FGD5-AS1	1	0.103381
RPS4X	1	0.103475
STRN	1	0.104177
STIM2	1	0.104541
PHLDB1	1	0.104684
NCOA3	1	0.105688
SCMH1	1	0.10624
SAMD4B	1	0.106241
AIG1	1	0.106895
N4BP2	1	0.10706
ZFHX2	1	0.107258
ST3GAL6	1	0.107965
DCAF5	1	0.108371
LCA5L	1	0.108792
GPAA1	1	0.108808
ZNF780B	1	0.109496
SMC4	1	0.109907
FAM189A1	1	0.10995
PTPRD	1	0.110288
GALNT10	1	0.110938
AP3B1	1	0.111129
BCAR3	1	0.111785
PPM1E	1	0.111834
NUP50-DT	1	0.112111
GOSR1	1	0.112125
TM9SF4	1	0.113024
PHF20L1	1	0.113251
PAK3	1	0.113439
GOLGB1	1	0.113483
CXXC5	1	0.113925
SH3D19	1	0.114028
HOOK2	1	0.114139
DPY19L3	1	0.114245
NOP58	1	0.114254
AC008969.1	1	0.114279
GATD1	1	0.114644
PSMD11	1	0.11523
EPS8	1	0.115827
ZNF663P	1	0.116327
GLCCI1	1	0.116635
ELF1	1	0.11664
UVRAG	1	0.116789
BMPR1B	1	0.116856
ESF1	1	0.117118
SMG6	1	0.117454
ARMCX4	1	0.118113
SESTD1	1	0.118438
AC093535.1	1	0.118668
AKAP8L	1	0.118688
RTN1	1	0.119199
SETX	1	0.119228
CKAP5	1	0.120198
ATM	1	0.12047
DNAJC15	1	0.120914
CBLB	1	0.121559
SMYD3	1	0.121727
TMEM41B	1	0.121849
ORC3	1	0.12193
SPESP1	1	0.121979
LUC7L3	1	0.122316
SPG7	1	0.122581
CNN3	1	0.122701
RBBP6	1	0.122702
CPSF2	1	0.122817
LINC01602	1	0.123922
EZR	1	0.123928
LRRC37A3	1	0.123942
WLS	1	0.124451
PDCD6IP	1	0.124504
NSUN6	1	0.124635
TAPBP	1	0.124983
PFDN5	1	0.128158
AC007388.1	1	0.128297
IFT140	1	0.128359
PLAG1	1	0.128659
EIF3J	1	0.129324
PSMC6	1	0.129333
PIAS1	1	0.129362
INTS3	1	0.129424
HELZ	1	0.129426
MON2	1	0.12971
CEP57	1	0.129882
FAM92A	1	0.130175
BAIAP3	1	0.131074
UBN2	1	0.131596
RPL5	1	0.131765
FANCC	1	0.131837
YLPM1	1	0.131966
ZFAS1	1	0.13205
PARP6	1	0.132594
PNMA2	1	0.132682
MDM2	1	0.132927
CSRNP3	1	0.133111
YTHDC2	1	0.13312
ATRAID	1	0.133618
UACA	1	0.133669
KPNA3	1	0.134223
RPL13A	1	0.134309
DMXL1	1	0.134333
RC3H1	1	0.135105
HLCS	1	0.135413
RTF2	1	0.135469
ZNF326	1	0.136903
ABCC9	1	0.13787
EML5	1	0.138104
PNN	1	0.138162
FAM193A	1	0.138273
BNIP3L	1	0.138837
TANGO6	1	0.138964
WDR13	1	0.139424
SIL1	1	0.139498
SEM1	1	0.139557
RPL34	1	0.139909
BEX3	1	0.13995
OGT	1	0.140522
CCDC113	1	0.141404
RPS27A	1	0.141441
SLC30A9	1	0.141655
NFIX	1	0.14212
HERC2P2	1	0.142312
SKA2	1	0.144323
PTPN4	1	0.145387
ATXN1	1	0.145666
LAMA1	1	0.145976
PRPF40A	1	0.146414
TDRD3	1	0.146813
JPX	1	0.147141
GLI3	1	0.147142
NR6A1	1	0.147246
TAZ	1	0.147383
KDM3B	1	0.147827
AC008957.2	1	0.148828
VPS13B	1	0.148834
GTF2IRD2	1	0.149103
HCG18	1	0.149644
WBP4	1	0.149846
APTX	1	0.149947
EIF2B3	1	0.150036
PCAT1	1	0.151292
NUCKS1	1	0.151374
SPECC1	1	0.151869
C11orf49	1	0.151961
JAK2	1	0.152004
MAN1A1	1	0.152936
YTHDC1	1	0.153254
NKAIN4	1	0.153328
PLCB4	1	0.153432
SLC25A27	1	0.153549
CLTA	1	0.153906
RPS6KA3	1	0.153954
VCP	1	0.154861
FAM111A	1	0.154906
EWSR1	1	0.154928
PDHX	1	0.155802
MTMR9	1	0.155852
AZIN1-AS1	1	0.155913
CDC27	1	0.155978
SLC23A2	1	0.157284
MRPL33	1	0.157913
SFPQ	1	0.158255
RERE	1	0.159322
DDX18	1	0.159326
CDK11B	1	0.159537
MECP2	1	0.15978
RDH11	1	0.160442
NRDC	1	0.160672
RGL1	1	0.160688
STX18	1	0.161042
GOLGA4	1	0.161889
LDLRAD3	1	0.161897
ZFPM2	1	0.162523
LMLN	1	0.162578
SNHG25	1	0.162867
RFC1	1	0.16329
CRADD	1	0.163528
NPM1	1	0.163558
GARS-DT	1	0.164561
CCDC93	1	0.164699
OGA	1	0.164992
ATF6	1	0.165724
AKAP13	1	0.165867
FKBP2	1	0.166122
ALMS1	1	0.167372
C1orf43	1	0.168036
RAD21	1	0.168089
FBXL2	1	0.168377
AC068620.3	1	0.16856
CEP350	1	0.168799
STK3	1	0.16897
ZNF106	1	0.169022
PRR5L	1	0.1691
KIF6	1	0.169406
WTAP	1	0.169495
MSI2	1	0.169528
LDLRAD4	1	0.169833
IBTK	1	0.170106
EIF4B	1	0.17049
SMAP1	1	0.171066
PBX1	1	0.171187
NCKAP5	1	0.171241
NSRP1	1	0.17191
TBC1D19	1	0.171937
QSER1	1	0.172036
SOBP	1	0.172307
SETD2	1	0.172524
SPPL3	1	0.172715
HNRNPH3	1	0.172721
TLN1	1	0.173286
PPP3CA	1	0.173463
SGMS1	1	0.174041
FAM49B	1	0.174081
SERP1	1	0.174262
NUP98	1	0.174546
RSF1	1	0.17463
ZNF644	1	0.174696
GOLM1	1	0.174764
GSTCD	1	0.175072
IQCA1	1	0.175085
ZNHIT6	1	0.175334
ZNF638	1	0.175496
AL162511.1	1	0.177097
NMNAT2	1	0.17722
C1QTNF3-AMACR	1	0.177369
PALLD	1	0.177549
ADCY2	1	0.177678
RETREG1	1	0.177729
SPAG9	1	0.178131
NHLRC3	1	0.178601
RPRD1A	1	0.179018
MTOR	1	0.179235
GALNT11	1	0.179327
CSMD3	1	0.179363
RANBP9	1	0.179873
CHST9	1	0.179892
MTF2	1	0.180348
UBR5	1	0.180481
ARL3	1	0.180608
COL16A1	1	0.180845
2021-12-01	1	0.181101
ACADM	1	0.181306
DDX1	1	0.181312
DPP7	1	0.181424
GPATCH2L	1	0.181757
AC008957.3	1	0.181859
CERS6	1	0.182101
USP11	1	0.182122
NUP58	1	0.18257
OLA1	1	0.182835
TSIX	1	0.182904
WSB1	1	0.183214
TBC1D1	1	0.183347
CTNND1	1	0.183792
HADHA	1	0.1838
SLIRP	1	0.184792
ANKRD36	1	0.18489
WWTR1	1	0.184901
MPHOSPH8	1	0.18509
RIMS2	1	0.18509
KLF12	1	0.18516
EFR3A	1	0.185476
FAM149B1	1	0.185632
CHD1	1	0.185763
CLK1	1	0.186236
RUFY1	1	0.186382
SRRM1	1	0.18646
2021-09-07	1	0.186514
FOXN3	1	0.186884
RPL10	1	0.187626
TLN2	1	0.187874
UBR2	1	0.188111
ZIC2	1	0.188158
KIAA0319L	1	0.189089
PTPN2	1	0.18924
LRRFIP2	1	0.18933
TNIK	1	0.189561
ETNK1	1	0.189642
ERP44	1	0.189877
SOS1	1	0.190115
SPIDR	1	0.190172
AEBP2	1	0.190286
SRPK2	1	0.190375
DDX17	1	0.190692
ABL2	1	0.191073
SYT11	1	0.191091
MYSM1	1	0.191275
NPHP1	1	0.191531
RGS12	1	0.192303
UBAP2L	1	0.192689
LRPAP1	1	0.192689
TOP2B	1	0.192758
ZBTB38	1	0.193249
MAP3K13	1	0.193486
ANXA4	1	0.193733
PGRMC1	1	0.193779
GPATCH2	1	0.19383
NLGN1	1	0.193932
THRA	1	0.194005
RIC1	1	0.194008
MUC20-OT1	1	0.194122
URB1	1	0.194496
ZNF721	1	0.1947
LRP6	1	0.195183
AC008537.1	1	0.196232
CDH2	1	0.196691
PTPN12	1	0.196947
LRRC4B	1	0.197286
CKB	1	0.197569
SIN3A	1	0.197846
AC005261.1	1	0.197965
IFRD1	1	0.198205
PIK3C2A	1	0.199567
MACROD2	1	0.199583
ZDHHC14	1	0.199959
NR3C1	1	0.200493
CBX3	1	0.201037
CDK14	1	0.20124
KIAA0355	1	0.201649
RBM19	1	0.201718
AL035530.2	1	0.202141
DNAJC10	1	0.20221
POT1-AS1	1	0.204062
SORL1	1	0.204982
CERS4	1	0.20517
YME1L1	1	0.205399
AP001992.1	1	0.206526
GPALPP1	1	0.207167
ALCAM	1	0.207559
APPL1	1	0.208249
ZSCAN5A	1	0.208994
TANC1	1	0.209013
EPC2	1	0.209026
LRBA	1	0.209358
FLG-AS1	1	0.210028
KAT6B	1	0.210402
ZFHX3	1	0.210696
SATB2	1	0.210827
AFF4	1	0.210949
IFT27	1	0.211064
PRICKLE1	1	0.211068
C16orf45	1	0.211073
PLEKHA5	1	0.211938
SAFB2	1	0.212691
VPS54	1	0.213647
INTU	1	0.214004
FGD6	1	0.214065
FBXL17	1	0.21443
WAPL	1	0.214763
VAPA	1	0.214916
FBXO11	1	0.215559
ZC2HC1A	1	0.215565
LINC00486	1	0.215986
SORBS2	1	0.216004
SPATA5	1	0.216479
PRDM6	1	0.216658
RDX	1	0.216701
LINC02006	1	0.216899
RAPGEF2	1	0.216986
CWC27	1	0.217245
WDR31	1	0.217284
PBRM1	1	0.217334
LYST	1	0.21765
TSHZ2	1	0.217674
FCHSD2	1	0.217819
ZDHHC11	1	0.218332
UBAP2	1	0.218491
TARDBP	1	0.218965
RIF1	1	0.219028
DHX32	1	0.219821
TTYH1	1	0.220544
AC097103.2	1	0.221255
IGSF1	1	0.221348
DYNLT1	1	0.221494
SNX14	1	0.222142
NMT2	1	0.22285
ITM2B	1	0.223104
HNRNPA2B1	1	0.22328
RICTOR	1	0.224138
ATAD2B	1	0.224322
POLR1D	1	0.224595
VRK2	1	0.224732
NUP205	1	0.224971
ARFIP1	1	0.225334
UBAP1	1	0.225424
SYBU	1	0.225644
DTNBP1	1	0.225654
BMPR2	1	0.225744
CDK12	1	0.225767
POU2F1	1	0.225845
SLC22A15	1	0.227176
NSD1	1	0.227887
NAPG	1	0.228038
PTBP2	1	0.228115
NACA	1	0.228315
SKAP2	1	0.228386
MID1	1	0.228387
TTC3	1	0.228874
RBL2	1	0.229542
BBOX1	1	0.229726
HECTD4	1	0.229753
FAM228B	1	0.229828
UPF2	1	0.229894
ADCYAP1R1	1	0.230602
CHIC2	1	0.230686
GSE1	1	0.231013
MED15	1	0.231107
CSGALNACT1	1	0.232396
MAPK15	1	0.232822
CYP4F3	1	0.233304
EGFR	1	0.233988
NCOA1	1	0.234044
VCAN	1	0.234243
SUMF2	1	0.234244
DLEU1	1	0.234734
UBE2Q2P2	1	0.234937
EHMT1	1	0.235295
WASF2	1	0.235891
KCNMA1	1	0.236177
COL6A2	1	0.236517
FLOT1	1	0.237237
TBXAS1	1	0.237243
SDCBP2-AS1	1	0.237977
PDLIM5	1	0.238023
KLHL42	1	0.239644
TMEM192	1	0.240301
PCCB	1	0.240853
DENND2C	1	0.240869
PRTFDC1	1	0.240896
CASP8AP2	1	0.241476
KTN1	1	0.241548
ALDH2	1	0.241656
ASH1L	1	0.241787
BRD2	1	0.241859
ELOA-AS1	1	0.242772
ZFAND3	1	0.24336
MAP4	1	0.243561
EEF1D	1	0.243826
HCG17	1	0.244438
TPTE2P5	1	0.244672
RASSF8	1	0.2448
PTTG1IP	1	0.245396
ADAR	1	0.245714
SECISBP2L	1	0.24632
LANCL2	1	0.246505
DYNC1I2	1	0.246708
PRKD1	1	0.246757
MRTFA	1	0.24702
ALS2	1	0.247202
MECOM	1	0.247528
VPS8	1	0.247621
ICE1	1	0.248365
SYT16	1	0.248384
ACTR2	1	0.248645
PSD3	1	0.248769
MIOS	1	0.248794
UBR1	1	0.24893
BTBD7	1	0.249046
ZRANB2	1	0.249223
THOC1	1	0.249419
CAPRIN2	1	0.250231
CUL3	1	0.250681
CAB39L	1	0.251149
SND1	1	0.251973
EVL	1	0.252592
FBN1	1	0.252941
PDE7A	1	0.253014
INTS6	1	0.253962
PACRGL	1	0.253987
NDUFV3	1	0.254162
ANP32A	1	0.25427
AFG1L	1	0.254834
DDX5	1	0.254898
PIP5K1A	1	0.25499
PKD1L2	1	0.255396
DCAF10	1	0.256562
ARHGAP21	1	0.25687
ZFAND5	1	0.257311
TLK2	1	0.257569
ZNF451	1	0.257746
LINC00342	1	0.257821
TNRC6B	1	0.257894
ATP2B4	1	0.258468
TAF1	1	0.258509
KANSL1L	1	0.258607
AC234582.1	1	0.258707
DPY19L1P1	1	0.258928
BRI3	1	0.260499
NR2F1	1	0.26155
RASSF8-AS1	1	0.261735
FOCAD	1	0.261996
IFT20	1	0.262268
PPARGC1A	1	0.262286
MAPKAP1	1	0.262403
CAMK2D	1	0.263288
ZNF337	1	0.263697
TMEM59	1	0.263879
PCMTD1	1	0.264042
S100PBP	1	0.264339
HMGXB3	1	0.264775
ZKSCAN7-AS1	1	0.265472
EGFEM1P	1	0.265696
EMC3	1	0.265736
DAP3	1	0.265801
UBE3A	1	0.266049
AC092957.1	1	0.266104
OCIAD1	1	0.266104
ANKRD6	1	0.266185
TNRC18	1	0.266321
DHX8	1	0.26766
ZFYVE9	1	0.268319
NCOR2	1	0.268474
TNKS	1	0.268655
DHX36	1	0.268682
WDR44	1	0.269139
LINC00882	1	0.269324
HACD3	1	0.269332
PPIP5K2	1	0.270059
ATP5F1A	1	0.270145
COMMD1	1	0.270809
HGS	1	0.270971
NAALADL2	1	0.271403
AFG3L1P	1	0.271529
ALPK1	1	0.271919
SH3PXD2A	1	0.271992
MAP4K3	1	0.272608
ADIPOR2	1	0.272611
AC093752.1	1	0.272716
CIRBP	1	0.273305
SH3BGRL	1	0.274035
HIVEP1	1	0.274142
ZNF532	1	0.27436
LPIN2	1	0.274643
RRBP1	1	0.274896
EFCAB14	1	0.275028
UBXN7	1	0.275104
GABPB2	1	0.275444
AASDH	1	0.275661
STAMBP	1	0.27611
LEKR1	1	0.276568
MSANTD2	1	0.276657
CLINT1	1	0.276862
SUPT5H	1	0.277957
PTPN13	1	0.277982
SPG11	1	0.278203
UQCRQ	1	0.278453
SMIM8	1	0.278873
TATDN1	1	0.279079
NOP56	1	0.279229
VMP1	1	0.279322
SNHG6	1	0.279979
ABI1	1	0.280022
RBM4B	1	0.280494
SKIL	1	0.280609
MPHOSPH9	1	0.282009
TMEM163	1	0.28224
UBL3	1	0.282244
DIP2B	1	0.282945
AGO2	1	0.283879
ATXN2L	1	0.283937
CCDC175	1	0.284292
CCDC82	1	0.28434
ANKRD16	1	0.284424
CLYBL	1	0.284698
BIN3	1	0.285168
KLHL24	1	0.285326
GOLGA8A	1	0.285423
RANBP17	1	0.285618
ARMC9	1	0.286097
CDK13	1	0.287829
ARGLU1	1	0.287951
REEP3	1	0.288012
PLAGL1	1	0.288553
ABAT	1	0.288862
CCDC171	1	0.28896
HERC2	1	0.289151
COPA	1	0.289251
PROS1	1	0.289297
AC008957.1	1	0.289379
ZBTB8OS	1	0.290041
TBCA	1	0.290102
MFF	1	0.290291
LARP1B	1	0.290296
MAP4K5	1	0.290477
ARFGEF1	1	0.291051
OBSL1	1	0.291349
HDAC3	1	0.291517
ZHX1	1	0.291681
SCAMP5	1	0.292158
PARN	1	0.292461
TUT4	1	0.292692
RPL39	1	0.292847
IMMP1L	1	0.293166
SERINC5	1	0.293308
ARHGAP31	1	0.29349
GVQW3	1	0.293706
GALNT1	1	0.293831
FARP2	1	0.294183
CPLANE1	1	0.294575
WIPF2	1	0.294773
OXR1	1	0.295004
PKN2	1	0.295171
LOXL3	1	0.295992
SMU1	1	0.296263
EFNA5	1	0.297468
LIPE-AS1	1	0.297964
MLC1	1	0.298629
FAF1	1	0.298633
GABPB1-AS1	1	0.298686
ABI2	1	0.299155
RGS9	1	0.299491
UBE2E2	1	0.299534
DNAL1	1	0.29971
PSMA7	1	0.299924
BTRC	1	0.300248
NBPF26	1	0.301025
STOX2	1	0.302812
XIST	1	0.302834
CCDC91	1	0.302863
KPNA5	1	0.303485
BICC1	1	0.303512
ZEB2	1	0.303533
FOXK2	1	0.303666
PJA2	1	0.303749
KIAA1671	1	0.304643
DLG5	1	0.305586
BMP2K	1	0.305859
JKAMP	1	0.305898
OXCT1	1	0.306146
SDC2	1	0.30645
FRMD6	1	0.306801
AC025682.1	1	0.306947
ATF7IP	1	0.306948
PER1	1	0.30782
MYO5A	1	0.308203
FAM120A	1	0.308438
RHBDD1	1	0.308676
EPC1	1	0.30899
ZNF44	1	0.309264
DOK6	1	0.309265
RASA2	1	0.309285
ELL2	1	0.309345
N4BP2L2	1	0.310072
USP34	1	0.310782
ZBTB4	1	0.310792
SNRK	1	0.311194
ARHGAP12	1	0.311451
WWOX	1	0.31253
MAP3K20	1	0.312742
DEK	1	0.31301
DDB1	1	0.313314
SPTLC1	1	0.31397
PTK2	1	0.314143
RASA1	1	0.314546
ANTXR1	1	0.31483
DAB1	1	0.315066
GKAP1	1	0.315534
LONP2	1	0.315618
CD9	1	0.316034
ZNF846	1	0.316189
USP6NL	1	0.316767
HNRNPD	1	0.317469
ITGB8	1	0.317834
PNISR	1	0.318536
CLASP1	1	0.318634
TAPT1	1	0.3196
NAA38	1	0.31993
PKD2	1	0.320655
SSR4	1	0.320925
ASTN2	1	0.321073
PLD3	1	0.321117
SYMPK	1	0.321199
CHD9	1	0.321235
TCF7L2	1	0.321484
SMG1	1	0.321654
TBL1XR1	1	0.321796
SIK2	1	0.322295
PPP1R2	1	0.322452
ZHX3	1	0.322748
PAN3	1	0.323119
RHOT2	1	0.323135
GSTK1	1	0.323667
RPS20	1	0.324005
ATRNL1	1	0.324111
SSPN	1	0.324162
PTPRK	1	0.324457
TRIM33	1	0.32453
MRPS31	1	0.325087
RPL32P3	1	0.32598
ADNP	1	0.326263
DCP1A	1	0.326484
CHD2	1	0.326561
ADD3	1	0.327151
RTF1	1	0.327243
LSM7	1	0.327295
NWD1	1	0.32738
EPS15	1	0.32743
DGKI	1	0.327869
DLEU2	1	0.327902
SCAF8	1	0.328043
BPTF	1	0.328284
PDSS2	1	0.328698
CEP164	1	0.329361
GNAQ	1	0.329375
RELCH	1	0.329456
XRRA1	1	0.329465
PSMA3-AS1	1	0.329764
ALOX12P2	1	0.330064
GMDS-DT	1	0.330351
SEC11A	1	0.330444
DECR1	1	0.330776
EDRF1	1	0.330941
TERF2IP	1	0.331099
TCP11L2	1	0.331236
DALRD3	1	0.331819
OFD1	1	0.332811
DIAPH2	1	0.332885
XPR1	1	0.333476
LINC01184	1	0.333568
ITM2C	1	0.333696
VPS35	1	0.334538
FBXW11	1	0.336287
ATXN3	1	0.336508
MAST4	1	0.336627
ZNF438	1	0.337522
ORAI2	1	0.337968
TENM3	1	0.338415
PRDM2	1	0.338607
RPL28	1	0.338767
ZCCHC7	1	0.33898
AC139887.2	1	0.339208
FER	1	0.339592
APPBP2	1	0.340042
SUMF1	1	0.340377
C20orf194	1	0.34039
NSD3	1	0.340497
RBMX	1	0.341006
AC092944.1	1	0.34111
SCARB2	1	0.341315
MBNL1	1	0.341348
PRR3	1	0.342643
HIBCH	1	0.342649
CHD6	1	0.343309
FAM13B	1	0.343428
TNFRSF25	1	0.343669
GLG1	1	0.343696
DIXDC1	1	0.34403
DPH6	1	0.344136
ZNF606	1	0.344831
FBXL5	1	0.345454
PPP3CC	1	0.345689
PPP1R21	1	0.34636
SUCO	1	0.346494
CYTH1	1	0.346572
ORC2	1	0.346573
STAG3L4	1	0.346609
FTH1	1	0.347068
KATNBL1	1	0.347283
CREM	1	0.347517
OPHN1	1	0.348472
PLXNA2	1	0.348706
PPP6R2	1	0.349121
KIAA2026	1	0.349681
MICU1	1	0.34978
SMURF2	1	0.349944
ZCCHC14	1	0.350182
CCNL2	1	0.35029
SHOC2	1	0.350462
SCAMP3	1	0.350575
KIF13A	1	0.350788
ANGPTL4	1	0.350898
TNKS2	1	0.351633
EPHA4	1	0.352002
ACTN4	1	0.352129
CROCCP2	1	0.352297
PPHLN1	1	0.352608
MAPK10	1	0.353036
PIGU	1	0.353307
MAP2	1	0.353335
RNF213	1	0.354447
RAD17	1	0.354588
C6orf106	1	0.355553
PSPC1	1	0.35586
PSMA4	1	0.356156
CRY1	1	0.356172
ATG7	1	0.356806
MGLL	1	0.356947
DENR	1	0.357269
RIC8B	1	0.357312
ITFG1	1	0.357695
KIF24	1	0.357931
STAG1	1	0.35805
BRWD3	1	0.358342
LIMCH1	1	0.358422
ZNF462	1	0.358939
FBXO32	1	0.359152
SREK1IP1	1	0.359284
WDR70	1	0.359327
ITGA9-AS1	1	0.359469
SCFD1	1	0.359551
CUX1	1	0.359679
SLC41A1	1	0.359734
ATAT1	1	0.359924
PID1	1	0.360031
IRS2	1	0.360047
SMARCA2	1	0.360157
TNPO2	1	0.360433
SLC25A13	1	0.360793
CELF1	1	0.360856
PHF14	1	0.361206
MAML2	1	0.36125
GRK3	1	0.361495
KCNN3	1	0.361802
TRPC4AP	1	0.361876
SDHC	1	0.361984
NUMA1	1	0.362152
ZNF782	1	0.362338
MIPOL1	1	0.362391
LRRC34	1	0.362761
CAPZB	1	0.36283
CDC42BPA	1	0.36286
KDM6A	1	0.363402
RUNX1T1	1	0.363647
MED4	1	0.363768
PPP6R3	1	0.363834
KIAA1109	1	0.364253
VGLL4	1	0.364507
GALNT2	1	0.3648
LTN1	1	0.364867
STX5	1	0.365128
EIF2S2	1	0.365424
GADD45G	1	0.365826
PTN	1	0.365935
REV3L	1	0.366383
ADAMTS16	1	0.366415
VPS13A	1	0.366671
CCSER2	1	0.366683
IFT57	1	0.366982
METRN	1	0.366984
IGSF11	1	0.367149
EXOC5	1	0.367778
CTNNA1	1	0.367888
CSNK1A1	1	0.369034
TBC1D22A	1	0.369233
KIAA1549L	1	0.369301
SENP7	1	0.369564
EHBP1L1	1	0.369748
NBEA	1	0.370688
PHIP	1	0.370865
STAU2	1	0.371057
CCDC102B	1	0.371247
DNAJC16	1	0.372925
AVL9	1	0.373538
ANKRD10	1	0.373684
HERC1	1	0.373881
PCNX2	1	0.374633
BDP1	1	0.374725
ERCC4	1	0.37609
RGL2	1	0.376522
NUP160	1	0.376976
IGF2BP2	1	0.377196
PIH1D2	1	0.37741
AC091078.1	1	0.377485
AMBRA1	1	0.378168
HMBOX1	1	0.378399
CEP70	1	0.37866
BCL2L1	1	0.378823
ZNF717	1	0.37972
UNK	1	0.379743
LARP7	1	0.381196
TRMT13	1	0.381201
ZFX	1	0.382026
ZSWIM6	1	0.382629
MTSS1L	1	0.382689
SRSF7	1	0.383434
UBR3	1	0.383934
AZIN1	1	0.384008
INO80	1	0.384521
COTL1	1	0.385151
FAM222B	1	0.38519
TRIM66	1	0.38542
ZNF251	1	0.386184
RC3H2	1	0.386289
TSPAN5	1	0.386746
USP3	1	0.386842
GUSB	1	0.387323
LTBP1	1	0.387519
SQSTM1	1	0.388399
RERG	1	0.388478
PLPP1	1	0.388761
SLC16A1-AS1	1	0.389994
SPTBN1	1	0.390156
CCT3	1	0.390499
JADE1	1	0.391249
SLK	1	0.391857
PDE4D	1	0.391868
MPP5	1	0.392465
CSDE1	1	0.392846
STAT3	1	0.393586
DOCK4	1	0.393793
CUL1	1	0.394242
TTC21A	1	0.39495
PAXX	1	0.395531
RYK	1	0.395586
NSUN7	1	0.395901
EIF1AX	1	0.396067
AC004943.2	1	0.396438
STAT5B	1	0.396471
DPP6	1	0.396543
PANK2	1	0.397124
REX1BD	1	0.39764
TJP1	1	0.397692
JAZF1	1	0.397847
JMJD1C	1	0.398066
MRC2	1	0.398378
ESD	1	0.398501
C9orf3	1	0.398701
PREX2	1	0.398879
MIR31HG	1	0.399142
YWHAQ	1	0.399387
RPAP2	1	0.399665
BLZF1	1	0.400043
SIK3	1	0.400127
DSE	1	0.400309
SULT1C4	1	0.400362
NTRK2	1	0.400869
CFDP1	1	0.401123
AP002026.1	1	0.401178
MAP2K6	1	0.401246
GNB1	1	0.401452
ELP1	1	0.401803
SNRPA1	1	0.402092
XPO4	1	0.402294
RTCA-AS1	1	0.403344
DYNC1LI2	1	0.403487
ARHGEF12	1	0.403611
NAP1L4	1	0.403621
XRN1	1	0.403715
LPCAT3	1	0.403739
C11orf80	1	0.403785
KIF9-AS1	1	0.403803
AC242426.2	1	0.40389
CREB1	1	0.40454
AMY2B	1	0.404857
NEK1	1	0.405531
NFIC	1	0.405635
PTCD3	1	0.40572
KDM2A	1	0.406095
ANKRD36C	1	0.406487
LATS1	1	0.407201
CCDC137	1	0.407804
FAF2	1	0.408117
VIRMA	1	0.408732
ZNF704	1	0.409169
ENOX2	1	0.409285
SPTAN1	1	0.409437
HDLBP	1	0.409692
HERC4	1	0.409742
SORBS1	1	0.410188
TSG101	1	0.410683
EML4	1	0.410785
UBE4A	1	0.411135
PPA2	1	0.411248
RMDN3	1	0.411834
MDH1B	1	0.412539
HEATR5A	1	0.412819
ARHGEF26-AS1	1	0.413006
MAGI3	1	0.413249
KLHL5	1	0.413386
ABL1	1	0.413617
MEGF8	1	0.414182
SLC7A11	1	0.414879
SNHG5	1	0.415256
POLK	1	0.415377
DENND1A	1	0.415514
CEP104	1	0.415739
ZNF155	1	0.416136
MAPK1IP1L	1	0.417017
AL133353.2	1	0.417436
EID1	1	0.41776
TSPOAP1	1	0.418091
ING5	1	0.418195
BHLHE40	1	0.418764
PLXNB1	1	0.419675
NQO2	1	0.419812
ZNRD1ASP	1	0.420087
NEB	1	0.420172
CPEB2	1	0.420459
KMT2C	1	0.421124
USP25	1	0.421526
WDR26	1	0.422181
SOX5	1	0.422216
DENND1B	1	0.422662
NREP	1	0.423301
CCDC151	1	0.423487
SCAF11	1	0.424148
RBMS1	1	0.424284
COX10-AS1	1	0.42429
PEX14	1	0.42441
DDHD2	1	0.424475
SUPT6H	1	0.425251
DNAJC1	1	0.425397
FSTL5	1	0.425779
PAFAH1B2	1	0.426078
BABAM2	1	0.426142
MATN2	1	0.426521
LMF1	1	0.426554
THOC2	1	0.426676
MMP16	1	0.42714
MBD5	1	0.427172
UGGT2	1	0.427532
PTPRT	1	0.427564
ASTN1	1	0.428125
RAB14	1	0.428661
ASXL2	1	0.429098
MOB1B	1	0.429145
UBE2K	1	0.429392
RBM20	1	0.430273
TXNRD3	1	0.430506
SMARCA4	1	0.43071
YEATS2	1	0.430835
TBC1D32	1	0.430866
CASD1	1	0.431548
PAFAH1B1	1	0.432011
SNAPC3	1	0.43332
GRIK1	1	0.433822
LIG1	1	0.433984
TERF1	1	0.434262
RORB	1	0.435219
ITCH	1	0.435221
CAMKMT	1	0.435879
PAMR1	1	0.436147
PTS	1	0.436228
MAGI2	1	0.436312
TCF25	1	0.43643
TSC2	1	0.436516
TYW1	1	0.43674
PHAX	1	0.437307
LINC00476	1	0.437372
REPS1	1	0.437385
PCCA	1	0.438309
NVL	1	0.438747
SOX6	1	0.439157
AC245060.5	1	0.439627
CHFR	1	0.439697
INTS10	1	0.440316
DIRC3	1	0.440791
RELN	1	0.440909
ERCC8	1	0.441136
OSBPL6	1	0.442803
OXSR1	1	0.442921
STK38	1	0.443011
WDR59	1	0.443179
ARMH4	1	0.443189
ZNF827	1	0.443806
RNF150	1	0.44395
CASC3	1	0.444096
MARK2	1	0.444613
YAE1	1	0.444697
MSH3	1	0.445186
ELF2	1	0.445357
NFX1	1	0.445611
KIAA1841	1	0.445689
CUEDC1	1	0.445822
ZEB1-AS1	1	0.446702
NDUFS2	1	0.446748
KLHL20	1	0.447231
HMG20B	1	0.447683
DCAKD	1	0.447895
PLCG1	1	0.448592
TAF3	1	0.448688
ZFP36L2	1	0.448953
NDRG2	1	0.448998
C15orf41	1	0.449046
MPC1	1	0.44917
CLIP1	1	0.449689
VWA8	1	0.449715
ATP6V1A	1	0.449905
FGFR1OP2	1	0.450023
DCAF6	1	0.450307
ENAH	1	0.450784
RNMT	1	0.450838
ILF3-DT	1	0.451488
SPATS2	1	0.451627
PRKAG1	1	0.451665
MPPED2	1	0.452156
BBX	1	0.452215
APBB2	1	0.452633
RAI14	1	0.452978
ZNF146	1	0.453132
AAK1	1	0.453973
USP4	1	0.454007
SIN3B	1	0.454189
SORT1	1	0.454398
ARHGEF26	1	0.454829
TUBG2	1	0.455262
MTDH	1	0.456279
PTEN	1	0.456504
LINC01572	1	0.456627
GMDS	1	0.456851
GBA2	1	0.457083
ZNRF2	1	0.457297
LPAR3	1	0.45738
GLYR1	1	0.457847
C2CD2	1	0.458019
PPIL3	1	0.458138
ARMCX3	1	0.458389
MED10	1	0.45844
GAS8	1	0.4587
RBFOX2	1	0.458794
WDR17	1	0.459373
SNX21	1	0.45944
WDR20	1	0.459685
FTX	1	0.459774
PPP2R1A	1	0.460949
ACACA	1	0.460972
ACYP2	1	0.462645
EFCAB1	1	0.462768
USP54	1	0.462929
MBTD1	1	0.463467
CARF	1	0.464974
DOCK1	1	0.465556
SDK2	1	0.465974
UBE2D3	1	0.465994
GALNT3	1	0.46645
DNM1L	1	0.466888
MAPRE2	1	0.467162
IL3RA	1	0.468011
VPS45	1	0.468026
PTPRM	1	0.46806
MAPKBP1	1	0.468229
S100B	1	0.469087
ECHDC2	1	0.469106
PI4KB	1	0.469213
EXT1	1	0.471019
HS2ST1	1	0.471043
RIN2	1	0.471106
CRLF3	1	0.471162
PPP2R5E	1	0.471586
PRPF40B	1	0.471722
MAGI2-AS3	1	0.472552
GYG2	1	0.472676
DDX39B	1	0.472892
MARK3	1	0.473048
ANKRD54	1	0.473352
HLA-C	1	0.473503
STYXL1	1	0.473707
SUPT16H	1	0.473921
ZNF226	1	0.474286
DAB2	1	0.474329
METTL15	1	0.474858
STAG3L5P-PVRIG2P-PILRB	1	0.475647
DMGDH	1	0.476156
BICD1	1	0.476439
HTT	1	0.476632
STRN3	1	0.476641
CUL5	1	0.47675
MFSD14C	1	0.477923
AC006001.3	1	0.478458
IMMT	1	0.478559
STAM2	1	0.478613
ANKRD36B	1	0.478721
MEIS2	1	0.478865
KIAA1958	1	0.479241
IFT80	1	0.479276
PCBP2	1	0.479606
WDFY2	1	0.479616
NRF1	1	0.480129
CLIP2	1	0.480719
PLOD2	1	0.4809
CSNK1E	1	0.48098
AGO3	1	0.481005
NPEPPS	1	0.481091
B2M	1	0.481796
PBX3	1	0.483185
KCNQ1OT1	1	0.483316
DYM	1	0.483999
IDH2	1	0.484263
ZBTB20	1	0.484362
NECTIN3	1	0.48439
PRDX6	1	0.484606
R3HDM2	1	0.484645
GANC	1	0.484701
NSUN5P1	1	0.484766
TTC28	1	0.484784
MAGED2	1	0.485394
PCBP3	1	0.485734
MTX2	1	0.485885
VWA5B1	1	0.486394
ROCK2	1	0.486702
GDPD1	1	0.487049
ATF7IP2	1	0.487583
FGGY	1	0.48769
LRRC75A-AS1	1	0.487694
HMGCLL1	1	0.487709
FAM168A	1	0.487752
FOXO3	1	0.488015
TARSL2	1	0.488221
GRIA1	1	0.488555
PDXDC1	1	0.48894
AC113383.1	1	0.489013
LUC7L2	1	0.489926
PDPR	1	0.490517
KIF3B	1	0.490923
CCDC180	1	0.491028
ZNF292	1	0.491068
LINC01088	1	0.491222
ABCC4	1	0.491366
CNOT10	1	0.491419
CDC42BPB	1	0.491665
TMCC1	1	0.492465
DIS3L2	1	0.492626
SRGAP2	1	0.492932
CDC16	1	0.493013
ACSL4	1	0.493172
BNC2	1	0.493899
LRP10	1	0.493914
NEK9	1	0.49568
AC021351.1	1	0.495805
BCL6	1	0.49607
ANKIB1	1	0.496277
ADARB2	1	0.496298
WDPCP	1	0.49669
FBXW4	1	0.496885
IVD	1	0.49747
ARPC2	1	0.497572
TSHZ3	1	0.497623
ZNF117	1	0.498167
PDLIM3	1	0.498474
Z93930.2	1	0.49865
AC138207.8	1	0.498663
DHX29	1	0.498678
MGA	1	0.498904
ENSA	1	0.499038
USP2	1	0.499084
BIRC6	1	0.499624
RNF8	1	0.499682
ZNF248	1	0.49994
NCKAP1	1	0.500041
CDKL1	1	0.500483
KCNJ3	1	0.500549
TMEM108	1	0.500744
ZNF280D	1	0.501519
ILKAP	1	0.501599
PCLO	1	0.501733
RACK1	1	0.501894
HOOK3	1	0.502226
KIAA0753	1	0.502568
RNF175	1	0.502881
BAZ2B	1	0.503736
TRIM24	1	0.503995
GRAMD1A	1	0.504157
P4HA1	1	0.504634
AFG3L2	1	0.504792
SMAD2	1	0.505341
MALAT1	1	0.505452
CFAP77	1	0.505604
PSIP1	1	0.505776
SLC38A6	1	0.505805
SOD2	1	0.505815
SLC25A43	1	0.506371
MAP2K5	1	0.506505
BAZ2A	1	0.50771
SPEN	1	0.508624
HLTF	1	0.508697
GCFC2	1	0.509002
FAM133B	1	0.509556
PSMC4	1	0.509972
RIMKLB	1	0.5102
DIP2C	1	0.510711
CORO2B	1	0.510915
IL6ST	1	0.510922
KDM5B	1	0.511103
EXOC6B	1	0.511504
SPPL2A	1	0.511853
FBXO22	1	0.512017
STK32A	1	0.512144
PANTR1	1	0.513086
RRP36	1	0.513356
CIAO1	1	0.513376
HMGN1	1	0.513703
COLEC12	1	0.514024
LCLAT1	1	0.514276
ACSS1	1	0.514327
UNC13B	1	0.515774
STIM1	1	0.515988
COG4	1	0.516346
PABPN1	1	0.516618
NFAT5	1	0.517157
GRAMD4	1	0.517356
TMPRSS5	1	0.517517
EPB41L5	1	0.517906
UQCC1	1	0.518258
ROBO2	1	0.51865
BOC	1	0.518892
CACNA2D1	1	0.519046
COX7A2	1	0.519245
WDSUB1	1	0.519481
THSD4	1	0.520598
SULT1A1	1	0.520757
ATP5IF1	1	0.521038
PNPLA8	1	0.521304
AUTS2	1	0.52156
USP47	1	0.521642
WASHC3	1	0.522066
FAM120B	1	0.522302
NFE2L2	1	0.522618
BTN3A2	1	0.523078
RABGAP1L	1	0.523115
ARHGAP6	1	0.523312
WWC1	1	0.523886
TP53BP1	1	0.524298
IGF2R	1	0.525146
SLC25A12	1	0.525209
FAM172A	1	0.525875
SCN3A	1	0.526206
FGD4	1	0.526603
RBM33	1	0.526814
HDAC9	1	0.527397
CTDSPL	1	0.527545
AC092155.1	1	0.5282
GOLGA8B	1	0.528279
ADGRG1	1	0.528279
MCPH1-AS1	1	0.528518
CNPY2	1	0.528664
VPS13C	1	0.53021
ZNF862	1	0.531337
MTMR1	1	0.531439
SNX4	1	0.531644
C3orf70	1	0.532171
B4GAT1	1	0.533185
JAKMIP2	1	0.533395
RAB10	1	0.533452
ATG14	1	0.533552
CEP41	1	0.534137
FAM120AOS	1	0.534823
COG5	1	0.534961
AHNAK	1	0.535178
CROCCP3	1	0.53522
PHGDH	1	0.535848
HIBADH	1	0.535959
LRIG3	1	0.536643
FMNL2	1	0.537147
RNF111	1	0.53716
WAC	1	0.537261
PIAS2	1	0.537309
LDB2	1	0.537603
PPP1R9A	1	0.538386
WDR75	1	0.538682
NEK3	1	0.538688
FTO	1	0.538757
DPM1	1	0.539218
PLCE1	1	0.539445
TNFRSF10B	1	0.539602
ELP4	1	0.539894
TMEM230	1	0.539958
PNPT1	1	0.540081
PRRC2B	1	0.540247
DLG1	1	0.540405
SFSWAP	1	0.540495
TRPM7	1	0.540638
UBE4B	1	0.54099
SF3B2	1	0.541225
NF1	1	0.541563
CEP192	1	0.541872
TIAL1	1	0.542072
DDIT4	1	0.542196
STPG1	1	0.542767
TNC	1	0.542899
FNBP4	1	0.543219
KIF16B	1	0.543303
FDPS	1	0.543775
LCMT1	1	0.544029
RAP1GDS1	1	0.545004
SSR3	1	0.545256
PSMA1	1	0.546587
ZMYM2	1	0.547277
ZXDC	1	0.547787
CTNNAL1	1	0.547964
TMEM165	1	0.548117
LPP	1	0.548731
SRP54	1	0.54932
[truncated: 1,509 more rows]

## Sheet: Ependymal cells
Gene	padj	Avg. log2(FC)
AC019330.1	8.17177e-118	3.16835
DNAAF1	7.08439e-101	2.23773
AC020718.1	3.05325e-79	2.88955
AL357093.2	3.58215e-73	2.94495
CDHR3	6.71971e-63	2.06401
DNAH3	8.36515e-54	2.85811
CFAP157	9.45316e-53	1.8024
DOC2A	7.38894e-50	2.69577
DNAI2	1.24364e-49	2.56363
CFAP299	6.77399e-41	1.59249
TYMP	7.75943e-38	2.16482
DNAH9	4.29147e-35	1.58643
DNAH10	2.6171e-33	2.43828
CDHR4	4.8146e-29	3.60801
ENPEP	3.59902e-26	2.5547
GRAMD2A	6.93867e-25	1.76717
SPAG17	2.10379e-24	1.29418
COL8A1	3.32965e-24	3.31908
SPAG8	5.60998e-20	1.68862
SLC47A2	2.03056e-19	2.32358
CFAP65	6.20251e-19	2.57
LINC01602	1.37245e-18	2.53404
RIPOR2	2.56244e-17	2.10212
CCDC39	1.53944e-16	1.59748
PRR29	2.59056e-16	2.05732
NWD1	3.38249e-15	1.68006
FHAD1	6.21873e-14	1.23576
SVEP1	7.53025e-14	2.99988
DYNLRB2	3.54583e-13	1.57918
CROCC2	3.54583e-13	2.23488
DNAH12	1.11362e-11	1.18318
ROPN1L	3.59036e-11	1.95372
AGBL2	3.86643e-11	1.7966
SPATA18	4.51367e-11	2.20611
C11orf16	7.19981e-11	2.54252
GOLGA2P5	7.35087e-11	2.00813
AGBL1	1.31624e-10	1.36204
SCO2	1.98843e-10	3.41373
RSPH1	2.81305e-10	1.32998
LRRC46	5.22435e-10	2.06711
FABP6	1.51028e-09	2.36676
LINC02345	2.71949e-09	2.78232
SPAG16	3.08385e-09	1.20215
AC007906.2	3.53011e-09	3.40521
WDR66	4.64738e-09	1.3186
PCAT1	6.01541e-09	1.38232
CNTN3	7.28461e-09	1.66913
IL16	7.28461e-09	1.73862
DRC3	8.28643e-09	1.51448
AC096637.2	8.65902e-09	1.97113
ADGB	3.64981e-08	1.20185
SCN1A	4.43315e-08	1.96088
2021-03-10	5.07661e-08	1.96395
SNTG2	8.60661e-08	1.64206
TEKT1	9.67892e-08	1.17397
CFAP57	1.63494e-07	1.58077
PPP1R42	1.83347e-07	1.18684
NEK10	2.24205e-07	1.40204
AL449403.2	2.77336e-07	2.11386
CFAP70	2.94643e-07	1.07461
NRG4	3.12651e-07	1.33367
CAPS	4.58714e-07	1.26259
MUSK	7.81697e-07	1.884
LRRC74B	1.08328e-06	1.59358
TTC29	1.19365e-06	1.19833
AC092802.1	1.41241e-06	2.06778
PPP1R32	1.44927e-06	2.36942
BEST4	6.53864e-06	1.72596
CABCOCO1	9.10191e-06	1.44848
MYCBPAP	1.17232e-05	1.92812
CFAP52	1.47453e-05	1.11404
LRRC7	1.47453e-05	2.46807
MYLK3	1.87088e-05	2.40431
IL5RA	1.98004e-05	2.07949
SDK1	2.06019e-05	1.0744
VWA3B	2.40988e-05	1.38152
TUBA4B	2.89082e-05	2.57488
CFAP221	3.10455e-05	1.20791
KCNE1	4.35188e-05	1.94932
UBE3D	5.53846e-05	1.16504
RNF165	5.93192e-05	1.57913
FGF14	6.70108e-05	1.31404
NNAT	6.70108e-05	1.91686
CFAP53	8.51693e-05	1.29222
CFAP58	9.11169e-05	2.02739
PLCL1	0.000176395	1.56557
AL672167.1	0.000230043	1.8776
AC027807.1	0.000236337	1.94453
TTLL10	0.000257383	2.00637
CCDC153	0.000318713	1.82633
ASB14	0.000356273	1.97933
LINC00880	0.0003904	2.19047
C5AR1	0.000412795	1.25444
ZBBX	0.000588217	1.07384
SPEF2	0.000649705	1.04954
DNAH6	0.000688946	1.07714
RERG	0.000877445	1.03419
BBOF1	0.00107113	1.10081
FAM183A	0.00107113	1.52613
VWA5B1	0.0013667	1.41666
CFAP73	0.0015103	1.19412
ECT2L	0.0015103	1.28842
DZANK1	0.00161519	1.27631
CFAP97D2	0.00168621	1.30209
CFAP46	0.00171473	1.07696
C9orf116	0.00178259	2.19972
ANKUB1	0.00181187	1.22397
TRMT9B	0.00185111	1.2693
LRRC71	0.00205847	1.60527
DNAH11	0.00216509	1.00657
LMNTD1	0.00216509	1.02834
CCDC162P	0.00266719	1.16772
TTC34	0.00266719	1.24741
FBXO15	0.00307074	1.42501
C22orf15	0.00307242	1.81569
ODF3B	0.00325002	1.54021
ALS2CR12	0.00394546	1.02427
ANKRD18CP	0.00413687	1.16692
DNAJB13	0.00413687	1.61184
FRZB	0.00477764	1.54821
DNAH2	0.0050567	1.31309
ERICH3	0.00516099	1.25633
TSNAXIP1	0.00704872	1.22674
CFAP43	0.00712535	0.973856
DNAH5	0.00975349	1.08388
HAGHL	0.010032	1.60673
USP43	0.0105032	1.3437
C21orf58	0.0115484	1.40405
AK8	0.0119268	1.39712
LYPD1	0.0145815	1.29318
FAM166B	0.0145815	1.56468
RABL2B	0.0164142	0.875688
PAMR1	0.0182855	1.02316
PPP1R14C	0.0182855	1.95132
LINC02416	0.0209434	1.52521
ENTPD2	0.0260661	1.36667
TMEM232	0.0269603	0.988461
LRGUK	0.0269603	0.988621
FAM122C	0.0271861	1.42272
NTN4	0.0272781	1.63419
SLC28A3	0.0332385	1.28907
AL022068.1	0.0337719	0.959288
ZNF273	0.0358502	1.56384
EFCAB12	0.0376804	1.42344
IFT27	0.0418052	1.33218
CCDC88C	0.0470328	0.912284
C11orf88	0.0482721	1.2296
SCN9A	0.0497835	1.24223
ELMOD1	0.0497835	1.58786
DLL1	0.0534941	1.40532
ZDHHC11	0.0545421	1.34187
AC090001.1	0.0545421	1.67526
AC063979.2	0.0562919	1.70128
DRC7	0.0564622	1.16142
PROS1	0.058346	1.14108
UCHL1	0.0593363	1.0596
SPATA6L	0.0595734	1.1228
IQCG	0.0628694	0.940124
SAMD15	0.0724883	1.18978
ANKDD1B	0.0749447	1.30086
WDR63	0.0838994	1.05248
Z96074.1	0.0868463	1.62612
DNAI1	0.0949805	0.98458
CFAP69	0.0949805	1.0169
MIAT	0.100713	1.5506
DNAAF3	0.102338	1.5292
DYDC2	0.103747	1.46225
MDH1B	0.110464	1.19652
NME9	0.117327	1.0716
ADAMTS18	0.126978	1.18101
AL136382.1	0.138788	1.61601
AL390957.1	0.139988	1.06595
RPH3A	0.147949	1.64098
ST3GAL6	0.152238	1.00561
TCTEX1D2	0.183748	1.46815
AC092745.2	0.183748	1.56441
RABL2A	0.184636	1.02219
AC068587.2	0.184636	1.59492
CORO2B	0.195471	1.27727
AXDND1	0.198557	1.22782
CROCC	0.199367	1.05548
ZMYND10	0.210464	1.17852
CCDC81	0.211918	1.12603
FAM182B	0.212148	1.53477
RERGL	0.229629	1.43564
LEKR1	0.245279	1.24619
CFAP47	0.248486	0.872875
EYA1	0.254229	0.990119
C20orf96	0.255486	1.08666
SULF2	0.255486	1.32277
SHANK2	0.267767	0.996894
TTLL9	0.269585	0.818491
CCDC189	0.274267	1.34189
RNF4	0.289632	1.0503
FOXJ1	0.295399	1.83548
FAM167A-AS1	0.310897	1.46104
FBXO36	0.311734	1.00618
PFDN6	0.311734	1.44419
ZNF19	0.322304	1.00379
KIF6	0.332917	0.966925
PIH1D2	0.34039	1.20479
LPAR3	0.341503	1.15142
SDR42E2	0.345614	1.31617
SLC16A10	0.347697	1.02465
PTRH1	0.351942	1.17627
WDR93	0.37653	0.921886
AK9	0.380111	1.03819
LCA5L	0.393163	1.15611
TEKT3	0.393982	1.23819
LRRC43	0.398616	1.2636
FAM92B	0.413597	1.18421
IGFBP7-AS1	0.429268	1.19139
AC010255.3	0.429268	1.26172
DNAJC25	0.429268	1.39341
GABRG3	0.431988	1.3647
M1AP	0.450155	1.39692
DICER1-AS1	0.457818	1.25263
EFCAB6	0.458493	0.900204
AC020911.2	0.477093	1.37389
LINC02062	0.487887	1.19344
AC005532.1	0.533695	1.32065
IQGAP2	0.536015	0.847828
FRMD3	0.544487	1.10429
NELFA	0.564328	0.871059
KBTBD12	0.564328	0.896118
RAB4A	0.564328	1.03275
MZF1-AS1	0.564328	1.0898
COL5A1	0.566286	1.0767
CP	0.57942	1.05386
TACC2	0.583688	1.04966
AK7	0.597162	1.09006
DCDC1	0.612184	0.847418
STIM1	0.620045	0.987142
LRRC23	0.685267	0.963498
TMEM254	0.686723	1.16343
PKD1L2	0.701272	0.804649
WDR91	0.702213	0.981494
NEB	0.70537	1.18204
CFAP99	0.730747	1.13567
RSPH4A	0.736448	1.21165
C2orf73	0.747947	1.05819
BBOX1	0.766087	0.929676
LINC01358	0.774877	1.27842
DZIP1L	0.822529	0.953001
AP001831.1	0.8348	1.0266
AC022107.1	0.885607	1.26083
SLIT3	0.905992	1.11157
STK32A	0.907342	0.848852
MAPK15	0.92372	0.958418
MORN1	0.929998	0.996546
TMEM231	0.940764	1.03859
KIF4A	0.965861	1.0892
SAXO2	0.976764	0.941977
NCOR2	1	0.000139694
NUP107	1	0.000215251
CEP89	1	0.000891789
CYSTM1	1	0.00180763
RAB30-AS1	1	0.00221799
ZFX	1	0.00250693
TLN2	1	0.00292853
SORBS2	1	0.00419789
LSM14A	1	0.00520505
CSRP2	1	0.00520917
FRG1HP	1	0.0059557
RNF20	1	0.00635468
KCNMA1	1	0.00701527
CHST9	1	0.00740813
AHCTF1	1	0.00777647
AAGAB	1	0.0080606
RASAL2	1	0.00855848
BPTF	1	0.00862717
SHOC2	1	0.00991003
SAMD4B	1	0.010139
KMT5B	1	0.0102189
DDX17	1	0.0114812
MNAT1	1	0.011691
NHS	1	0.0121801
CYHR1	1	0.0124816
LINC01004	1	0.0128011
NAP1L1	1	0.0128693
KCNN3	1	0.0130355
SFXN1	1	0.0130685
LGR4	1	0.013887
ERC1	1	0.0139339
NXN	1	0.014128
TAX1BP1	1	0.014714
PCGF5	1	0.0155568
RUNX1	1	0.0163272
AP000311.1	1	0.0165341
MACROD2	1	0.0171669
PELI2	1	0.0175753
TUBGCP2	1	0.017785
SRRT	1	0.0178822
AFTPH	1	0.0182595
PAK1	1	0.0189997
NDUFA4	1	0.0194565
TRIM37	1	0.0199127
TNRC6B	1	0.02005
CLUAP1	1	0.0224925
SH3PXD2A	1	0.0229493
LINC01481	1	0.0233968
LRRC37A2	1	0.0238352
EIF4G3	1	0.0240311
MAP4	1	0.0242683
TRIM2	1	0.0244727
RPS27A	1	0.0249773
WWC2	1	0.0254266
URGCP	1	0.0258638
BHLHE40	1	0.0258761
TAF7	1	0.0260395
ZNF451	1	0.0261786
CFAP36	1	0.0262047
MATN2	1	0.0268516
MRPS25	1	0.0268584
MYEF2	1	0.027492
GTPBP10	1	0.0276003
PFDN5	1	0.0278281
ROR2	1	0.0280285
PCNX2	1	0.0289298
PLEKHA6	1	0.0290372
ROR1	1	0.02922
STAT5B	1	0.0296453
TSEN2	1	0.0296766
RBM6	1	0.0297835
DMXL2	1	0.0299429
LINC00174	1	0.0299998
NCBP3	1	0.030071
EBLN3P	1	0.0302451
MYO3A	1	0.0304495
TET2	1	0.0305559
LRP6	1	0.0309441
NDUFS2	1	0.0314555
KLHL7	1	0.031596
KIAA0586	1	0.0317549
STK38L	1	0.0323339
FRMD6	1	0.0334995
TCAIM	1	0.0335724
URB1	1	0.0342456
ICA1	1	0.0343484
FTO	1	0.0343769
ZHX3	1	0.0346148
CLU	1	0.0346269
SULT1C4	1	0.0348416
UBE2H	1	0.0350911
AP001992.1	1	0.0356137
MTCO1P40	1	0.0358736
RBM23	1	0.0360086
AC124319.2	1	0.0361923
CADM1	1	0.0366936
DDX5	1	0.0367781
WWP2	1	0.0370088
EFTUD2	1	0.037872
AC139887.2	1	0.0383311
WDR26	1	0.0391686
GANC	1	0.0396236
SLC25A53	1	0.0396254
DCUN1D1	1	0.0399106
EFCAB7	1	0.0400592
RUNX1T1	1	0.0404761
AGO3	1	0.0410153
TCHP	1	0.0410284
SFT2D2	1	0.0426859
UTRN	1	0.0429301
C9orf78	1	0.0435867
CDC14B	1	0.0436579
SIL1	1	0.0436881
ITPRID2	1	0.0445405
PARN	1	0.0447066
PTPRG	1	0.0461276
BBS4	1	0.0471979
DKK3	1	0.0475119
PTPRM	1	0.0477026
AL591686.2	1	0.0479333
ZDHHC14	1	0.0479859
MFF	1	0.0480074
VEZF1	1	0.0481241
RIMS2	1	0.0488927
DDX24	1	0.0491508
SLC7A11	1	0.0497886
LDLRAD4	1	0.0501516
CDK8	1	0.0504288
PPM1L	1	0.0517151
WDR73	1	0.0526794
ZBTB43	1	0.0527469
OGDH	1	0.0527541
MYH14	1	0.0528547
C18orf25	1	0.0528614
FRMD5	1	0.0539816
EBNA1BP2	1	0.0540853
NDUFS5	1	0.055165
ABHD18	1	0.0552766
2021-03-06	1	0.0552833
GALNS	1	0.0559796
ADGRV1	1	0.0566638
EPHA5	1	0.0568369
VPS45	1	0.0569299
ANKS1A	1	0.0572818
AC092957.1	1	0.0576351
UQCC1	1	0.0578367
GARS-DT	1	0.0580394
SUGCT	1	0.058315
NFYC	1	0.0597266
WDPCP	1	0.0600771
SDCCAG8	1	0.061021
ADAMTS17	1	0.061168
ANKRD36B	1	0.0612183
CCDC137	1	0.0615833
PAPOLA	1	0.0617023
SP100	1	0.0619581
THRAP3	1	0.0619604
KCNMB2-AS1	1	0.0623772
FAM69A	1	0.0629474
EPB41L4A	1	0.0644342
AC108866.1	1	0.0644925
KAT2B	1	0.0647827
RGS12	1	0.0651758
CD47	1	0.0653735
SLC37A3	1	0.0663982
CYB5D2	1	0.0664111
C11orf58	1	0.0665786
DAAM1	1	0.0678227
TASP1	1	0.0678536
NINL	1	0.0682444
PLCH1	1	0.0684385
SYNM	1	0.0695097
ZCCHC8	1	0.0709847
CHIC2	1	0.0714464
CFAP126	1	0.0715114
DZIP1	1	0.0716769
MYO5C	1	0.0717878
YLPM1	1	0.0719052
THBS4	1	0.072168
SNX14	1	0.0729145
NDUFA10	1	0.073104
USP3	1	0.0732389
SYNPO2	1	0.0743903
MGLL	1	0.0748313
GMPR	1	0.0757662
MTM1	1	0.0761218
GAS8	1	0.0762471
HSPD1	1	0.0764647
ANAPC16	1	0.0765555
DNAJC9	1	0.0770784
ARHGEF26-AS1	1	0.0775136
GPR75-ASB3	1	0.0787968
MINDY2	1	0.0789696
MAP7	1	0.0789749
PACS2	1	0.0791095
LRRN1	1	0.0799048
LRP2BP	1	0.0800057
NRBP2	1	0.0800664
ATG10	1	0.0801734
PPP1R12B	1	0.0806408
NAA40	1	0.0807095
TMEM123	1	0.0807803
LRRFIP2	1	0.0808626
GREB1L	1	0.0820322
AIG1	1	0.0821477
STX18-AS1	1	0.0826154
HLA-E	1	0.0830092
CEP162	1	0.0831005
RPS6KA2	1	0.0832836
CSGALNACT1	1	0.0835232
KCNJ3	1	0.0836804
GCLC	1	0.0841016
TBCD	1	0.0848008
RUFY1	1	0.0852678
GRIN2A	1	0.0856934
TP53BP1	1	0.0860524
SLC36A4	1	0.086101
MSI2	1	0.0861672
LRCH3	1	0.086201
ENSA	1	0.0863623
AL162511.1	1	0.086398
ATAD2B	1	0.0871867
TMEM161B-AS1	1	0.0883368
NRG2	1	0.0898789
CSDE1	1	0.0901579
NBPF14	1	0.0904285
WNK2	1	0.0909229
JHY	1	0.0911715
ANGPTL1	1	0.0911868
DANT2	1	0.0920903
ASTN2	1	0.0925143
CNOT1	1	0.0928868
FZD6	1	0.0933901
SPTAN1	1	0.0935668
MMS22L	1	0.0936617
CCDC148	1	0.0937848
CLYBL	1	0.0937851
ANKFN1	1	0.0944963
BDP1	1	0.0962668
DPP10	1	0.0966009
AF241726.2	1	0.0968665
DHX30	1	0.0970442
GVQW3	1	0.0973406
MICAL3	1	0.0974897
VPS4B	1	0.0977161
C4orf48	1	0.0978787
TMEM144	1	0.0980046
PPM1K	1	0.0988326
BDNF-AS	1	0.0998141
SZT2	1	0.101034
FSTL1	1	0.102356
EVI5	1	0.102363
MPHOSPH9	1	0.102671
RTN1	1	0.102894
AC016831.6	1	0.103046
IFT20	1	0.103338
ST6GALNAC3	1	0.103607
LGI1	1	0.103892
RGN	1	0.104772
ADK	1	0.105783
CCDC24	1	0.105838
L3MBTL4	1	0.10609
AGAP1	1	0.106752
EID1	1	0.106785
CLSTN1	1	0.108638
PROSER3	1	0.109025
ACOT11	1	0.10917
RPN1	1	0.110096
SLC25A29	1	0.110425
AC097103.2	1	0.111174
SDCBP2-AS1	1	0.112621
RGL1	1	0.112847
PLEKHA7	1	0.1132
CHD1L	1	0.113291
TMEM107	1	0.11432
MIR3936HG	1	0.114436
BCLAF3	1	0.115461
PAXBP1	1	0.116414
YAP1	1	0.118483
LRRTM4	1	0.118937
FOXN3	1	0.119243
NAP1L4	1	0.119395
DNAJC27	1	0.119533
TOGARAM1	1	0.119904
SGSM1	1	0.12003
CBX5	1	0.120315
KRCC1	1	0.12148
COBL	1	0.121712
GOLIM4	1	0.121741
TBC1D1	1	0.122371
AZIN1-AS1	1	0.122727
ZMAT1	1	0.123578
ANKRD30BL	1	0.124055
WDR6	1	0.124503
MAPK10	1	0.124693
LRRC4C	1	0.124767
MAML2	1	0.125015
IRAK1BP1	1	0.125283
CCDC93	1	0.125326
PCDH7	1	0.12584
SPOP	1	0.125887
C1orf159	1	0.125951
GIPC1	1	0.126183
AHI1	1	0.126667
EXOC7	1	0.126682
GNPAT	1	0.127425
ICA1L	1	0.127598
SELENBP1	1	0.128405
RPE65	1	0.128969
GDPD1	1	0.129475
LIMK2	1	0.129834
HSP90AA1	1	0.130819
FIGN	1	0.131971
ZNF618	1	0.132818
LIMCH1	1	0.133156
SH3PXD2B	1	0.133174
DYNLT1	1	0.134079
NEK1	1	0.134748
IWS1	1	0.134918
HADHA	1	0.135249
RSRP1	1	0.135575
PPIP5K2	1	0.136742
ITGB8	1	0.13736
EGFEM1P	1	0.137553
TRIP11	1	0.138129
ST5	1	0.138306
IFT43	1	0.138929
NOL4	1	0.139169
PRKX	1	0.139873
ZMYND8	1	0.139917
SLC25A12	1	0.140092
CUTALP	1	0.140141
ZFYVE16	1	0.140218
PALLD	1	0.140243
HDGFL3	1	0.140378
MGST1	1	0.140425
ASXL2	1	0.140711
ROBO2	1	0.141087
PCNX4	1	0.141588
ACACB	1	0.142057
PBRM1	1	0.142479
C11orf49	1	0.14332
ENOSF1	1	0.143449
SEMA3D	1	0.144603
TSC2	1	0.145801
PHACTR1	1	0.145875
PPP5C	1	0.146742
NSMF	1	0.147062
NDUFB7	1	0.147612
ZC2HC1A	1	0.148275
CLIP4	1	0.148426
TAPBP	1	0.148453
TRIM56	1	0.149031
NDUFB1	1	0.151845
NIPSNAP2	1	0.152356
EXD3	1	0.15277
KIF2A	1	0.152931
PIBF1	1	0.153362
TRAPPC9	1	0.153419
FAM13A	1	0.153907
RBFOX1	1	0.154479
FGFR1	1	0.155089
ZNF248	1	0.155184
ZFHX2-AS1	1	0.155408
GPATCH2	1	0.156283
SF1	1	0.156407
OSBPL6	1	0.156623
RUFY2	1	0.156666
COX6B1	1	0.156745
DDX3Y	1	0.156757
RGS5	1	0.157912
RCN2	1	0.157919
ARHGEF10L	1	0.158338
CLNS1A	1	0.158739
CKB	1	0.158784
DNM2	1	0.159233
C8orf34-AS1	1	0.159748
PRTFDC1	1	0.159953
SYT16	1	0.160729
TUBA1A	1	0.161638
NDUFAF6	1	0.161685
PCLO	1	0.162993
PDLIM3	1	0.163113
EP300	1	0.163651
AHCYL2	1	0.164797
PKIA	1	0.164956
DMD	1	0.165224
TBC1D32	1	0.16549
ZIC1	1	0.166078
ATR	1	0.166139
STEAP1B	1	0.166634
ARL4C	1	0.166705
ESD	1	0.167269
CEP135	1	0.167401
AEBP2	1	0.167614
EYA4	1	0.168658
PPP4R2	1	0.1688
SLC41A2	1	0.168977
KLHL29	1	0.169345
TOMM7	1	0.169576
MLLT1	1	0.169902
SOX9	1	0.171451
ALS2	1	0.172613
ATP11B	1	0.173048
AC008969.1	1	0.173496
EWSR1	1	0.17405
HNRNPF	1	0.174152
THADA	1	0.174189
TTC3P1	1	0.174786
UEVLD	1	0.17493
NFE2L1	1	0.175951
ACSS3	1	0.17697
TMX4	1	0.177707
SOBP	1	0.178665
DACH2	1	0.178705
IARS2	1	0.178824
MYO9A	1	0.17933
RGS3	1	0.179406
FBN2	1	0.181309
CSNK1E	1	0.182089
GAS7	1	0.183124
FKBP3	1	0.183427
SRGAP3	1	0.183445
PRPF38A	1	0.183485
HS2ST1	1	0.183709
PKIG	1	0.184046
TNFRSF19	1	0.184433
NME7	1	0.185152
MDM2	1	0.1858
MAPKBP1	1	0.185913
IDS	1	0.18595
AC021231.1	1	0.187022
LMCD1-AS1	1	0.187169
NEDD4L	1	0.187176
VCAN	1	0.187891
UTY	1	0.189001
CLEC16A	1	0.189044
HCG18	1	0.189218
ANKRD44	1	0.189244
AC007000.3	1	0.189518
SSBP3	1	0.189563
FHOD3	1	0.189736
CLSTN2	1	0.190245
GOLGB1	1	0.190251
EIF2AK1	1	0.19142
ZNF345	1	0.193209
ALDH6A1	1	0.193475
BRINP3	1	0.194197
CYTH1	1	0.194961
RNF175	1	0.195178
C2CD3	1	0.195444
CYP46A1	1	0.195528
RPGR	1	0.195737
GPI	1	0.19581
MLF1	1	0.196454
HYDIN2	1	0.197574
TBRG1	1	0.197762
ATXN2	1	0.197899
CNNM2	1	0.198732
SGCE	1	0.199093
CDK9	1	0.200335
FAM76A	1	0.201605
ANKS6	1	0.202086
IFT52	1	0.20223
FBXO21	1	0.202613
NRF1	1	0.203623
LANCL2	1	0.204573
KIAA0232	1	0.205368
THSD4	1	0.205486
LINC00609	1	0.206013
NRG1	1	0.206118
C9orf3	1	0.206204
TTBK2	1	0.206501
CALM1	1	0.206575
STXBP4	1	0.206722
FSD1L	1	0.208566
OSBPL3	1	0.209304
ARHGAP31	1	0.209312
CFAP298	1	0.209443
STOX2	1	0.209941
STX2	1	0.209997
TTLL4	1	0.211067
PCBP2	1	0.212176
PNKP	1	0.212318
ARHGEF17	1	0.214368
AC079781.5	1	0.216355
DPP7	1	0.216734
Z93930.2	1	0.216871
CTNNB1	1	0.217762
ASCC1	1	0.219492
HEG1	1	0.219507
ZFP90	1	0.219853
TTLL5	1	0.220227
AL031686.1	1	0.22127
CELSR1	1	0.221549
AC009061.2	1	0.22186
CPVL	1	0.222513
AL135926.1	1	0.223581
SIRT2	1	0.223982
MUC20-OT1	1	0.224176
AC113383.1	1	0.225756
BCL2L1	1	0.226396
MAOB	1	0.227131
XPNPEP3	1	0.227149
EPS15L1	1	0.227217
SUPT20H	1	0.227519
DYNLL1	1	0.227803
SCAF8	1	0.228088
CDK5RAP3	1	0.228369
LYRM7	1	0.229058
ALMS1	1	0.230048
GRSF1	1	0.230296
ARHGAP42	1	0.231058
FRA10AC1	1	0.231857
CUBN	1	0.232428
AK1	1	0.233233
MORN2	1	0.233521
RNGTT	1	0.233801
COL4A5	1	0.234839
GALK2	1	0.235463
PSMC5	1	0.236988
HVCN1	1	0.237037
ARMC9	1	0.237959
ADAM10	1	0.237969
UQCRB	1	0.23809
PSIP1	1	0.238374
WLS	1	0.238679
SYTL2	1	0.239344
TSPAN5	1	0.240041
BAZ1B	1	0.240121
SPPL2B	1	0.241186
ZNF487	1	0.241334
CREB5	1	0.242803
ZC3H14	1	0.24394
ATXN1	1	0.244126
SUDS3	1	0.245248
EXPH5	1	0.245291
DNAJC10	1	0.245293
SGO1-AS1	1	0.24557
ZKSCAN7-AS1	1	0.246812
RFX3	1	0.248051
RASSF8-AS1	1	0.248307
PDE7A	1	0.248752
ARHGAP39	1	0.249005
AC138150.1	1	0.250686
CCDC82	1	0.25106
CDC16	1	0.251525
FBXL2	1	0.252859
ANKRD27	1	0.253639
PRKAR2A	1	0.254503
ATP9A	1	0.255692
CHL1	1	0.257459
MECP2	1	0.257852
LZTFL1	1	0.258008
SKP1	1	0.258186
SYBU	1	0.258333
C1orf198	1	0.259625
AL035530.2	1	0.259858
MAGI2	1	0.260626
HEATR5A	1	0.260904
BTBD3	1	0.261021
GBA2	1	0.261621
AC060780.1	1	0.261648
GCC2	1	0.263009
IFT74	1	0.263032
TM9SF2	1	0.263915
KIF3A	1	0.265075
SLC44A1	1	0.26546
DHX9	1	0.266234
ZMAT4	1	0.267245
CEP83	1	0.267404
COLEC12	1	0.267472
HSD17B12	1	0.267737
DENND2C	1	0.26833
PWWP2A	1	0.268888
NUP214	1	0.268921
ENPP5	1	0.269564
ANXA2	1	0.269803
ZBTB7C	1	0.2706
POFUT2	1	0.270629
SNAPC4	1	0.270754
SH3D19	1	0.270938
FAM53C	1	0.271084
TMEM163	1	0.27112
WDTC1	1	0.272678
AC092902.5	1	0.272785
GABRB1	1	0.273905
METTL6	1	0.274103
TENM1	1	0.274664
SCAP	1	0.276859
EIF1B-AS1	1	0.277606
ECHDC2	1	0.27773
LRRC37A4P	1	0.278146
NUP153	1	0.279324
NELL2	1	0.27937
IGF1R	1	0.279495
MLLT3	1	0.279523
DUBR	1	0.281096
TMEM47	1	0.281311
TMED8	1	0.281414
CAT	1	0.281447
PLXNA2	1	0.282405
PLEKHG4B	1	0.283372
WDR54	1	0.28357
RSPH3	1	0.283599
MED12L	1	0.284017
SLC1A3	1	0.284271
TUFM	1	0.28465
UACA	1	0.285184
STIM2	1	0.285273
KCTD16	1	0.285847
ERCC1	1	0.286864
DDB1	1	0.286948
IQCE	1	0.287018
IRF3	1	0.288016
EZR	1	0.288344
AC091078.1	1	0.288482
PHC1	1	0.288622
CRLS1	1	0.289066
SYNE2	1	0.292638
RPL32P3	1	0.293003
TLE4	1	0.294908
ZBED5	1	0.295873
PHLDB1	1	0.296183
GTF2F1	1	0.296876
PLXNB1	1	0.29746
SLC16A1-AS1	1	0.297898
ST13	1	0.298205
C5orf63	1	0.298358
NMNAT2	1	0.298547
TXN	1	0.299075
TRERF1	1	0.300044
SUN1	1	0.300601
WDR17	1	0.301292
AC113414.1	1	0.301602
USP49	1	0.302139
B3GLCT	1	0.3024
SNCA	1	0.303206
MRNIP	1	0.304589
AC110023.1	1	0.306611
CCDC57	1	0.306765
LIX1-AS1	1	0.307086
AC008957.1	1	0.307757
ZRSR2	1	0.307814
VPS8	1	0.308592
IDH2	1	0.310796
MEGF8	1	0.311835
FOXP2	1	0.312371
PARP4	1	0.315814
PRPF40A	1	0.317548
SAP30BP	1	0.317716
ADPRHL2	1	0.318782
RALYL	1	0.322156
LINC00632	1	0.3242
SEC11A	1	0.325014
ZSCAN18	1	0.325056
BBS9	1	0.328382
MZF1	1	0.328781
CATSPERE	1	0.329874
ZNHIT1	1	0.330463
AC008957.2	1	0.331345
TXNL4A	1	0.333557
APOO	1	0.334411
REEP5	1	0.334606
AC068152.1	1	0.334998
MAGI1	1	0.335335
SMIM8	1	0.335544
FZD3	1	0.33675
IK	1	0.33699
EPRS	1	0.338011
AHSA2P	1	0.338208
MLC1	1	0.338268
DTX3	1	0.338626
HMGN3	1	0.339121
C2orf88	1	0.339735
ZNF663P	1	0.341016
CFAP77	1	0.341333
DALRD3	1	0.341887
TRPC1	1	0.342172
LINC00467	1	0.343029
COQ8B	1	0.343746
PNMA2	1	0.343959
HDGF	1	0.344401
ZNF521	1	0.344488
EFHC2	1	0.344781
CAST	1	0.348067
SACS	1	0.348801
ARMC2	1	0.349008
CRIP2	1	0.35024
ABCB11	1	0.350812
QSOX2	1	0.351035
DPP6	1	0.351131
PACRGL	1	0.351877
PHKG1	1	0.351888
GON4L	1	0.352204
SLC18B1	1	0.352508
PATJ	1	0.35387
DNAL1	1	0.354057
C9orf72	1	0.354841
MTUS1	1	0.355185
PARP6	1	0.355273
KCNB2	1	0.356006
VOPP1	1	0.357043
AKAP14	1	0.357481
ABCC9	1	0.358962
ERCC8	1	0.359009
ODF2	1	0.360956
CUEDC1	1	0.361295
GIT2	1	0.361462
ZDHHC11B	1	0.361904
C8orf34	1	0.362931
RPP38	1	0.363593
ATP6V1D	1	0.364385
PLCE1	1	0.364877
HPS4	1	0.365598
CDYL	1	0.365768
AL669831.5	1	0.366564
NIN	1	0.366947
RAB28	1	0.368275
USF3	1	0.369899
CEP290	1	0.370382
LINC00271	1	0.370637
ARL13B	1	0.371013
ATP5F1A	1	0.371811
CRB2	1	0.374937
MCU	1	0.375464
ZC3H6	1	0.37572
KIAA1841	1	0.377046
CRNDE	1	0.378009
TBC1D4	1	0.378126
AL139142.2	1	0.378292
FBN1	1	0.378657
FILIP1L	1	0.37885
MTATP6P1	1	0.379267
KIAA0556	1	0.379524
UBE2D2	1	0.379753
FHL1	1	0.381085
RHOBTB1	1	0.381254
WWOX	1	0.381519
MPDZ	1	0.385259
EXOC5	1	0.386621
LRRC49	1	0.386902
WDR45	1	0.386936
AMOTL1	1	0.387135
COL16A1	1	0.387247
PSMC6	1	0.390061
OR5V1	1	0.390596
UBL3	1	0.390732
PTPRQ	1	0.390863
GDAP1	1	0.393307
MIR4300HG	1	0.394861
AKAP9	1	0.395338
NLK	1	0.395965
NEDD1	1	0.3961
STK33	1	0.396644
STPG1	1	0.397393
GRID1	1	0.397443
CDADC1	1	0.398458
CCDC181	1	0.398768
PLEKHA5	1	0.399294
AGPAT4	1	0.399652
PPP4R3B	1	0.40072
AGBL4	1	0.402927
NOXA1	1	0.403186
RBM41	1	0.403868
AC104078.2	1	0.404822
TTC12	1	0.406216
COL5A3	1	0.406344
ECM2	1	0.407712
ROBO3	1	0.407714
KCTD1	1	0.409311
RASSF9	1	0.409776
PPARGC1A	1	0.411877
USP11	1	0.412621
ZNF704	1	0.413265
NUP50-DT	1	0.414603
PRKD2	1	0.414841
A2ML1	1	0.415169
DEPTOR	1	0.416205
STON2	1	0.416975
MED25	1	0.417485
CD99	1	0.417774
TPPP3	1	0.418066
DYNC2LI1	1	0.418497
ZNF790-AS1	1	0.41939
WDR31	1	0.420061
ZSCAN5A	1	0.42106
RANBP9	1	0.421669
PHTF1	1	0.422161
DRC1	1	0.422279
TNIK	1	0.423331
AL662795.2	1	0.423962
SLC41A1	1	0.424972
LRRC34	1	0.425477
TTC8	1	0.426397
CCDC152	1	0.426576
TSPOAP1	1	0.427793
WRB	1	0.428923
CWC25	1	0.433655
IFT88	1	0.433721
TEX9	1	0.434037
AC108062.1	1	0.436018
N4BP2L1	1	0.436862
IQCA1	1	0.437252
DIXDC1	1	0.438092
CCDC84	1	0.439736
FAM81B	1	0.440657
AL157396.1	1	0.442329
RPS6KA5	1	0.442685
DNPH1	1	0.443766
IQCK	1	0.445726
MYH15	1	0.446038
CCDC175	1	0.446261
TRMT1L	1	0.446942
CETN2	1	0.448614
C1orf158	1	0.449318
IGF2BP2	1	0.449929
HS6ST3	1	0.450554
ANKS1B	1	0.451845
BLCAP	1	0.455166
PER1	1	0.455418
ALG14	1	0.45578
TUSC3	1	0.455941
DHFR	1	0.456184
SPAG6	1	0.456355
SOX9-AS1	1	0.456407
SMARCA1	1	0.456622
GPC6	1	0.458016
ZDHHC17	1	0.458405
PIN4	1	0.459031
USP2	1	0.460243
DPY19L2	1	0.460361
SULT1A1	1	0.461331
CEP128	1	0.461497
AC068587.4	1	0.462129
WARS2	1	0.462577
NME5	1	0.462733
NNT	1	0.463773
LINC01376	1	0.463797
GALNTL6	1	0.464837
TOGARAM2	1	0.464864
AL445472.1	1	0.465467
TSPAN6	1	0.468488
GPR162	1	0.468982
CNTRL	1	0.469102
LRRC9	1	0.471735
WDR35	1	0.472914
CDKL1	1	0.474636
AC068620.3	1	0.474815
TMEM219	1	0.476013
PDPR	1	0.478177
AC012291.2	1	0.479305
FAM118A	1	0.479889
EML5	1	0.480495
SLX4IP	1	0.48053
NDUFA1	1	0.480604
WWC1	1	0.48087
AC005162.3	1	0.482297
WEE2-AS1	1	0.482497
CHFR	1	0.482591
NDST3	1	0.483228
CC2D2A	1	0.484073
NPHP1	1	0.484214
CCDC66	1	0.484752
DENND6B	1	0.485697
SCPEP1	1	0.485777
FARS2	1	0.490652
ESRRG	1	0.490669
IQCH	1	0.491895
RYBP	1	0.494617
ZNF117	1	0.494643
LCLAT1	1	0.495433
TTLL7	1	0.498083
CMSS1	1	0.498436
HMGCLL1	1	0.499694
AC007563.2	1	0.500076
TTC21A	1	0.500091
WDR19	1	0.500468
SHROOM3	1	0.501603
CCDC186	1	0.502395
PPM1E	1	0.506107
AC084033.3	1	0.506207
NCALD	1	0.508088
FLNB	1	0.508953
INTU	1	0.509461
CFAP300	1	0.509919
SPATA17	1	0.510266
COQ4	1	0.511196
ARL2BP	1	0.511417
STRBP	1	0.511618
SPATS2L	1	0.513669
FAM19A2	1	0.51442
CRB1	1	0.5147
UNC80	1	0.515616
AGBL3	1	0.517651
GRIK4	1	0.519321
NEK11	1	0.520274
MAP3K19	1	0.520967
ESR1	1	0.521952
ARMC3	1	0.52197
SNCAIP	1	0.523611
IFT80	1	0.525119
TAF1B	1	0.527017
IFT81	1	0.530405
MOK	1	0.530848
CCDC170	1	0.531929
PTGR1	1	0.532624
ENKUR	1	0.534371
SPAG1	1	0.534592
LINC00894	1	0.535893
KCTD9	1	0.537817
ERGIC2	1	0.538832
FAM161A	1	0.540552
CNST	1	0.540972
AL157911.1	1	0.541285
TUBB4B	1	0.541412
NEGR1	1	0.541896
LRIG3	1	0.542465
CRISPLD1	1	0.544431
CLHC1	1	0.544757
FAM184A	1	0.545279
LINC00882	1	0.54821
ARHGAP18	1	0.548505
VPS35	1	0.548731
FBXL13	1	0.549233
DYNC2H1	1	0.549543
IFT46	1	0.550369
PTCHD1-AS	1	0.550787
DZIP3	1	0.550892
PALMD	1	0.551933
WDR78	1	0.553517
CASC15	1	0.553821
C19orf18	1	0.555197
LINC01876	1	0.555238
KATNAL2	1	0.555864
USP2-AS1	1	0.55606
MAP9	1	0.556761
EFCAB2	1	0.55681
EPHA3	1	0.558272
EPB41L1	1	0.55842
DSE	1	0.558802
GEMIN7-AS1	1	0.559588
MRC2	1	0.560258
TTC26	1	0.562584
RAD9A	1	0.564783
ARMC4	1	0.566003
TCTN1	1	0.566896
ZFHX2	1	0.567676
PACRG	1	0.568341
ABCA5	1	0.568753
GYG2	1	0.570119
STARD3	1	0.570469
ABAT	1	0.57242
CFAP44	1	0.574462
SSBP4	1	0.574865
SYTL3	1	0.577379
HIPK1	1	0.577467
WDR49	1	0.580034
DPY19L2P1	1	0.581425
ENO4	1	0.581985
MAK	1	0.58264
HIPK3	1	0.583145
GPR135	1	0.584052
RAPGEF1	1	0.586074
LRRIQ1	1	0.587961
EFEMP1	1	0.588142
FAM227A	1	0.589707
MICU3	1	0.590962
CEP95	1	0.592154
MAP3K3	1	0.592471
TRIM4	1	0.592875
DPY19L2P2	1	0.593308
ERGIC3	1	0.595032
KIF9	1	0.595799
LINC00511	1	0.596033
CFAP54	1	0.59632
PARD3B	1	0.597088
CPEB3	1	0.597949
COL21A1	1	0.599332
WDR92	1	0.600177
SPATA7	1	0.603146
RPL23AP82	1	0.603252
HMGXB3	1	0.605252
ITPR1	1	0.60666
CSMD3	1	0.606958
SERPINI2	1	0.607748
APCDD1	1	0.608245
COL18A1	1	0.611085
LRRC27	1	0.615135
ATP5F1B	1	0.61559
DCAKD	1	0.616509
CCDC191	1	0.617076
RING1	1	0.618687
IFT122	1	0.618907
PASK	1	0.618968
AC021351.1	1	0.621755
MLIP	1	0.623339
CFAP61	1	0.623722
AC234582.1	1	0.623727
GALNT17	1	0.623919
SCIN	1	0.624184
PLCB4	1	0.625732
NT5DC1	1	0.625827
RGS22	1	0.627029
BAIAP3	1	0.630249
AC016705.2	1	0.630734
OSCP1	1	0.631707
ATXN7L3B	1	0.63324
TTC21B	1	0.633241
ANKRD26	1	0.634521
FTCDNL1	1	0.636028
KIF27	1	0.63612
TET3	1	0.636541
ERICH6-AS1	1	0.637221
DTHD1	1	0.639591
SETD3	1	0.639628
MAP1A	1	0.641088
ARL6	1	0.641961
UNC79	1	0.64218
FAM227B	1	0.643763
AFG1L	1	0.644705
CCSER1	1	0.646326
ZNF440	1	0.649536
AL035401.1	1	0.653824
ANXA1	1	0.655376
IFT57	1	0.656101
NIM1K	1	0.656208
ST6GALNAC2	1	0.657296
TCF7	1	0.658196
RFX2	1	0.660222
RNLS	1	0.661405
CFAP74	1	0.661456
NEIL1	1	0.661948
AP002026.1	1	0.662638
ODF2L	1	0.663502
EXTL2	1	0.664298
ARMH1	1	0.664531
MNS1	1	0.664574
ADGRD2	1	0.664765
TRDMT1	1	0.666092
NEK4	1	0.669302
AL390879.1	1	0.669925
STRADA	1	0.671072
NSUN7	1	0.671791
EVA1C	1	0.672519
NTN1	1	0.672976
WNT9A	1	0.674234
MASP1	1	0.674637
DNM3	1	0.677295
CSPP1	1	0.677528
CASC2	1	0.680232
AC013470.2	1	0.681938
CCDC40	1	0.685442
TSPOAP1-AS1	1	0.685804
FILIP1	1	0.686136
C9orf24	1	0.686188
C1D	1	0.686616
DGLUCY	1	0.686678
COL5A2	1	0.691762
PLTP	1	0.692014
CCDC102B	1	0.692315
CLBA1	1	0.692747
POLD3	1	0.696119
TMEM67	1	0.696514
PTPN3	1	0.696865
BCO2	1	0.69773
AL589740.1	1	0.698724
CLK4	1	0.69876
WHRN	1	0.699022
SLC9A3-AS1	1	0.699333
IFT172	1	0.699516
GCLM	1	0.702142
EML6	1	0.703514
MAP6	1	0.704353
GOLGA2	1	0.706457
EFHC1	1	0.708224
P4HTM	1	0.708818
SGK1	1	0.71033
CLMN	1	0.712282
IFI27	1	0.712794
IFT140	1	0.714564
TOB1	1	0.714644
STOX1	1	0.715827
SPA17	1	0.716635
ZNF3	1	0.716726
BCAR3	1	0.717018
REEP1	1	0.717077
C6orf118	1	0.719898
KIAA1217	1	0.727803
TRAF3IP1	1	0.72785
WDR60	1	0.728043
AGAP12P	1	0.731715
PRDX5	1	0.732825
KLHL32	1	0.736308
LINC00535	1	0.736914
RPGRIP1L	1	0.738827
DNAH7	1	0.740151
RUVBL1	1	0.74053
SYNGAP1	1	0.741711
ZNF350-AS1	1	0.74285
SPEF1	1	0.744038
WDR90	1	0.745435
CAPS2	1	0.746098
TTC6	1	0.7506
FRMPD2	1	0.752179
SYNE1	1	0.752876
RORA-AS1	1	0.753415
CNTNAP3	1	0.754795
CATSPERD	1	0.756951
AC007238.1	1	0.757027
TCP11L2	1	0.758852
TTC27	1	0.761866
CEP126	1	0.76305
ZNF471	1	0.767419
CAPSL	1	0.769233
TTC23L	1	0.77076
AC008957.3	1	0.771092
LONRF2	1	0.771448
HYDIN	1	0.779096
CFAP45	1	0.780005
CFAP100	1	0.781084
EFCAB1	1	0.783006
CCDC138	1	0.786237
C4orf47	1	0.786526
HSPA12A	1	0.787007
TCTEX1D1	1	0.787284
MAATS1	1	0.788444
IGBP1	1	0.789034
CD36	1	0.789472
PSENEN	1	0.791391
AC027237.3	1	0.791783
KIAA0825	1	0.795396
KNDC1	1	0.796208
CCDC146	1	0.797879
CYB5R1	1	0.801157
TOX4	1	0.801457
CCDC173	1	0.802301
RTCA-AS1	1	0.802353
C5orf49	1	0.802524
FSIP1	1	0.802835
DUSP18	1	0.805679
IQUB	1	0.80605
STPG2	1	0.806502
DNALI1	1	0.806868
CCDC114	1	0.80963
ANKRD54	1	0.809668
NEK5	1	0.810058
DMKN	1	0.811987
PRICKLE2	1	0.813834
PPIL6	1	0.81609
VWA3A	1	0.819086
CASC1	1	0.820619
FANK1	1	0.827318
PHF21B	1	0.834508
KCTD2	1	0.837816
COL4A6	1	0.839093
ANKMY1	1	0.843868
CCDC30	1	0.844203
AC005480.1	1	0.844811
C1orf194	1	0.844933
DNM1	1	0.84699
NFATC2	1	0.850361
WDR34	1	0.851911
WNT5B	1	0.852134
ULK4	1	0.857861
DOCK5	1	0.858766
DAW1	1	0.859696
MIPEP	1	0.859927
FAXDC2	1	0.861737
DDX1	1	0.864781
PDK3	1	0.865268
GABRG1	1	0.868204
PIFO	1	0.875699
KIAA1257	1	0.876161
DCDC2	1	0.879444
C8orf37-AS1	1	0.880033
CCDC113	1	0.880496
AC093689.1	1	0.882321
LRRC6	1	0.887874
STK11IP	1	0.887938
CCP110	1	0.888108
TSGA10	1	0.891149
LINC02166	1	0.891214
KIAA0319	1	0.892718
THAP6	1	0.89432
AC068234.1	1	0.895595
RALGPS1	1	0.900615
CDS1	1	0.901074
GRIA1	1	0.901563
FAM229B	1	0.904199
FAM151B	1	0.904258
MORN3	1	0.904374
CCDC65	1	0.904737
AL157886.1	1	0.90801
RIBC2	1	0.911023
SLC9C2	1	0.91357
MGAT5	1	0.915576
KIAA2012	1	0.915833
AKNA	1	0.91701
TTC25	1	0.924096
RSPH9	1	0.927275
KIF24	1	0.929058
CAMSAP1	1	0.92933
NRAV	1	0.929476
FAM81A	1	0.932829
HKDC1	1	0.937123
AC010624.3	1	0.938024
AC137810.1	1	0.938938
AC013652.1	1	0.939724
TCTN2	1	0.939828
COLQ	1	0.943672
C7orf57	1	0.944045
TTLL1	1	0.944091
AKAP6	1	0.95836
LRRC63	1	0.964598
CATIP	1	0.964749
RIBC1	1	0.968475
B9D1	1	0.977687
PPP1R16A	1	0.979717
NPIPA1	1	0.987671
RBP1	1	0.989577
KSR2	1	0.991427
ATE1-AS1	1	0.996713
AC018563.1	1	0.999086
NCBP1	1	1.00558
LRRC36	1	1.00684
TRPC6	1	1.01567
AC005999.2	1	1.01965
LMLN	1	1.02274
KCNB1	1	1.02611
MORN5	1	1.04278
AGR3	1	1.05516
FBLN5	1	1.05861
CCDC190	1	1.06847
CCDC157	1	1.07057
IQCD	1	1.0778
CCDC151	1	1.08202
FAM193B	1	1.1619
AP000943.3	1	1.1668
SAXO1	1	1.16708
AC010127.1	1	1.19289
SLC15A2	1	1.23303
ABCA9	1	1.33423

## Sheet: Undiff. tumor cells
Gene	padj	Avg. log2(FC)
SS18	1	0.0159174
SLC25A6	1	0.0216472
WRB	1	0.0646042
ERCC4	1	0.0684778
PPM1K	1	0.0797665
NACC2	1	0.08283
IGSF3	1	0.144628
THRA	1	0.166338
NCAN	1	0.177121
LINC00844	1	0.265762
TUBB2B	1	0.303109
SRRM4	1	0.314619
BCAN	1	0.330752
SPDL1	1	0.430131
FGFR3	1	1.05627

## Sheet: IPCs
Gene	padj	Avg. log2(FC)
TOP2A	0	6.77946
AC016205.1	9.48092e-238	5.43951
MKI67	4.71443e-212	5.86738
CENPF	2.21495e-153	4.5957
APOLD1	1.28989e-151	4.69513
ASPM	3.75624e-151	Inf
DIAPH3	4.50972e-138	4.09983
TACC3	9.44383e-135	5.95065
CENPK	1.79228e-131	5.20025
FANCI	2.83572e-124	5.16126
CENPE	7.43511e-123	5.98575
KIF18B	1.38076e-122	7.06288
BRIP1	1.46717e-117	5.28988
KIF14	5.16698e-114	6.93205
BUB1B	1.38555e-100	5.64893
NUF2	2.48706e-97	5.24786
KIF23	2.14561e-96	6.11615
CENPU	1.30114e-83	4.93292
NCAPG	9.23915e-76	5.75414
ANLN	1.93973e-75	6.43554
AC091057.1	6.66206e-75	5.42506
TTK	4.26406e-73	Inf
KNL1	6.40023e-72	5.1076
NDC80	2.85945e-69	5.54404
DTL	1.24746e-68	5.7076
HMMR	4.31927e-65	5.95142
HIST1H4C	3.96312e-62	2.41364
AURKB	1.53435e-60	7.32905
KIFC1	4.11719e-60	7.27483
CKAP2L	1.87913e-58	7.24053
GTSE1	8.41519e-58	5.62734
SMC4	2.78469e-55	2.97866
CCNB1	1.37101e-52	5.33695
TPX2	3.33855e-52	4.43906
PTTG1	1.29231e-51	6.50675
CDC25C	2.13026e-50	5.25794
BUB1	1.38724e-49	6.39525
PBK	2.83754e-49	6.60507
DLGAP5	7.20145e-49	5.82986
FBXO43	9.2281e-49	7.03461
POLQ	1.26297e-48	4.17319
HMGB2	3.01287e-48	3.2307
BIRC5	8.88077e-48	5.86328
KIF15	3.73959e-47	4.18307
CKAP2	4.91018e-47	3.92199
SPAG5	5.65591e-47	5.42132
TROAP	2.26176e-46	6.99683
CDCA8	1.2439e-45	5.57782
NUSAP1	1.06814e-44	5.42484
MIS18BP1	1.52287e-44	3.14068
RAD51AP1	3.38155e-43	4.85528
MELK	1.42686e-42	4.51299
ARHGAP11A	2.25667e-41	Inf
CCDC18	1.22647e-40	2.86615
CEP55	1.84152e-40	7.92791
KPNA2	7.58608e-40	5.63339
CEP152	1.08026e-39	3.23224
SPC25	1.30404e-39	4.53771
HELLS	2.62316e-39	3.26713
PIF1	4.55259e-39	Inf
C21orf58	2.15999e-37	2.75195
FAM111B	2.61766e-37	5.566
KIF11	5.67719e-37	4.71125
CLSPN	7.86885e-37	4.55029
BRCA2	4.24167e-36	4.82508
CDCA2	5.0085e-36	Inf
Z94721.1	1.22467e-35	3.82988
EZH2	1.47336e-35	2.77195
KIF2C	1.48382e-35	4.34481
CKS2	3.71128e-35	4.76242
DEPDC1	5.97598e-35	6.50273
GAS2L3	7.20373e-35	4.08243
UBE2C	1.55455e-34	5.69639
KIF20B	1.89783e-34	3.68277
RACGAP1	8.28591e-34	4.2687
TMPO	6.44732e-33	3.19294
SGO2	3.01336e-32	3.70923
NMU	2.21375e-31	6.67476
HJURP	1.16819e-30	Inf
ECT2	2.29919e-30	4.76278
ATAD2	3.83495e-29	2.68891
CDCA3	7.31375e-28	7.60442
ORC6	1.17058e-27	4.00323
ESCO2	1.74381e-27	5.99094
XRCC2	1.77272e-27	4.22849
KIF4A	1.78304e-27	3.45121
MYBL1	4.42615e-27	4.91417
CDKN3	2.61642e-26	5.73327
RTKN2	9.47457e-26	4.56335
GLYATL2	1.40828e-25	3.75682
PRC1	2.85182e-24	6.05443
STMN1	2.98414e-24	2.34928
BRCA1	7.61575e-24	2.75091
PRR11	1.17575e-23	5.40321
FOXM1	2.08052e-23	5.01981
LINC01572	1.42345e-22	2.44562
KIF22	2.15342e-22	4.13938
RFC3	3.22957e-22	3.38545
ARL6IP1	7.31301e-22	3.04757
CDC20	8.75411e-22	6.30289
EME1	2.16315e-21	4.79184
KNTC1	3.86304e-21	3.67444
WDR62	4.81363e-21	5.14031
EXO1	9.64755e-21	5.12104
CIP2A	1.04146e-20	4.37366
GEN1	1.07905e-20	3.40439
SMC2	1.10411e-20	2.95365
CIT	1.88246e-19	3.8224
KIF18A	1.88246e-19	4.28634
UBE2T	4.6523e-19	4.76991
NCAPG2	7.27495e-19	3.70336
FBLN7	1.08916e-18	4.12608
TUBA1B	2.90105e-18	2.24152
CDK1	3.5612e-18	5.7113
DEPDC1B	4.22141e-18	4.68958
AC073529.1	4.49877e-18	2.79457
OIP5	8.25509e-18	4.63325
CKAP5	1.52906e-17	2.0315
FANCD2	1.89659e-17	4.21736
ESPL1	2.02284e-17	6.05443
FAM111A	2.20237e-17	2.19845
CENPJ	5.77432e-17	2.59468
LMNB1	7.88135e-17	4.4603
SPC24	8.65088e-17	6.3908
PCLAF	9.76557e-17	4.60094
ATAD5	1.38101e-16	2.47642
TUBB	1.5691e-16	2.51894
MXD3	1.71864e-16	3.82665
CENPI	1.71864e-16	5.32002
AC092821.3	3.10994e-16	3.72854
SGO1	3.67249e-16	5.80171
PARPBP	4.06144e-16	4.32951
SLFN13	1.00249e-15	2.95733
CCNE2	1.08677e-15	5.11696
HMGN2	2.35319e-15	1.97784
KBTBD12	2.57179e-15	2.61136
INCENP	6.85802e-15	3.52277
AC099850.2	2.50702e-14	5.65667
PIMREG	6.00935e-14	5.9623
DBF4	9.22784e-14	3.48484
RDM1P5	2.46494e-13	3.82467
GINS1	4.26623e-13	3.75706
CHEK1	6.30368e-13	4.3747
MCM4	6.81063e-13	3.40422
SHCBP1	1.25068e-12	4.08268
LIG1	1.54337e-12	2.36317
CCDC150	2.47221e-12	3.042
MCM3	2.72505e-12	3.03884
H2AFZ	5.68672e-12	2.80707
SAE1	8.04331e-12	3.25833
LMO7	1.1489e-11	3.08541
NEIL3	1.21259e-11	6.37651
DNA2	1.21721e-11	4.07011
RRM1	1.43148e-11	3.43032
FANCA	2.43399e-11	3.52211
BORA	4.55622e-11	3.65005
BLM	5.49362e-11	4.20422
H2AFX	1.35725e-10	2.89169
CCNB2	2.15507e-10	4.23792
PLK4	3.15501e-10	5.08075
AC010615.2	3.40576e-10	3.3145
USP13	3.40576e-10	3.7247
RAD21	5.2684e-10	1.6846
MGME1	5.37003e-10	2.67074
BARD1	5.37003e-10	3.61729
MMS22L	5.47784e-10	1.91349
NEURL1B	6.04728e-10	3.36727
GPC3	8.8466e-10	3.6454
RECQL4	9.30675e-10	4.95463
CDC7	2.01987e-09	3.49026
MND1	3.36576e-09	3.78663
NCAPD2	3.84842e-09	3.15735
TBC1D31	4.13896e-09	2.07875
ASCL1	5.50132e-09	3.85821
GINS4	5.6089e-09	3.96549
CENPP	6.7138e-09	1.74426
ZWINT	7.54223e-09	5.09845
PRIM1	7.9372e-09	4.01851
TMEM106C	9.26304e-09	2.97508
CCDC14	1.20407e-08	1.3761
CNTROB	1.22318e-08	2.46565
LMNB2	1.24283e-08	3.28553
CENPN	1.31415e-08	5.09596
DSN1	1.32808e-08	2.91692
MTBP	1.89224e-08	2.1544
CHTF18	2.43966e-08	3.19269
WDHD1	2.85356e-08	2.40768
AC139795.1	3.52164e-08	1.67513
PSRC1	4.15943e-08	2.54964
PCNA	4.15943e-08	3.24287
USP1	5.05389e-08	2.17957
GPR137C	5.35025e-08	2.18495
DTYMK	8.70671e-08	2.90396
HAUS8	1.64875e-07	3.25231
NCAPD3	1.96482e-07	2.39815
STIL	2.1182e-07	3.9075
WDR76	2.15806e-07	3.85311
CDC25B	2.25044e-07	3.79069
KNSTRN	2.35124e-07	3.74556
ZNF730	2.63203e-07	2.29372
NUCKS1	2.81741e-07	1.1357
CCNA2	4.0696e-07	3.09773
RAD54L	4.19608e-07	4.93948
POLE	4.28847e-07	3.10182
EMC3-AS1	5.71381e-07	2.59694
MCM8	6.11684e-07	2.93969
RFC5	7.95422e-07	2.88375
FANCB	1.00568e-06	3.73705
NSD2	1.0247e-06	1.40831
TIMELESS	1.02601e-06	2.99044
CDK5RAP2	1.02658e-06	1.39762
RFWD3	1.13523e-06	2.20402
CCDC34	1.13523e-06	2.29705
CMC2	1.17332e-06	1.86716
CEP192	1.34842e-06	1.71165
SPDL1	1.97281e-06	2.26864
DLEU2	2.22098e-06	1.18551
AP002495.1	2.62064e-06	2.69047
LAMTOR5-AS1	2.93352e-06	1.96249
SLC4A8	3.05617e-06	2.21863
BUB3	3.2806e-06	2.48919
REXO5	3.33584e-06	3.4657
E2F7	3.67336e-06	3.13324
CALM3	3.85445e-06	2.37496
FEM1B	4.28358e-06	3.72948
RBL1	4.31581e-06	2.54192
LAMA3	4.94576e-06	3.12172
HP1BP3	5.25628e-06	1.39402
ZGRF1	5.27447e-06	2.27282
TTF2	6.65647e-06	1.88123
CCNA1	7.61638e-06	3.48759
CEP78	8.09879e-06	1.61247
NEMP1	8.36539e-06	2.52733
SUGP2	1.02504e-05	1.1189
LIN9	1.30631e-05	3.41112
DEK	1.41235e-05	1.44318
TYMS	1.41235e-05	2.40278
SOX11	1.54418e-05	3.42988
DDX39A	1.61306e-05	2.44655
ANP32E	1.64355e-05	2.03974
GRM8	1.84514e-05	1.89728
PIEZO2	1.84514e-05	1.90634
ZWILCH	1.89172e-05	2.75199
CENPH	2.19784e-05	3.80094
MCM7	2.28399e-05	2.41432
JPT1	2.47126e-05	2.81911
RANGAP1	2.5935e-05	2.84952
VRK1	2.68821e-05	2.39706
DNMT1	2.68896e-05	1.81371
SLF2	2.76506e-05	1.43579
ZNF43	2.93001e-05	2.11119
FAM122B	3.24367e-05	2.72613
RFC4	3.5765e-05	2.84628
ANKRD20A4	3.99742e-05	3.0189
POLH	5.05472e-05	2.61412
CHAF1A	5.07135e-05	2.98663
PARM1	5.392e-05	3.78609
PGRMC1	5.42461e-05	1.86294
SS18L2	6.18824e-05	2.05317
ARL6IP6	6.73599e-05	2.43477
AL136366.1	6.84725e-05	2.81289
DHFR	7.05488e-05	1.80737
ZNF682	7.71664e-05	3.0524
BRD8	7.7211e-05	1.6209
RAD18	9.13146e-05	3.14465
LBR	9.31892e-05	2.38964
AL365295.1	0.000108028	2.93132
SLC20A1	0.000128687	2.26607
GGH	0.000132799	2.27818
GPC6	0.000137683	1.61328
TMEM44	0.000145775	3.40297
TMEM107	0.000172371	1.89124
H2AFV	0.000181131	1.68455
MPHOSPH9	0.000194611	1.46079
PHF19	0.00022627	4.52009
ETAA1	0.000229809	3.37356
CEP128	0.00025477	1.19212
MZT1	0.000272645	2.98131
TOP3A	0.000276726	2.16858
RIMS2	0.000287651	1.332
TUBA1C	0.000287651	2.21408
TCEAL8	0.000331827	5.76568
CXCR4	0.00040836	3.10164
SLC25A40	0.000409667	2.47074
NDUFAF6	0.00044583	1.2743
SHMT1	0.00044583	3.55736
CENPC	0.000472277	1.85697
CCDC74A	0.000472277	2.35721
AC244021.1	0.000489182	1.80644
AC016708.1	0.000509642	1.90891
SRD5A1	0.000526128	4.47855
AC004943.2	0.000549129	1.76382
SCML2	0.000596929	3.02806
KIF24	0.000619988	1.66808
KIAA0586	0.000723729	1.52433
LINC01515	0.000815207	1.28574
ACYP1	0.00090407	1.82698
TTL	0.000908638	2.25458
NLGN4X	0.000959394	1.64861
PAFAH1B3	0.000992337	3.07157
DOT1L	0.0010281	2.07574
CEP135	0.00104106	1.26253
CENPQ	0.00104237	2.34678
ASRGL1	0.00109249	2.59176
SKA2	0.00109606	1.44656
CEP295	0.00113097	1.64014
MDFIC	0.00116024	1.82074
KIAA1841	0.00117734	1.45995
PDE1A	0.00118525	2.87627
TMEM170A	0.00143129	3.18569
ZNF519	0.00158824	2.53161
ANKRD36BP2	0.00161184	2.32897
OXCT1	0.00162517	2.1346
PDE3B	0.00191664	1.2851
DGKH	0.00199363	1.45088
HADH	0.0020784	2.44761
TENT4A	0.00226878	2.43726
TRIM24	0.00228586	1.55118
NASP	0.00233141	0.85437
ABHD3	0.00246832	2.16842
ELN	0.0025362	0.947494
PRIM2	0.00274651	1.83942
G2E3	0.00287097	1.93178
RMI1	0.00289146	1.89623
DDX11	0.0029432	1.96323
LSM4	0.00341907	2.23236
RIT1	0.0035137	2.44131
MPPED2	0.00357059	1.65449
COMMD4	0.00389696	2.3215
SUN2	0.00397096	2.06685
DDAH2	0.00410245	3.33764
NDC1	0.00451912	2.55972
NUP107	0.00460998	1.39943
MFAP4	0.00520955	2.63927
NT5M	0.00542636	3.15405
TFDP1	0.00545473	2.15524
HAUS2	0.00547623	2.53516
JADE3	0.00549759	2.05399
RANBP1	0.00558241	1.97366
CCP110	0.00576937	1.38328
MCM9	0.00576937	3.09927
EMC9	0.00613895	2.39834
MAST2	0.00620314	1.59865
PCNT	0.00633817	1.74828
INTS4P1	0.0070476	2.37781
WIPF3	0.00741669	2.96489
ZNF107	0.00852498	2.4875
AP001347.1	0.00920206	1.84049
SASS6	0.00920206	2.39993
POLE2	0.00953549	1.91435
RHBDL3	0.00953549	3.32025
CSE1L	0.00991224	1.73772
ANAPC11	0.0101062	2.35612
USP30	0.0101402	3.30314
NIPBL-DT	0.0104253	2.4196
MDC1	0.0109928	1.58965
GPSM2	0.0111177	1.41051
YPEL1	0.0114052	2.04869
PHTF2	0.0115089	1.39389
KPNB1	0.0117142	1.07355
STRIP2	0.0122123	2.70317
GPX4	0.0125587	2.16027
MSH6	0.0126449	1.77341
LRRCC1	0.0134861	2.22193
COX8A	0.0134861	2.45957
NDUFB11	0.0138765	1.9968
PARP2	0.0144474	1.45796
RBBP8	0.0148948	1.90183
KSR1	0.0149621	2.67088
MIR181A2HG	0.0150955	2.49597
OVOL2	0.0153396	2.5661
CSMD2	0.0153581	1.89982
SNHG10	0.0155501	1.90791
C1orf112	0.0159634	2.07974
ATRNL1	0.0161055	1.4609
SPATA5	0.0161055	1.60456
NUDCD2	0.0166104	2.38556
SLF1	0.0173988	1.18386
SET	0.0181219	1.55696
MYO5C	0.018301	1.79253
CRNKL1	0.0183041	2.86659
DPH7	0.018745	3.44916
SSX2IP	0.0191921	1.76242
OSBPL5	0.0194232	2.62099
UQCC2	0.020755	1.78837
E2F3	0.0210748	2.12345
LEF1	0.0211958	2.42323
CCDC122	0.0222528	2.54421
HNRNPA0	0.0225939	1.80872
CBX1	0.022898	1.55451
CASP8AP2	0.0229413	1.35765
PGP	0.0233095	2.05023
SNRPD1	0.023817	2.25208
CNTLN	0.0240849	1.12696
FANCM	0.0247328	2.09508
PTN	0.0265475	1.04059
PSIP1	0.0284373	1.17108
IER5	0.0293902	2.28302
LIN54	0.0295562	1.90099
JAM2	0.0296897	1.68583
IKBIP	0.0296961	2.04623
TSHZ1	0.0300903	2.25164
HDAC2	0.0305017	1.53349
CCDC77	0.0306333	2.51672
CLEC11A	0.0306333	3.21051
MRPS34	0.0310029	1.83861
IDI1	0.0311941	2.57921
ZDHHC13	0.0323082	2.71095
SLC2A13	0.0323179	2.15183
C1orf35	0.0325276	1.69223
SRSF2	0.0326322	1.07566
PAXIP1-AS1	0.0329832	1.77574
TM7SF3	0.0330914	1.81507
ZNF830	0.03319	3.93652
S100PBP	0.0342191	1.33767
RNASEH2B	0.0342735	1.47148
TUBGCP3	0.0345196	1.24138
KBTBD2	0.0357312	2.10263
SCRIB	0.0357493	1.88546
UGGT1	0.0358075	1.83428
ZNF200	0.0365563	3.84996
RGS3	0.0367611	1.68613
POLA1	0.0376563	1.89863
HMGXB4	0.0378714	1.89774
DBF4B	0.0381812	1.43189
DDB2	0.0384693	1.68121
PDE6D	0.0384693	2.92805
NFATC2IP	0.0385064	1.27954
TMEM131L	0.0385064	2.71647
ILF3	0.0393453	1.08818
ITGB3BP	0.0406151	1.35396
GSR	0.0407602	1.96973
ZNF83	0.0408358	1.25562
PIGZ	0.041308	2.1738
SPIRE2	0.041382	2.63285
CLTCL1	0.0428901	1.93936
TMTC3	0.0437032	1.81563
RBBP7	0.0439167	1.31419
ZMYM1	0.0441585	1.36162
RYR2	0.0441895	1.98102
FRMD4B	0.0446224	1.51576
SYNE2	0.0455932	0.953837
RECQL	0.0468999	1.82725
MYO19	0.047677	1.64545
GMNN	0.0486422	1.5837
ANKRD18A	0.0502887	1.93011
XYLB	0.0518318	1.75971
GTF3C5	0.0518318	2.75765
TOPBP1	0.0518565	1.63271
FAP	0.0518565	1.754
UHRF2	0.0518565	2.05636
ANKRD50	0.0521321	1.97098
CES2	0.0532281	2.65416
MTAP	0.0535381	2.00084
RRAGD	0.0542246	2.40976
SNF8	0.0561094	1.66998
ZRANB3	0.0563072	1.22807
DUT	0.0585428	1.40857
DCAF7	0.0603488	1.30571
LPXN	0.0612191	1.9977
POU3F4	0.0613186	1.74017
RGS7	0.0616612	1.47462
WEE1	0.0623596	1.64397
NCAM1	0.065115	0.772291
CEP70	0.065115	1.63059
FAM234A	0.0662983	2.8075
ERI2	0.068318	1.70347
SLC29A1	0.068318	1.84904
WNT5A	0.0703772	1.58886
HINT1	0.076089	1.50164
SOGA1	0.076089	2.19007
POMGNT1	0.076187	2.54793
NUP37	0.0773015	2.06803
ANAPC7	0.0806708	1.40612
SVIP	0.0826855	1.76
SRSF1	0.0846431	2.13838
PRKDC	0.0847964	0.974943
PMP22	0.0855231	2.06648
HAT1	0.0873221	1.45205
ZNF69	0.0877931	1.83043
FSTL4	0.0902234	1.18322
ADCY3	0.0919616	1.80881
PPM1A	0.0921937	1.6112
SNRPE	0.0954483	1.42094
AC107214.1	0.0976782	2.08738
AC090825.1	0.0994263	2.47103
ANKRD10-IT1	0.0996888	1.69954
THAP9-AS1	0.101008	2.92915
TCF3	0.101723	1.62783
EXOSC8	0.102106	1.25748
TMED8	0.10357	1.508
SMC1A	0.103788	1.20703
SUZ12	0.104459	1.22457
POU3F2	0.104459	1.48766
PLP2	0.104506	1.75946
ZNF318	0.105153	2.19432
TTC9C	0.105551	1.66941
RNF157	0.106644	1.57854
BTG3	0.106833	1.49871
RAB11FIP4	0.106833	2.75492
RBMX	0.107659	1.03995
TMEM14B	0.107659	1.50933
WDR34	0.107803	1.30034
RNF168	0.107878	1.34365
PHGDH	0.108749	1.30275
TMEM74	0.108749	2.22583
RTRAF	0.109655	1.62341
CEP76	0.111348	2.23122
AC010538.1	0.111759	2.33205
AC003006.1	0.114681	2.02936
KATNAL1	0.114681	2.1152
BCOR	0.114997	1.89507
FAM161A	0.11516	1.23411
C7orf57	0.1158	1.36677
FAM102B	0.116258	1.97716
WASH3P	0.116396	3.4705
CEP120	0.116397	1.60838
SOX2	0.117419	0.717373
SLC25A5	0.11879	2.37438
ADAM12	0.120222	2.36309
MOSPD2	0.12168	3.21039
DTNB	0.122277	1.35882
LGALS1	0.123688	1.50544
TAGLN3	0.123688	1.96669
RMND5B	0.123688	2.72639
TUBB2A	0.125103	3.51781
OSBPL3	0.127006	1.06909
INSIG1	0.127006	1.80188
IGSF3	0.129096	3.45963
PLXNC1	0.12958	1.46163
LMBRD2	0.130746	1.91848
CD47	0.13099	1.34845
ST7	0.1314	1.92365
SLC30A5	0.1314	2.47789
LCORL	0.134772	1.25505
ARMC1	0.134772	1.63405
NIPA2	0.135892	1.8263
SPRTN	0.136789	3.06547
LRRC37A4P	0.137914	1.14275
AC011447.3	0.138632	1.57721
ZNF253	0.139562	1.90157
NUP205	0.140443	1.44388
ATP6V0A2	0.140443	1.69935
FBLN1	0.14083	1.16663
LMAN2	0.14083	1.57316
SUMO2	0.142504	1.53504
NHP2	0.142712	2.24473
AL137009.1	0.143102	1.15437
CNOT9	0.143102	1.65885
PNRC2	0.145696	1.54916
SRSF7	0.149029	1.21087
ZNF85	0.149456	1.76087
VAPB	0.149669	1.98954
CHID1	0.151688	2.17754
CUL4B	0.151737	1.46884
RNF20	0.153548	2.30581
SLC35B3	0.156479	2.61192
TFB1M	0.157069	2.452
RPA1	0.162052	1.5731
STK17B	0.162052	1.98091
WDTC1	0.162189	1.93646
CHST12	0.16358	2.58594
SUPT16H	0.166027	1.28746
GSTCD	0.166247	1.69142
FAM210A	0.166247	1.80843
LSM8	0.166247	1.99008
HMGN1	0.166621	1.05318
BTF3L4	0.167586	2.05901
NUP54	0.167907	1.39648
AKAP7	0.167907	1.73617
DNAJC9	0.168219	1.50877
SCLT1	0.168315	0.999307
ARNTL2	0.168346	1.59317
ACADM	0.169146	1.13025
COMMD6	0.169161	1.59747
ADAM22	0.16924	1.47448
PRMT3	0.169742	1.61898
SIVA1	0.174817	1.89046
DCAF12	0.181512	1.63668
POU3F3	0.182013	1.4475
CUL9	0.1846	1.94338
AC019205.1	0.191282	1.27131
TMEM18	0.191302	1.81176
PIH1D1	0.191786	2.86747
TTI1	0.191799	1.52317
STAG3L2	0.19489	1.64048
PARP1	0.197243	1.26883
SEMA4B	0.197243	2.21647
CKAP4	0.197266	1.51145
NAA16	0.198108	1.41017
PJVK	0.198895	3.18782
ZNRD1ASP	0.200514	1.54641
LACTB2	0.203807	1.70878
MYO3A	0.206412	0.986041
NDUFA11	0.210714	1.99743
NBPF1	0.213012	1.38444
CA8	0.214518	2.08503
MED24	0.218704	2.57475
CKB	0.219757	0.696687
NOP53	0.222444	3.40743
DENND6A	0.223313	1.49133
CEP57L1	0.224478	1.59607
AP2M1	0.226441	1.47987
TPM4	0.228595	1.56069
SIMC1	0.229216	1.09783
PAICS	0.229216	1.42319
RNASEH2C	0.233444	1.49653
NNT	0.235487	1.45735
COPS9	0.235982	2.06271
OSGEPL1	0.242785	1.67569
KCNJ10	0.242785	2.01055
FBXO4	0.245004	2.20653
PSMD14	0.245016	2.67491
NUDCD1	0.246553	1.62728
NDUFA13	0.247666	1.44394
FAM98B	0.248251	1.45493
TPGS2	0.249654	1.36129
AC005837.2	0.251263	1.53645
ENOPH1	0.255139	1.64859
ZNF528	0.256035	1.70739
FIRRE	0.256035	2.2847
BCORL1	0.256035	2.40551
FAM174B	0.260737	1.71798
CYTH3	0.260737	2.23142
SPATA33	0.261946	1.24826
STARD9	0.261946	1.66424
MYL12B	0.261946	2.03536
TUBG2	0.261946	2.49994
CAPRIN1	0.263425	1.35359
KIAA0100	0.265941	1.49488
HNRNPA2B1	0.268718	0.72512
TMEM243	0.270516	3.15761
PCGF6	0.27221	2.10477
CLEC2D	0.273045	1.17962
PCBD2	0.273045	1.45777
SENP1	0.273147	1.64206
KCTD20	0.273147	1.64446
USP37	0.274006	1.1623
STK38	0.274324	1.13069
LGR4	0.274441	1.15105
SNX5	0.2766	1.40392
TMEM220	0.277593	1.4601
ACOT7	0.280206	2.1284
SAP130	0.280614	1.26869
MEF2C-AS2	0.282559	1.40944
MIRLET7BHG	0.283983	1.89727
PPIA	0.284272	1.41382
ANKRD36B	0.284408	1.28444
ARL17A	0.284408	1.70366
COQ6	0.284696	2.58962
TCTEX1D2	0.289843	1.45979
BMP6	0.289855	2.48306
GJC1	0.290109	1.55276
ANP32B	0.290268	1.19277
TMEM38B	0.290268	2.51176
RUSC2	0.291621	1.44477
RHBDD3	0.291621	1.45458
POLR2E	0.291621	1.60294
SNRPC	0.291621	1.85722
MFSD11	0.296574	1.37682
ASAP2	0.296748	1.4803
AL354696.2	0.296748	1.91479
MDM1	0.297211	1.45069
CNIH1	0.297923	1.52392
PDCD6IPP2	0.298178	1.54912
ZDHHC15	0.298417	1.3488
AL359232.1	0.298465	1.88288
PPT1	0.301746	1.56632
COPS3	0.305239	1.66474
ANKRD36C	0.305914	0.832319
SULT1A1	0.306308	1.2458
SSR2	0.307341	1.58099
ATG10	0.307711	1.38829
MSH2	0.308827	1.40454
MESD	0.308827	1.48504
ATP11C	0.309808	1.66117
DVL2	0.317874	1.75564
ANKRD20A1	0.32073	2.708
RAB31	0.321402	1.51022
LSM5	0.323794	1.2537
FDPS	0.323983	1.03324
POLD3	0.325185	1.19123
LNPEP	0.325563	1.13606
NIPAL3	0.326053	1.7053
HIST1H1E	0.33366	1.61271
LANCL1	0.335263	1.42023
RIBC2	0.336947	1.36748
CDH12	0.336947	1.4934
ATL2	0.337917	1.4848
ING2	0.337917	2.97459
ZNF793	0.339084	1.14617
HSPB11	0.339868	1.32114
ZNF280C	0.34004	2.27761
PTMS	0.340534	1.87949
ILF2	0.341534	1.30311
FOXRED1	0.341534	2.21391
MCRIP1	0.341595	1.83107
PPM1G	0.34181	1.1619
GLI2	0.34181	2.17406
PDE1C	0.343404	1.58453
MRPS11	0.343404	1.86371
NSMCE4A	0.345038	1.48104
ZDHHC6	0.346882	2.77491
PRDM5	0.346975	1.12073
ALDH5A1	0.349016	2.13717
FGFR1OP	0.35164	1.45864
AP1G2	0.358848	2.55836
H2AFY	0.359196	0.977204
CDC40	0.359901	1.32792
C10orf105	0.359901	1.86537
SIN3A	0.361331	1.71059
PLEKHJ1	0.365029	1.53873
TMEM14A	0.365029	1.77892
PGLS	0.36543	1.773
NDUFA3	0.367071	1.27317
AMN1	0.367071	2.73817
RPS5	0.367471	1.19664
BAZ1A	0.368856	1.18557
NXF1	0.373463	1.77551
FAM173B	0.374801	1.75153
DAG1	0.382957	1.38595
BCAP29	0.38486	1.36425
CCT6P1	0.38486	1.51576
UQCRFS1	0.38486	1.53263
CPSF2	0.38486	1.57351
CEBPZOS	0.38486	1.60307
NAPEPLD	0.388746	1.10116
EPHA7	0.388746	1.51289
MTMR7	0.388746	1.78361
DAPK2	0.388746	1.85781
SNTB2	0.388746	2.04719
SRPK1	0.390317	1.29409
ERP29	0.395198	1.56472
POLR2I	0.398386	1.33725
NOP56	0.398596	1.07903
DCAF17	0.39979	1.53478
SMC6	0.402519	1.10961
PRDX3	0.402519	1.48775
KCTD9	0.402519	1.51107
STAG3L5P-PVRIG2P-PILRB	0.403548	1.39427
AGL	0.405637	1.34818
DHDDS	0.405962	1.578
LRCH1	0.40679	1.51404
GOLPH3	0.407389	2.36997
SCMH1	0.412247	0.991968
LRFN5	0.412829	1.13668
NES	0.412829	1.81731
PRMT7	0.420713	1.29083
2021-09-10	0.421217	1.15282
NNAT	0.421217	1.27365
ZNF736	0.421217	1.49625
ANKRD36	0.422379	0.989074
UGP2	0.423311	1.65802
SLC35B4	0.42729	1.31593
SYT1	0.428213	1.50872
FMO5	0.428213	2.29717
GIT1	0.428774	1.65392
COL23A1	0.428968	1.5378
ZNF789	0.43031	1.17497
SNRPG	0.431981	1.19371
RCC2	0.432096	1.60773
ZNF714	0.434816	1.34672
GSG1L	0.434816	1.36131
CYTH2	0.434816	1.46143
USP28	0.434816	1.68896
ATL3	0.437781	1.60289
PMS2CL	0.43793	1.43799
CACNA2D3	0.441579	0.907875
SH3PXD2A	0.441579	1.62416
PHF1	0.441579	1.69303
DHTKD1	0.442216	1.2831
DNM3	0.443223	1.09042
PIK3CB	0.444056	1.19231
PTAR1	0.445989	1.24208
SOX4	0.447424	0.943067
MTHFD1	0.448007	1.27215
TIPIN	0.448007	1.54155
EP400P1	0.451157	1.25733
MID1	0.452318	0.899029
PSME2	0.452318	1.43497
PNMA1	0.452318	1.43526
PTK2B	0.452318	2.35189
LINC01122	0.452996	2.38894
CEP97	0.45443	0.97627
POLB	0.460106	1.72828
DERL2	0.46049	1.74289
AC015849.3	0.465223	1.26619
TMEM170B	0.467856	1.56495
CACNA1D	0.470416	1.58842
SLC39A6	0.470602	1.84892
TDP1	0.471378	1.4897
SNRPF	0.47238	1.46959
RHPN1	0.474208	0.942534
MARCKSL1	0.474867	1.79769
MED23	0.478653	1.55771
NCBP3	0.480553	0.984262
PLPP5	0.480553	1.293
UTP20	0.480617	1.57815
NFYC	0.481689	1.08991
RMDN3	0.485396	1.35467
OSBPL6	0.486824	0.806524
C12orf65	0.489375	1.26671
CBX3	0.49162	1.01358
CTCF	0.49162	1.25733
ITGAE	0.49162	1.27045
ALCAM	0.49162	1.37774
CTNNAL1	0.492423	1.08157
NOLC1	0.500219	1.30171
MBP	0.502914	2.22368
ZNF718	0.503026	1.45887
RIMBP2	0.503026	1.82292
C1orf159	0.503104	1.118
BRCC3	0.507107	1.31423
TMA7	0.50712	1.55907
DAP	0.507212	1.56968
HS6ST3	0.507398	0.838026
SNHG6	0.509346	1.36353
NSF	0.509346	1.42218
URGCP	0.509346	1.4488
DSG2	0.509346	2.06592
SNRPB	0.510881	1.42537
UPP2	0.510881	1.59343
NUP88	0.51136	1.38316
PSMB6	0.51136	1.46012
ERAP2	0.511897	1.63807
TCAIM	0.514155	1.61679
ZC3HAV1	0.514317	1.52173
CDK19	0.514441	1.13614
ZNF121	0.517288	1.39802
PPCS	0.517412	1.43881
SQLE	0.518597	0.95182
PKD2	0.518597	1.00542
RAB12	0.518597	1.50638
ATP5PF	0.519193	1.40106
RPS3A	0.522114	1.60092
RNF13	0.524932	1.55464
MMAB	0.528121	1.29443
MARCKS	0.528537	1.21246
NUP210	0.530315	1.35651
RHEB	0.533128	0.903097
RBP1	0.535435	1.29862
RUVBL2	0.53592	1.3373
FBXL5	0.536237	1.05704
OTUD6B	0.538254	1.32358
HNRNPD	0.539994	0.913337
PLXNA3	0.539994	2.04816
ARHGAP35	0.540749	1.26322
MUS81	0.54431	1.12247
DPY19L1	0.546663	1.32309
MMP16	0.549972	1.02595
YJEFN3	0.549972	1.85605
EIF4E	0.549972	1.86397
PDIA3P1	0.550202	1.3678
INTS7	0.5529	1.3301
NUP50	0.5529	1.40439
NKAIN4	0.5529	1.95462
CAMK1D	0.553945	0.735208
RPN2	0.555205	1.21185
GOLGA7	0.555205	1.91436
GNB5	0.556064	1.3486
DOCK5	0.556745	0.893673
PGAP2	0.557038	1.35524
TOMM20	0.557503	1.24736
TBCD	0.558962	1.10861
DHX8	0.559214	1.38347
MEAF6	0.565166	1.29272
FGF13	0.565166	1.47456
SCCPDH	0.565459	1.40735
ADD2	0.569477	2.08769
DNPH1	0.571065	1.26145
ARNT	0.571065	1.30463
TXNIP	0.571192	1.11115
ACTN1	0.575335	1.18693
CYFIP2	0.57701	1.41073
ADCY6	0.579762	1.45895
TPM1	0.580692	0.820683
IPO9	0.583516	0.92638
TNPO2	0.583516	1.07726
DFFA	0.583516	1.32504
SLC35E3	0.583688	1.435
IMPACT	0.583847	1.39308
ELOVL6	0.583847	1.41842
ST6GALNAC5	0.583847	1.52058
ZNF529-AS1	0.583847	1.73417
MTMR10	0.583847	1.78373
ZNF490	0.583847	2.43375
SFMBT1	0.585677	1.10124
NAALAD2	0.585677	1.25357
BTBD3	0.585677	1.6321
SMARCA4	0.585765	0.712208
DPY19L2	0.587432	0.737998
PHIP	0.587432	0.805779
ZNF431	0.587432	1.02131
RAP2C-AS1	0.587432	1.21103
RTTN	0.587432	1.24397
MBD4	0.587432	1.37277
CLDN12	0.587432	2.09378
LRIG2	0.588461	1.6285
ZNRF2P2	0.595211	0.922327
MFSD14C	0.595211	1.00626
DPY30	0.595211	1.15839
TRIM26	0.595211	1.26837
C2CD3	0.595211	1.27041
ACTL6A	0.595211	1.28343
PHF2	0.595211	1.95585
GNPTAB	0.595735	1.21284
TCP11L1	0.595735	1.42265
YAE1	0.59575	1.2508
GNB4	0.59575	1.44898
LRRC63	0.59575	1.69333
LATS2	0.59575	2.0982
XPO1	0.596833	0.857787
CBX5	0.596833	0.872074
RALY	0.596833	1.36799
VANGL2	0.596833	1.54996
EPM2AIP1	0.598028	1.65831
DNTTIP2	0.602394	1.18139
FANCL	0.602575	1.22883
KIF5B	0.603533	0.912718
PKNOX1	0.60518	1.06741
TTC13	0.605256	1.19905
ZNF667	0.605536	1.71687
SMARCC2	0.607985	0.944415
COL5A2	0.609224	1.23912
ZNF93	0.609488	1.94115
RNF165	0.61015	1.29191
NUDT3	0.611484	1.81957
AMOTL1	0.611484	1.87769
HOMER1	0.62052	0.698992
STK25	0.62219	1.23847
IGF2BP3	0.62219	1.24875
EBF1	0.62219	1.2738
RCN1	0.62219	1.52515
HNRNPUL1	0.624563	0.767849
QSER1	0.624748	1.10834
LRRN1	0.624763	1.07541
SRP54-AS1	0.626848	1.46122
PGM5P2	0.62867	1.26286
NHLRC3	0.631615	1.15706
C15orf40	0.631938	2.5413
HEG1	0.633305	0.813437
HMG20B	0.633305	1.19156
CPB2-AS1	0.633305	2.61765
ATP1B3	0.637271	0.997104
CYREN	0.638085	1.72809
GPD2	0.639266	1.20082
ARPC5	0.641492	1.21097
TSPYL4	0.641492	1.42607
ZNF618	0.64381	1.08556
PPDPF	0.65048	1.15603
RANBP9	0.653346	1.05568
GTF2A2	0.653612	1.41654
FAM222B	0.654528	1.03567
TRMT9B	0.656936	0.849788
TXLNA	0.656936	1.31214
TMBIM4	0.656936	1.40239
HACD2	0.656936	1.83794
ZNF197	0.660398	1.26131
GLE1	0.661856	1.08378
TPRKB	0.661918	1.30585
FBXO34	0.66236	1.32356
TRIR	0.66236	1.54374
CUEDC2	0.66236	1.84385
CRLF3	0.662989	1.01331
AL450384.2	0.663996	1.36834
AC008124.1	0.664013	1.59428
NR4A3	0.665132	1.60198
GMPS	0.66816	1.30374
ALG5	0.671125	1.2724
GON7	0.671125	1.9835
STT3B	0.67269	1.08456
EFNA5	0.67378	0.904672
MCMBP	0.67378	1.26349
EEF2K	0.676608	1.23666
SP3	0.677555	1.09328
BAG5	0.682116	1.89851
SIPA1L2	0.682356	1.77224
GRAMD4	0.68326	1.31713
GPR135	0.685348	1.15246
PTGES3	0.686112	0.925846
ZSCAN16-AS1	0.686112	1.25169
MRE11	0.686112	1.84123
PCBP1	0.686536	1.09092
PTMA	0.686536	1.09586
MCM3AP-AS1	0.686536	1.36915
ANO10	0.706299	1.23267
AC012360.3	0.706959	1.24925
RPS2	0.710767	1.02917
NDUFAF8	0.710767	1.1395
ZNF331	0.710767	1.19225
ARMC4	0.715234	1.05902
DIDO1	0.719217	1.02304
UQCR10	0.720782	1.17069
SCAMP1	0.723592	1.155
ATG4C	0.723592	1.3155
ZNF420	0.723592	2.09032
NDUFA6	0.725572	1.31814
TOPORS	0.729281	1.31721
NAA38	0.730144	1.02834
EIF2S3	0.730144	1.4548
DNAJC3-DT	0.730144	1.55502
PHACTR4	0.735005	1.02501
TARDBP	0.736662	1.62461
ANKRD23	0.736662	2.12112
SCD	0.73882	2.72755
USP49	0.739435	1.39493
HNRNPLL	0.740777	1.36665
RMDN1	0.740982	1.14353
HDAC1	0.740982	1.1626
HEXIM1	0.740982	1.25928
TOMM70	0.741576	1.32334
SCN8A	0.74589	1.29144
MACO1	0.74589	1.49604
BSG	0.747654	1.45521
KLHDC3	0.749211	1.27662
SMC3	0.75075	1.04913
EXOSC9	0.750959	1.2488
LINC02256	0.751124	1.15634
LINC00909	0.751124	1.70859
DNAAF5	0.751124	1.80588
ODC1	0.753372	1.28063
MRPS26	0.753372	1.3366
POC1B	0.753372	1.79594
MYH9	0.756099	1.0549
CEP57	0.764483	1.03841
FBXW2	0.767684	1.20678
EXOC2	0.767894	1.25809
AC005037.1	0.769884	1.2723
MSMO1	0.769884	1.51421
TAB1	0.77233	1.34592
PEX13	0.773788	1.35556
GANAB	0.774164	1.38718
PGAP1	0.776039	0.936968
UBP1	0.776748	1.12471
COPE	0.776748	1.75249
TMX4	0.777226	0.987389
PPIH	0.777226	1.27115
SIRT5	0.777226	1.56703
TMEM267	0.781076	1.32433
NOTCH1	0.784959	0.945179
ZBED3	0.785824	1.34839
AC009061.2	0.786521	1.21519
CCDC152	0.786799	1.46015
TMEM181	0.788212	1.31429
PRRC2A	0.788349	1.12159
WDR90	0.788664	1.34441
AC093752.1	0.789755	0.775944
TMEM209	0.789755	1.12719
LRRC58	0.789755	1.61613
ANAPC4	0.789755	1.88709
SLAIN1	0.791043	1.26942
NVL	0.792832	0.941902
ATP6V0B	0.794851	1.33638
XRCC5	0.796292	0.996262
GSTP1	0.796453	0.72463
PRTG	0.797788	1.60315
RRP1B	0.797864	1.27186
ELOC	0.799175	1.20966
MANF	0.799175	1.25863
NAB1	0.799561	1.20516
AC090578.1	0.800039	1.16129
SLC10A7	0.803477	1.0285
SPCS3	0.803477	2.07649
FANCC	0.809045	0.979508
ZC3H7A	0.809048	1.06053
HAUS6	0.809048	1.26644
CDKL5	0.81279	1.36726
DPM1	0.814381	1.18539
PRRT2	0.816597	1.12496
CARD8	0.816749	0.719912
PDCD5	0.816749	1.20604
SMS	0.820434	1.25878
PLXNA4	0.820978	0.913342
TSNAX	0.820978	1.49673
SYNC	0.820978	1.93475
DIAPH1	0.822001	1.18276
TUBGCP5	0.823712	1.05571
RASA3	0.825654	2.06474
SUPT7L	0.826284	1.10095
NDUFS6	0.826284	1.12032
TMX2	0.826284	1.12928
DKC1	0.826284	1.34807
TCOF1	0.826284	1.59602
USF1	0.827537	1.36641
FHOD3	0.830955	0.926732
PRDX4	0.830955	1.13395
ORC5	0.83159	1.11238
KCMF1	0.831846	0.98608
2021-09-11	0.832962	1.20008
KLHL22	0.834986	0.87732
ZCCHC8	0.834986	0.961534
C2orf76	0.834986	1.26358
NFYB	0.834986	1.50146
CMTM6	0.834986	2.24913
SEMA6A	0.835038	1.07198
KHDRBS1	0.836319	0.75654
ZC3H7B	0.836319	0.987914
PIGX	0.836319	1.74847
ZNF433-AS1	0.836357	1.30776
AF241726.2	0.836357	1.76908
MDM4	0.83674	1.13146
FAM151B	0.837062	2.07678
YBX1	0.839428	0.435971
CD59	0.839428	0.968458
BEND7	0.839428	1.18071
PSMB3	0.839428	1.28553
ELMSAN1	0.839428	1.44839
CA5B	0.839428	1.55912
CEP44	0.840167	1.08015
ZFP90	0.841453	2.0053
MRPS31	0.845556	1.16885
HPS4	0.847438	0.906876
C6orf89	0.849865	0.961259
SCUBE2	0.849865	1.25661
ABCC4	0.854169	1.07357
NUP155	0.856991	1.23399
N4BP2	0.857227	1.28239
GNPDA1	0.858334	2.05761
TRIM52	0.859885	1.33904
MITD1	0.860869	1.00161
AC240274.1	0.860869	1.28274
EDA	0.861137	0.95688
SLBP	0.861137	1.35207
ZNF569	0.862256	1.45747
SIRPA	0.862256	1.71427
EPB41	0.86275	1.08356
TRIM37	0.865873	1.00985
FAM76B	0.86818	1.06178
UNC50	0.86818	1.09454
IFT80	0.86818	1.67946
NLRX1	0.869665	1.2605
MTMR6	0.869665	1.92929
PPP2R5C	0.870307	0.674816
TTC28-AS1	0.87049	0.943019
SHARPIN	0.871322	1.10984
RIF1	0.877424	0.923848
FMC1	0.878706	1.22297
GALC	0.878706	1.238
GNL1	0.878706	1.33375
EXOG	0.878832	1.09651
BEX3	0.878832	1.09986
PTBP1	0.878832	1.17238
ASAP3	0.878832	1.18698
TMEM245	0.878832	1.20469
CNST	0.878832	1.35016
BCL7C	0.878832	1.54094
FBXW4	0.878832	1.82052
FAM91A1	0.878992	1.24557
HSPA2	0.879245	1.10329
SLC25A21	0.880031	1.65458
AC244033.2	0.884099	0.942916
DAZAP1	0.884099	1.11073
EPHB1	0.891537	1.12178
SOD1	0.891537	1.4912
HLTF	0.893309	1.09868
VKORC1L1	0.894092	0.977744
SLC25A39	0.894548	1.15816
CCT5	0.895078	1.23413
RAD23A	0.89617	1.06728
EFHD1	0.8985	1.09852
NELFCD	0.900783	1.48938
RANBP17	0.901111	0.912097
R3HDM1	0.901502	0.892054
RAI14	0.90911	0.831399
TCEA1	0.90911	1.07795
RSL24D1	0.90911	2.18876
MTMR9	0.90911	2.78196
DEGS1	0.915507	1.74063
HNRNPF	0.926092	0.778402
TIMP2	0.926092	0.956005
RAN	0.926092	1.10682
XRCC1	0.926092	1.1991
PRRX1	0.926092	2.02815
GMCL1	0.926264	1.12734
PSPH	0.927962	1.10543
SUMF2	0.92955	1.1061
WDR91	0.92955	1.25589
TIMM17A	0.92955	1.67066
ZNF439	0.932896	1.90738
ZNF160	0.936794	1.01994
UBE2V2	0.936794	1.11831
NOM1	0.938426	1.11405
FLJ37453	0.938426	1.29184
KRI1	0.938529	1.11455
SPATS2	0.940331	0.591009
AC007038.1	0.942145	1.14154
SNRPB2	0.943456	1.21597
AKAP17A	0.944134	1.08782
FTSJ3	0.944134	1.09125
APBA2	0.944134	1.14917
ZNF483	0.945054	1.26936
RMND1	0.949254	1.22309
COG6	0.953927	1.58805
TTC28	0.958774	0.858065
FUS	0.958774	0.876227
MYEF2	0.962814	0.83251
KCNB2	0.963663	1.21869
TBC1D15	0.964061	0.937564
CD109	0.964061	1.01128
GPR161	0.964061	1.04551
PAXX	0.964061	1.07433
ZBTB25	0.964061	1.31087
ZNF75A	0.964682	1.30778
GOLGA1	0.966482	1.27825
HGS	0.966805	0.807429
AC108866.1	0.967914	0.843593
ALG8	0.967914	1.06541
PROSER3	0.968237	0.926492
ATP5MC3	0.968237	0.980387
DEAF1	0.968859	1.13469
CPSF1	0.976778	1.08268
C1orf194	0.977317	1.80075
HSP90AB3P	0.980218	1.44742
LMAN2L	0.981506	1.1701
PKN1	0.984561	2.03954
PTPRF	0.984674	1.12013
PTPRT	0.988698	0.867091
NNT-AS1	0.988698	0.938725
TRMU	0.988698	1.09359
DGCR8	0.988698	1.16407
HMGCLL1	0.988698	1.39665
WRNIP1	0.988982	1.09776
SEC22C	0.989457	0.972651
RGCC	0.989457	1.50074
DCP2	0.989946	1.10109
PRKD3	0.994386	0.749861
PSPC1	0.994492	0.991002
RALBP1	0.994492	1.40494
L2HGDH	0.995714	1.11928
WDR41	0.996163	1.29158
MSANTD2	0.997628	0.950687
INPP4B	1	5.17796e-05
TAOK3	1	0.00010142
ASH1L	1	0.000227408
FREM1	1	0.00123674
SLC25A43	1	0.00132368
HIP1	1	0.00140885
STX8	1	0.00141809
DYNC1I2	1	0.00197707
ATP13A3	1	0.00203089
STAT3	1	0.00239097
ELP1	1	0.00240978
RAB11A	1	0.00315655
DGKI	1	0.00384424
WDFY3	1	0.00453661
PHYHIPL	1	0.00509803
FTO	1	0.00518125
AC004076.1	1	0.00559628
CEBPZ	1	0.00610839
PDXK	1	0.00618555
RERE	1	0.00659468
LINC00486	1	0.00666619
AFF1	1	0.00755102
CASK	1	0.00765416
SOS1	1	0.0077027
MLIP	1	0.00778277
PLEC	1	0.00778631
MGRN1	1	0.00787081
SRFBP1	1	0.00854433
ZSWIM5	1	0.00858627
C1D	1	0.00883488
ATRN	1	0.00901143
CNTN3	1	0.00911458
FOXP2	1	0.00937774
ACSS1	1	0.00947736
ASAP1	1	0.00964782
TRIO	1	0.00982865
ZBTB4	1	0.00995644
GRIA1	1	0.0101465
ADCY9	1	0.0103326
ARHGEF26	1	0.0103752
ATM	1	0.0104288
ACACB	1	0.0121689
GABPB2	1	0.0123122
PPID	1	0.0125485
EIF3A	1	0.0127865
DCAF6	1	0.0129315
SCAF11	1	0.0129835
SLC25A37	1	0.0130201
SNAPC3	1	0.0131431
NR2F1-AS1	1	0.01352
ATXN3	1	0.0139336
ZFAND3	1	0.0139484
TARBP1	1	0.0140304
PSMC2	1	0.0141086
AC087564.1	1	0.0141685
PRMT2	1	0.0143684
UBE2D2	1	0.0145528
TOB1	1	0.0150074
ERBB4	1	0.0154956
PROS1	1	0.0156575
TMEM108	1	0.0158439
PRKRIP1	1	0.0159504
ATP5F1B	1	0.0164131
R3HDM2	1	0.0177005
TRAF3IP1	1	0.0178428
TTC8	1	0.0179126
RERG	1	0.0181278
PDE10A	1	0.0183408
CHD7	1	0.01846
MIA3	1	0.0187251
NPHP3	1	0.018921
ETNK1	1	0.0192879
KMT2E	1	0.0195385
CBL	1	0.0197123
CYP39A1	1	0.0204798
FGD4	1	0.0206013
PAAF1	1	0.0206299
U2SURP	1	0.0208516
BTRC	1	0.0209124
SFMBT2	1	0.0211706
2021-03-10	1	0.0212133
PPP1R21	1	0.0214046
RMST	1	0.0215718
LINC01094	1	0.0217636
TERF1	1	0.0228096
TRIM66	1	0.0231491
GALK2	1	0.0234063
STAT5B	1	0.0235463
HMGXB3	1	0.0236733
CACNA1A	1	0.0236854
HSPA4	1	0.0237241
PSD3	1	0.0238167
GPATCH2L	1	0.0240402
NPHP1	1	0.0240473
IKBKB	1	0.0242605
RAP1GAP2	1	0.0243462
TEAD1	1	0.0243882
RHOB	1	0.0245357
SNX29	1	0.0247671
SNX25	1	0.0248388
FHIT	1	0.0248948
DYNC2LI1	1	0.0252834
NCALD	1	0.0262677
MTPN	1	0.0265941
RPS13	1	0.0266046
MXI1	1	0.0268462
PATJ	1	0.0271798
AC060780.1	1	0.0279232
ROCK2	1	0.0286223
MICU2	1	0.0288376
CPSF7	1	0.0290414
RBM48	1	0.0290943
FAM160A1	1	0.0295826
PAK3	1	0.029875
ZNF586	1	0.0301128
IQCJ-SCHIP1	1	0.0308812
AHCYL1	1	0.0309302
MED4	1	0.0309341
DHX15	1	0.0312819
AC053527.1	1	0.0313447
DCP1B	1	0.0319827
WNK2	1	0.0327025
BAIAP3	1	0.0331224
CLCN6	1	0.0331532
PARN	1	0.0331929
NBEA	1	0.0332349
RNF149	1	0.0332535
DPP8	1	0.0332751
CNTN1	1	0.0335145
BDNF-AS	1	0.0335714
ATP2C1	1	0.033759
RPS6KA2	1	0.0345595
FGF14	1	0.0350587
PUM1	1	0.0350637
NEGR1	1	0.0355339
KLHL32	1	0.0368551
SUMO1	1	0.0374044
UQCRC2	1	0.0378952
ZRANB1	1	0.038149
HSPA1B	1	0.0383633
HARS	1	0.0385562
IRAK1BP1	1	0.0387533
GOLGA4	1	0.0387593
EPHA4	1	0.0392572
CLASP2	1	0.0393126
ZNF487	1	0.0395569
PAFAH1B1	1	0.0395956
PRKN	1	0.0396558
RPL39	1	0.0400801
KDM4B	1	0.0402166
HM13	1	0.0406253
CEP95	1	0.0407182
ARMC8	1	0.0409067
JARID2	1	0.0410119
TSNAXIP1	1	0.0410561
PPP6C	1	0.0410773
HIBADH	1	0.041392
PWWP2A	1	0.0420191
RARS	1	0.0421038
GARNL3	1	0.0421538
SERF2	1	0.0422972
NPRL3	1	0.0423926
CEP290	1	0.0432285
ANXA4	1	0.0433911
XRN1	1	0.0435501
AL353743.1	1	0.0438397
CASC4	1	0.0441886
UBR3	1	0.0441997
WTAP	1	0.0444306
ANO6	1	0.0449042
ARID4B	1	0.0451156
EIF3B	1	0.0452413
AC104078.2	1	0.0455629
PTPRA	1	0.0456122
PGM2L1	1	0.0465176
ZBTB20	1	0.0468539
SLC25A13	1	0.0469383
AMBRA1	1	0.0471076
UBN1	1	0.0476693
ANKRD54	1	0.0481703
SMG7	1	0.0483634
DSE	1	0.0484566
RNF213	1	0.0485978
CTNNB1	1	0.0487365
C4orf48	1	0.0488604
FBXO9	1	0.049118
USO1	1	0.0491871
PLD3	1	0.0493428
POMP	1	0.0493739
SPATA6	1	0.0496869
ABR	1	0.0499169
ADARB2	1	0.0502186
GABBR1	1	0.0505833
PRKAA1	1	0.0507629
SOBP	1	0.051063
RNF169	1	0.051252
RPS24	1	0.0514504
TTC3	1	0.05161
GRK4	1	0.0517159
PSMD11	1	0.051773
TMEM65	1	0.0518034
KYAT3	1	0.0518529
NUB1	1	0.0523976
UBE3C	1	0.0524101
ZNF91	1	0.0525111
NMT1	1	0.0530205
HSD17B12	1	0.0531825
EPS15	1	0.0536933
SYNGAP1	1	0.0541857
SNX6	1	0.0543997
DOP1A	1	0.0545211
RIPK2	1	0.0546723
TIAM2	1	0.0547664
PRCP	1	0.0547837
TPTEP1	1	0.0547966
SARAF	1	0.0549909
ZC3H6	1	0.0553221
TPT1	1	0.0554262
RASSF8-AS1	1	0.0557827
CDC73	1	0.0557989
LARP4	1	0.0558868
MSX1	1	0.055929
EIF2B4	1	0.0561695
MGST3	1	0.0568626
LYPLAL1	1	0.0569727
PCCB	1	0.0570404
QKI	1	0.0572411
SDK2	1	0.0575909
PIFO	1	0.0576533
USP15	1	0.0583203
AC113383.1	1	0.058777
ABI1	1	0.0588593
NRG3	1	0.0593743
DOK5	1	0.059731
TIAL1	1	0.0601838
FAM69A	1	0.0602239
GJA1	1	0.060307
CCNL1	1	0.0603964
PAPOLA	1	0.0611633
ATN1	1	0.0621495
ARHGAP31	1	0.0622131
NOL10	1	0.0629678
FLG-AS1	1	0.0631771
SREK1	1	0.063473
ARFGEF2	1	0.0635143
SAT2	1	0.0640848
PDCD6IP	1	0.0641914
VPS41	1	0.0644844
ATP6V1C1	1	0.0645157
RSBN1	1	0.0649268
HTT	1	0.0652887
KDM3B	1	0.0655285
DIP2C	1	0.0660698
GPR173	1	0.0662383
ZKSCAN1	1	0.0665509
ZBTB1	1	0.0665652
DYM	1	0.0668972
AL122035.1	1	0.0675378
S1PR3	1	0.0676475
PDZD2	1	0.0685647
SIK2	1	0.0689669
LETMD1	1	0.0691252
SEC24B	1	0.0691256
TNIK	1	0.0692022
PSMC6	1	0.0692385
PIKFYVE	1	0.0700275
RAD9A	1	0.0701674
HCG23	1	0.0701893
UBE4B	1	0.0706734
LINC00907	1	0.0709013
EXOC3	1	0.0710913
MAP4K3	1	0.0711088
WSB1	1	0.071402
UBE2E2	1	0.0715242
SLTM	1	0.0716239
RBPMS	1	0.0717722
NIM1K	1	0.0720017
GALNT10	1	0.0720422
PNRC1	1	0.0720641
TTC7A	1	0.0722679
DNAH10	1	0.0726888
PRNP	1	0.0727489
RAPGEF2	1	0.0727526
ECM2	1	0.0730502
MBOAT2	1	0.0731917
EXOC6B	1	0.0738254
ABCB7	1	0.0741654
VPS13C	1	0.0742792
ZNF334	1	0.0743298
SNW1	1	0.0745647
EMC2	1	0.0745891
LSAMP	1	0.0748927
SMAD2	1	0.0749558
CMIP	1	0.0761441
NACA	1	0.0763989
ATRX	1	0.0767594
B3GLCT	1	0.0777759
RNF111	1	0.0778692
IGSF11	1	0.078322
GALNT3	1	0.0784161
SMIM8	1	0.078485
PHF14	1	0.0787494
ATP11B	1	0.0788256
SMYD3	1	0.079089
UBR5	1	0.0790998
CLYBL	1	0.0791804
REEP3	1	0.0792766
ITIH5	1	0.0793189
MTDH	1	0.0793345
ATXN2	1	0.0797313
MARK2	1	0.0806431
KDM6A	1	0.0810839
AASDH	1	0.0813096
GGT7	1	0.0815737
ZMAT1	1	0.0818419
ARHGAP17	1	0.0820967
STX18-AS1	1	0.082105
STK33	1	0.0822838
AVL9	1	0.0825706
ARL10	1	0.0827422
CSPP1	1	0.0829587
CUX1	1	0.0829883
ATP8A1	1	0.0829942
FAM133B	1	0.083272
KMT2C	1	0.0834763
PREX2	1	0.0839287
NUFIP2	1	0.084153
DNAH14	1	0.0842992
CWC25	1	0.0844175
PPP1R9A	1	0.0844339
HMGN5	1	0.0847675
SLC22A3	1	0.0849388
ZFR	1	0.0849643
GRIP1	1	0.0852278
TTC14	1	0.0853166
SUGT1	1	0.0859128
SLC24A3	1	0.086659
ZNF621	1	0.0866965
TCF25	1	0.086715
PDE7B	1	0.0870743
GTF2IRD2B	1	0.0872417
VMP1	1	0.0879025
DLG1	1	0.0879401
AEBP1	1	0.088554
REV3L	1	0.089153
CEP104	1	0.0893214
ICA1	1	0.0896358
ALDH3A2	1	0.0902858
LINC00632	1	0.090591
PPP3CC	1	0.0908039
PRPF3	1	0.0908248
AC023095.1	1	0.0911304
PSMA7	1	0.0914891
SLC39A9	1	0.0921817
RASA1	1	0.0924555
NAALADL2	1	0.0925276
IBTK	1	0.0925685
RPL38	1	0.0926922
LRRC71	1	0.0929099
AC068152.1	1	0.0930074
CHST9	1	0.0931507
RAD51-AS1	1	0.0940531
NEK10	1	0.0941612
GALNS	1	0.0942921
ID2	1	0.0943236
PRR3	1	0.0944226
CAPZA1	1	0.0945468
UBB	1	0.0945501
ZNF717	1	0.0945971
ESD	1	0.0948394
KIFAP3	1	0.0949798
CNKSR2	1	0.0953939
CCNL2	1	0.0955565
IGBP1	1	0.0960077
GPM6B	1	0.0970154
SLC25A17	1	0.0973651
ATP2B4	1	0.0974062
NBEAL1	1	0.0981554
MYO6	1	0.0982388
SPAG1	1	0.0982944
CASD1	1	0.0984382
CAPN7	1	0.0985806
NBPF15	1	0.0985817
AGBL4	1	0.0985826
CDC42BPB	1	0.0988276
SNRK	1	0.0990601
RPL7L1	1	0.0992565
DPY19L1P1	1	0.0995195
METTL15	1	0.0998223
CHD6	1	0.100231
MORN5	1	0.100352
FAM168B	1	0.100757
ZNF862	1	0.100916
ZNF827	1	0.100956
RTF2	1	0.101015
DHX29	1	0.101207
ELP2	1	0.101267
PPIL4	1	0.101592
MPP5	1	0.101872
TPM2	1	0.10189
GGA1	1	0.102136
CMTM4	1	0.102161
UBE3A	1	0.102829
ELP4	1	0.103498
CHKA	1	0.10398
ZNF26	1	0.104019
TP53BP1	1	0.104446
GIGYF2	1	0.104497
ACTR2	1	0.104629
ADAM17	1	0.105574
MAP2K5	1	0.106149
MEF2A	1	0.106265
RPS4X	1	0.106394
ZNF532	1	0.106464
AC097103.2	1	0.106511
CHD9	1	0.107175
SMAP1	1	0.107433
TMEM63A	1	0.107657
TET2	1	0.107938
SMOC1	1	0.108145
MAGI1	1	0.108393
BOC	1	0.10924
VAPA	1	0.1093
AC068587.4	1	0.109378
TERF2IP	1	0.109721
ABI2	1	0.109763
VPS35L	1	0.109871
UBN2	1	0.109995
SIPA1L1	1	0.110259
FRG1HP	1	0.110268
SOX9-AS1	1	0.110605
TMBIM6	1	0.111205
PPIP5K2	1	0.111679
GNAI2	1	0.111806
ARPC2	1	0.112105
TMEM163	1	0.112255
PPP1R2	1	0.112713
NSMF	1	0.112718
AC104986.2	1	0.112859
AGO4	1	0.112948
ROBO1	1	0.112998
SNCAIP	1	0.113327
AC008957.3	1	0.113522
ARHGEF26-AS1	1	0.11377
SYAP1	1	0.113952
ARFGAP3	1	0.114109
SDR42E2	1	0.114181
CPLANE1	1	0.114361
COP1	1	0.114712
PCSK5	1	0.115238
NDUFA10	1	0.115485
LPP	1	0.115711
NCKAP1	1	0.116124
GALNT1	1	0.116872
TLK2	1	0.117352
THRAP3	1	0.117354
SRRM1	1	0.117915
SPAG9	1	0.117938
SUGCT	1	0.118284
ADGRL2	1	0.11841
MGST1	1	0.118452
KIAA0319	1	0.119064
UQCRB	1	0.119413
B4GALT5	1	0.119466
ZNF337	1	0.119846
CNN3	1	0.120081
HECTD1	1	0.120242
ASCC1	1	0.120614
RASAL2	1	0.121117
TANC1	1	0.121525
SPARC	1	0.121723
MT2A	1	0.121746
POLG2	1	0.121867
TUSC3	1	0.121932
CHD8	1	0.122077
TSC22D2	1	0.122114
FER	1	0.122336
FZD3	1	0.122433
RPL32	1	0.122703
FNDC3A	1	0.122861
ZSWIM6	1	0.122981
CLIP1	1	0.123051
TSC2	1	0.123415
SULF2	1	0.123691
HAPLN1	1	0.123799
ARMH3	1	0.123868
QTRT1	1	0.123916
SPEN	1	0.124629
ACADVL	1	0.124775
NUMB	1	0.124908
HBP1	1	0.12562
DARS	1	0.125649
ETFA	1	0.125651
SKAP2	1	0.127179
SYNPO2	1	0.127328
AC116366.3	1	0.1276
L3MBTL4	1	0.12765
UBE2A	1	0.127661
SPTBN4	1	0.128009
FAM81B	1	0.128056
LARS2	1	0.128268
HDAC3	1	0.128273
ITGB5	1	0.128822
IQCH	1	0.128856
MIR99AHG	1	0.129185
BMPR2	1	0.129283
CBFA2T2	1	0.129935
OGFRL1	1	0.130375
ARHGEF11	1	0.130386
NUP98	1	0.131416
CALM1	1	0.131632
CXXC5	1	0.132385
TMEM165	1	0.132464
TRIM2	1	0.132511
ARFGEF1	1	0.133021
CFAP298	1	0.133024
AKAP8L	1	0.133375
ITFG1	1	0.134221
ERLIN2	1	0.134376
COG3	1	0.134484
MAP3K2	1	0.134799
LCLAT1	1	0.13495
AK8	1	0.136366
GNAS	1	0.13658
MCU	1	0.13666
UPF2	1	0.137419
CREB5	1	0.138215
SMIM14	1	0.138254
TOP1	1	0.138423
PRRC2B	1	0.138566
SNX21	1	0.138963
CSRNP3	1	0.13898
SEC62	1	0.13909
BTBD7	1	0.139464
RGL2	1	0.139547
NOVA1	1	0.140076
RFX4	1	0.140201
LMLN	1	0.140205
INTS6	1	0.140526
AFF3	1	0.140598
AZIN1	1	0.140679
ANAPC16	1	0.140809
ATG7	1	0.141517
2021-03-01	1	0.141676
NBPF14	1	0.141797
KLHDC10	1	0.14204
GPM6A	1	0.142372
LUZP1	1	0.142375
CADM1	1	0.142405
PDAP1	1	0.142411
SAP30BP	1	0.143449
KITLG	1	0.143874
GSK3B	1	0.14408
ABCA8	1	0.144107
PDE4D	1	0.144282
PHKA2	1	0.144406
SRBD1	1	0.144643
PLEKHH2	1	0.14578
RSF1	1	0.145846
GPR107	1	0.145879
SDHC	1	0.146275
FRMD4A	1	0.146502
SPG11	1	0.146873
CTNNA1	1	0.147221
BCAR3	1	0.147863
VTI1A	1	0.147943
AC007566.1	1	0.148552
DLG2	1	0.148692
DDX5	1	0.148909
PHC2	1	0.149641
PAK2	1	0.149664
MYO1E	1	0.14974
DCAF5	1	0.150114
PPP1R13B	1	0.150299
CREBBP	1	0.150362
DNAJB14	1	0.150508
KPNA1	1	0.150559
ATP6V0E1	1	0.150603
ZC3H15	1	0.150652
SGMS1	1	0.1508
EXD3	1	0.151121
NKAPP1	1	0.151402
RBM5	1	0.151803
PELI1	1	0.152059
NEXN	1	0.152059
PRICKLE1	1	0.152227
HFM1	1	0.15241
NFX1	1	0.152469
CCDC130	1	0.152548
SEMA3C	1	0.152984
KIAA1549	1	0.153041
PCCA	1	0.15314
AUTS2	1	0.153205
REST	1	0.153236
AC007000.3	1	0.153272
PBRM1	1	0.15344
LRIG1	1	0.153973
PIK3C2A	1	0.154363
GOLGA8B	1	0.154688
TNFRSF19	1	0.154731
WWOX	1	0.154845
NOL7	1	0.154932
CASC2	1	0.155136
PARP4	1	0.155507
BOD1L1	1	0.155573
VEZT	1	0.155642
TBRG1	1	0.155915
ENO1	1	0.15593
HSD17B4	1	0.156241
C2CD2	1	0.156339
TFG	1	0.156363
RPL37A	1	0.156402
TOP2B	1	0.156495
SWT1	1	0.156529
UBE2R2	1	0.156553
NCOR1	1	0.156811
PURA	1	0.156915
SCAPER	1	0.157501
SESTD1	1	0.158151
CLHC1	1	0.158579
AC245060.5	1	0.158726
DIS3L2	1	0.158865
KAZN	1	0.159292
MEIS2	1	0.1596
UBA6	1	0.159649
CRYBG3	1	0.160182
ELMOD3	1	0.160247
ACLY	1	0.160648
SLC25A16	1	0.161079
ZER1	1	0.161221
TULP3	1	0.16156
ANKRD6	1	0.161649
ITPA	1	0.162363
ASCC2	1	0.162795
RPP38	1	0.162908
TTC21B	1	0.162977
MGAT5	1	0.163219
GRAMD1A	1	0.163854
DNM1L	1	0.163957
YWHAZ	1	0.164295
ECHDC2	1	0.164541
PI16	1	0.164682
HMGN3	1	0.164894
SPA17	1	0.165425
WAC	1	0.165525
CD81	1	0.165546
AC008957.2	1	0.166123
EIF4G2	1	0.166275
ACAA1	1	0.166299
TPPP3	1	0.166401
ZNF292	1	0.166781
ABCC1	1	0.166791
RHOBTB3	1	0.167029
GAREM1	1	0.167095
RPL11	1	0.167394
DOC2A	1	0.167474
STAG3L4	1	0.167637
NRBP2	1	0.167662
UBAC2	1	0.167725
EZR	1	0.167965
CUL3	1	0.168327
SERINC5	1	0.168332
IFT81	1	0.168713
TMSB4X	1	0.168877
RPL13P12	1	0.169093
FBXO32	1	0.169669
CEP350	1	0.170506
GPHN	1	0.171123
UBA1	1	0.171261
VPS50	1	0.171395
TCEAL3	1	0.171603
SPIN1	1	0.171822
DHRSX	1	0.171825
FNBP4	1	0.172245
PCGF5	1	0.172348
VPS13B	1	0.172814
CCDC191	1	0.172965
ZHX3	1	0.173018
USP8	1	0.173184
GNPTG	1	0.173232
ERP44	1	0.17331
CCDC138	1	0.173905
ITGB8	1	0.173907
DANT2	1	0.17394
PTPN12	1	0.174104
CCDC125	1	0.174204
AGBL2	1	0.174707
AF117829.1	1	0.175098
SOX5	1	0.17541
CAMK2G	1	0.175512
NCOA1	1	0.175549
MROH8	1	0.175821
MZF1	1	0.175905
SUN1	1	0.176622
ERICH3	1	0.176635
CANX	1	0.176823
HSPA1A	1	0.177003
TAF7	1	0.177098
ARL13B	1	0.177128
CCDC66	1	0.177249
CCDC93	1	0.177704
ENPEP	1	0.177763
XIAP	1	0.178012
USP16	1	0.17818
THOC2	1	0.178291
FAM208B	1	0.178294
RPRD2	1	0.17868
CAMTA1	1	0.178797
DPH6	1	0.178821
JUND	1	0.179185
ZNF638	1	0.179398
ZNF133	1	0.179701
DDHD1	1	0.179884
GRID1	1	0.179886
COPA	1	0.180255
PI4KA	1	0.180568
VIRMA	1	0.18118
STAT2	1	0.181193
RRBP1	1	0.181465
ZC3H12C	1	0.181674
ARIH2	1	0.181786
FAM135A	1	0.182089
AC021078.1	1	0.182098
ST7L	1	0.182163
ERI3	1	0.182282
POGZ	1	0.182556
ARHGAP5	1	0.183222
SFSWAP	1	0.183234
WDR70	1	0.183351
ZFPM2	1	0.183383
SYT11	1	0.183533
PLXNB1	1	0.184321
PPP4R3B	1	0.184456
DIP2B	1	0.184773
MTMR1	1	0.185049
SCGB2B2	1	0.185452
GPBP1	1	0.185815
CCDC175	1	0.185892
ST5	1	0.186209
DYRK3	1	0.186636
DNALI1	1	0.187694
FBXO15	1	0.188109
ZNF708	1	0.188112
DYNC1I1	1	0.188269
EAPP	1	0.18862
TNRC18	1	0.188814
SENP6	1	0.189161
NIPSNAP2	1	0.189606
MBNL1	1	0.189611
TXN	1	0.189777
EXTL2	1	0.190388
ADAR	1	0.190672
INSR	1	0.190695
MAP2	1	0.190945
CDYL	1	0.191276
CEP89	1	0.191333
ZCCHC14	1	0.191636
TRAK1	1	0.192008
EXOC4	1	0.19265
BICRAL	1	0.19304
TTC12	1	0.193181
CUTALP	1	0.193697
SGCD	1	0.193743
2021-03-03	1	0.194463
NAPG	1	0.194822
UBXN4	1	0.195008
KCTD8	1	0.195326
ATG4B	1	0.195552
[truncated: 2,971 more rows]

## Sheet: MLCs
Gene	padj	Avg. log2(FC)
VEGFA	1.18968e-275	2.83138
CHI3L1	1.12974e-107	4.63796
AKAP12	1.2797e-96	3.36704
CA9	1.60629e-89	3.517
ANGPTL4	3.18874e-75	3.42494
AHNAK2	1.49628e-74	2.627
HIF1A-AS2	1.09008e-72	2.5729
HILPDA	5.23858e-70	2.34628
ADM	3.0813e-64	2.73257
CAMK2D	5.2016e-63	1.61926
GBE1	2.58431e-61	2.10217
NDRG1	2.40711e-58	2.71658
ENO2	3.82872e-58	2.05746
SPOCK1	2.34425e-56	3.38033
TNC	4.99492e-49	1.96722
CADPS	2.4762e-47	2.87532
UBC	4.24166e-47	1.65007
PGK1	3.56221e-42	1.9136
ADAMTS9-AS2	1.57933e-41	1.74609
CAV1	1.14199e-40	2.85217
PDK1	2.52465e-37	2.76867
FBXO32	1.14261e-36	2.83008
PPP1R15A	1.28205e-36	2.77514
CD44	3.97414e-36	2.17137
LUCAT1	4.94226e-36	2.97939
GPC5	5.34782e-35	2.75001
PFKP	5.97007e-35	2.25289
NAMPT	2.95623e-32	2.05824
GADD45A	2.95623e-32	6.03669
FAM180A	3.90082e-32	3.71626
IGFBP5	8.76061e-30	1.34369
SORCS3	1.18017e-28	2.60441
MYOF	2.15125e-28	1.85152
ARRDC3	3.07255e-28	2.62418
PLOD2	6.1382e-28	2.13833
CA12	6.29357e-28	3.44847
PFKFB4	5.44032e-27	2.97948
ERO1A	7.50528e-27	2.15322
EMP1	9.21793e-26	2.24019
TRIM9	3.75882e-25	1.70825
2021-12-01	5.40161e-25	2.1595
MT2A	1.69372e-23	2.03958
PPP1R3C	3.63722e-23	2.80394
PRELID2	3.24584e-21	2.33722
IARS	4.05802e-21	1.34226
INSIG2	7.01723e-21	2.62773
PYGL	2.56151e-20	2.56195
AC010655.4	3.99307e-20	2.71412
ELL2	1.29255e-19	1.97596
SERPINE2	3.37865e-19	2.70079
TSPYL2	4.27735e-19	1.75471
ENO1	9.04494e-19	1.7385
FAM162A	1.00838e-18	1.88083
SLC19A2	2.31603e-18	2.37613
ARSJ	4.04032e-18	2.82473
PRUNE2	8.56371e-18	1.32184
NRCAM	2.26328e-17	1.86189
FGFR1	3.0584e-17	1.58387
HSPA9	2.33154e-16	1.11171
FAM210A	2.83357e-16	2.28397
ARFGEF3	4.23631e-16	1.99563
SLC6A6	4.35335e-16	3.4809
CIART	4.35335e-16	3.48251
HMGA2	7.53169e-16	3.49882
TUBB6	1.57836e-15	1.93491
FN1	1.98277e-15	2.3207
ADCY8	2.0187e-15	2.44254
MIR222HG	2.08715e-15	3.26032
SAMD4A	4.89649e-15	1.86609
CHI3L2	5.14024e-15	4.09266
MAFG	5.21734e-15	2.31955
ANXA2	6.34545e-15	1.83658
KLF6	7.16161e-15	2.30589
TMEM45A	8.15687e-15	2.62768
SLC38A1	1.05444e-14	2.38688
ITGA3	2.38814e-14	2.82268
CEBPD	2.51738e-14	1.97646
MAFF	3.40679e-14	2.90904
EGLN3	3.8755e-14	1.63812
AC099560.1	9.48567e-14	2.33823
AL109615.3	9.92592e-14	2.43176
TGFBI	1.49544e-13	1.92888
SERPINE1	2.59678e-13	2.27251
SARS	4.58959e-13	2.11036
HRH1	5.0027e-13	2.84588
ITGA5	8.23345e-13	3.04777
S100A10	9.52889e-13	1.45519
GEM	1.39771e-12	1.37148
FOS	1.42524e-12	1.37755
RN7SK	1.72438e-12	2.194
ANKRD28	2.40005e-12	0.783276
STC2	3.48935e-12	2.30902
RGS2	5.35264e-12	2.74703
COL6A2	9.76908e-12	1.6278
KDM3A	9.90541e-12	1.23947
VMP1	1.17488e-11	1.42988
JUN	1.31631e-11	1.43983
CDON	1.60626e-11	1.61288
KDM7A	1.615e-11	1.40123
SLC39A14	1.6475e-11	1.83146
PRICKLE1	2.24483e-11	2.67365
PPFIA4	3.232e-11	2.49773
ATF4	4.64296e-11	1.996
BNIP3L	5.72713e-11	1.06094
RPS6KA3	1.00427e-10	0.976473
AC098829.1	1.46406e-10	1.8345
BTBD11	2.07232e-10	2.02663
SDAD1P1	2.50716e-10	2.2269
HIF1A	4.2518e-10	1.00664
ARHGAP29	5.08892e-10	1.7381
ATF3	6.50796e-10	2.07518
GADD45B	6.75741e-10	2.0744
PDK3	7.35399e-10	1.61988
PCBP3	7.4936e-10	2.65443
ACTN2	9.33989e-10	2.09541
DDIT3	9.49534e-10	1.92302
AL118516.1	9.81691e-10	2.30751
SQSTM1	1.14596e-09	1.82023
YARS	1.43742e-09	1.53427
LRRC2	1.46917e-09	3.06409
USP36	1.66181e-09	1.66291
VCL	1.90805e-09	1.61357
HS3ST3A1	2.46135e-09	2.39463
GYS1	5.05874e-09	1.58627
IRS2	8.57322e-09	1.53751
SLC2A1	9.68399e-09	1.605
CEBPB	1.74228e-08	2.15043
RNF24	1.77379e-08	1.71526
ITGBL1	2.00212e-08	2.97162
SESN2	2.18188e-08	2.43457
BNIP3	2.445e-08	1.52041
HK2	3.30825e-08	2
ADAM12	3.30825e-08	2.55686
MEG3	4.22606e-08	3.09397
RPL36AL	4.82945e-08	1.5699
RNMT	4.91606e-08	1.33044
NNMT	5.16229e-08	3.13411
CEBPG	5.71931e-08	2.76186
COL6A1	6.59154e-08	1.11191
2021-03-01	7.84307e-08	1.31957
EGR1	8.71382e-08	1.94596
OSMR-AS1	9.36135e-08	1.67457
BCL6	9.7898e-08	1.45741
KLHL21	1.02845e-07	3.2703
PLEKHM1	1.17335e-07	2.09374
PFKFB3	1.20341e-07	1.71401
CYR61	1.22168e-07	1.80192
AARS	1.83596e-07	1.9491
DUSP1	2.50959e-07	1.62374
AP000769.1	2.85406e-07	1.45944
BACE2	2.90019e-07	1.63441
PLCL1	4.7931e-07	1.83024
BAG3	5.14051e-07	2.28934
SPRY2	7.27025e-07	1.91394
FLNC	7.40036e-07	2.03106
PRSS23	8.17723e-07	1.90951
NPAS2	8.51253e-07	1.68622
RBM22	8.65873e-07	1.67147
LPP	1.01948e-06	0.846537
OCIAD2	1.09002e-06	2.05952
STX3	1.16989e-06	2.1993
PGM2L1	1.22414e-06	1.7492
RIOK3	1.41827e-06	1.29768
ENY2	1.41827e-06	1.70788
CHRM3	1.5395e-06	1.72801
MYH9	1.61979e-06	2.05681
COL11A1	1.62726e-06	1.86535
CP	1.78952e-06	1.78834
FNIP1	1.80795e-06	1.63354
ESYT2	2.03727e-06	1.12735
SOD2	2.15074e-06	1.37103
AC010655.2	2.15659e-06	2.8238
IL1RAP	2.22941e-06	1.99897
SHISA9	2.40821e-06	1.801
OSMR	2.6926e-06	1.72599
ACTN1	3.60387e-06	1.53865
CCDC59	3.80286e-06	1.76994
FAM110C	4.87568e-06	1.90483
ZFYVE28	5.53348e-06	1.71816
DPYD	7.68266e-06	1.39552
P4HA1	8.10824e-06	1.01479
NEAT1	9.26051e-06	1.10047
LHFPL6	1.08677e-05	1.8035
NOL3	1.29792e-05	1.70925
SNHG8	1.89431e-05	1.61493
TRIO	1.921e-05	1.2277
MIR210HG	1.92677e-05	2.22994
ZNF654	1.9448e-05	1.01399
TFRC	2.12325e-05	1.56964
KCNQ5	2.1269e-05	1.43343
TBC1D8	2.39459e-05	0.907071
ZNF395	2.54486e-05	1.67817
SHMT2	2.55609e-05	2.03335
AL357153.2	2.74024e-05	2.07419
HIST1H2AC	2.8829e-05	1.49558
LINC00511	2.88402e-05	1.3492
MT1X	2.88402e-05	1.44732
PAM	2.98573e-05	0.69747
LONP1	3.04597e-05	1.58047
TIPARP	4.54888e-05	2.83388
MRVI1	5.1913e-05	1.74711
TPST1	5.3101e-05	1.59997
DAPK3	5.33834e-05	1.73094
PLEKHH2	7.81838e-05	1.43325
MXD1	7.86536e-05	1.78355
ARHGEF2	8.22491e-05	1.76343
CRYBB2P1	8.62841e-05	1.58306
GFPT2	8.90599e-05	1.12693
S100A6	9.5789e-05	1.37434
GNL3	9.74048e-05	1.1219
BHLHE41	0.00010345	1.35596
SYTL2	0.000110085	1.78552
FAM126A	0.000117857	1.27552
TNIP1	0.000117857	1.94088
PNRC1	0.000145014	1.26991
AMD1	0.00014921	1.7006
MRTFA	0.000178008	0.914293
BACH2	0.000189329	1.52083
AC097534.2	0.000197721	1.80249
YBX3	0.000220367	1.40448
FGF13	0.000319579	1.18298
FASTKD2	0.000331292	1.66501
WEE1	0.00040271	1.3104
STK35	0.00040632	2.8297
JMJD6	0.000412236	1.83122
NOP58	0.000443369	0.791477
SLC2A13	0.000458026	1.89559
HPRT1	0.000481429	4.04289
SLC5A3	0.000492462	1.04817
CNBP	0.000634655	0.992811
EPAS1	0.000690002	1.39969
LPAR1	0.000704378	1.72785
MBD2	0.000731738	1.41308
SMS	0.00087844	1.50376
LAMC1	0.000926901	1.46758
DDX3Y	0.000950868	0.707006
BHLHE40	0.000978502	1.42705
GARS	0.00110382	1.52338
YWHAG	0.001149	1.61525
EIF4A3	0.00116248	1.57989
PUM3	0.00142622	1.20715
ZNF430	0.0014788	3.13777
VIM	0.00158513	1.46413
TCEAL9	0.00163524	1.45984
XPOT	0.00168829	2.12646
LONRF1	0.00173566	1.17761
ABCC3	0.00210332	1.44972
TPM2	0.0021152	1.50035
HERC3	0.00215226	3.27987
ALPK1	0.00236796	1.77563
LMNA	0.00243545	0.847334
LRP1	0.00258425	1.11018
MAP2K1	0.00263927	1.37365
RAPGEF4	0.00273676	1.54403
HEXB	0.00273676	2.08487
UBASH3B	0.00274894	1.9594
SLC44A3-AS1	0.003028	1.24154
KDM4C	0.00314912	0.572574
WDR43	0.00328298	1.2643
P3H2	0.00344664	1.68667
GTPBP4	0.00347176	3.08998
RAP1GAP2	0.00412619	1.61269
DYRK3	0.0042005	1.49408
CCNL1	0.00436668	0.767288
ERN1	0.00436668	3.10221
MAP1LC3B	0.00438002	1.43349
TRMT10C	0.00451974	2.90874
LDHA	0.00516639	1.28
PISD	0.0053534	2.07152
SLC16A1	0.00567549	1.32219
CACNB2	0.00603569	1.98011
HSPA1B	0.00721343	1.13
TNFRSF10B	0.00721343	1.33655
IFRD1	0.00725917	1.29902
ZNF516	0.00725917	1.47638
DDX21	0.00757918	1.20408
ARHGEF3	0.00757918	1.31984
DNPEP	0.00852128	1.60368
FAM219A	0.00878176	1.52264
RASGEF1B	0.00891601	1.77607
POLH	0.0089827	1.4509
ACVR1	0.00932689	1.75853
MYLK	0.0100023	1.66002
FEM1B	0.0106802	1.59941
MKNK2	0.0107258	1.97443
FAM20C	0.0110129	1.56863
SCARB1	0.011017	1.38733
EIF1B	0.011017	1.50665
STK40	0.0110582	1.33602
KCTD16	0.0111459	1.2695
NUPR1	0.0112257	2.39136
GAS5	0.011405	0.645386
PTCHD1-AS	0.011894	0.315786
RRP15	0.0122207	1.58776
TOPORS	0.0125923	3.1191
RAB3IP	0.012859	2.69786
GPR158	0.013123	1.55731
RASSF8	0.0132981	0.987582
BEX2	0.0144735	1.3806
IL6R	0.015484	1.25056
HSPA1A	0.0162974	1.19869
BZW1	0.0165417	1.4564
MDM2	0.0169057	1.65722
MAOB	0.0176368	1.14499
KDM5B	0.017996	0.746248
SEC61G	0.0197493	1.34414
TSHZ2	0.019954	1.71071
FER1L4	0.0206082	1.82914
SCD	0.0213966	1.21775
PCID2	0.021406	1.37053
EIF5	0.0232234	0.725221
FUT11	0.023971	1.42257
TIMM44	0.0240749	1.13846
MARS	0.024824	0.919013
SLC22A23	0.02774	1.16355
DOK5	0.0280645	0.998116
MACROD2	0.0282557	0.208139
FAM50A	0.0299421	1.24885
LDLR	0.0305656	1.22225
NFIL3	0.030771	1.40113
ZNF12	0.0320213	1.42917
PALLD	0.0332298	0.711724
CTNNAL1	0.0332303	1.4454
TMSB4X	0.0332449	0.749901
SEC14L2	0.0332449	1.65943
DENND4A	0.0334956	1.08313
FAM160A1	0.0351849	1.12798
AC104123.1	0.0373686	1.24907
WDR1	0.037925	1.43543
SIPA1L2	0.038153	1.43709
C3orf58	0.0381601	0.973821
APOE	0.0381601	3.88133
PIAS2	0.0398242	1.20896
GCNT1	0.0429336	1.43587
EIF2A	0.0438807	1.30718
PRKAA2	0.044937	1.15415
NUP58	0.0451253	0.794875
SS18L1	0.0451253	2.81714
AC007563.2	0.0457777	0.944244
PDE10A	0.0548941	1.13504
NTRK3	0.0552571	1.21386
ABCE1	0.0555154	1.58616
ZNF14	0.0578942	1.4493
SLC15A4	0.0588826	1.30117
ECE1	0.0588826	2.28538
WDR3	0.0588826	2.6691
AL136531.2	0.060241	1.39498
NOL8	0.0637095	1.13704
RPS27L	0.0638295	1.15804
UTP20	0.0638295	1.28705
AC092691.1	0.0673535	0.873461
FEM1C	0.0673535	1.43267
PHKA1	0.0676311	3.31282
PPP1CB	0.0716618	0.903971
DDX31	0.0721299	1.76928
AK4	0.076073	1.30727
SLC25A4	0.0773459	1.36062
DHRS3	0.0802317	1.27624
AL137145.2	0.081232	1.50999
C1orf21	0.083094	1.55708
FBN2	0.0925713	0.976185
SRP14-AS1	0.0959511	2.30416
MEST	0.0998754	1.34841
MTHFD1L	0.101566	1.02763
SLC38A2	0.104228	1.43188
RPL17	0.107657	1.28696
P4HA2	0.108309	1.36805
ZBTB43	0.109243	1.28586
POLR2A	0.109631	0.646746
CARS	0.110062	1.22541
MED6	0.110277	1.39677
RLF	0.111143	0.844917
TP53	0.111143	1.00847
PKD1	0.11219	1.13681
WTAP	0.114324	0.987697
ATG4C	0.114515	2.12588
TGS1	0.115242	1.04897
DDR2	0.122914	0.804169
CRBN	0.126059	1.44009
P4HB	0.132899	0.876422
GALNT15	0.135229	0.825544
BSG	0.136222	2.79873
NLGN4X	0.146348	2.19184
PVT1	0.148552	1.08516
STK10	0.148552	1.46799
GCLM	0.157721	1.00773
KIF26B	0.157831	1.24331
UHMK1	0.16513	1.25223
TARS	0.170633	1.18554
GTPBP2	0.170633	1.26826
TTC39C	0.179609	1.22338
RARB	0.181538	2.98283
EGLN1	0.184419	1.0783
NRG1	0.184741	1.25864
POLR2F	0.187321	2.71316
TENT5A	0.191219	1.98898
APH1B	0.192819	3.05328
KLHL9	0.197089	2.56387
NDEL1	0.201037	0.950469
DERA	0.201037	2.55319
C1R	0.202293	1.50772
WASHC2A	0.202293	1.7596
PRR16	0.204693	1.15998
CD47	0.209269	2.15996
SRSF12	0.211997	2.59778
NOP53	0.215391	1.66849
NAF1	0.216082	1.09194
SVIP	0.216082	2.36745
CRYAB	0.216906	1.2097
CTR9	0.216929	1.39976
ARL4C	0.221096	0.850353
DDX27	0.223227	1.07987
SLC44A3	0.230163	1.21913
MIR100HG	0.235176	1.11415
ZFYVE1	0.241516	1.29152
FTL	0.241926	1.042
ZMAT3	0.247146	1.30094
EIF3D	0.252318	2.36319
GRK5	0.253718	1.58244
PLPP3	0.260832	1.31861
LRP1B	0.26123	0.641183
MORF4L2	0.270292	0.555618
FAS	0.270292	1.1948
CDKN1A	0.274722	1.77567
HERPUD1	0.277325	1.56626
BET1	0.282548	1.36112
HAS2	0.286805	1.55905
LGALS3	0.291091	1.07106
GLRX3	0.293036	1.62452
ELOVL5	0.296642	1.71185
TPD52	0.300175	1.43441
EMD	0.309873	1.30227
SF3A1	0.309873	3.63431
PSMB1	0.310018	1.52546
OXSR1	0.313299	0.874727
F3	0.314566	1.11642
Z98752.3	0.318947	1.25703
SEL1L	0.318947	1.5281
TSR1	0.319969	1.15364
WWTR1	0.324285	0.39625
GMDS	0.324285	1.08505
ARL8B	0.324285	1.41706
TPD52L2	0.324285	1.85823
SELENOK	0.324285	2.01103
CREBRF	0.327619	0.919279
HOMER1	0.328605	1.25237
ATP2A2	0.33384	1.42456
SUMO2	0.342533	1.83297
SH3RF1	0.349248	1.64854
MEG8	0.356032	1.36929
WDR75	0.35772	2.61532
HPS5	0.358	1.62871
AC020916.1	0.362232	2.20012
TXNRD1	0.363828	1.71771
GPC6	0.372115	1.67241
PHF1	0.377155	1.36074
CRTC3-AS1	0.377504	2.3832
PRRT2	0.387567	2.20468
FBXO16	0.389302	0.970951
SBDS	0.391701	1.20412
H1F0	0.398402	1.1979
TUBB2B	0.399432	1.58584
LATS2	0.39993	1.12965
NXN	0.405743	1.17903
ZNF568	0.415347	1.08273
DAPK2	0.415347	1.24364
ELP2	0.41562	1.08258
C3orf70	0.416292	1.56169
SPOPL	0.419684	1.18293
RUNX2	0.421397	1.83509
ERO1B	0.424857	1.33499
FRMD5	0.426372	0.896411
MCL1	0.429839	1.44624
PHLDA1	0.440515	1.4915
UFM1	0.443429	1.13269
TMEM198B	0.44647	2.10957
PTS	0.446722	1.63149
EIF2AK3	0.476032	1.29689
SELENOS	0.476076	1.61298
DNAH11	0.477891	0.37138
KANK1	0.477891	0.645374
SCFD2	0.482984	1.2457
MAST4	0.486983	1.10495
ARL10	0.488144	1.2083
ATE1-AS1	0.498199	1.71675
AASDHPPT	0.508027	1.88538
ZFP36	0.510475	1.16896
HSPA5	0.512045	0.918084
CUL4A	0.512045	1.1626
SLC4A7	0.514708	0.801216
PDLIM7	0.518047	1.18495
PGAP1	0.518047	1.73927
SRP54	0.524566	1.4501
AC097376.2	0.528543	1.13553
KANSL3	0.538283	2.00993
CNN3	0.548062	0.962301
PPP2CB	0.553752	0.860393
MED10	0.553752	0.904005
NFKBIA	0.555453	0.94302
HNRNPH3	0.574198	0.697785
CTSD	0.574198	1.42868
FOXK1	0.574445	1.47233
ANKRD37	0.575869	0.990961
HOMER2	0.581056	1.50086
CNOT6L	0.58484	1.39175
ING4	0.591346	1.61901
CALCOCO1	0.591713	1.32888
RRP36	0.59194	1.91894
SETD7	0.619607	2.12099
CCT8	0.620986	1.15211
FLCN	0.622816	1.13802
KHDC4	0.624491	0.677173
ARF4	0.624491	1.15372
RSU1	0.626104	1.09287
ABCC1	0.628866	0.815814
GTF2E2	0.632404	1.60059
GRIK2	0.633013	0.875151
RAB21	0.633013	1.30999
CLTCL1	0.633013	1.71784
SLC3A2	0.651154	1.06572
SSR3	0.66369	0.920067
MALT1	0.669169	0.830564
BCAS2	0.669169	1.05749
EIF4H	0.669169	1.14305
FIGN	0.669169	1.44537
ZEB1-AS1	0.673015	2.42305
BNC2	0.675225	0.803175
TPI1	0.684832	1.27453
LYST	0.690696	0.627839
RMND5A	0.690696	1.51648
METTL14	0.695296	1.07607
IGFBP3	0.700294	0.983605
CLIC4	0.702674	1.28054
PRPSAP1	0.702674	1.48458
SNHG6	0.705651	0.537762
RPL22L1	0.705651	0.77381
NUP155	0.705651	1.51288
AATF	0.705651	2.48533
MRFAP1L1	0.709284	0.955871
CRELD1	0.716801	1.17483
NSUN2	0.717707	1.04714
SYF2	0.727595	1.37956
PAFAH1B2	0.730833	1.38571
GJC1	0.746574	1.34033
SELENOI	0.747633	1.95624
PSPH	0.757749	1.17589
PPP3CA	0.759225	0.769049
ZNF470	0.779356	1.15306
SNU13	0.811896	0.787139
SNRPA1	0.811896	1.06437
LITAF	0.817341	1.32295
KIAA0355	0.823498	0.614929
KIAA1191	0.840303	1.11844
C2orf42	0.840303	1.82174
HSF1	0.863939	1.15971
SMC5-AS1	0.864925	1.51906
SDHAP3	0.866548	2.56554
ELP3	0.867604	1.10321
CCND2	0.867604	1.13953
CNKSR2	0.867604	1.36796
TRAK2	0.87183	1.08413
CREB3L2	0.874617	1.11936
CLTA	0.879042	1.16691
ROR2	0.879428	0.457242
GRIP1	0.884853	1.15402
CADM3	0.884853	1.25978
BARX2	0.897536	1.31982
GPI	0.900904	0.855342
UTP23	0.936162	1.03467
ZNF160	0.936736	1.27691
RFTN1	0.938103	1.30023
NPAT	0.938103	1.73117
IRF2BP2	0.951699	0.631558
ATP11B	0.951699	1.389
ARHGAP24	0.951699	1.89128
ZCCHC17	0.96349	1.68308
WDFY1	0.968272	1.10465
ACLY	0.97667	1.1416
EIF1	0.977841	0.884647
CLDN12	0.977841	1.09712
TBC1D23	0.979278	1.08569
LRIF1	0.979618	1.03305
RBM8A	0.996079	1.04192
EXOSC7	0.996079	1.06608
VSIG10	1	1.92615e-05
HLA-B	1	9.95421e-05
LIMD1	1	0.000779978
ZNF704	1	0.000990423
APC2	1	0.0010555
SLC25A3	1	0.00105642
AC093752.1	1	0.00115698
RBM10	1	0.00139271
TCEAL3	1	0.00145801
MDM4	1	0.00160305
AC079447.1	1	0.0016339
SENP2	1	0.00211786
DCAF5	1	0.00220571
MTHFD2L	1	0.00247988
DCAF16	1	0.00248123
GLS	1	0.0024972
LINC02062	1	0.00252439
CDH11	1	0.0026148
ATP9B	1	0.00275358
NFIC	1	0.0028001
SARAF	1	0.0028065
RNF8	1	0.00296639
B2M	1	0.00301543
ANKRD54	1	0.00401443
CCDC91	1	0.00402732
ACAA1	1	0.00470491
COX6B1	1	0.0051856
BTN2A1	1	0.005212
ATXN7L3B	1	0.00522209
TNRC6B	1	0.00543824
LUC7L3	1	0.0056638
SLC25A46	1	0.00595075
MBD5	1	0.00652582
UFL1-AS1	1	0.00677962
SENP7	1	0.00772829
USP33	1	0.00773618
NCOR2	1	0.00824609
KLHL20	1	0.00851805
USP43	1	0.008529
TMEM245	1	0.00858812
LRP2BP	1	0.00879754
GALNT10	1	0.00885808
DNAJB13	1	0.00887359
ITGA9-AS1	1	0.00950981
LIG1	1	0.00983699
RBM6	1	0.0101458
NRDE2	1	0.0106428
OSBPL6	1	0.0107207
MLF1	1	0.0108098
LINC01184	1	0.0108516
MRPL45P2	1	0.0109875
ICE2	1	0.0111104
MDC1	1	0.0111787
GRAMD1A	1	0.0115414
TNPO2	1	0.0115786
FAM13A	1	0.0118195
RSRC1	1	0.0118385
AZIN1	1	0.0124801
RBCK1	1	0.0126302
VPS13C	1	0.012835
ZNF251	1	0.0128566
PHF21A	1	0.0131109
PRKRA	1	0.0138194
GARNL3	1	0.0140403
ERCC6L2	1	0.0141899
SUSD6	1	0.0142836
GTDC1	1	0.014293
MTM1	1	0.0148165
AEBP2	1	0.01514
SSB	1	0.0153409
SEMA3C	1	0.01547
CUX1	1	0.0157047
CTC-338M12.4	1	0.0157186
AC068152.1	1	0.0157482
FBXL20	1	0.0157996
AC093865.1	1	0.0158399
SOX9-AS1	1	0.0162174
CEP164	1	0.0168021
PBXIP1	1	0.0168366
AC019205.1	1	0.0168387
RUVBL1	1	0.01689
LINC00467	1	0.0171378
DDX52	1	0.0172391
TUBGCP2	1	0.0173042
FGD6	1	0.0174557
PDZD2	1	0.0174822
EMC3	1	0.0176412
TMEM50B	1	0.0178282
TCF7L1	1	0.0180736
DLG2	1	0.0184575
CLK4	1	0.0188665
RTL8C	1	0.0188954
HACL1	1	0.0195997
NHLRC3	1	0.0197117
SLC25A43	1	0.0197823
MZF1-AS1	1	0.0197955
COPS9	1	0.0197983
STK38	1	0.0199146
AC022107.1	1	0.0199896
EZR	1	0.0203794
AGO4	1	0.0216044
ERAP1	1	0.021691
WLS	1	0.0218374
DNMT1	1	0.022028
CEP112	1	0.0222062
ZNF131	1	0.0222454
NRF1	1	0.0223785
CAB39L	1	0.0234198
PPP6R3	1	0.0240188
TACC2	1	0.0240929
SEC23IP	1	0.0241324
RECK	1	0.0245439
ZNF91	1	0.0246287
DHX30	1	0.0247375
NEK7	1	0.0248076
TPTEP1	1	0.0257442
COA1	1	0.0259442
RPL8	1	0.026198
BCLAF1	1	0.0265468
FKTN	1	0.026713
SNTA1	1	0.0267237
SNX21	1	0.0272975
C16orf45	1	0.0276545
ENOX1	1	0.0279955
GRIA3	1	0.0281122
HDAC2	1	0.0282657
USP42	1	0.028692
PHAX	1	0.028811
KIF1A	1	0.0291915
KIAA1328	1	0.0297784
DNAJB14	1	0.0300691
ARL5A	1	0.0301355
WIPF2	1	0.0304815
SLC37A3	1	0.0308671
SNHG14	1	0.0310028
COX20	1	0.0311012
MSI2	1	0.0311847
CCDC152	1	0.0321418
RPS20	1	0.0322489
OCIAD1	1	0.0323188
ZNF721	1	0.0326747
SCAMP5	1	0.0326882
SRSF7	1	0.0327967
MED13	1	0.0329645
TCF25	1	0.0332527
GTF2IRD2B	1	0.0336401
DNAJC10	1	0.0339159
CHTOP	1	0.0339859
AC079781.5	1	0.0343388
NIPSNAP2	1	0.0345009
CNTN4	1	0.0345164
HCG18	1	0.0349827
FAU	1	0.0351407
NONO	1	0.0352039
ZDHHC20	1	0.0355364
GOLGA2	1	0.0357064
MAML3	1	0.035905
BRD8	1	0.0360161
EIF4ENIF1	1	0.0360843
COL28A1	1	0.0361236
AC009061.2	1	0.0361728
MLLT6	1	0.0363135
ARHGEF10L	1	0.0363504
ZNF605	1	0.0365365
UQCRQ	1	0.0365457
LINC01602	1	0.0374431
ARID2	1	0.0377975
JAZF1	1	0.0380293
NEMF	1	0.038309
EIF2AK2	1	0.0383223
KIAA0319L	1	0.0384864
RPL7A	1	0.0386808
FAM168A	1	0.0386868
NF1	1	0.0391428
UBE2K	1	0.0399563
NAA25	1	0.039965
SRPK2	1	0.0401014
GATAD2A	1	0.0401676
HLTF	1	0.0404134
MTF2	1	0.040562
REEP3	1	0.0410442
PLEKHA7	1	0.0412071
RPS24	1	0.0415706
KLHL42	1	0.0416851
WWC1	1	0.0418674
SRGAP1	1	0.0419185
NMT1	1	0.042503
FOXN3	1	0.0428881
KPNA5	1	0.0429682
RPS23	1	0.0430284
WDR35	1	0.0434237
PI4KB	1	0.0434679
CLUAP1	1	0.0435018
COX5B	1	0.0440607
FUS	1	0.0441395
DDX10	1	0.0441719
DDHD2	1	0.0442097
SLC28A3	1	0.0442503
CCDC144B	1	0.0446663
RAB30-AS1	1	0.0447096
LUC7L	1	0.0448959
PTK2	1	0.0448996
MID1	1	0.0449474
SKP1	1	0.044987
MALAT1	1	0.0450369
WWC2	1	0.0450892
TUBD1	1	0.0452598
AC021351.1	1	0.0453243
HIPK2	1	0.0461114
DGKH	1	0.0464169
PEX1	1	0.0466375
PTPN13	1	0.0466871
FKBP10	1	0.0468607
TARDBP	1	0.0469977
RPL18	1	0.0470531
GOLM1	1	0.0470977
C11orf58	1	0.0474958
UVRAG	1	0.047735
AC245060.5	1	0.0478428
PRMT2	1	0.0478802
DECR1	1	0.0481584
IREB2	1	0.0481714
PPP4R3B	1	0.0487166
STMN1	1	0.0487685
GPBP1	1	0.0489359
ZFHX3	1	0.0491448
TRPC4AP	1	0.0491904
UBE2G2	1	0.0492398
DPYSL3	1	0.0492515
INTS12	1	0.0492618
PSAT1	1	0.0493315
XIAP	1	0.0494761
PUM2	1	0.0497512
CCDC82	1	0.0497606
ZNF577	1	0.0502382
FNDC3B	1	0.0502648
OST4	1	0.0505181
ATP9A	1	0.0506633
TP53BP1	1	0.0507522
GABPB1-AS1	1	0.050828
MATR3	1	0.0513139
STX16	1	0.0515828
ATXN2	1	0.0519177
DNM3	1	0.0519225
DAP3	1	0.051949
PELI1	1	0.0520293
GARS-DT	1	0.0520479
SELENOH	1	0.0520992
C20orf194	1	0.0521303
MICU2	1	0.0521933
ZMYM2	1	0.0522205
AC060780.1	1	0.052415
KDM1A	1	0.0524764
TTC3	1	0.0524902
CDH2	1	0.0527091
CCDC84	1	0.0528287
RPS13	1	0.0536079
SRP9	1	0.0536434
CSTB	1	0.0542199
METTL3	1	0.054596
KLHDC10	1	0.0547
HUWE1	1	0.0548989
TCEAL4	1	0.0551792
PPP1R13B	1	0.0555103
YTHDF3	1	0.0555233
CCM2	1	0.0556294
MTMR1	1	0.0557575
ANKRD11	1	0.0563035
TDG	1	0.056427
CYFIP1	1	0.0564717
URGCP	1	0.0566184
UGDH-AS1	1	0.0574367
GNB1	1	0.0578311
MAU2	1	0.0579318
VPS35L	1	0.0584239
FBXO22	1	0.058901
RUSC2	1	0.059342
DROSHA	1	0.0594097
VPS41	1	0.060185
EPS8	1	0.0602533
ENAH	1	0.0604874
NEIL1	1	0.0607105
PPARA	1	0.0617959
CBX1	1	0.0619057
SULF2	1	0.0621937
DOCK1	1	0.0628531
ABCF1	1	0.064053
SUN1	1	0.0641157
FNBP1L	1	0.0641773
GRIPAP1	1	0.0644141
MTX3	1	0.0646127
MPHOSPH8	1	0.0647534
GOLGA8B	1	0.0648794
RHOA	1	0.0654737
MORF4L1	1	0.0656553
RAD51-AS1	1	0.065723
ABHD2	1	0.0661132
SRSF5	1	0.066193
ARHGEF7	1	0.0662305
ESD	1	0.066323
LINC00476	1	0.066333
CDK13	1	0.0664301
TTC12	1	0.0665777
ITSN2	1	0.0667355
CACNA1A	1	0.0670543
CD2AP	1	0.0672441
ATXN1	1	0.067705
KATNAL1	1	0.0679913
SHPRH	1	0.0680798
IVD	1	0.0681369
CLNS1A	1	0.0682562
RPL27	1	0.0683518
RPL35A	1	0.0686484
ZDHHC14	1	0.0687726
SLC25A27	1	0.0689247
ZCCHC2	1	0.0692634
IPO9	1	0.0692663
UTY	1	0.0694074
PLXNA4	1	0.0701154
PDE8A	1	0.0701641
RIF1	1	0.0702351
GPRC5B	1	0.0703607
NHLRC2	1	0.0707176
ZNF135	1	0.0707591
ANKDD1A	1	0.0710944
LSAMP	1	0.0711358
DDR1	1	0.0712593
NSRP1	1	0.0713534
ADGRD1	1	0.0720346
NOS1AP	1	0.0720977
RAD21	1	0.0723284
HSD17B12	1	0.072407
ME2	1	0.0725909
BRCA1	1	0.0726946
SRRT	1	0.0729879
PPOX	1	0.0730447
ITGB8	1	0.0736937
ARHGAP5	1	0.073795
CDK6	1	0.0738927
KTN1	1	0.073931
ITPR2	1	0.0739376
BCR	1	0.0740587
DICER1	1	0.0740641
SPG7	1	0.0741851
HES1	1	0.0742877
PRR14L	1	0.0743135
CDC42BPA	1	0.0744827
SRSF4	1	0.074592
TCERG1	1	0.0747867
FRYL	1	0.0752703
TCHP	1	0.0755323
PACS2	1	0.0760704
THSD7A	1	0.0761217
USP7	1	0.0762964
PTPN21	1	0.0774081
NR2F1-AS1	1	0.0775209
EBNA1BP2	1	0.0777631
NDUFS5	1	0.0783589
YWHAE	1	0.0784312
VPS50	1	0.0784336
MRPL33	1	0.0787575
CFAP36	1	0.0792966
GOLPH3L	1	0.0793561
ADAMTS16	1	0.0794629
CNOT10	1	0.0795789
FANK1	1	0.0799493
DUSP16	1	0.0801117
AC241952.1	1	0.0801739
IFNAR1	1	0.0802309
DOCK9	1	0.0808951
CCNL2	1	0.081063
LRRC37A2	1	0.0810909
FAM214A	1	0.0815015
SAMD9L	1	0.0817934
LSM5	1	0.0821821
PAXIP1-AS1	1	0.0825388
PDE7A	1	0.0825727
SSR4	1	0.0827993
SEMA6A	1	0.0839936
FASTKD1	1	0.0850488
SFXN1	1	0.0852776
ZRANB1	1	0.0855641
GPATCH8	1	0.0856625
TMCO1	1	0.0858321
VEZT	1	0.085874
GNAS	1	0.0865212
OPA1	1	0.0865801
MAP2K5	1	0.0869577
CEP350	1	0.0874282
SLC25A6	1	0.0874398
MTATP6P1	1	0.088231
LINC00205	1	0.0882511
PGAM1P5	1	0.0886253
LARP4B	1	0.0887111
PTPRA	1	0.0887907
TENM3	1	0.0888898
HCG17	1	0.0890316
RIC1	1	0.0892758
XRRA1	1	0.0894124
DYNLL1	1	0.0896168
DYNC1I2	1	0.0898702
TMEM135	1	0.0902816
ZFPM2	1	0.0907367
PTPRM	1	0.090898
ATXN10	1	0.0909198
ZNF33A	1	0.0909663
CGGBP1	1	0.0915689
AC074032.1	1	0.0920837
BMPR1A	1	0.0921579
METTL25	1	0.0925612
ZDHHC17	1	0.0926989
FBXW9	1	0.0927902
MYH10	1	0.0930724
GLE1	1	0.0931656
AC104574.2	1	0.0931784
PTAR1	1	0.0934651
ATP6V1D	1	0.0935133
EHMT1	1	0.0939106
IWS1	1	0.0940139
VGLL4	1	0.094019
PDIA4	1	0.0944888
ARHGEF11	1	0.094612
GANC	1	0.0946417
ARMH4	1	0.0948679
GOLGB1	1	0.0950389
IMMP1L	1	0.0950749
BRD2	1	0.095229
SUCO	1	0.0953073
DYNLT1	1	0.0958516
ZC3H7B	1	0.0959184
ZCWPW1	1	0.0959431
RUFY3	1	0.0961837
MCU	1	0.0961971
KSR2	1	0.096616
PPP1R21	1	0.0969119
TBC1D22A	1	0.0972011
PIGN	1	0.0980031
CDH13	1	0.0981089
PHF14	1	0.0981303
FAM184A	1	0.0981714
USP47	1	0.0984671
ZFAND3	1	0.0989955
UBXN2A	1	0.0991636
EML4	1	0.099216
SCPEP1	1	0.0998187
ZNF84	1	0.0998489
RPL3	1	0.0999753
SCML1	1	0.100143
BMPR2	1	0.100386
SRP72	1	0.100461
NEK4	1	0.100806
SMIM14	1	0.100826
SLC38A6	1	0.100848
MTCH1	1	0.102934
TNRC18	1	0.103288
CAMSAP2	1	0.103584
SLMAP	1	0.103906
ST5	1	0.104427
VKORC1L1	1	0.104639
MRPL1	1	0.10484
KIAA0586	1	0.105115
HMGN3	1	0.105161
PLXNB2	1	0.105273
NDUFV3	1	0.105793
PEA15	1	0.105858
RABGAP1	1	0.105869
MIB1	1	0.105957
PRDM6	1	0.106107
NBDY	1	0.106358
SERF2	1	0.107209
HNRNPL	1	0.10722
HNRNPA3	1	0.107227
MBNL2	1	0.107278
ZNF638	1	0.107455
TDRD3	1	0.107812
RBBP4	1	0.108092
S100PBP	1	0.108598
PIP5K1A	1	0.10883
HIPK3	1	0.108914
PDCD6	1	0.109729
ZRANB2	1	0.110226
FAM228B	1	0.110234
ZNF331	1	0.110526
SLTM	1	0.11054
G2E3	1	0.110569
ITGAV	1	0.110695
CPSF6	1	0.110761
ROBO2	1	0.111562
NUDT3	1	0.111623
SPATS2	1	0.111636
CREB1	1	0.112409
PITPNA	1	0.11255
ZFP14	1	0.112599
COX7A2	1	0.112662
SPTLC2	1	0.112702
HTT	1	0.112864
2021-09-07	1	0.113036
DNAJC7	1	0.113222
TOMM7	1	0.113309
CIAO1	1	0.113443
APPL2	1	0.113769
PLIN3	1	0.114001
MTA3	1	0.114229
RBX1	1	0.114468
BMPR1B	1	0.115462
ALS2	1	0.115523
TBC1D32	1	0.115836
NPRL3	1	0.115902
LARP7	1	0.11595
DNHD1	1	0.115996
ARFGEF1	1	0.116336
FBXL2	1	0.116575
RALGPS2	1	0.116618
RSRP1	1	0.117948
RASSF8-AS1	1	0.118472
THUMPD3-AS1	1	0.118497
FMN2	1	0.118788
ZFP30	1	0.118855
TTN	1	0.118883
UBAC2	1	0.118927
PFN2	1	0.119035
SETD5	1	0.119099
RTN4	1	0.11949
KMT2E	1	0.119718
SLC9B2	1	0.120095
CCDC80	1	0.120624
PHF11	1	0.121139
TMTC1	1	0.121355
TMED10	1	0.12177
GFAP	1	0.12267
FBXW8	1	0.122758
PHF20	1	0.12278
ZNF266	1	0.123581
STRN	1	0.123751
UBL5	1	0.123936
HSPB8	1	0.124048
MRPS21	1	0.124143
ARFGAP1	1	0.124212
MRPL57	1	0.124829
UBE2D2	1	0.124889
PHC3	1	0.124893
ADAMTS9	1	0.12498
SOD1	1	0.125276
SYNC	1	0.12531
TNPO1	1	0.125777
KAT6A	1	0.125823
SSRP1	1	0.12601
PTTG1IP	1	0.126099
C15orf41	1	0.126628
SENP6	1	0.126662
PARP2	1	0.126699
XPO7	1	0.127075
KIAA1217	1	0.127087
ATG14	1	0.127185
CASK	1	0.127203
MAST2	1	0.127314
CSAD	1	0.127495
LOXL3	1	0.1275
COQ7	1	0.127562
TTC7A	1	0.127816
ZNFX1	1	0.12841
BABAM2	1	0.128594
HLA-C	1	0.128702
SNX14	1	0.130046
DIRC3	1	0.130186
ANXA4	1	0.130228
TRPC1	1	0.130267
NKAIN2	1	0.130286
HDAC3	1	0.130411
VPS51	1	0.13044
FHIT	1	0.131228
ETFDH	1	0.131375
MSMO1	1	0.131574
HNRNPK	1	0.131742
TBC1D1	1	0.132166
LRP10	1	0.132449
PPP5C	1	0.132503
LINC00665	1	0.132712
UBE2G1	1	0.132923
SP100	1	0.132997
RAB3GAP1	1	0.13324
SPG21	1	0.134173
SEC22A	1	0.134601
AC008537.1	1	0.134995
ARHGAP32	1	0.13517
LINC00894	1	0.135173
ASCC1	1	0.135223
ZNF586	1	0.135358
CBX3	1	0.135421
ZFYVE9	1	0.135593
EPN2	1	0.135861
PELI2	1	0.136075
HNRNPH1	1	0.13624
INVS	1	0.13631
PRIM2	1	0.136406
CERS4	1	0.13656
SEZ6L	1	0.1369
WDR12	1	0.136915
NCALD	1	0.137022
FARS2	1	0.137728
FNBP4	1	0.137886
TAF2	1	0.138361
NDUFV1	1	0.138784
TNRC6C	1	0.13887
SNX4	1	0.139099
TMEM165	1	0.139312
MICU3	1	0.139407
DIAPH2	1	0.139468
TGOLN2	1	0.140269
TDRP	1	0.140634
KMT2C	1	0.140775
AC244021.1	1	0.140805
CEP89	1	0.141554
ATG7	1	0.142327
EFTUD2	1	0.14262
SERINC5	1	0.14316
EP300	1	0.143242
MSN	1	0.143874
SLC25A16	1	0.143966
SLIT2	1	0.144088
HMGCLL1	1	0.144197
CCNI	1	0.144562
KMT5B	1	0.144737
KDM6A	1	0.144924
CAP2	1	0.145139
RPL39	1	0.145338
INTS10	1	0.145649
ADGRB3	1	0.14585
HIP1	1	0.146071
ZNF148	1	0.14704
HDAC9	1	0.14708
CDC42BPB	1	0.147293
CUTA	1	0.147327
CREBZF	1	0.147428
URI1	1	0.147488
CSTF3	1	0.147557
LPIN2	1	0.147796
ZNRF2P1	1	0.148685
BACH1	1	0.148691
BAZ1B	1	0.148871
INTS9	1	0.149235
CCNT2	1	0.149603
MTMR4	1	0.149826
CRK	1	0.150059
NISCH	1	0.150333
SOX2-OT	1	0.150438
USP49	1	0.150531
BTF3	1	0.150943
RPAP3	1	0.151021
ATRN	1	0.151122
ZNF226	1	0.151421
STK36	1	0.151997
POLN	1	0.152217
ZNF280D	1	0.152409
OTUD7A	1	0.152452
CNTNAP2	1	0.152573
KIF13A	1	0.152671
ZC3H15	1	0.152778
LONRF2	1	0.153358
IMMT	1	0.154395
OSBPL3	1	0.154511
CHCHD2	1	0.154611
ZER1	1	0.154983
FBXO42	1	0.155043
ZBTB8OS	1	0.155908
RSPRY1	1	0.156596
KCNMB2-AS1	1	0.156934
STAC2	1	0.156959
ARIH1	1	0.157137
AF117829.1	1	0.157439
AC139887.2	1	0.15745
ZHX2	1	0.157555
MGRN1	1	0.158123
MTDH	1	0.158213
AHCYL1	1	0.159227
ZNF407	1	0.160067
ATRX	1	0.160095
VCP	1	0.160133
AGO2	1	0.160658
AC090578.1	1	0.160863
BDP1	1	0.160871
SMG6	1	0.160902
TMED9	1	0.161057
UBAP1	1	0.16123
GNB5	1	0.161426
PRRC2C	1	0.161465
RIN2	1	0.16157
ACTR3B	1	0.161781
FAM76B	1	0.1622
ARMC8	1	0.162348
EXOC3	1	0.162643
RHOT1	1	0.162747
RASD1	1	0.16276
UPF2	1	0.163241
PRPF4	1	0.163412
TBC1D19	1	0.163447
UQCC1	1	0.163492
ACAD10	1	0.164232
RTTN	1	0.164365
COMMD6	1	0.164504
EXPH5	1	0.164616
LMBR1L	1	0.16469
DHRS7B	1	0.164723
DDB2	1	0.164758
ACTR10	1	0.164881
COPS6	1	0.165357
MFF	1	0.165523
CUEDC1	1	0.165608
CCT3	1	0.165637
NFATC2IP	1	0.165643
NSUN6	1	0.165845
DENND1A	1	0.166008
NCOA3	1	0.166344
SOS2	1	0.166481
ORC2	1	0.166841
TNKS	1	0.167039
POLR2L	1	0.167115
MGLL	1	0.167849
RAD51B	1	0.168364
GALNT17	1	0.168586
UBE2N	1	0.168783
MED15	1	0.169392
PRPF40A	1	0.1698
RPRD2	1	0.169966
IPO7	1	0.170016
RABEP1	1	0.170329
DDX24	1	0.170661
IGF2BP2	1	0.170855
ARFIP1	1	0.171193
RPS29	1	0.171885
BOD1L1	1	0.171887
PSPC1	1	0.172404
USP34	1	0.172461
KDM5A	1	0.172594
STK3	1	0.172843
EXOC7	1	0.173408
HIBADH	1	0.174096
BCAS3	1	0.174389
SOX2	1	0.174504
KCNH1	1	0.174579
AUH	1	0.175309
CWF19L2	1	0.175639
ZNF789	1	0.176031
RNF20	1	0.176458
UBA6	1	0.176634
FMNL3	1	0.176881
USP1	1	0.176995
LZTFL1	1	0.177045
ZNF76	1	0.177276
UGGT2	1	0.177331
ZNF708	1	0.17782
CACNA2D1	1	0.178171
LINC01376	1	0.178205
RPL27A	1	0.178428
WDR70	1	0.178493
TRRAP	1	0.178717
ZC3H14	1	0.179073
SRSF10	1	0.179122
SLC39A9	1	0.179437
ANKRD52	1	0.1798
MOSMO	1	0.179947
UBE2D3	1	0.180275
FANCC	1	0.180601
TENT2	1	0.18082
PCNT	1	0.180953
MBTD1	1	0.180959
NR2C1	1	0.181027
RERE	1	0.181352
CA5B	1	0.181441
JARID2	1	0.181654
NID2	1	0.182101
SFMBT2	1	0.182518
MNAT1	1	0.182636
OFD1	1	0.182782
ZNF518A	1	0.183083
DAAM1	1	0.183843
RBL2	1	0.184054
CHD8	1	0.184069
TAOK1	1	0.184226
TTC28	1	0.184603
CORO2B	1	0.18481
SGCD	1	0.184935
MAP4	1	0.185499
PER1	1	0.185523
EIF3H	1	0.185535
TRAPPC10	1	0.18575
USP25	1	0.185966
TENM2	1	0.186
ZNF24	1	0.186218
RBM33	1	0.186273
RPS4Y1	1	0.186464
CYTH3	1	0.186472
RTN3	1	0.186709
HEG1	1	0.186727
AC008014.1	1	0.186991
USP16	1	0.188083
NOL10	1	0.188386
SF3A3	1	0.188423
CDS1	1	0.188464
SGCE	1	0.188584
NBPF11	1	0.188627
SLC25A33	1	0.188634
FBXW11	1	0.188818
DNAJC1	1	0.188974
NDUFS4	1	0.189061
GTF2IRD1	1	0.189064
TMEM161B-AS1	1	0.189218
ORC5	1	0.189385
UNC5C	1	0.189471
FUBP3	1	0.189636
KALRN	1	0.189989
TPT1	1	0.189998
UBAP2	1	0.190407
CD46	1	0.190819
PPFIBP1	1	0.191036
NUMB	1	0.191174
TMEM30A	1	0.191322
DDX46	1	0.191614
AQR	1	0.192195
STAG2	1	0.192461
ZBTB4	1	0.192864
LDLRAD3	1	0.193367
SF3B2	1	0.193931
TRIM4	1	0.194024
CDH12	1	0.194158
PSMA3	1	0.194203
BAZ1A	1	0.19497
CASTOR3	1	0.195264
TBC1D14	1	0.195448
TMEM131	1	0.195773
SEC16A	1	0.195821
COP1	1	0.195839
WDR26	1	0.195934
PPP2R3A	1	0.19595
LMBR1	1	0.196101
IFT172	1	0.196859
CYSTM1	1	0.196915
STAMBP	1	0.19693
LCLAT1	1	0.197085
SRSF6	1	0.197768
RCOR1	1	0.197826
DDIT4	1	0.197942
DCP2	1	0.19811
IFT81	1	0.198186
CENPP	1	0.198297
CYP20A1	1	0.198313
SMARCA1	1	0.198482
FYN	1	0.198606
DPYSL2	1	0.198796
TAF11	1	0.198797
PALM2-AKAP2	1	0.19907
SCAI	1	0.199109
PUM1	1	0.199248
WASL	1	0.199496
BRAF	1	0.19951
CLASRP	1	0.199614
SETDB1	1	0.199765
USP3	1	0.199785
SMARCA2	1	0.200261
CECR2	1	0.200506
ZNF780B	1	0.200566
SMAD4	1	0.200704
CDC27	1	0.201654
PER2	1	0.201704
DNM1L	1	0.20181
TMEM87A	1	0.202095
LENG8	1	0.202176
CAPZA1	1	0.20246
KIAA0232	1	0.202551
RPL37	1	0.202735
AC091826.2	1	0.202777
HLA-E	1	0.20311
LINC01278	1	0.203555
UBE3B	1	0.204133
SH3YL1	1	0.204138
DNASE1	1	0.204378
MBTPS1	1	0.204427
CTDSPL2	1	0.204522
WDR37	1	0.204775
PCP4	1	0.204976
SNRPE	1	0.205071
SIK3	1	0.205446
SLC9A8	1	0.205973
WDR6	1	0.206073
RC3H2	1	0.206472
ZC3H18	1	0.206648
ALOX12-AS1	1	0.207381
ACTR2	1	0.207485
RPLP1	1	0.208033
LUC7L2	1	0.208094
FHL1	1	0.20813
EZH1	1	0.208214
LAMA2	1	0.208471
RBM4B	1	0.208725
TTC3P1	1	0.208806
ZXDC	1	0.209101
STARD7	1	0.209354
FBXL7	1	0.209367
EMSY	1	0.209674
CWC25	1	0.209836
CAMSAP1	1	0.20993
RILPL1	1	0.210561
MAGI2	1	0.210592
DANT2	1	0.211045
ZNF652	1	0.211085
AL662795.2	1	0.211137
NEXN	1	0.211245
C6orf106	1	0.211353
AC092902.2	1	0.211409
SLC36A4	1	0.211725
LUZP1	1	0.211951
HS6ST3	1	0.212569
LRRFIP1	1	0.213538
RPS6	1	0.213922
AC005480.1	1	0.214003
MCM3AP	1	0.215198
SSBP1	1	0.215222
PKN2	1	0.215474
KPNB1	1	0.215645
ZMYND11	1	0.215916
PDGFC	1	0.216204
ZNF254	1	0.216245
CCT4	1	0.216343
QRICH1	1	0.216615
RAB2A	1	0.216781
MTIF3	1	0.217679
AL031686.1	1	0.217915
WASF3	1	0.218199
MGST3	1	0.218239
SPOCK2	1	0.218281
SLC25A13	1	0.218535
MAN1A1	1	0.218767
THOC1	1	0.21883
ATP2B4	1	0.219005
KANTR	1	0.219062
LARS	1	0.219537
LRRTM4	1	0.219648
TTC14	1	0.219886
IL6ST	1	0.220293
YME1L1	1	0.221217
CABIN1	1	0.221773
PARD3	1	0.222357
FNBP1	1	0.22323
ASH1L	1	0.224
CNTNAP3	1	0.224097
NAE1	1	0.22437
LARP4	1	0.224463
RAD17	1	0.224629
DOCK7	1	0.224713
TMEM181	1	0.22481
DCAKD	1	0.225212
AKAP8	1	0.225377
ARHGEF12	1	0.225381
SPATA5	1	0.22542
DNM2	1	0.225421
TAF15	1	0.225528
XPO6	1	0.225635
MLF2	1	0.22682
TBC1D5	1	0.227175
POU2F1	1	0.227358
JADE1	1	0.227473
AGPAT5	1	0.227848
POGZ	1	0.228109
THSD4	1	0.228502
SH3PXD2B	1	0.228695
SCAPER	1	0.229208
HMGB2	1	0.229786
BTBD9	1	0.229794
PLCB1	1	0.230208
HIBCH	1	0.230283
YIPF6	1	0.230358
SNX6	1	0.230772
RPL10	1	0.230873
PPP4R3A	1	0.231053
GRIN2A	1	0.231106
DEK	1	0.231148
NUP107	1	0.231448
RHBDD3	1	0.231482
TTN-AS1	1	0.232331
IBTK	1	0.232414
MARK1	1	0.232542
OIP5-AS1	1	0.232638
ZKSCAN1	1	0.23289
PRKD1	1	0.233289
PCGF3	1	0.23333
CHL1	1	0.233685
SPATS2L	1	0.233949
CHD1L	1	0.233974
KDM4B	1	0.234122
CDK14	1	0.234244
CPEB4	1	0.234299
MAML2	1	0.234335
API5	1	0.234452
ZNF83	1	0.235042
SHROOM3	1	0.235428
ZNF155	1	0.235855
P4HTM	1	0.236417
AGFG1	1	0.236497
PRKAG1	1	0.237045
HECTD2	1	0.237077
NFAT5	1	0.237247
TRAM1	1	0.237321
GTF2F2	1	0.237468
RAB11A	1	0.238013
NT5C2	1	0.238229
GPHN	1	0.238452
TNS3	1	0.239203
MEIS1	1	0.239262
FTO	1	0.239633
KLHL28	1	0.239753
MTPN	1	0.239833
LTBP3	1	0.240022
SYNRG	1	0.240331
COX6C	1	0.240367
PAX3	1	0.240699
NKAPP1	1	0.240723
ACO1	1	0.241217
RIMS2	1	0.241313
NDUFS1	1	0.241423
TOMM20	1	0.24155
DMTF1	1	0.242414
DBNL	1	0.242828
PLEKHA1	1	0.242847
HOOK2	1	0.243361
HKR1	1	0.245107
FAM135B	1	0.245477
COG6	1	0.245874
JMY	1	0.246636
NOP56	1	0.246833
SMYD3	1	0.246965
STRADA	1	0.247299
OGT	1	0.247422
IL3RA	1	0.247934
SRGAP2B	1	0.24814
MED13L	1	0.248172
RUVBL2	1	0.248335
ZMAT2	1	0.248438
BAALC-AS1	1	0.248561
KLHDC2	1	0.248613
PRKACB	1	0.248914
CLASP1	1	0.249171
COL5A2	1	0.249363
MIR31HG	1	0.249375
PPP6R2	1	0.249503
TAF3	1	0.24951
ARHGAP1	1	0.24976
UBE2Q2P2	1	0.249923
MTMR10	1	0.251246
KLHL24	1	0.251373
ADCY9	1	0.25194
PATJ	1	0.252507
CARNMT1	1	0.252951
KCMF1	1	0.253264
FAM192A	1	0.253379
GNA12	1	0.253571
CDH10	1	0.253915
ARHGAP12	1	0.2544
PURA	1	0.254411
PRKAA1	1	0.254687
RPL26	1	0.254769
RDH11	1	0.254934
ZNF891	1	0.254948
SELENOO	1	0.255141
SYNGAP1	1	0.255219
NCOA1	1	0.255506
CDK19	1	0.25592
WAC	1	0.255973
ARFGEF2	1	0.256064
AKT2	1	0.256371
MAPT	1	0.256572
PIK3C3	1	0.256837
PAPOLA	1	0.257378
COG7	1	0.257477
COMT	1	0.257543
SPTLC1	1	0.258812
FAM120AOS	1	0.259365
FAM177A1	1	0.259882
SRBD1	1	0.259946
PPP2R3C	1	0.260427
TRMT10B	1	0.260555
ZBTB1	1	0.260658
AUP1	1	0.261146
TCTN2	1	0.261569
UBR1	1	0.262154
ADAM10	1	0.262453
APPBP2	1	0.262469
CHD2	1	0.262743
SOX9	1	0.262859
ID1	1	0.26288
2021-03-07	1	0.263168
R3HDM1	1	0.263232
TLK1	1	0.26327
PDLIM5	1	0.263975
USP22	1	0.26467
ZMYM5	1	0.265346
KCNIP4	1	0.26576
SMCHD1	1	0.265816
CSNK1E	1	0.265864
LIMK2	1	0.265954
SS18	1	0.266477
LRRC75A-AS1	1	0.266523
HMGCS1	1	0.267773
TECPR2	1	0.267862
CCDC136	1	0.267903
CELF2	1	0.268468
CYP39A1	1	0.26864
TRA2A	1	0.268661
GPC4	1	0.268692
MED1	1	0.268839
NRDC	1	0.268925
CHIC2	1	0.269409
SHLD2	1	0.269536
ADIPOR2	1	0.270005
ZNF644	1	0.270127
FRY	1	0.270346
RPS21	1	0.270487
ATP5MPL	1	0.270845
YTHDC1	1	0.270855
WDR33	1	0.270981
MAP4K4	1	0.271889
NUCKS1	1	0.272209
AGPAT4	1	0.272214
FEZ1	1	0.2723
RANBP3L	1	0.272496
AKR1A1	1	0.272983
GLG1	1	0.273819
ATP6V0E1	1	0.273858
SCARA3	1	0.273999
CEBPZOS	1	0.274041
SRRM2	1	0.274118
GATAD1	1	0.274363
SEC62	1	0.275132
LINC00662	1	0.275287
ZSWIM7	1	0.275594
KANSL1	1	0.275845
NOVA1	1	0.276125
AC011477.1	1	0.276865
ZFX	1	0.277052
CBLB	1	0.277085
SAFB	1	0.277118
GTF2F1	1	0.277186
SDHC	1	0.277194
ZNF767P	1	0.277382
PPA2	1	0.277576
PPP4R2	1	0.2777
USP48	1	0.277717
TRO	1	0.278353
MEIS2	1	0.278474
GNG12	1	0.279234
HLA-A	1	0.279426
DCLK2	1	0.279517
SCMH1	1	0.280086
EXOSC8	1	0.281044
TYW1B	1	0.28144
HNRNPA1	1	0.281927
C6orf62	1	0.282121
CAMTA1	1	0.28248
BTG3	1	0.282507
DCAF10	1	0.282788
EXOG	1	0.283156
PSEN1	1	0.283284
FER	1	0.283301
WDR13	1	0.283706
CLSTN1	1	0.283715
NFKB1	1	0.283997
NUDC	1	0.284035
TENM4	1	0.284116
PDAP1	1	0.284209
USP24	1	0.284562
NELFCD	1	0.285076
ZNF26	1	0.285109
PTOV1	1	0.285317
SAP18	1	0.285438
VPS53	1	0.285492
NCOA6	1	0.285516
GSTP1	1	0.285557
PSMD5	1	0.2856
PCMTD1	1	0.285749
ELOB	1	0.286195
SPEN	1	0.286314
ELOC	1	0.286472
CDKAL1	1	0.286738
ZCCHC9	1	0.286919
RTCB	1	0.28705
SRP19	1	0.287118
U2SURP	1	0.287237
IDH2	1	0.28737
CAPN7	1	0.287509
IQCJ-SCHIP1	1	0.2877
TUBGCP3	1	0.289432
EIF2S3	1	0.28954
SRP14	1	0.289697
FSD1L	1	0.289728
RAD23A	1	0.290055
PRDX4	1	0.290092
ECHDC1	1	0.290197
ANKIB1	1	0.290627
CDC5L	1	0.290656
NBAS	1	0.290719
ATP5F1B	1	0.290817
SIN3A	1	0.291111
EBLN3P	1	0.291132
SBF2	1	0.291459
AFF1	1	0.291559
AC008267.3	1	0.291745
DCTN2	1	0.291764
MUS81	1	0.29184
ZNF521	1	0.291941
ZNF655	1	0.29198
ANP32A	1	0.2921
ZSCAN5A	1	0.292416
PJA2	1	0.292938
AL683813.1	1	0.293041
ADK	1	0.293134
TM9SF3	1	0.293816
AGTPBP1	1	0.294142
SAP130	1	0.294293
SNHG25	1	0.294338
ARHGEF10	1	0.294378
HDLBP	1	0.294424
RPAP2	1	0.294801
RPL9	1	0.294962
CDK17	1	0.295876
DPF2	1	0.295994
DNAJA1	1	0.296874
PPFIA1	1	0.296966
RPL4	1	0.296968
RGMA	1	0.297148
VAPB	1	0.29733
WRN	1	0.297411
TEAD1	1	0.29753
XRCC6	1	0.297873
CLIP1	1	0.297911
HSD17B4	1	0.297973
ACSL3	1	0.298713
ZDHHC21	1	0.30005
TLN2	1	0.300646
SPPL2A	1	0.300898
B3GNT5	1	0.301072
MFSD14C	1	0.301133
FILIP1L	1	0.301435
UBA3	1	0.30167
ZZEF1	1	0.302014
PARN	1	0.30207
AC006059.1	1	0.302675
MGA	1	0.303714
YBX1	1	0.303726
NAA16	1	0.303797
TRIM37	1	0.303956
TNFRSF11B	1	0.304158
GGPS1	1	0.304206
PNPT1	1	0.304342
PMP22	1	0.304424
MYSM1	1	0.3045
CEPT1	1	0.304669
ATP2C1	1	0.304696
SDC2	1	0.304702
PSMC2	1	0.304837
ZNF561	1	0.304851
RALGAPA2	1	0.305447
UNK	1	0.305537
TIMM23B	1	0.305587
CSNK2A1	1	0.305683
RPL11	1	0.305869
CARMIL1	1	0.305912
ITFG1	1	0.306522
MARF1	1	0.307392
ABCC5	1	0.307559
NUP205	1	0.307627
SEC63	1	0.307675
MARK3	1	0.307705
DRAXIN	1	0.308255
ABCB7	1	0.308265
SPIRE1	1	0.308313
ARL6IP5	1	0.308398
KMT2A	1	0.308406
HSP90AB1	1	0.30859
DPY19L3	1	0.308853
UBR5	1	0.309312
TLE4	1	0.309382
YES1	1	0.310052
NR3C1	1	0.310581
MAPK1	1	0.310639
PRKAG2	1	0.310645
TRIM33	1	0.311262
LSM14A	1	0.311337
CBFA2T2	1	0.311355
BIRC6	1	0.311429
INPP4B	1	0.311518
LMO3	1	0.311652
ZC3H8	1	0.312064
CWC27	1	0.312155
TRIT1	1	0.312476
CD109	1	0.312799
ULK2	1	0.313633
DYNC1I1	1	0.314117
EPG5	1	0.314629
SUGT1	1	0.314854
GLMN	1	0.314868
TOB2	1	0.314951
HP1BP3	1	0.315021
USP39	1	0.315381
PDSS2	1	0.315732
DYNC1H1	1	0.315758
ABTB2	1	0.316038
KIF5B	1	0.316158
MDH1B	1	0.316397
SPESP1	1	0.316431
PITPNC1	1	0.316655
MRPS5	1	0.317013
MSH6	1	0.317209
ZNF782	1	0.317752
TTC37	1	0.317853
TYW1	1	0.318733
RING1	1	0.318795
KAT2A	1	0.319253
DOP1A	1	0.319319
HNRNPD	1	0.319714
RPS3A	1	0.320015
FRA10AC1	1	0.320125
FGGY	1	0.320194
ME3	1	0.320348
RAC1	1	0.320547
BTBD7	1	0.320559
PRKAR1A	1	0.320597
TGFBR3	1	0.320654
AC009690.1	1	0.320834
CDYL	1	0.320993
ARHGAP21	1	0.321365
PLCXD3	1	0.321543
VLDLR-AS1	1	0.321929
NEDD4L	1	0.322412
ZFHX2	1	0.322454
UTP6	1	0.322859
CDR2	1	0.323105
RAP1GDS1	1	0.323178
ATP1A1	1	0.323327
MYO5A	1	0.323632
RPS27	1	0.323808
KCTD8	1	0.323988
KBTBD11	1	0.324163
RAB2B	1	0.324367
TBL1XR1	1	0.32459
PACS1	1	0.325378
DENR	1	0.3255
ZFAS1	1	0.32561
ELF2	1	0.325643
PPCDC	1	0.325936
RPL30	1	0.32641
SLC24A3	1	0.326795
PTPN1	1	0.327208
DNAJC11	1	0.327351
DLGAP1-AS1	1	0.327973
H3F3B	1	0.328439
EXOC6B	1	0.328476
PIK3R1	1	0.328738
ERICH1	1	0.329169
OSBPL9	1	0.329498
KIAA2026	1	0.329649
ERBIN	1	0.329654
TANC2	1	0.329824
R3HDM2	1	0.329907
RPL36	1	0.330061
FRG1HP	1	0.33056
IPO11	1	0.330668
MIF	1	0.3308
TSTD2	1	0.330874
HELZ	1	0.331146
NBPF12	1	0.331391
TBK1	1	0.331497
TMEM259	1	0.331628
ZNRF3	1	0.33175
LRRC41	1	0.331771
CNOT2	1	0.331819
NUP160	1	0.332071
UBE4A	1	0.332085
RAPH1	1	0.332194
PCSK7	1	0.332308
CCDC18-AS1	1	0.332468
MAPKAP1	1	0.332812
PIKFYVE	1	0.333251
MYH14	1	0.333349
PPIA	1	0.333722
DAB1	1	0.33419
RBMS1	1	0.334456
ITCH	1	0.334878
PRPF8	1	0.33492
POLR1A	1	0.335552
PSMC6	1	0.335557
LAMTOR5-AS1	1	0.335623
PAK2	1	0.335877
GPALPP1	1	0.335904
MAN1A2	1	0.33591
APEX1	1	0.335963
ARMH1	1	0.335967
UBTD2	1	0.336187
PUS7L	1	0.336376
PAFAH1B1	1	0.336839
AL353743.1	1	0.33693
AKT3	1	0.337259
ATP13A3	1	0.337416
NPM1	1	0.337655
OGA	1	0.33768
NBPF9	1	0.337932
UBE2R2	1	0.338423
MARCKSL1	1	0.338709
DNAJC8	1	0.338836
STK4	1	0.339322
ATP5PB	1	0.339368
RANBP9	1	0.339488
BUD31	1	0.339614
AKAP17A	1	0.339627
ATP6V0A1	1	0.33966
PPP2R2A	1	0.340049
MCFD2	1	0.340874
[truncated: 1,765 more rows]

## Sheet: Microglia
Gene	padj	Avg. log2(FC)
SPP1	0	6.12856
APBB1IP	0	6.62874
SLC11A1	0	7.13758
RGS1	0	7.3737
DOCK8	5.02786e-297	5.93511
TLR2	5.08456e-284	Inf
LNCAROD	3.47841e-210	6.54121
LPCAT2	3.08241e-187	6.75033
PLXDC2	1.22801e-182	3.29532
MSR1	1.31573e-181	6.32299
ADAM28	1.05754e-170	Inf
FYB1	1.49267e-170	5.56271
DOCK4	2.10197e-170	3.52383
AC093895.1	1.93505e-169	Inf
TBXAS1	1.14264e-167	4.38887
HCLS1	9.7934e-153	6.5356
ARHGAP15	9.91804e-140	4.77022
CSF3R	6.66899e-138	6.98443
CSF2RA	2.37197e-137	Inf
SRGN	1.46085e-136	5.54491
OLR1	2.75153e-135	6.8936
CD74	2.30444e-133	4.31155
MS4A7	4.06492e-131	Inf
P2RY12	4.39615e-130	6.64215
KCNQ3	9.31234e-128	5.00661
CD163	2.88584e-125	Inf
SAMSN1	5.64803e-123	6.63736
PIK3R5	1.28562e-118	6.74363
STAB1	5.5024e-117	6.18021
AOAH	5.46923e-111	Inf
FMN1	7.28264e-111	4.77368
MS4A6A	2.03425e-110	7.62817
MYO1F	2.84076e-110	4.70847
LYN	1.18959e-105	4.55652
FCGBP	6.32197e-102	5.17496
IKZF1	5.3473e-101	Inf
SLCO2B1	5.51082e-101	5.22216
CLEC7A	5.49963e-99	7.84333
ELMO1	2.60761e-97	4.00393
LPAR6	4.11042e-96	3.73442
C3	1.329e-92	4.88333
RBM47	4.19442e-92	4.11581
PLIN2	1.0545e-91	5.83881
MERTK	6.65982e-91	4.64607
FRMD4A	1.42997e-88	2.88869
TRPM2	1.89809e-88	6.78374
SYK	2.3101e-85	4.87085
ALOX5	1.22439e-84	6.5499
SLC8A1	1.93441e-82	3.49996
SAT1	3.45545e-80	3.15309
IRAK3	4.89018e-80	5.75522
ACSL1	2.98952e-78	3.78412
PTPRC	3.55225e-78	4.75261
FRMD4B	1.05308e-77	3.37058
ARHGAP24	3.66091e-76	3.78714
ITGAX	1.49288e-74	7.58395
SLC16A10	7.63067e-74	4.10274
GLDN	6.39325e-73	7.17935
LCP2	1.39744e-72	Inf
PTPRJ	1.53999e-72	3.42392
ST6GAL1	2.19057e-72	3.56805
RAB31	1.19356e-70	3.35614
LRMDA	3.32086e-70	2.92163
HCK	9.22859e-69	5.30863
CD83	1.57065e-68	Inf
DOCK2	9.15229e-68	5.02423
GPNMB	1.00961e-67	7.27306
DOCK10	1.36276e-67	4.11012
CMAHP	5.83643e-66	3.48769
SMAP2	1.11424e-65	3.99977
SSH2	5.41152e-65	2.64118
ARHGAP22	5.58164e-65	4.75395
MEF2A	3.7355e-64	2.10386
PADI2	5.10306e-64	4.63069
VSIG4	6.45553e-64	6.54718
AC079015.1	7.87957e-64	6.97808
ATP8B4	1.66489e-62	4.66059
FAM49B	3.6386e-61	2.99518
IL18	3.39316e-60	4.29863
TESK2	4.09604e-60	4.79496
CCL3	9.66547e-59	Inf
SFMBT2	1.03471e-58	2.88937
CD53	1.08032e-58	6.01763
CCL4	1.11486e-58	Inf
SGK1	1.75643e-57	3.24906
CPM	6.30543e-57	4.02421
LRRK1	9.03694e-57	5.21565
FGD2	9.94216e-57	6.85236
LY86	6.98524e-56	6.23647
ADGRE2	4.78879e-54	5.7624
CLEC5A	3.49578e-53	7.10189
CSF1R	3.49726e-53	6.33872
RNASET2	5.28795e-53	4.18065
ST18	1.11281e-52	6.08839
CD84	2.73495e-51	6.94615
SLA	7.89139e-51	4.91328
DPYD	8.15692e-50	2.5475
FCGR2A	3.77988e-49	6.35156
F13A1	4.31488e-48	5.09428
AL163541.1	4.86764e-48	4.06511
CHST11	2.4679e-47	2.54337
HLA-DRB1	4.08769e-47	4.894
KYNU	7.00496e-47	6.35198
HLA-DMB	1.71228e-46	6.37123
MEF2C	2.09038e-46	2.4659
BLNK	3.51463e-46	6.02391
CCL4L2	8.75392e-46	5.96462
FGD4	6.49328e-43	2.82891
IFNGR1	1.46568e-42	3.57273
FKBP5	2.36576e-41	2.39638
ZEB2	3.31717e-41	2.56123
IPCEF1	7.04577e-41	4.13705
LILRB4	2.59527e-40	6.99461
DLEU7-AS1	7.92977e-40	4.84694
DENND3	9.96145e-40	4.02282
ALCAM	1.01483e-39	3.47562
RNF144B	1.34694e-39	5.61155
POU2F2	1.52496e-39	4.35025
HLA-DRA	3.61766e-39	4.14002
LAIR1	7.46635e-39	6.72282
HLA-DQB1	9.58093e-39	6.2213
ARHGAP25	1.39542e-38	4.44551
TPRG1	2.8096e-38	3.65448
XACT	5.66848e-38	4.37323
SP100	2.40305e-37	3.12498
ADCY3	3.69167e-37	4.46172
GPRIN3	9.23423e-37	5.51637
FNIP2	2.06111e-36	3.37019
AL035446.2	2.43401e-36	4.54833
LAT2	1.25399e-35	4.88594
SLC2A5	1.45167e-35	4.92098
TFEC	2.04356e-35	Inf
FAM149A	2.09179e-35	4.89644
SLC9A9	4.27601e-35	2.94075
HLA-DPB1	5.19885e-35	5.7408
DAB2	7.33605e-35	3.65743
NCKAP1L	2.24773e-34	4.8005
LAPTM5	2.58291e-34	5.35964
A2M	3.151e-34	3.94726
TYROBP	4.08265e-34	5.7513
PDK4	1.90975e-33	3.66645
HAVCR2	2.039e-33	3.48646
RHBDF2	2.39867e-33	4.24726
TMEM156	2.63233e-33	5.33067
MTSS1	2.8468e-33	3.36677
HMOX1	3.02687e-33	6.81558
AP001636.3	6.71566e-33	4.93776
ANKRD22	1.28499e-32	7.2701
BCAT1	1.83185e-32	4.45557
CD86	6.00997e-32	5.91434
CD14	2.14979e-31	7.85167
SLC2A3	3.97627e-31	3.94549
REL	9.34652e-31	3.41561
INPP5D	1.2248e-30	2.74318
CTSS	1.60861e-30	5.36127
MILR1	1.6655e-30	7.06642
KLF6	3.03112e-30	3.23414
RNF149	6.08426e-30	2.38614
TRIM38	6.56343e-30	5.41452
CCL3L1	1.28335e-29	6.53563
SERPINB9	2.33536e-29	4.49023
PARVG	3.10283e-29	6.21274
BIN2	3.59903e-29	6.19095
HSPA1A	4.67675e-29	3.95826
MS4A4E	1.04314e-28	Inf
TLR1	2.57884e-28	4.63599
KCNIP1	3.97287e-28	5.05727
CYBB	9.0754e-28	7.13219
HLA-DPA1	1.46446e-27	Inf
CPED1	3.76481e-27	4.13445
MIR646HG	4.12206e-27	4.58605
SRGAP2	4.13351e-27	2.03062
MGAT4A	6.67354e-27	3.42015
IRAK2	1.80663e-26	4.08377
HLA-DRB5	1.80663e-26	6.12279
CD4	2.67128e-26	5.1611
CIITA	4.225e-26	4.18754
PRAM1	4.46469e-26	4.5268
SIGLEC10	5.6849e-26	6.06258
RASSF4	8.02921e-26	2.28649
LHFPL2	1.22731e-25	3.00908
FCGR2C	1.2488e-25	7.50089
ADAP2	2.1645e-25	3.24835
FMNL1	3.32029e-25	Inf
TNFRSF11A	3.52117e-25	5.7526
MGAT1	3.57574e-25	3.7649
CYTH4	7.98098e-25	5.83081
CD163L1	8.68863e-25	7.91712
TNFRSF1B	1.314e-24	6.37164
CXCL8	1.54133e-24	7.10346
HLA-DQA1	1.90865e-24	6.13463
CCDC26	1.93085e-24	3.08268
PSTPIP2	2.87603e-24	3.56322
CD109	3.8121e-24	3.23195
PALD1	1.56165e-23	3.50688
ARRB2	3.09154e-23	3.92762
LST1	1.13309e-22	5.08208
ANKRD44	1.17751e-22	2.58692
LPL	1.38838e-22	4.8323
NCF2	1.44461e-22	6.38575
GK	1.52833e-22	3.44382
TNFRSF14	1.84697e-22	4.98557
FGR	2.27107e-22	6.98577
SPTLC2	2.39875e-22	2.61587
CDCP1	2.66983e-22	6.23029
ST14	2.81189e-22	7.60316
RGCC	3.08377e-22	3.12927
MAP3K8	3.45099e-22	3.09805
HLA-DRB6	3.8426e-22	5.97837
PLCB2	4.72336e-22	5.55468
ALOX5AP	8.97782e-22	5.97813
ANKH	1.02648e-21	3.5526
APOE	1.75254e-21	3.65289
DISC1	3.57663e-21	2.83185
SH3KBP1	3.70241e-21	2.82291
TCIRG1	4.60529e-21	6.17474
UGCG	4.80428e-21	3.64721
SAMHD1	5.42964e-21	2.65762
PELI1	8.5077e-21	2.81638
RNASE1	8.56549e-21	5.35949
IFI16	8.82249e-21	3.7445
MIS18BP1	1.30408e-20	3.16624
CTSB	1.54502e-20	2.36877
FAR2	1.73256e-20	3.51951
GPR34	5.32047e-20	4.87718
RCSD1	5.67322e-20	3.79452
IFNGR2	6.61967e-20	2.54971
RUBCNL	6.83746e-20	4.9816
MITF	1.0912e-19	3.71944
NABP1	1.31817e-19	3.92941
CARD11	1.42784e-19	4.39474
LINC02391	1.86874e-19	6.05149
ARHGAP26	2.16792e-19	2.04371
CYFIP1	3.02631e-19	2.43066
2021-09-06	3.03519e-19	3.81295
ARHGAP30	5.98109e-19	5.52684
PIK3AP1	9.0482e-19	4.06289
FAM20A	1.03898e-18	4.9825
FOS	1.06017e-18	2.27615
SH3TC1	1.84609e-18	5.09361
PDE8A	2.83457e-18	1.32041
CLEC2B	3.45961e-18	6.85631
RALA	4.85701e-18	2.9975
MICAL1	6.6597e-18	4.01293
EPB41L2	6.87776e-18	2.021
NEAT1	6.97957e-18	1.52435
TMEM51	9.48461e-18	4.94818
ARHGAP18	1.41395e-17	2.82531
FCHSD2	2.12274e-17	1.6768
ST8SIA4	2.36605e-17	3.22323
ARHGAP9	2.4346e-17	6.33363
TNFAIP2	2.62848e-17	4.85695
ELL2	3.9493e-17	2.27599
IFNLR1	3.9562e-17	3.60375
PTPRE	4.39652e-17	3.64126
TM6SF1	4.77766e-17	3.38524
C1QB	5.14801e-17	5.84784
RUNX1	6.29739e-17	2.34541
GPX1	7.11746e-17	2.5062
AC106865.1	1.25621e-16	6.19187
AP003481.1	1.26558e-16	6.43503
PLEK	1.56608e-16	7.02238
ATP6V1B2	2.76101e-16	2.66893
GBP2	3.57425e-16	4.20085
VASH1	3.58448e-16	3.03827
FTL	4.06154e-16	2.21295
LDLRAD4	4.46187e-16	1.49335
KCNAB2	5.72869e-16	4.55608
VAV1	6.85991e-16	4.68823
CTTNBP2	7.11833e-16	2.66717
LRRK2	7.44948e-16	3.6285
MRC1	9.53291e-16	4.74033
P2RX7	1.19695e-15	3.81586
RAB20	1.25903e-15	4.03268
NPL	1.57151e-15	2.65093
SIGLEC9	2.97769e-15	6.8176
NCF4	6.00084e-15	7.14973
APOC1	6.34668e-15	5.06454
TRIM22	6.47438e-15	6.18691
IER3	8.14511e-15	4.8724
MNDA	8.43035e-15	6.61519
AL078590.3	1.10015e-14	6.24659
IL1RAP	1.18518e-14	3.25126
TNFAIP8	1.36979e-14	4.32637
ITGB2	1.44526e-14	6.46174
LINC01268	2.98453e-14	5.62827
RAB8B	3.23955e-14	3.31432
AC100849.1	3.59075e-14	4.00475
RIN3	4.17946e-14	2.69106
ADAM8	6.24083e-14	5.59203
PLAU	6.24618e-14	7.17538
HSPA6	8.88104e-14	7.91188
CEBPD	8.88789e-14	2.63251
PLAUR	1.06973e-13	5.06648
ETS2	1.14133e-13	3.46713
AXL	1.25837e-13	2.71723
ARHGAP4	1.37117e-13	3.35416
MAFB	1.4896e-13	3.57961
GAS2L3	1.56232e-13	3.79067
DAGLB	1.85255e-13	3.48905
ARRDC2	1.9628e-13	3.56754
S100Z	2.01105e-13	4.32915
AP1B1	2.20636e-13	2.69053
C1QC	2.7254e-13	3.85958
CHSY3	3.30035e-13	3.61091
PAPSS2	3.64882e-13	4.50243
C1QA	4.00756e-13	3.87547
SPI1	5.5115e-13	5.33571
FCER1G	6.05786e-13	4.88585
PRKCH	9.03927e-13	2.72195
ARID5B	9.40529e-13	3.08027
KMO	1.445e-12	5.2926
STK10	1.64172e-12	3.03824
NFKBIZ	2.07257e-12	4.22121
WDFY4	2.6699e-12	4.26187
FCGR2B	2.82912e-12	Inf
DOP1B	3.0423e-12	2.82397
PTPN22	3.11834e-12	5.09383
TNS3	3.77002e-12	2.55675
SERPINE1	4.14867e-12	6.1586
MANBA	5.34026e-12	2.62623
AMPD3	5.76369e-12	2.73256
HS3ST2	8.92546e-12	5.13004
PTK2B	1.06226e-11	3.07206
ITGAM	1.39622e-11	5.42331
STX7	1.44967e-11	2.31009
PLCG2	1.60398e-11	3.52898
FLI1	1.65977e-11	3.35965
TGFBR1	1.81892e-11	2.55511
NFKBID	2.09846e-11	4.20469
ACER3	2.40462e-11	2.14349
ABHD12	2.50547e-11	2.40166
CX3CR1	2.84642e-11	6.26189
STAT6	2.86611e-11	3.46965
IL17RA	2.98952e-11	3.03457
RGS2	3.0422e-11	3.32779
IER5	3.07159e-11	3.8463
CELF2	4.0147e-11	1.50053
SDCBP	4.70612e-11	2.34621
DUSP6	5.33059e-11	4.48871
AIF1	5.4153e-11	3.99681
SHTN1	6.1787e-11	1.82894
RAP1A	7.47179e-11	1.90755
MYO5A	7.94987e-11	1.69509
DUSP1	8.17752e-11	2.75387
B4GALT1	8.23621e-11	2.85762
ADCY7	8.27673e-11	3.73357
SOAT1	8.35363e-11	2.58661
GNAQ	8.67863e-11	1.62611
PLXNC1	9.56559e-11	2.84624
LRCH1	1.0404e-10	3.11202
VAV3	1.10664e-10	3.66007
RHOH	1.14943e-10	5.80586
TYMP	1.18731e-10	3.391
TAOK3	1.20966e-10	1.59785
LINC01684	1.28191e-10	5.46914
ENTPD1	1.30148e-10	2.94685
JDP2	1.47578e-10	3.65041
CSGALNACT1	1.72973e-10	1.5231
ATP6V1A	2.16384e-10	2.22321
AC008691.1	2.77045e-10	4.74337
PRKCB	2.93925e-10	2.62814
FMNL2	3.05459e-10	1.13857
LIMS1	3.15859e-10	1.8722
SP140L	3.46995e-10	4.00796
RGS10	3.66744e-10	4.25874
CSGALNACT2	5.12422e-10	2.21567
GRB2	5.42884e-10	2.41775
2021-03-01	7.11873e-10	1.76504
KLHL6	7.19973e-10	4.30455
CD58	7.24625e-10	2.17364
CMTM7	8.80854e-10	4.31349
MKNK1	9.233e-10	2.46444
FAM129A	9.233e-10	2.66247
KCTD12	9.85642e-10	3.97267
PICALM	1.33225e-09	1.62893
IGSF21	1.36691e-09	3.68121
LRRFIP1	1.67955e-09	1.66124
BTG2	2.31714e-09	2.50733
SRGAP2B	2.32168e-09	1.78835
PLD1	2.80093e-09	3.51812
ABCA1	2.84588e-09	2.32827
CPEB3	3.84385e-09	2.29341
FXYD5	4.02567e-09	6.06433
RASGEF1B	4.65385e-09	2.41379
LRMP	4.88273e-09	3.26556
TEC	5.17091e-09	4.37721
TGFBI	5.43014e-09	2.65222
C1orf162	5.46914e-09	4.03769
SH2B3	6.04454e-09	3.40189
XAF1	6.55429e-09	3.32588
ETV5	7.01588e-09	4.14931
TGFBR2	8.1382e-09	2.06269
ST3GAL6	1.27692e-08	2.07849
ITGA4	1.44683e-08	5.34787
AC244021.1	1.49148e-08	1.8629
SRGAP2C	1.49188e-08	2.04456
LCP1	1.72735e-08	4.15631
RASSF1	1.76981e-08	3.12564
FCGR3A	1.80744e-08	6.88994
USP53	2.13248e-08	1.7448
PLA2G4A	2.56115e-08	2.63844
MLKL	2.7428e-08	4.71442
TBC1D12	3.09662e-08	2.71605
BANP	3.52139e-08	2.92724
TMIGD3	3.79866e-08	5.81525
CTTNBP2NL	5.33605e-08	2.08049
ABCG1	5.33605e-08	3.86337
HK2	5.74911e-08	3.84896
SYTL3	6.1964e-08	2.62463
TNFRSF10D	6.52414e-08	6.87438
TMEM106A	6.60289e-08	3.53942
SPRED1	6.68353e-08	2.20057
DNAJA4	7.89535e-08	2.95424
OXR1	9.20955e-08	1.58954
LIMD1	1.00673e-07	2.43401
EPSTI1	1.07823e-07	4.07969
ID2	1.23115e-07	2.1874
AC011933.4	1.30848e-07	4.1566
PRKCD	1.36654e-07	4.2285
SH3BP5	1.38766e-07	3.22294
SLC4A7	1.46649e-07	2.14694
SP110	1.60012e-07	2.24304
ZFP36	1.63904e-07	2.42976
RASSF3	1.7178e-07	3.35173
OSBPL8	1.86143e-07	1.41622
JUNB	2.09591e-07	2.57449
TPK1	2.10093e-07	2.53021
ZFP36L2	2.14426e-07	1.96952
HSD17B11	2.21977e-07	3.29148
TOM1	2.28304e-07	2.84355
RIPK2	2.70634e-07	2.45325
CTSD	2.77536e-07	2.77178
PIK3CD	3.35099e-07	3.10496
MYO9B	3.5173e-07	1.87023
TBC1D22A	3.71754e-07	1.75366
PAX8-AS1	3.96986e-07	6.17933
RENBP	4.2146e-07	6.51996
ABI1	4.31076e-07	1.75529
ARHGDIB	4.99132e-07	3.92697
MBP	5.85749e-07	2.70905
CGAS	6.19051e-07	3.52766
VSIR	6.213e-07	2.85139
GNA13	6.32221e-07	1.9879
ETV6	6.34266e-07	1.91124
PPARD	6.58808e-07	2.5523
KCNK13	7.21691e-07	2.50479
EEPD1	9.58802e-07	2.88709
MAML3	1.02577e-06	1.61773
GAA	1.08734e-06	2.16751
PLXND1	1.13371e-06	3.40672
LITAF	1.26604e-06	2.61479
ABHD3	1.27109e-06	2.09537
IGF2R	1.31312e-06	1.99141
CYTH1	1.38999e-06	1.84751
ANXA11	1.41371e-06	3.82013
CAMK1D	1.48722e-06	1.65575
CDK6	1.64342e-06	1.98781
IQSEC2	1.6761e-06	2.62705
ABHD15-AS1	1.82076e-06	3.70478
TBC1D2	2.17405e-06	3.32886
MTHFD1L	2.43375e-06	1.60387
GMIP	2.52498e-06	5.42112
EHBP1L1	2.67057e-06	1.96651
ZNF267	2.75856e-06	3.54082
ZNF710	2.8575e-06	2.49846
GAB2	3.2115e-06	1.85463
UPP1	3.22532e-06	4.12813
MPP1	3.37885e-06	3.75949
NCK1-DT	4.1391e-06	3.49985
AC025580.2	4.41472e-06	4.26696
PDE3B	4.48749e-06	1.37412
BLVRB	5.17921e-06	3.0773
TGFB1	5.2603e-06	2.22319
RPS6KA3	5.56797e-06	1.61355
BACH1	5.65039e-06	1.60273
NCK2	5.72357e-06	2.17044
ARRB1	7.36996e-06	4.95174
SLC11A2	8.85102e-06	1.95133
IER2	9.33074e-06	3.50843
AL035587.1	1.01091e-05	2.48478
AL159163.1	1.16236e-05	5.0103
CORO1C	1.16378e-05	1.98332
ATP6V1H	1.17214e-05	2.33386
HDAC9	1.1911e-05	1.67489
CCDC88B	1.21602e-05	4.30402
TUT7	1.23062e-05	1.82506
HLA-DMA	1.25165e-05	2.71589
HEXA	1.31493e-05	2.01557
NFKB1	1.31493e-05	2.31077
LYVE1	1.39753e-05	4.53763
OSBPL3	1.3986e-05	1.80221
WASF2	1.3986e-05	1.88186
BASP1	1.46346e-05	2.34355
GRN	1.4805e-05	2.96258
TANC2	1.80193e-05	1.24823
RAB1A	2.0448e-05	1.65585
CTSC	2.19232e-05	4.26625
PPP1R15A	2.30676e-05	2.09933
HECA	2.38247e-05	3.70653
CTSZ	2.38247e-05	3.91073
SP140	2.52022e-05	3.67985
ELF1	2.73971e-05	1.58631
TXNIP	2.74219e-05	1.56313
PHC2	2.74219e-05	1.84214
WASHC4	2.97328e-05	1.871
SLC43A3	3.12605e-05	4.24936
P2RX4	3.22571e-05	3.11145
PLEKHA2	3.36782e-05	1.99091
SULF2	3.69764e-05	2.07925
RAPGEF1	4.16655e-05	1.19688
FOSL2	4.26854e-05	2.82932
LASP1	4.92896e-05	2.48281
PAG1	5.49664e-05	2.0528
FOXN2	5.6534e-05	2.05999
ZC3HAV1	6.04533e-05	2.12779
SLC29A1	6.14513e-05	3.16879
AC016831.6	6.27483e-05	0.957636
PCED1B	6.50884e-05	1.67708
TBC1D9	6.95335e-05	2.83966
AC008105.3	8.36413e-05	3.10369
KHDRBS3	8.47774e-05	3.02819
SH3BGRL	8.62945e-05	1.65717
PTPN18	8.81298e-05	2.49986
SORBS3	9.23414e-05	3.35954
ST3GAL1	9.76144e-05	3.27193
LGMN	0.000100229	2.50726
RNF130	0.000105773	1.10659
SH3RF3	0.000116797	1.63666
NR4A3	0.000124982	2.43353
WIPF1	0.00013814	2.02138
ADAM10	0.00014247	1.61278
MFSD1	0.000143725	2.15775
WNT2B	0.000143725	2.4666
DOCK5	0.000156422	1.4889
CEBPB	0.000159787	2.52076
FAM102B	0.000179956	2.51361
DIAPH2	0.000203997	1.32902
FMNL3	0.000229199	2.07967
DENND4C	0.000234639	0.880831
UBASH3B	0.000235165	2.43043
TMSB4X	0.000236204	1.93697
SKIL	0.000254112	1.65478
RNF13	0.000280288	1.69226
GNB4	0.000287969	1.87064
SLC17A5	0.000316602	2.48206
CYB5R4	0.000331381	2.15425
IL13RA1	0.000332169	2.15191
NFKBIA	0.000337316	1.6238
GIT2	0.00035111	1.72478
FAM122B	0.00035111	3.22887
FCHO2	0.000357456	1.32206
ARHGAP10	0.000367908	2.23249
JAZF1	0.000372573	0.976072
H2AFY	0.000433256	1.52833
MAF	0.000441292	1.92667
TNS1	0.000489746	1.89189
TBC1D14	0.00054495	1.46561
NAMPT	0.000545092	0.921279
TBC1D8	0.000557228	1.49722
SNX10	0.000572558	2.21575
TET3	0.00061665	1.95862
MTMR14	0.00061665	2.21565
KLHL5	0.000640108	1.19278
TRIM14	0.000684143	2.04845
HSPH1	0.000697447	1.34362
MICAL2	0.000700046	3.09338
GPAT4	0.000711307	2.30161
ATG16L2	0.000728304	2.8848
DRAM1	0.000733992	2.29659
RAPH1	0.000765738	1.96071
C5AR1	0.000792891	2.3908
ATF3	0.000803643	2.51475
ZNF124	0.000815043	2.07073
GPCPD1	0.000830253	1.76251
CCND3	0.000962181	1.32007
PIK3CB	0.000976673	1.68
RILPL2	0.001034	1.72511
ADPGK	0.00105362	1.71961
CASP4	0.00121778	4.19388
RASGRP3	0.00151146	2.64779
HNMT	0.00151195	2.46028
AKR1A1	0.00157207	1.88688
AL365273.2	0.00160627	2.77437
MAP2K1	0.00162214	2.17145
SNHG12	0.00170667	2.29828
SUSD6	0.00173136	1.62946
PLEKHB2	0.00175538	1.90398
GLUL	0.00176508	1.95902
NPC2	0.00181573	1.7392
CC2D2B	0.00184714	2.70576
PAPOLG	0.0018616	1.98513
ARMH3	0.00187091	1.61119
RPS6KA2	0.00187594	1.70452
NCOA3	0.0018896	1.49569
MINDY2	0.00213989	1.82937
PABPC1	0.00217206	1.09542
PRKAG2	0.00217206	1.57107
AP5Z1	0.00219792	2.44214
RPS6KA1	0.00219792	3.71846
ARL15	0.00229121	1.22623
CBLB	0.00230388	1.14992
RUNX2	0.00231396	1.66655
NRIP1	0.00263516	1.93685
EIF2AK3	0.00266591	1.96893
HERPUD1	0.00293226	1.44338
AP003086.2	0.00303361	3.14476
RNF145	0.00304364	1.50398
SLC2A1	0.0030698	1.63221
ITGAV	0.00329452	1.40603
SLC16A3	0.00346049	2.57624
LGALS3	0.00356484	1.66061
BMP2K	0.00364398	1.24449
APAF1	0.00387674	2.08455
SORL1	0.00416199	1.28878
IFI44	0.00445993	2.17367
CPT1A	0.0048552	2.57486
RYR1	0.00486931	1.65884
RBPJ	0.00515409	1.22076
AP001347.1	0.00533667	3.7493
CAB39	0.00537017	1.75008
YPEL2	0.00537115	2.26499
DENND4B	0.00571402	2.01349
SGTB	0.00572548	2.51882
ZNF804A	0.00580216	1.40901
SLC12A6	0.00581913	2.00312
ATP1B3	0.00620986	1.49874
MCOLN1	0.00620986	2.49081
TATDN3	0.00634999	2.7468
AC008050.1	0.00737169	2.88539
RREB1	0.00778632	1.68129
GPR137B	0.00792238	2.14463
GNPTAB	0.00833195	1.52259
LINC01094	0.00843246	1.43339
FKBP15	0.00847915	1.53957
DDX60L	0.00859016	2.25121
FNDC3A	0.00864803	0.997225
PILRA	0.00864803	2.10512
PRKD3	0.00944673	1.32632
ACOT9	0.00970305	1.924
LINC01619	0.00970305	2.23948
ZNF331	0.0100564	1.4703
MBNL1	0.0102992	1.1806
SLC7A6	0.0107821	2.41225
ACTR2	0.0111054	1.37204
DTNB	0.0114536	1.96208
PREX1	0.0115737	1.79816
GNG7	0.0117193	1.65823
SLC38A2	0.0128125	1.95983
ACSL4	0.0130278	1.57978
IL6R	0.0130446	1.66341
IFFO1	0.0131213	1.89829
HLA-F	0.0131736	2.72518
TMEM131L	0.0134187	1.87936
IVNS1ABP	0.0136179	1.74541
ANKRD13D	0.0140283	1.96569
FTH1	0.0141683	1.38307
PARVB	0.014265	2.31531
KIAA1551	0.0143249	1.53759
OGFR	0.0148704	2.32646
CTSH	0.0157259	2.29603
MLXIP	0.0165638	1.28654
TLN2	0.0171105	1.06135
DNM2	0.0172497	1.43679
SNX30	0.017412	2.39439
ABCC4	0.0174327	1.45393
ZNF791	0.0175239	1.37657
DNAJB1	0.0177764	3.42554
GRID2	0.0178365	1.14171
EPB41	0.0178913	1.74632
LSM6	0.0183503	2.86907
PRKY	0.0184829	2.43531
RNPEP	0.0186075	1.67382
E2F3	0.018728	2.63839
ATG3	0.0189014	2.39574
TRIM25	0.0189706	2.18544
EML4	0.0190402	1.48501
BNC2	0.0192892	1.76535
TBC1D2B	0.0194024	1.80543
MIR181A1HG	0.0197469	2.15187
MAP3K1	0.0201225	2.42043
PTBP3	0.0202442	1.3943
GNB2	0.0207446	2.83993
ZCCHC2	0.0218137	1.69627
ADSSL1	0.0218137	2.65167
PSMA1	0.0220416	1.12091
DEPTOR	0.0220416	1.64497
FNDC3B	0.0223341	0.957563
HTRA1	0.0223609	2.29312
CCDC88A	0.0231253	0.913172
ATG7	0.0241041	1.21966
BHLHE41	0.0248618	1.38364
GNS	0.0256936	1.80213
RASA3	0.0258214	1.49304
BTG1	0.0262453	1.89497
MBD4	0.0285084	2.42616
ARPC3	0.0291038	1.70173
SSH1	0.0297133	1.56175
MEF2D	0.030109	1.91402
HSPA1B	0.030491	1.60459
RHOQ	0.0305739	1.608
NCOA7	0.0306121	1.91646
MORC3	0.0319975	1.39131
PARP14	0.0321254	1.40067
MRTFA	0.0321254	1.76769
NRP1	0.0322695	1.5978
SLC1A3	0.0337244	0.774237
IPMK	0.0347498	2.61174
DIRC3	0.035742	1.27055
MAPK14	0.0357551	1.49157
GSAP	0.0362204	1.76915
PYGL	0.0362204	2.47204
SNX8	0.0366989	1.69705
MCTP1	0.0369591	1.45068
LGALS8	0.0373487	1.59096
OSTM1	0.038304	1.6003
NDRG1	0.0389794	2.07805
SNAP23	0.0390654	1.52807
USP12	0.0395764	1.78534
MINOS1	0.0395764	1.85959
MED23	0.0396213	2.208
SH3BGRL3	0.0399717	2.39917
EPS8	0.041597	1.02367
GALM	0.0417802	2.25324
CARD19	0.0422602	1.92196
SNRNP48	0.0423787	1.58897
HEXB	0.0423787	1.74782
ENG	0.0423787	1.87847
MCUB	0.0437256	1.97233
OXA1L	0.0457634	1.95958
KLHL24	0.0464354	1.27139
PPP2R2D	0.0466254	2.04413
USP4	0.0469751	1.31285
STX12	0.0479282	1.7971
CEP170	0.0488797	1.10106
WIPI1	0.0492609	2.37979
HK1	0.0493267	1.52528
MTHFR	0.050475	2.9254
TRAF6	0.0511443	2.21442
PPM1A	0.051586	2.10725
TRABD	0.0520289	3.67203
AC244131.2	0.0524924	2.94252
LINC00513	0.0528276	1.88182
TSPAN14	0.0548519	2.49414
VCAN	0.054885	0.597482
RCC2	0.0559279	2.42063
CAP1	0.057763	2.87593
LINC01320	0.0580414	1.91666
XYLT1	0.0580414	1.92359
COMMD2	0.05825	2.37274
RAB2A	0.060168	1.33106
2021-03-02	0.0627632	1.89857
CD36	0.0630788	1.63911
L3MBTL4	0.0640344	1.07331
MAN1A1	0.0640344	1.22249
CSTB	0.0654936	1.49254
SLC25A26	0.0654936	1.78749
HIF1A-AS2	0.0670649	1.28646
MAN2B1	0.0675078	1.64419
GADD45B	0.0694827	1.36548
C5orf66	0.0702256	1.68168
STK38L	0.0709151	1.79956
ANXA6	0.0709151	1.84447
MTUS1	0.0715444	1.63339
ESRRA	0.0718546	2.86537
COLGALT1	0.0732719	1.60496
DNAJC5	0.0745575	1.56431
ATF7IP2	0.0751434	1.41152
NHSL1	0.0757712	1.26083
CCM2	0.0760261	1.43167
AL390728.4	0.0764896	1.47881
VPS26A	0.0765561	1.64294
H3F3A	0.0765561	1.76565
TUBGCP2	0.0775265	1.33374
CXorf38	0.0794598	2.27878
AP2A2	0.0823522	1.36503
SCAMP2	0.0832884	1.93335
CYTH3	0.0834731	2.15753
NPC1	0.083572	1.60307
SUFU	0.083572	1.82143
AC025164.1	0.083572	2.41768
ARL5A	0.0876307	1.69797
WDFY2	0.0880763	1.09984
SMG1P3	0.0883454	1.71308
SLC2A9	0.0898338	1.9301
NUDT16	0.0900633	1.95259
REX1BD	0.0907894	1.28792
PFKFB3	0.0913969	1.19023
PLEKHM2	0.0913969	1.56218
PARP9	0.0918418	1.58219
MMP19	0.0918418	2.72144
LIPA	0.0924315	1.63686
CTSA	0.0939745	2.40075
DOCK11	0.0955987	1.39213
TANK	0.0962776	1.52495
UNC5B	0.0982069	3.161
UBA6	0.0995035	1.15432
NLN	0.0995835	1.75893
KCNQ1	0.100838	1.69672
TPP1	0.103049	1.4583
SLC25A37	0.104032	1.23845
MAST2	0.104929	1.35126
RASSF2	0.105031	2.03975
OTULIN	0.105353	1.69552
MON1B	0.107617	1.80077
CTDSP1	0.108776	2.75438
C19orf25	0.108969	2.06205
SKI	0.109364	1.58788
SPECC1	0.111084	1.2102
CDC14B	0.11112	1.65385
HLA-B	0.111148	1.00179
GRAMD4	0.111583	1.6411
PPT1	0.11206	1.27697
PLSCR1	0.112099	1.23346
UVRAG	0.112658	0.794673
CHKA	0.113028	0.849694
UGGT1	0.113028	2.0517
RIPOR2	0.113547	2.30315
IFNAR1	0.114283	2.12396
PPP2R5A	0.114831	1.8333
COTL1	0.117168	1.79601
AGAP3	0.119634	1.66598
CHID1	0.12429	1.96216
SNX29	0.124418	1.1829
GABARAPL1	0.124418	1.91187
DAP	0.12524	1.96378
ARPC2	0.126806	1.32059
OS9	0.128371	2.24226
PGK1	0.128698	2.22407
PSME4	0.129173	1.02177
HMGB2	0.129355	1.94017
PLAGL1	0.131222	2.89264
AFF1	0.131713	0.899893
GLS	0.131713	1.37722
GEN1	0.131713	3.16541
MYLIP	0.137963	1.68243
NUPR1	0.137963	2.15579
MAP3K2	0.13808	1.12137
SLC23A2	0.13808	1.18708
AKAP17A	0.139734	3.30839
HEATR6	0.14185	1.75558
CDC14A	0.142176	1.84909
GRAMD1B	0.14319	1.75867
CREB3L2	0.148639	1.97437
KLHL8	0.152409	1.60619
NSMAF	0.152428	1.36978
STX4	0.154863	1.80307
HSP90AA1	0.155439	0.663688
TECPR1	0.158656	1.65359
SGK3	0.158746	1.11596
MAPK6	0.15941	0.73564
MYO1E	0.167524	0.942863
INO80E	0.16758	3.60746
EIF4E	0.168456	2.53377
TMOD3	0.168644	1.10234
TMEM87B	0.168644	2.12661
USP15	0.168765	0.985937
TMEM117	0.169312	1.42044
CFLAR	0.170705	1.23122
CDC42SE2	0.172019	1.10617
EAF2	0.175856	1.78571
NAGK	0.176007	1.43972
SNTB1	0.177065	1.49755
FAM111A	0.177655	1.1898
ERP29	0.179288	2.40757
NRP2	0.180496	1.72366
TCP11L1	0.182476	1.50757
TXLNGY	0.182796	1.62823
CIT	0.183862	3.2191
HSPBAP1	0.186212	1.67512
ACBD3	0.187789	1.05939
NAA50	0.194092	1.59221
NCEH1	0.198412	1.7729
WDFY1	0.199481	1.29156
PPARG	0.20093	1.21682
GAK	0.203619	1.67418
TBC1D16	0.20455	0.983104
DENND5A	0.206285	1.2601
KDM7A	0.209822	1.39343
SWAP70	0.210831	1.18223
NFATC2	0.213295	1.42786
HBP1	0.214297	1.56721
PABPC1L	0.21481	2.54871
VDAC1	0.21509	1.47011
ITGA9	0.21509	1.95734
CERK	0.227455	1.76309
ATP11A	0.228794	1.31259
ADAM9	0.229499	1.29351
ROCK1	0.232486	0.983629
SRSF9	0.233985	1.54023
FAM210A	0.239342	1.24779
RAB7A	0.241408	0.89206
IFI44L	0.241408	1.96936
NPAT	0.243336	2.44309
TMEM181	0.245539	1.32741
CBWD2	0.247412	1.22376
RIN2	0.248796	1.08537
GRK3	0.249393	1.03222
SH3RF1	0.249894	1.95889
MITD1	0.250189	1.14621
ERO1A	0.251913	1.0538
TNFRSF10B	0.252082	1.44336
APPL2	0.253887	1.17458
TRIP4	0.254346	1.42026
M6PR	0.262225	1.37565
NFE2L2	0.262647	1.37261
MALT1	0.263585	1.99295
IL6ST	0.264374	1.00189
FTSJ3	0.269347	2.69099
PTPN1	0.271798	1.58518
MSL3	0.272833	1.54762
VAC14	0.2757	1.72552
GGA2	0.276516	1.10775
MPZL1	0.276714	1.12481
LAP3	0.27737	1.003
BAG3	0.277782	1.40128
RANBP2	0.281178	1.31344
RIOK1	0.283179	1.87011
SAMD9L	0.284594	1.62722
INTS10	0.2849	0.944963
SNX32	0.2849	2.27005
SOCS6	0.286509	1.32025
CRK	0.286608	1.10405
AKAP10	0.286608	1.1812
KRAS	0.291272	2.68599
MIR4435-2HG	0.293926	1.88516
SLC25A13	0.29544	1.34221
MLX	0.298743	1.4816
CAPZB	0.301675	1.27647
MTCH2	0.302051	1.6075
MROH1	0.309153	2.14443
RAP1GDS1	0.310661	1.06409
ANAPC7	0.316483	2.42586
SIRPA	0.3225	1.95013
EXOC6	0.323655	1.03449
DPY19L4	0.323655	1.06695
PIP4K2A	0.323655	1.48301
ACER2	0.325837	1.81379
ARL8B	0.327016	1.26108
STK4	0.328202	1.58025
RCBTB2	0.332766	1.13518
ANGEL1	0.333585	1.21879
TANGO6	0.333949	1.15138
BMT2	0.342672	1.47765
STAT1	0.343722	1.40184
TRNAU1AP	0.345195	1.3943
IQGAP1	0.345226	1.21601
CASP8	0.347226	1.42756
MBTPS2	0.347226	2.7584
ARSB	0.347235	1.76439
STK17B	0.347342	1.71124
SDHAP1	0.348921	1.42655
DERA	0.351336	1.93784
SUPT7L	0.356208	1.7122
VPS51	0.357568	1.60022
TP53	0.359422	1.61791
RRAGD	0.359422	1.68619
ITGB1	0.359522	1.1044
AC012358.3	0.367616	1.30706
DDX21	0.368398	1.02421
RAP2A	0.368398	1.60685
AGFG1	0.369798	1.17612
B3GNT5	0.375205	1.54228
NOD1	0.376651	1.61911
CHSY1	0.378154	1.3795
NAA40	0.380727	1.09268
AAK1	0.381375	0.966233
GCLC	0.381375	1.08219
BROX	0.381407	1.17091
PACSIN2	0.382508	1.14188
MCL1	0.384205	0.865936
DELE1	0.385643	1.22258
DYNLRB1	0.386033	1.77226
PTPRO	0.387709	2.02759
ALPK1	0.388265	0.972254
CPVL	0.388408	1.30523
VPS29	0.388977	1.31835
ABR	0.392359	1.1138
ZNF69	0.393421	1.59773
DMXL2	0.395944	1.01242
TRIQK	0.395982	1.46433
MTND2P28	0.395982	3.10631
ABHD6	0.399223	2.29588
ABCD4	0.399935	2.83683
GGA1	0.403338	1.6277
ARF4	0.405494	1.07721
DDHD1	0.405494	1.10608
PAK1	0.405494	1.10936
NR4A1	0.405494	1.2225
AC027290.2	0.406168	1.42259
PSEN1	0.407069	1.15548
SP1	0.407226	1.79778
ZDHHC7	0.408663	1.34798
SH3BP2	0.413182	1.56178
N4BP1	0.413235	1.22843
RASA2	0.416681	1.16305
VPS26C	0.419207	1.62426
APBB3	0.420805	1.37577
LUCAT1	0.422385	2.0953
PDLIM7	0.42351	2.1637
ADAMTSL4-AS1	0.426541	1.26728
FAM117B	0.429212	0.957261
SLC43A2	0.42996	1.70278
UBE2R2	0.431357	1.00191
CPPED1	0.440137	1.75264
MAEA	0.450262	2.23992
ERAP2	0.45104	1.56905
THRB	0.458626	1.05705
KMT2D	0.460357	1.8035
NFATC2IP	0.461422	1.1848
CCNG2	0.461422	1.47349
PSMC6	0.461422	1.52887
TXNDC11	0.46397	1.53078
DALRD3	0.464975	1.78887
SNX1	0.466212	1.02095
HM13	0.466212	1.13078
LYPLA1	0.466959	0.873794
TAF3	0.47485	1.28817
CDC123	0.478957	1.37673
AC004980.1	0.480037	0.953288
TBRG1	0.481431	1.51556
TMPO	0.481578	1.23813
STOM	0.481792	1.76783
USP24	0.483598	0.993407
ZNF292	0.484451	0.665675
VOPP1	0.487812	1.16313
SEC61A1	0.490996	2.11605
R3HCC1L	0.492879	1.48102
BIN3	0.492977	1.33199
PPP2R1B	0.492977	1.43567
ASCC2	0.493639	1.30816
BNIP2	0.495067	1.37894
SLC25A24	0.495616	1.79432
DHX16	0.497756	1.74252
APBA1	0.50103	1.17123
HERC2P9	0.503953	1.48425
ANOS1	0.508788	0.368746
FN1	0.510236	1.35236
NDE1	0.510253	1.69236
CDC42SE1	0.515668	1.2554
CMTM6	0.517403	1.42293
TRIOBP	0.520098	1.61821
LGALS1	0.520631	1.16062
PIP4K2B	0.520631	1.43556
HSP90AA2P	0.520631	1.5118
UTRN	0.523687	0.895093
CCDC18	0.534991	1.08985
PABPC4	0.537482	1.18529
C19orf66	0.537968	1.50296
CHML	0.539921	1.58415
ARHGAP27P1-BPTFP1-KPNA2P3	0.539929	1.45738
FAM129B	0.540213	1.47574
JARID2	0.540746	0.88399
RNF10	0.544244	1.30729
WASHC2C	0.544536	1.35719
MAP7D1	0.547083	1.46885
SEC24D	0.549236	1.58279
TCTN3	0.552474	1.48471
SLC38A9	0.558375	1.08565
AKIRIN2	0.558375	1.54325
ASAH1	0.562083	1.0643
TRIM36	0.56325	1.39069
LAMTOR5-AS1	0.57063	1.17248
ACAT2	0.573348	1.72598
ARHGAP31	0.573407	0.860258
RBM8A	0.573407	2.57718
AC009690.1	0.574389	1.1905
ANXA4	0.57651	0.940099
AMN1	0.579358	1.60294
EZH2	0.579829	2.17214
RC3H2	0.583546	1.09197
TK2	0.584389	1.21197
GDI2	0.585707	1.35294
AFMID	0.587364	1.77368
ZNF430	0.591782	1.30779
ZNF334	0.596721	1.88798
PHTF2	0.60315	1.06555
FAM91A1	0.603616	1.35643
MGAT5	0.609143	0.963507
ATP2C1	0.614493	0.770005
EPB41L3	0.616689	0.869483
RHOT1	0.61683	0.75014
PDK1	0.61683	2.3992
CLN8	0.619993	1.43728
NUDT3	0.620586	0.811405
UHRF2	0.620586	1.29976
HIKESHI	0.621433	1.5001
LARP4B	0.623956	1.16729
TBC1D15	0.624253	1.13266
ATRN	0.624518	1.03872
PTRH2	0.624518	1.57413
LDHA	0.626734	1.18111
CITED2	0.626734	1.56301
ADAM17	0.627394	1.00793
ARRDC4	0.627802	1.41369
CCNY	0.630641	0.824549
SCARB2	0.632186	1.27373
SACM1L	0.632594	1.62605
TIAM1	0.637408	0.549606
CHST15	0.645234	1.39917
SS18	0.646936	1.72847
SNX9	0.651238	0.953633
AGO4	0.655354	0.894482
RBL1	0.655895	1.57793
NCK1	0.658141	1.37538
WDR91	0.659104	1.12065
CLK2	0.662994	2.22369
CAPZA1	0.666665	1.09308
CARM1	0.669634	2.34928
DNAJC13	0.67046	1.19256
HLA-E	0.67147	1.01084
DCLRE1C	0.678639	1.35614
GNA12	0.680181	1.18336
SLC15A4	0.680335	1.94944
MRPS7	0.687992	1.36161
ABCC5	0.6925	0.948381
GAREM1	0.692656	0.458726
KANTR	0.692656	1.09699
SGPL1	0.694662	1.33544
CREM	0.696371	0.825069
SEC24C	0.698955	1.24014
SETDB2	0.698999	1.51409
INPP5B	0.703898	1.47276
MYO1D	0.706141	1.1374
RASAL2	0.711694	0.558369
SLC2A13	0.715442	0.946539
KPNA4	0.715976	1.16014
THEM4	0.715976	1.38817
TENT5A	0.718702	1.03299
CCNYL1	0.718702	1.23716
CD164	0.724987	1.7444
SCNM1	0.726604	0.434454
ATP6AP1	0.727695	1.3496
MSH6	0.727695	2.92139
ZFYVE26	0.731557	1.16772
NBPF19	0.734815	1.05224
KBTBD12	0.735388	0.827064
GPATCH2L	0.739107	0.833794
TRAPPC10	0.742456	1.49935
SNX27	0.747444	1.74711
SESN1	0.747932	1.08537
ZNF277	0.747932	1.12951
LONRF1	0.748851	0.667023
TUBA1C	0.753501	1.19418
PPOX	0.753501	1.52446
KIF3B	0.75413	1.99599
PGM5P2	0.75856	0.495488
AL645937.2	0.75856	1.45008
DCAF16	0.75856	2.94238
TFRC	0.761007	0.827985
MORF4L1	0.762856	1.02318
ITSN2	0.766083	0.870537
ZRSR2	0.771636	0.933866
CWC22	0.771636	1.3956
ESR2	0.772809	1.06136
NUTM2B-AS1	0.772812	0.908093
PDPR	0.774185	1.29239
SELENOP	0.774845	1.21442
USP6NL	0.775455	0.985458
ATP6V0B	0.776182	0.948179
NLK	0.784048	1.05111
ACTL6A	0.784048	1.5634
PHRF1	0.784048	1.66766
RASA1	0.786313	0.511593
DDX50	0.789175	1.07225
IRAK1	0.789175	1.2832
TMCO3	0.7894	2.13514
HMGXB4	0.796284	1.60878
SP3	0.803671	1.14685
PEX14	0.803737	1.17327
STK17A	0.803917	1.06023
IFRD1	0.811559	1.22221
ARHGAP6	0.818582	1.08671
RPSA	0.818582	1.21688
ATP6V1C1	0.821705	0.789596
SCD	0.823984	0.953998
KIF16B	0.823984	1.21275
METTL14	0.827923	1.2189
RFWD3	0.827923	1.49737
STX6	0.829594	1.16721
TSHZ3	0.833428	0.899878
SPATA13	0.839142	1.01374
PAK2	0.839142	1.06346
OGFRL1	0.845782	0.878863
FLII	0.845782	1.53798
ATM	0.848384	0.85255
WASHC2A	0.849948	1.51907
DCP2	0.85231	0.889322
AL158152.2	0.860853	1.20286
ARHGEF6	0.861616	0.854133
ENOX2	0.861616	1.07332
C9orf116	0.866401	0.849876
AC079380.1	0.873548	1.3218
SCARB1	0.87407	0.970338
GTF3C2	0.874848	1.34133
CLK3	0.875403	1.15026
DIP2B	0.878717	0.891029
CAMKMT	0.879656	0.757927
PARP4	0.883	0.971374
PKN2	0.884624	0.757015
P4HA1	0.890869	1.05893
FAF1	0.891397	0.699033
TOPBP1	0.894105	1.41606
SLC10A7	0.897419	1.13514
EEF1B2	0.897419	1.13604
LIN7A	0.897419	1.94259
MEAF6	0.899116	1.36164
PEAK1	0.903822	0.683609
TM7SF3	0.908052	1.06178
ABLIM3	0.909047	1.06009
AHNAK	0.91005	0.797205
GAPVD1	0.912094	0.746295
GSN	0.926132	1.01013
ZNF350	0.927884	0.704277
RAB29	0.933771	2.0181
ABL2	0.934876	1.15081
IL3RA	0.935337	1.04697
TMCC3	0.937652	1.33767
BTN2A2	0.942225	1.29106
UBN1	0.942225	1.41168
AVIL	0.943977	1.10708
IKBKB	0.950334	1.10256
RB1	0.950444	0.805477
TPCN1	0.955196	1.24586
ACLY	0.959113	2.35786
NUMB	0.962108	0.862263
TMEM65	0.962108	1.0154
CEP295	0.962108	1.02743
CUX1	0.965793	0.737252
TAB2	0.966415	0.774668
APH1A	0.966415	1.24343
PFN1	0.966415	1.28703
CTBP2	0.966498	0.875703
YEATS2	0.971494	1.20117
TTI1	0.971494	1.44736
RAP1B	0.975544	0.911798
P4HTM	0.976123	0.987361
HIP1	0.976693	0.749722
SLC26A11	0.980197	1.14533
PPIA	0.985388	0.839043
EGR1	0.986008	1.16385
NCOA5	0.987508	1.34475
ATP13A3	0.988032	0.723672
TMED9	0.988032	1.29005
TECPR2	0.99382	1.21113
UBE2Q2P2	1	0.000164438
DCTN2	1	0.000422162
ZBTB25	1	0.00094259
RSRC2	1	0.00150323
IGBP1	1	0.00193402
UBC	1	0.00261387
IRS2	1	0.00386554
DCAF10	1	0.00469296
ATP5IF1	1	0.0051085
CCNT2	1	0.00564856
APPL1	1	0.00568261
CWC25	1	0.00769165
RHOB	1	0.00771665
SETX	1	0.00784221
UBE3B	1	0.00817818
DROSHA	1	0.00923838
CFAP161	1	0.0096903
AGO2	1	0.0100856
NDUFA1	1	0.0110352
AHSA2P	1	0.0110366
ACADM	1	0.0114269
ADK	1	0.0118991
PRPF40A	1	0.0123944
HMG20A	1	0.0124667
GNL1	1	0.0128208
SNHG25	1	0.0135732
STXBP1	1	0.0141876
KDM3B	1	0.0144671
ROBO1	1	0.0150166
PSMD12	1	0.0159214
TAPBP	1	0.0160243
RGL1	1	0.0163592
TRIM56	1	0.0168405
GBF1	1	0.0169216
LINC00174	1	0.0177617
KYAT3	1	0.0181367
KCNQ1OT1	1	0.0181791
USP48	1	0.0189136
ITGA9-AS1	1	0.0189312
OGT	1	0.019805
PNRC1	1	0.0202438
EEF1D	1	0.0213486
ALKBH1	1	0.0213657
GNB1	1	0.0217722
BMPR1A	1	0.0220505
ZNF654	1	0.0222103
ENTPD1-AS1	1	0.0231597
MFSD14C	1	0.0238251
FAM219B	1	0.0247346
AC008537.1	1	0.0247765
JMJD1C	1	0.0252952
INTS8	1	0.0266837
NAA15	1	0.0272865
GUK1	1	0.0274406
ATF1	1	0.0281587
PPP3CC	1	0.0283456
VPS53	1	0.0290911
ATF2	1	0.0292091
TMEM59	1	0.0293669
MTF2	1	0.0297062
HNRNPM	1	0.0305562
ZNF565	1	0.0316342
GSK3B	1	0.0319192
KRR1	1	0.0322567
SRSF2	1	0.032307
ADGRD1	1	0.0324638
KIF24	1	0.0328781
LARP4	1	0.0329278
PSMA3-AS1	1	0.0338858
WDR6	1	0.0362062
HTATSF1	1	0.0363146
STAU2	1	0.0366498
PSD3	1	0.037065
FAM222B	1	0.0375341
LARS	1	0.0375531
APOLD1	1	0.0375979
ZBTB44	1	0.0384484
GYS1	1	0.0391962
MRPL1	1	0.0393285
ETNK1	1	0.0396013
CHURC1	1	0.0402838
NDUFA4	1	0.0407608
PTPRF	1	0.0409157
RPL38	1	0.0410181
FRG1HP	1	0.0410254
UBA52	1	0.0417097
COPB2	1	0.0421515
PRRC2C	1	0.04245
CUL3	1	0.0429777
WHRN	1	0.0436548
GARS-DT	1	0.0436819
SPOPL	1	0.0437258
UBR3	1	0.0441787
MRPL19	1	0.0452209
RBM17	1	0.0454114
BOD1L1	1	0.0456793
RPL30	1	0.0466485
GNPTG	1	0.0467732
EMC10	1	0.0468213
PJA2	1	0.0476332
ANKRD11	1	0.0477885
CARS	1	0.0479868
COP1	1	0.0481573
LARP7	1	0.048581
AP2B1	1	0.0490892
WAC	1	0.049136
DUT	1	0.0495589
LAMTOR4	1	0.0498648
AC073107.1	1	0.050113
PITPNB	1	0.0501898
VPS4B	1	0.0505355
UTP23	1	0.0511145
RNF214	1	0.0512501
TMX1	1	0.0517808
NOL7	1	0.0521863
PCF11	1	0.052345
IQCB1	1	0.0526189
MAML2	1	0.0538348
USP25	1	0.0538601
AL445472.1	1	0.0543746
UQCRC2	1	0.0545667
SPATA7	1	0.0546469
DCAF7	1	0.0547315
ATP5F1C	1	0.0552646
IQSEC1	1	0.0559544
WDR75	1	0.0562717
CUBN	1	0.0571073
NEK7	1	0.0576217
BRD7	1	0.0576507
NOL3	1	0.0579492
TOR1AIP1	1	0.0579554
ERBIN	1	0.0580744
ZNF117	1	0.0590403
MAGT1	1	0.059443
RSF1	1	0.0596501
SPIDR	1	0.0596982
USO1	1	0.0600856
PPIB	1	0.0607618
STK38	1	0.0612616
RTCB	1	0.0614899
FOXK2	1	0.0615441
PKD1	1	0.0617387
RBM3	1	0.0618703
RC3H1	1	0.0621813
TIAM2	1	0.0636428
PDSS2	1	0.0637156
FARP2	1	0.0659655
RAVER2	1	0.066108
PDCD6IP	1	0.0661608
TUBGCP3	1	0.0663356
APMAP	1	0.0669115
FOXO3	1	0.067091
FAM228B	1	0.0675807
ATG13	1	0.0676363
ZCCHC9	1	0.0678651
PSAP	1	0.0679466
MYH9	1	0.0683222
ACAT1	1	0.0687439
RPS12	1	0.0693351
DNAJC15	1	0.0696907
PHF21A	1	0.0696958
FGFR1OP2	1	0.0698265
LENG8	1	0.0698772
NHLRC3	1	0.0699125
ATRX	1	0.0701
SUB1	1	0.0702362
CNBP	1	0.0703462
USP34	1	0.0712432
CADM2	1	0.0714895
USP7	1	0.0716567
TAZ	1	0.0717414
PCMTD1	1	0.0720793
ARFGEF1	1	0.0727123
HNRNPL	1	0.0730171
NEB	1	0.0737447
EIF4ENIF1	1	0.0738638
ZNF562	1	0.0752625
XRCC5	1	0.0768119
ALDH5A1	1	0.0774844
MAP1LC3B	1	0.0781914
AFG1L	1	0.0785542
YTHDF2	1	0.0788454
SYNRG	1	0.0790395
AMZ2	1	0.0798248
TMSB10	1	0.0802196
PFDN5	1	0.081267
ASPH	1	0.0816157
MYO5C	1	0.0817476
SELENBP1	1	0.0817814
DUSP16	1	0.0820256
PER3	1	0.0823319
NRDE2	1	0.082536
KATNBL1	1	0.0826251
SMC6	1	0.0827076
HIPK2	1	0.0829927
SBNO1	1	0.0832377
STARD3	1	0.0832703
SEC24B	1	0.0833667
ARID1A	1	0.0838096
CNIH3	1	0.0840215
ZNF594	1	0.0841644
RAB6A	1	0.0841988
RBM33	1	0.0846118
RSPRY1	1	0.0849328
SBF2	1	0.0861229
FILIP1L	1	0.0868335
APPBP2	1	0.0868856
RPL15	1	0.0869605
N4BP2L2	1	0.0872527
SENP5	1	0.0879308
NR2C1	1	0.0883565
SDHB	1	0.0896662
NUFIP2	1	0.0901069
MICU1	1	0.0902822
SNX14	1	0.0905685
AL592183.1	1	0.0906323
LETMD1	1	0.0910645
KIAA1328	1	0.0913275
CLYBL	1	0.0920237
FHIT	1	0.0923677
AGAP12P	1	0.0923936
BRD1	1	0.093795
SRSF11	1	0.0938192
SPATA5	1	0.0943452
CD63	1	0.0944295
RPS7	1	0.0951003
R3HDM2	1	0.0970929
PARP1	1	0.09732
KRCC1	1	0.0975781
ZC3H15	1	0.0976921
MOB1B	1	0.0978098
RPRD1A	1	0.097983
CATSPERD	1	0.0982644
AP3S1	1	0.0984304
NSD2	1	0.098527
FADS1	1	0.098817
TIMMDC1	1	0.0992342
FOXN3	1	0.0994297
MAP4	1	0.0997223
DENND4A	1	0.099807
MAN1A2	1	0.100584
PSME2	1	0.100732
ME2	1	0.101304
AMBRA1	1	0.101624
SRSF7	1	0.102086
IQUB	1	0.102344
VAPA	1	0.102708
SLC30A7	1	0.102715
AC006001.3	1	0.10439
WWP1	1	0.104809
RPL32	1	0.105162
HDAC3	1	0.105285
IP6K2	1	0.105316
DDX46	1	0.105538
KPNA6	1	0.105634
SPAG9	1	0.105847
MIA3	1	0.106197
MRE11	1	0.106443
TRIO	1	0.106955
SCYL2	1	0.107109
AUH	1	0.107739
PPIG	1	0.108078
MARK4	1	0.108982
ZFYVE16	1	0.109031
HSDL2	1	0.109053
CALCOCO2	1	0.109081
SLX4IP	1	0.109674
MCU	1	0.109839
RBBP4	1	0.110178
MED13L	1	0.110531
TERF2	1	0.110638
PSMB1	1	0.110864
LUZP1	1	0.111179
C1orf21	1	0.111674
BMPR2	1	0.111958
RPS27	1	0.112719
GNAI2	1	0.113033
PARK7	1	0.113081
MTG2	1	0.114009
DNAJC11	1	0.114123
FBXO32	1	0.114912
PPP2R2A	1	0.114968
HBB	1	0.114968
RNF121	1	0.115207
RLF	1	0.115262
GOLPH3	1	0.115524
KLHDC1	1	0.115556
ADPRHL2	1	0.115819
NF1	1	0.116741
LPGAT1	1	0.116846
HVCN1	1	0.11723
COMT	1	0.118599
EP400	1	0.118874
ATAD2B	1	0.119152
USP10	1	0.119782
MFHAS1	1	0.120171
LRPPRC	1	0.120776
AP000311.1	1	0.121674
XPO7	1	0.121749
FAF2	1	0.122923
MAPKAP1	1	0.124059
XPA	1	0.125094
RPL32P3	1	0.12525
HSPB1	1	0.126023
UBE2G1	1	0.127048
RSBN1L	1	0.127294
HNRNPDL	1	0.127933
ATP6V1G1	1	0.128578
PPA2	1	0.12905
PRKAG1	1	0.129224
CEP350	1	0.129312
STX5	1	0.129821
PRKCI	1	0.130099
VPS54	1	0.130368
BSDC1	1	0.131085
ZC3H7A	1	0.131209
TPST1	1	0.131664
PTEN	1	0.131723
SPATS2L	1	0.131884
SMAD2	1	0.132102
UBE2K	1	0.132601
KIAA0355	1	0.133726
TRAPPC11	1	0.134095
CDC42BPB	1	0.135113
SPG7	1	0.135565
ELP2	1	0.138644
RALGAPB	1	0.138785
RBM10	1	0.139391
ZFHX2-AS1	1	0.140187
INVS	1	0.140224
CPNE1	1	0.140817
EAPP	1	0.141199
RPS16	1	0.141721
SERPINB6	1	0.143426
FAM49A	1	0.143825
LINC01266	1	0.143827
DHX32	1	0.144121
PHIP	1	0.146267
MPC1	1	0.146505
SNHG8	1	0.146817
ILK	1	0.146878
GFOD2	1	0.148721
MIER1	1	0.149059
EIF3J	1	0.149483
TTC13	1	0.149497
ESF1	1	0.149679
DGKD	1	0.149851
SCRN1	1	0.14993
SYMPK	1	0.150188
AC138409.2	1	0.151398
UBE2E1	1	0.151702
ELOB	1	0.151812
NOTCH1	1	0.152683
RPS27L	1	0.152822
LRRC37A2	1	0.153231
FNBP1	1	0.154232
RPS14	1	0.154232
AK2	1	0.154307
OPA1	1	0.154322
PDK3	1	0.154589
C19orf12	1	0.15534
PRMT2	1	0.155468
MPHOSPH8	1	0.155729
NEMF	1	0.15622
CFDP1	1	0.156746
DMTF1	1	0.156775
PAFAH1B2	1	0.156778
AGPAT3	1	0.156937
RPL4	1	0.15696
STX18	1	0.157264
VPS13B	1	0.157991
HMBOX1	1	0.158192
PRKX	1	0.158207
LPIN2	1	0.158543
NSMCE2	1	0.160055
TRIM66	1	0.160228
NDUFS2	1	0.160231
B4GALT5	1	0.160642
ASAP2	1	0.160981
KIF5B	1	0.161126
ZC4H2	1	0.161324
SYNDIG1	1	0.16153
ASXL2	1	0.161635
JADE1	1	0.162495
SNRPA1	1	0.163586
GTF2IRD1	1	0.164149
YIPF6	1	0.165092
PHF11	1	0.165616
RTN4	1	0.165956
SLC39A9	1	0.166096
NSG1	1	0.16649
ATXN2L	1	0.167903
CREB1	1	0.168016
RNF170	1	0.168285
RANBP9	1	0.169472
CYB5B	1	0.169785
PANK2	1	0.169958
HIST1H4C	1	0.170195
SUMO2	1	0.170313
SRSF3	1	0.171027
FAM133B	1	0.171269
BIRC6	1	0.171334
TMEM30A	1	0.171442
PRR14L	1	0.17231
PRPF6	1	0.172938
SLC15A2	1	0.173395
RPL27A	1	0.17537
HDAC4	1	0.175605
POMP	1	0.176167
ITCH	1	0.176232
POC1B	1	0.176685
PPP6R2	1	0.176723
GNAS	1	0.177712
PTTG1IP	1	0.178563
STARD7	1	0.179712
AVL9	1	0.179915
RAB18	1	0.17992
MCM7	1	0.18043
WWP2	1	0.180617
TXN	1	0.180712
MEF2C-AS1	1	0.180996
WARS2	1	0.181476
CCT2	1	0.181581
CACYBP	1	0.181669
RANBP10	1	0.182086
ARHGAP35	1	0.182233
HDLBP	1	0.182533
GAPDH	1	0.182649
CBFB	1	0.185595
NRDC	1	0.185893
HSPA4	1	0.186244
POLK	1	0.187458
CLIP1	1	0.187809
TATDN1	1	0.189362
PDZD8	1	0.19037
NRBP1	1	0.190718
ABL1	1	0.19078
PPM1K	1	0.191378
STAT2	1	0.191494
NEDD4L	1	0.191615
DGKH	1	0.192309
GOLGA4	1	0.192342
CLCN6	1	0.193398
NR2C2	1	0.194225
UBE4B	1	0.19428
CNOT2	1	0.194608
GUSB	1	0.19531
RPS13	1	0.196394
MARF1	1	0.196782
TMEM87A	1	0.196878
SEC22A	1	0.197377
CIAO1	1	0.197503
BACH2	1	0.198081
TRAPPC8	1	0.198321
ACTB	1	0.198712
MTR	1	0.198804
YBX1	1	0.199398
SNU13	1	0.19965
PAPOLA	1	0.199929
SLC27A1	1	0.200493
PNPLA8	1	0.200698
ARHGEF11	1	0.200793
SNX4	1	0.201641
GATAD2B	1	0.203579
EIF5	1	0.204041
FEM1B	1	0.20517
LRCH3	1	0.205388
ZNF708	1	0.205927
SLC39A10	1	0.206665
LCORL	1	0.206682
DOP1A	1	0.2067
PTGES3	1	0.207176
NIFK-AS1	1	0.20774
ELOC	1	0.208324
STXBP3	1	0.208605
DENND1A	1	0.209845
TRAK1	1	0.210149
CDC73	1	0.210174
NBDY	1	0.210419
MAP4K4	1	0.210539
EIF5B	1	0.210735
CD81	1	0.210926
ZNF780B	1	0.211061
SAFB	1	0.211714
TPD52L2	1	0.212504
MUS81	1	0.212662
ACOT11	1	0.215452
EIF2S1	1	0.215542
AC007388.1	1	0.215876
ECPAS	1	0.216501
HTT	1	0.217518
SDHAP3	1	0.218498
ANP32E	1	0.219114
UBXN7	1	0.219544
DDIT4	1	0.219655
OIP5-AS1	1	0.219736
RAB12	1	0.221208
GCLM	1	0.22126
WDTC1	1	0.221318
SEMA4B	1	0.221436
TAPT1	1	0.224198
MRI1	1	0.224773
DEAF1	1	0.225273
RPS4X	1	0.22559
UTP6	1	0.225692
COX6B1	1	0.225974
ZNF76	1	0.226048
ABCF1	1	0.226078
NOL10	1	0.226376
DYNC1I2	1	0.226516
CDC27	1	0.226787
GRK4	1	0.227443
MAN2C1	1	0.227932
THRAP3	1	0.22907
CSMD2	1	0.230318
OLMALINC	1	0.230725
ATP9B	1	0.231177
LYRM7	1	0.232052
RNF111	1	0.232781
AC009120.2	1	0.232918
RNGTT	1	0.233657
CRBN	1	0.234163
SEC63	1	0.234387
RERE	1	0.235376
AC007566.1	1	0.235533
SMURF1	1	0.236535
MRPS30-DT	1	0.236784
DNAJC2	1	0.236976
SYAP1	1	0.237344
2021-03-07	1	0.237683
ANKRD13C	1	0.239012
LOXL3	1	0.239289
ISCU	1	0.239722
TBC1D5	1	0.240628
PPP4R3A	1	0.240843
VPS8	1	0.241376
DCUN1D1	1	0.241775
EIF4G2	1	0.242189
NDUFB2	1	0.242385
RAB3GAP1	1	0.242676
TM9SF4	1	0.243162
EEF2	1	0.243523
ZBED3-AS1	1	0.244221
ATE1-AS1	1	0.244456
KDM4C	1	0.244614
PPP1R21	1	0.244869
MAP3K7	1	0.24539
PPM1G	1	0.2455
GNAI1	1	0.245524
STIM1	1	0.246087
ARMCX3	1	0.246179
RPS3	1	0.246217
MRPS21	1	0.24709
TMCC1	1	0.247465
UBE2J1	1	0.247662
DHFR	1	0.247945
PSMD4	1	0.248152
CDR2	1	0.248406
LRSAM1	1	0.24925
CYSTM1	1	0.249406
DPP7	1	0.249628
UBE4A	1	0.249902
RPL35A	1	0.250041
RNF169	1	0.250839
WDR20	1	0.250858
AUP1	1	0.25198
COG6	1	0.253507
C8orf33	1	0.254382
RPL7A	1	0.25509
ANXA2	1	0.255824
HNRNPH3	1	0.256078
KANSL1	1	0.256555
FBXO11	1	0.256565
TRIM33	1	0.256919
TMOD1	1	0.257083
CCDC50	1	0.257317
LINC00535	1	0.257583
SCAF11	1	0.257874
SPPL3	1	0.258086
GRIPAP1	1	0.258101
KMT2B	1	0.258227
RAB22A	1	0.259082
EIF3F	1	0.259213
OGA	1	0.259219
CDC5L	1	0.259674
PIGL	1	0.25998
KMT2E	1	0.259998
ARPP19	1	0.260737
PURA	1	0.260915
STAG1	1	0.260963
RPA1	1	0.261617
AFF4	1	0.262144
CNOT6	1	0.262273
CHD1L	1	0.262462
PCNX2	1	0.262789
USPL1	1	0.263123
COPA	1	0.264405
MACO1	1	0.264722
SMC4	1	0.264924
ORMDL1	1	0.265389
SERINC1	1	0.266453
MED15	1	0.266485
SLC25A33	1	0.26697
HNRNPH1	1	0.267559
PUM2	1	0.267985
NR3C1	1	0.268555
AL365259.1	1	0.269424
SNX21	1	0.27029
ATF7IP	1	0.270697
CDYL	1	0.270821
INSIG2	1	0.271454
SLF2	1	0.271971
COG3	1	0.272191
HUWE1	1	0.272923
RPS23	1	0.273653
RBX1	1	0.27521
EYA3	1	0.275409
ATP5MG	1	0.276038
MED27	1	0.276147
RALY	1	0.276444
PARGP1	1	0.276522
TCF25	1	0.278895
LRRC41	1	0.279603
DTWD1	1	0.279696
CXADR	1	0.280007
PRPF8	1	0.280239
IWS1	1	0.280752
CLASP1	1	0.281814
SLC44A3	1	0.282289
HP1BP3	1	0.28243
TRA2B	1	0.282464
ICA1	1	0.282536
TIAL1	1	0.284436
UPF2	1	0.284487
RIOK3	1	0.285328
FBN2	1	0.285539
TACC1	1	0.286202
SKAP2	1	0.287427
RPL11	1	0.287965
THUMPD2	1	0.288225
PHF20L1	1	0.288559
ZFAND3	1	0.288573
DYM	1	0.289032
FOXJ3	1	0.289539
FLCN	1	0.289785
FUBP1	1	0.289832
RPS6	1	0.289905
UBAC2	1	0.290057
LONP1	1	0.29014
LNPEP	1	0.292142
IMMT	1	0.292167
ZNF782	1	0.292555
ADIPOR2	1	0.293065
NCKAP5	1	0.293076
CLTA	1	0.294637
UBR2	1	0.295112
NSD1	1	0.295383
CTDSPL2	1	0.296986
RPTOR	1	0.297111
RBM4B	1	0.29712
METTL17	1	0.297242
PDXK	1	0.298107
DDX55	1	0.298151
CHORDC1	1	0.298365
ITFG1	1	0.298515
ZMYM2	1	0.299081
NUP98	1	0.299863
PPIEL	1	0.299972
SLTM	1	0.301346
SLU7	1	0.301668
TTC7A	1	0.302798
ARMC8	1	0.302953
SMAD4	1	0.303779
RIF1	1	0.304493
PIH1D2	1	0.304938
POLR3C	1	0.305149
NPHP3	1	0.305177
C8orf59	1	0.305419
CUL4A	1	0.306155
NFX1	1	0.30724
ZNF609	1	0.307929
IDI1	1	0.308198
PRPF38B	1	0.309719
NFRKB	1	0.30995
IST1	1	0.310074
TFCP2	1	0.310535
UBE2B	1	0.310919
EZH1	1	0.311418
COIL	1	0.311854
PIAS1	1	0.312126
ASCC1	1	0.313542
TNPO1	1	0.315199
PCBP1	1	0.316257
ZNF254	1	0.316327
FBXO38	1	0.31665
GNL2	1	0.317287
RPS24	1	0.317855
SF3B3	1	0.318071
FAM126B	1	0.318382
RFC1	1	0.318446
ERGIC2	1	0.318655
WSB1	1	0.319967
CAMK2D	1	0.320449
PRDM2	1	0.320601
SRBD1	1	0.321302
FNBP4	1	0.321382
CARNMT1	1	0.322008
MAP3K3	1	0.322066
SNX13	1	0.322436
SEC23B	1	0.322726
PTMA	1	0.323256
MRPS35	1	0.324485
IREB2	1	0.324564
PSMA7	1	0.325162
ECHDC1	1	0.325879
S100PBP	1	0.327686
CEP78	1	0.327696
RINT1	1	0.327903
ATL2	1	0.329
KLHDC10	1	0.329407
OXSR1	1	0.329659
AP1G1	1	0.329851
CLIC4	1	0.330039
CALN1	1	0.3307
PKD2	1	0.33108
GOLGA1	1	0.331204
MPRIP	1	0.331312
CCDC137	1	0.33212
RPLP1	1	0.333018
ZDHHC20	1	0.333147
MARK3	1	0.333955
GLUD1	1	0.333974
FAM177A1	1	0.334016
GPI	1	0.334632
C2CD2	1	0.334867
SDCCAG8	1	0.335325
ZBTB38	1	0.335528
PRCP	1	0.335847
TMEM165	1	0.336053
ATR	1	0.336221
ZNF106	1	0.337354
SNW1	1	0.338146
KDSR	1	0.338195
SNX2	1	0.338492
BLZF1	1	0.338586
EFR3A	1	0.339712
IARS2	1	0.339808
FBXO28	1	0.339927
KCMF1	1	0.340374
S100A6	1	0.342238
ZZEF1	1	0.342504
HLTF	1	0.342561
RUSC2	1	0.342795
ERH	1	0.343194
[truncated: 937 more rows]

## Sheet: Endothelial cells
Gene	padj	Avg. log2(FC)
INSR	0	4.70518
ANGPT2	0	6.85112
VWF	0	7.287
ABCB1	0	7.46959
NOTCH4	0	7.49897
FLT1	0	7.55196
PTPRB	0	7.90565
ADGRF5	4.81833e-279	7.36893
CLDN5	8.36782e-272	6.0434
DOCK9	1.58892e-263	5.0636
IGFBP3	1.78432e-243	8.05762
BTNL9	4.84452e-237	8.39667
IGFBP7	3.09378e-224	5.175
ADGRL4	8.60899e-217	8.29016
GALNT18	3.64002e-214	6.24982
PECAM1	5.98872e-212	6.53151
EMCN	7.97531e-197	6.22714
NOSTRIN	9.04046e-192	6.52336
RASGRP3	5.4919e-189	5.60091
EGFL7	4.96997e-179	8.29191
CTGF	9.7871e-178	5.17384
ANO2	1.97701e-172	5.6987
EDN1	9.64428e-167	Inf
ITGA1	5.10912e-165	6.01214
TIMP3	8.85185e-158	6.08259
SPARC	1.2971e-154	4.51948
HSPG2	1.50109e-145	5.69824
A2M	7.69792e-140	4.99152
AFAP1L1	3.13861e-134	5.50566
ERG	7.15469e-134	6.3941
CXorf36	6.48143e-133	8.42732
SPRY1	1.56398e-129	6.28617
CA2	2.34891e-128	5.16149
ETS1	4.7604e-127	6.40527
RGCC	1.21066e-121	4.17879
GRB10	2.19661e-121	4.81316
CRIM1	5.02699e-117	4.50362
IVNS1ABP	1.40695e-115	3.83792
COL4A1	2.20256e-115	5.1935
CYYR1	6.07751e-115	7.84393
NRP1	8.3574e-115	4.88512
CD34	1.41422e-114	Inf
ESM1	2.31937e-113	Inf
LAMB1	1.90111e-112	5.31699
TACC1	8.44499e-111	3.82042
ITM2A	1.16752e-110	Inf
ENG	3.79082e-109	5.9015
NOX4	2.72772e-108	Inf
SYT1	6.17637e-106	4.58905
CYR61	1.79102e-104	6.21407
DUSP6	2.99067e-101	Inf
SPARCL1	1.01328e-97	3.45123
FLI1	1.18122e-97	5.75027
CADPS2	1.0674e-95	4.56481
MYO1B	4.79237e-95	5.44039
ARL15	5.0157e-95	3.56067
COL4A2	3.01913e-94	4.30455
DYSF	1.09032e-93	6.33865
CDH5	1.09032e-93	Inf
MCAM	2.17154e-93	6.05575
RAPGEF5	3.3235e-92	6.34716
TTN	5.14904e-92	4.7414
RUNDC3B	1.83607e-91	5.50762
PLEKHG1	2.24525e-87	3.22046
PREX2	1.42435e-84	3.12316
STC1	4.6012e-84	Inf
ESAM	9.6506e-84	6.28197
PDGFD	9.50073e-82	7.39916
ROBO4	1.15978e-81	Inf
CAVIN2	4.60058e-79	Inf
KDR	9.87876e-79	6.48381
NR5A2	3.10788e-75	7.31413
HECW2	7.33529e-73	3.8043
PODXL	7.66215e-73	6.47687
CD93	3.28774e-72	Inf
MYO10	8.45004e-72	3.04234
ARHGAP29	1.25594e-70	3.76828
HMCN1	3.14847e-70	5.38245
ITGA10	3.54186e-70	5.37929
PLXND1	2.65716e-67	4.9429
MFSD2A	5.68935e-67	5.59362
APLN	7.84619e-66	5.74798
PRKCH	5.03765e-65	4.0352
LAMA4	5.03765e-65	5.38178
TIE1	7.43203e-65	Inf
AC010737.1	2.13979e-64	Inf
NRP2	3.17287e-64	Inf
MIR4435-2HG	9.32701e-64	4.78418
PLVAP	3.02189e-63	6.48847
CMTM8	5.30078e-63	5.72719
IL4R	7.79376e-63	5.34598
SEC14L1	1.04127e-62	3.7735
MYO1E	2.16557e-62	2.62791
SHROOM4	4.3143e-62	4.50048
SAT1	1.10239e-61	3.63627
EPAS1	1.85232e-61	5.17309
CALCRL	9.11078e-59	6.72464
AC002070.1	1.02026e-57	5.10371
ENTPD1	1.52235e-57	4.19315
DGKH	7.73804e-56	3.22715
LEF1	1.45161e-55	4.44875
FCHO2	1.56284e-55	3.25849
ABCG2	1.38912e-54	5.10803
SAMD12	3.5046e-53	4.20378
SPINK8	5.64599e-53	7.27581
HYAL2	6.06115e-53	4.98803
ARHGEF28	8.08797e-53	4.72827
IRAK3	1.84393e-52	4.60895
KCNE3	3.5225e-50	8.42395
TM4SF18	4.36562e-50	Inf
MT2A	5.34712e-50	2.82087
SERPINE1	6.27886e-50	5.26402
SLC16A6	7.1418e-50	Inf
ELMO1	1.07209e-49	4.07124
VAV3	5.25846e-49	3.88351
FRY	2.17781e-48	3.13902
PALMD	2.43988e-48	3.90098
SLC7A5	2.69071e-47	4.61349
FZD4	7.57389e-47	5.62204
RASGRF2	7.98908e-47	4.38181
ADAMTS1	1.16126e-46	7.20423
ACE	1.48391e-45	Inf
KLF6	4.64732e-45	3.92296
SLC39A10	1.80306e-44	2.74426
ZNF366	2.83227e-44	Inf
VWA1	3.10789e-44	6.16756
APP	7.54642e-44	2.79195
PTPRG	8.12036e-44	2.20688
SLC22A23	4.22917e-43	2.9731
GNG11	1.20773e-42	5.57472
ARHGEF15	5.96841e-42	Inf
SLC2A1	9.15007e-42	4.12878
SLC7A1	1.91892e-41	4.83765
TMSB4X	2.05778e-41	3.4901
LHFPL6	2.59407e-41	3.12411
MTUS1	1.6141e-40	3.44838
UVRAG	1.93546e-40	2.4783
PLXNA2	2.78532e-40	3.14983
CLEC14A	3.44077e-39	Inf
PKP4	3.80925e-39	2.77582
MYRIP	8.38823e-39	2.90804
ACVRL1	1.30114e-38	Inf
TM4SF1	1.87722e-38	6.50255
MMP28	5.46529e-38	5.05643
C1orf54	6.97382e-38	4.1666
ATP8B1	9.42935e-38	3.55046
ITGA5	3.3807e-37	4.64245
KANK3	1.00594e-36	5.51914
AL359220.1	3.38119e-36	6.43002
MYH9	7.5707e-36	3.21437
DOCK6	1.04826e-35	3.95847
FLT4	1.05738e-35	Inf
PLD1	1.82108e-35	5.27494
FGD5	5.45953e-35	5.71702
HLA-E	6.50853e-35	3.11684
SCARF1	8.9845e-35	5.74617
MRTFB	2.79581e-34	2.35225
DLL4	3.70409e-34	Inf
PPP1R16B	5.89064e-34	6.32189
NID1	9.15272e-34	5.50976
TMEM204	2.42581e-33	Inf
NEDD9	2.71232e-33	3.35902
NPAS2	9.7527e-33	3.15545
ABCB4	2.3653e-32	5.71638
SH2D3C	3.54192e-32	5.45397
RAI14	1.05189e-31	3.2333
B2M	1.19224e-31	2.84187
PTPRM	1.45745e-31	2.20843
PAPSS2	1.7668e-31	4.307
TMSB10	2.95179e-31	2.90053
TCF4	5.54569e-31	2.26163
PXDN	5.95519e-31	Inf
ECE1	7.91312e-31	3.59149
KLHL5	1.3463e-30	2.74713
SPRY4	1.68179e-30	6.06828
AL357507.1	2.07111e-30	3.89316
ACTN4	2.78222e-30	2.4579
TMOD2	3.0932e-30	4.06122
ARAP3	3.25956e-30	6.06881
SHANK3	7.5258e-30	4.58712
FLVCR2	1.25415e-29	4.45916
SRARP	1.44518e-29	7.63347
SLC38A5	1.52498e-29	5.87575
LRCH1	1.93064e-29	3.27075
LRRC36	2.5077e-29	4.65618
ST6GALNAC3	2.61552e-29	2.62579
AL365273.2	4.37831e-29	Inf
RAPGEF4	7.93244e-29	3.15691
ITIH5	1.21859e-28	2.61526
PLCB1	1.47108e-28	2.86327
PON2	1.61537e-28	2.2113
MANCR	1.75228e-28	Inf
VASH1	2.80045e-28	4.51291
XAF1	3.88012e-28	3.59225
ADM	5.69717e-28	4.64206
APOLD1	6.5959e-28	2.93997
FYN	7.25041e-28	2.39506
SMTN	8.35432e-28	4.46414
MYO1D	1.09914e-27	3.20107
ADIPOR2	3.5324e-27	3.23574
RNF220	4.18996e-27	3.70055
CAV1	5.14565e-27	5.22842
DOCK4	5.52858e-27	2.63454
ITGA8	7.97673e-27	4.83416
CTTNBP2NL	1.54653e-26	3.14
SLCO2B1	2.29779e-26	4.10123
MAGI1	3.69026e-26	2.31428
ADGRL2	4.78856e-26	2.77627
MCF2L	5.20229e-26	4.20268
AP002989.1	8.84662e-26	7.0963
SORBS2	1.15268e-25	2.01393
ELK3	1.16029e-25	3.99923
PRDM1	1.82247e-25	Inf
CLEC1A	1.97539e-25	6.93197
LMBR1	3.35428e-25	2.70583
EPB41L4A	3.53635e-25	2.91806
THSD7A	4.72137e-25	3.72006
MEF2C	2.14809e-24	3.08145
EHD4	2.98326e-24	4.75567
RIN2	5.28044e-24	2.54858
EFNB2	9.51742e-24	4.05859
GGT5	9.80248e-24	4.73802
DLGAP1	1.24257e-23	2.23535
SLC46A3	2.32487e-23	5.2931
TMEM233	2.68932e-23	Inf
THBS1	2.93771e-23	Inf
CFLAR	5.10079e-23	2.68402
LAMC1	5.23527e-23	2.51379
GIMAP8	1.20756e-22	Inf
GFOD1	1.57058e-22	5.04699
THSD4	1.66542e-22	2.96141
PTPN12	1.98747e-22	2.61212
COL18A1	4.75346e-22	4.33267
CCM2L	5.67913e-22	Inf
BCL6B	5.95701e-22	7.00656
ARHGDIB	1.1501e-21	5.21689
ARHGEF7	1.21502e-21	2.21233
CCDC141	1.28943e-21	4.22755
AC074286.1	1.34845e-21	6.33501
UTRN	1.381e-21	2.3962
MIR181A1HG	1.50572e-21	3.26479
PCDH12	1.64446e-21	5.83557
GIMAP7	1.69121e-21	Inf
PTPRE	1.89579e-21	3.95584
SLC26A2	4.4281e-21	3.60706
PCAT19	7.02847e-21	6.33566
SRGN	7.52047e-21	4.32698
GNA14	8.63598e-21	4.41601
SLC5A4	1.12414e-20	6.29217
RASIP1	1.27909e-20	5.83597
JCAD	1.44013e-20	4.38366
HOXD9	1.4458e-20	Inf
RELL1	2.79289e-20	3.1537
LDB2	3.25167e-20	3.08774
COBLL1	3.4856e-20	2.52242
AC083855.2	4.27027e-20	5.88468
INPP5D	4.29112e-20	2.85403
HLA-B	4.50498e-20	2.76676
NLK	4.72688e-20	3.01828
TBC1D4	5.39882e-20	2.36587
NREP	6.09656e-20	3.00731
SNTB1	6.7201e-20	3.22978
OACYLP	7.10935e-20	5.05148
SLCO2A1	7.33086e-20	5.94828
MLKL	1.52342e-19	5.10339
JUP	1.73609e-19	4.56895
FSCN1	1.88872e-19	5.21112
CPM	2.11764e-19	5.41293
RASAL2	2.54884e-19	1.94665
PREX1	2.81208e-19	3.65879
CEMIP2	2.82347e-19	3.03125
PRICKLE2	2.87477e-19	2.42941
SIPA1L2	5.9737e-19	3.60975
TSC22D3	6.12633e-19	4.20942
FAM84A	6.81375e-19	4.76104
PALD1	7.17105e-19	3.123
SPTBN1	9.5158e-19	2.26839
ABCG1	1.02388e-18	4.44699
MT1E	1.17857e-18	4.10115
TM6SF1	1.3856e-18	Inf
TGM2	1.45641e-18	8.24842
MYCT1	1.66606e-18	6.14607
SLC2A3	1.86918e-18	3.51341
SAMD12-AS1	2.15281e-18	4.58581
CDK17	2.36933e-18	2.40655
KCNQ1	2.81311e-18	3.53954
CPNE5	2.89398e-18	4.22855
LAYN	4.37326e-18	4.71642
FILIP1	4.5199e-18	3.43467
ARHGAP31	7.27021e-18	2.77799
FNDC3B	9.81962e-18	2.2435
HERPUD1	1.00995e-17	3.76467
BMPR2	1.78577e-17	2.00312
ARHGAP18	1.95093e-17	2.76986
AC121342.1	2.16384e-17	6.25562
PDGFB	3.13645e-17	Inf
MYO6	4.56029e-17	2.30776
SVIL	4.58406e-17	2.6226
AL136531.2	6.822e-17	3.26598
SWAP70	7.00151e-17	2.97793
KIAA0355	7.55503e-17	2.34666
MGP	7.6283e-17	5.44203
HEG1	1.20421e-16	2.5799
MBNL1	1.36518e-16	1.9854
JAG2	1.58855e-16	5.43191
KALRN	1.6547e-16	2.57421
RNF144B	1.79341e-16	3.835
TGFBR2	2.0069e-16	3.21032
UACA	2.27909e-16	2.40311
TEK	4.18981e-16	5.12657
IFI16	5.35858e-16	4.78841
GMFG	5.72127e-16	4.42447
ICAM2	6.28539e-16	5.58607
TPM3	6.79749e-16	2.81914
ID3	7.41055e-16	3.12709
TPM4	8.68257e-16	2.71054
TMEM44	9.19066e-16	3.44696
ELOVL7	9.86085e-16	3.57777
YWHAH	1.03017e-15	4.22842
PLPP1	1.07499e-15	2.50906
CCNY	1.1044e-15	2.32222
LUZP1	1.17435e-15	2.78884
ITGA2	1.28201e-15	3.10786
RP1	1.32235e-15	5.01825
AC133644.3	1.3689e-15	5.67661
HTRA1	1.7399e-15	3.26769
ACER2	1.83227e-15	3.77772
RCSD1	1.87371e-15	4.32931
LINC01320	1.88312e-15	2.69519
FOLH1	1.9357e-15	Inf
PCDH17	2.07475e-15	5.53106
FKBP1A	2.24793e-15	3.56352
SLC1A4	3.85253e-15	3.31129
SHC1	5.7206e-15	3.68552
PPM1F	6.25301e-15	3.2337
ENPP2	6.89198e-15	5.0672
CASP4	8.29349e-15	5.6695
PTPN14	1.05699e-14	2.41976
C2orf83	1.2207e-14	7.28626
SEMA6B	1.23939e-14	5.08696
SULT1B1	1.4714e-14	3.99004
ITGB1	2.3542e-14	2.79642
CPNE8	2.93445e-14	4.76036
REEP3	3.03101e-14	2.68931
RBMS2	3.53688e-14	3.00678
PGF	3.57547e-14	5.00597
KLF3	4.018e-14	3.1484
CGNL1	4.03544e-14	2.75766
ARHGEF12	4.20603e-14	2.28527
MTMR9LP	5.04919e-14	3.68827
SORT1	6.13455e-14	2.14748
GRPEL2	6.60696e-14	3.83977
MRC1	7.07023e-14	5.42134
GIMAP4	7.07116e-14	8.13815
FAR2	7.47754e-14	3.35465
USP53	7.67124e-14	2.17596
SPAAR	8.98417e-14	6.63848
PARVB	9.28363e-14	3.70906
ST8SIA4	9.7507e-14	3.63927
NEDD4	1.17387e-13	2.67082
ZEB1	1.30609e-13	1.93374
TSPAN14	1.37722e-13	3.54497
CPT1A	1.79261e-13	3.18839
TTYH2	1.82965e-13	2.75875
CFH	2.08795e-13	4.46104
MSMP	2.10633e-13	6.03103
JMJD1C	2.27368e-13	1.7013
ABLIM1	2.80729e-13	1.67809
PDE7B	3.1672e-13	2.57979
TNFRSF4	3.40488e-13	Inf
SCARB1	3.8033e-13	2.70255
IFI27	3.94801e-13	5.38849
CC2D2B	5.33476e-13	4.13008
WDFY1	5.53611e-13	2.63382
SMARCA2	6.20938e-13	2.38572
PPM1H	6.3832e-13	3.18489
CPPED1	6.78919e-13	5.03958
HLF	6.8984e-13	5.01689
DUSP1	8.28246e-13	2.37261
SASH1	1.38546e-12	1.8281
ST3GAL1	1.43187e-12	3.98759
HERC2P2	1.53795e-12	2.0962
NEAT1	1.75827e-12	1.57484
MAST4	1.75827e-12	2.03109
EXOC3L2	1.80722e-12	5.97012
DOCK1	1.84031e-12	1.95492
VIM	2.24165e-12	1.94213
FRMD4B	2.35887e-12	2.77457
SMAD1	2.42743e-12	2.3442
EXOC6	2.57317e-12	2.58559
APBB2	2.67271e-12	2.08545
GIT2	3.46656e-12	2.59178
TCN2	3.72506e-12	4.25306
AL356124.1	3.8802e-12	5.24094
TNFRSF10D	4.25393e-12	4.62228
CTHRC1	4.43295e-12	5.31313
KIAA1211L	4.97434e-12	4.67981
VMP1	5.36596e-12	1.88019
2021-03-03	5.60759e-12	2.26175
STK10	5.81607e-12	2.89323
NECTIN2	6.18408e-12	3.02351
PRSS23	7.76101e-12	2.905
TNFSF10	8.91826e-12	Inf
ABLIM3	9.27576e-12	3.44799
TNS2	9.79833e-12	2.70254
EMP1	1.04901e-11	2.30918
MAP4K2	1.06156e-11	3.51737
TBCD	1.20144e-11	2.24555
YES1	1.20306e-11	2.29523
KIAA1217	1.30104e-11	2.84027
CALD1	1.3934e-11	2.02088
RIMKLB	1.54909e-11	1.51298
LRMP	1.67894e-11	4.04452
MAML3	1.83264e-11	2.08083
IGFBP4	1.87244e-11	4.63819
SMG1P3	2.27264e-11	3.14125
MMRN2	2.32719e-11	4.70187
ITGA6	2.36063e-11	2.38978
MAFK	2.38794e-11	4.61877
CTNNB1	2.47285e-11	1.89599
USP13	3.14048e-11	2.81447
RNF145	3.19728e-11	2.32758
RAPGEF2	4.10276e-11	2.11964
PAM	4.27441e-11	1.69126
CD59	4.28444e-11	2.96786
ITPRIP	4.88075e-11	4.05729
RNASE1	4.90209e-11	5.06407
MSRB3	5.09414e-11	2.49755
EOGT	5.18216e-11	3.66539
MLEC	5.73051e-11	2.05155
NCOA3	6.22126e-11	2.4207
NAMPT	6.2383e-11	2.68923
MCL1	6.31244e-11	2.50147
USHBP1	7.03158e-11	3.30184
AP001528.2	7.9792e-11	3.5893
SERPINH1	9.31625e-11	2.9134
HLA-C	1.19451e-10	2.64619
PLS3	1.21179e-10	3.21904
MGST2	1.27886e-10	3.15192
RAPGEF1	1.58651e-10	2.10249
ALPK3	1.80357e-10	3.53494
KCTD16	1.98229e-10	2.42827
LPAR6	2.27126e-10	3.43026
LINC01619	2.36047e-10	2.95712
BCAM	2.56465e-10	3.47774
SLC9A3R2	2.58432e-10	4.49872
PICALM	3.11668e-10	1.78665
TDRP	3.12953e-10	1.94057
TNFAIP8L1	3.27056e-10	4.10082
TANC1	3.37798e-10	2.01441
FOSL2	3.55484e-10	4.34111
CXCL12	3.65479e-10	4.59831
APLP2	3.81077e-10	2.24953
MICALL2	3.96226e-10	2.64134
STARD4	3.96226e-10	3.45537
WWTR1	4.82416e-10	1.7433
UNC13B	5.12052e-10	2.86252
PTPRK	5.35131e-10	1.8117
SMG1P2	6.03302e-10	3.4734
MIR222HG	6.1908e-10	4.80487
SLC4A7	6.29833e-10	2.40273
ADAMTSL4-AS1	6.61278e-10	2.51332
GSN	6.61278e-10	2.70099
CKMT2	6.66551e-10	3.7742
PLAT	6.76205e-10	5.93461
HLA-A	7.05431e-10	1.88417
FAM129A	7.30456e-10	3.07114
PTCHD4	7.40866e-10	4.66402
LRRC32	7.40866e-10	Inf
CD55	7.97484e-10	2.89289
LATS2	8.24443e-10	2.6858
ADAMTS6	8.80943e-10	3.17097
DISC1	9.52069e-10	2.53965
ADAMTSL2	9.74215e-10	6.46461
GCNT2	9.80593e-10	3.95837
CSGALNACT1	9.9834e-10	2.06029
MYL12B	1.14201e-09	3.03555
GPR85	1.17439e-09	4.04601
GLS	1.24776e-09	3.28326
SLC1A1	1.34761e-09	2.80396
FCHSD2	1.37096e-09	2.03551
CDYL2	1.50045e-09	3.03337
CRK	1.52023e-09	3.3727
ATP10A	1.73243e-09	1.62889
NXN	1.85639e-09	1.94818
DENND3	1.89458e-09	3.30366
JAK1	1.94751e-09	2.04503
F2R	1.96728e-09	3.52143
DPEP1	1.99886e-09	4.17206
TMEM255B	2.32067e-09	5.05031
IFNGR1	2.35434e-09	2.3267
TIMP1	2.42517e-09	2.52713
DGKE	2.50905e-09	3.48727
TOX2	2.77199e-09	4.60428
VCL	2.87675e-09	1.713
KIAA1549	2.93677e-09	2.65239
IFNAR1	2.96122e-09	2.40368
DLC1	3.03196e-09	2.80178
RBMS3	3.1908e-09	2.6962
KIF5C	3.1908e-09	2.75307
ZFP36	3.24616e-09	1.83813
OSBPL10	3.75028e-09	3.34771
SAMD5	3.83351e-09	3.51551
UNC5B	4.1101e-09	2.63239
CCDC50	4.18095e-09	2.26772
LBH	5.14295e-09	5.06109
INHBB	6.05607e-09	5.08607
CTNND1	6.20894e-09	2.33624
FMNL3	6.4187e-09	2.5946
MGAT4A	7.3805e-09	3.07999
AKAP12	8.16559e-09	2.41903
ADAM10	9.2516e-09	1.95456
TSPAN15	1.0142e-08	6.26935
MAP2K1	1.0627e-08	2.41469
AP3S1	1.09315e-08	2.08071
TRIM38	1.09529e-08	3.94861
RBPMS	1.11025e-08	2.46065
MMP2	1.11025e-08	Inf
EFR3B	1.27171e-08	1.91604
ARHGAP26	1.28299e-08	1.40793
ARSG	1.33001e-08	2.63118
MSN	1.49958e-08	1.99762
DENND4C	1.56881e-08	2.09458
THSD1	1.7338e-08	3.70508
DCBLD1	1.75052e-08	2.67262
LXN	1.8072e-08	4.29284
VOPP1	1.87142e-08	2.15908
PLCG2	1.95149e-08	3.59857
APCDD1	2.02985e-08	2.56681
SMAD6	2.04882e-08	4.09256
PRKD2	2.151e-08	2.78971
TPD52L1	2.15561e-08	3.52457
CHSY3	2.20674e-08	4.33826
SLC7A11	2.21339e-08	1.65934
HIVEP1	2.35901e-08	2.15086
ZFYVE28	2.429e-08	3.01739
CDA	2.51823e-08	6.56118
SERPINB6	2.68977e-08	2.41594
WASF2	2.76235e-08	2.0705
ARHGAP25	2.88637e-08	3.472
ATP1B3	3.15435e-08	2.1883
UBC	3.31454e-08	2.11073
STX12	3.32988e-08	1.98233
CDC14A	3.39007e-08	2.69865
SYN3	3.39359e-08	2.69472
ZBTB16	3.89338e-08	2.20359
POMP	4.7518e-08	2.21644
KIAA1551	4.82901e-08	2.61851
ESYT2	5.00851e-08	1.80287
TSPAN5	5.12905e-08	1.84707
NPIPB4	5.3338e-08	2.15598
CREB3L2	5.39459e-08	2.75985
MCPH1	5.49441e-08	1.95996
PDE4D	5.90823e-08	1.65895
SNRK	6.07319e-08	2.71987
RBM17	6.49394e-08	1.94937
NCOA7	6.56555e-08	2.20812
CERK	6.56555e-08	4.28782
ARPC2	6.84958e-08	2.26173
STARD4-AS1	6.84958e-08	2.9125
ASAP1	7.03238e-08	1.73262
PLLP	7.04447e-08	4.45271
PDLIM1	7.09179e-08	Inf
DHRS3	8.10931e-08	2.92295
PLEKHA1	8.10931e-08	3.15657
NPNT	8.75577e-08	4.20845
ERICH1	9.54004e-08	2.27447
PKN3	9.54451e-08	4.56397
MYL12A	1.05126e-07	2.55672
GBA2	1.15277e-07	2.25962
STAB1	1.39475e-07	3.3415
EFNA1	1.4358e-07	4.26261
PDE10A	1.65107e-07	2.1701
CREM	1.83259e-07	2.10548
PPARD	2.0473e-07	2.41662
AC008050.1	2.14975e-07	4.12569
JUNB	2.16184e-07	5.31883
WIPI1	2.22733e-07	3.09813
NEK3	2.33655e-07	1.93591
STXBP6	2.53061e-07	3.86248
ATP11A	2.672e-07	2.15061
ANKRA2	2.78608e-07	2.57676
CDC42EP3	3.06318e-07	3.10233
RASA2	3.14374e-07	2.01106
GRN	3.19764e-07	3.01931
NR4A1	3.26166e-07	2.76029
TMCC3	3.26166e-07	2.89593
MECOM	3.62376e-07	1.92614
ARRDC2	3.99266e-07	Inf
AL033504.1	4.52203e-07	2.74189
CSNK1A1	4.64943e-07	1.69303
ARHGEF10	5.21954e-07	1.88655
PTP4A3	5.29376e-07	4.00156
HBEGF	5.92631e-07	3.23694
ZBTB38	5.94753e-07	2.12292
PDZD2	6.30041e-07	2.11712
GNAI2	6.45487e-07	2.60681
ETS2	6.48344e-07	2.84232
AL390728.4	7.23462e-07	2.35841
DAB2	7.34207e-07	2.59185
RAP1B	7.69863e-07	2.42865
CX3CL1	8.44692e-07	4.65216
STARD8	8.45155e-07	2.89282
PTMA	8.72078e-07	1.88207
SYNPO	9.18743e-07	4.91435
LEMD2	9.26818e-07	2.87442
TMOD3	9.5458e-07	1.77973
AC079380.1	9.5458e-07	4.91703
SLC16A14	1.00211e-06	3.23546
NES	1.0084e-06	2.13743
FHOD1	1.0084e-06	4.11659
PAWR	1.03698e-06	1.8952
PPFIBP1	1.03772e-06	2.04201
ARHGAP24	1.05146e-06	2.87053
SRPX2	1.05741e-06	3.93039
IFITM3	1.08507e-06	2.14502
SP100	1.15289e-06	2.74164
NFIB	1.2896e-06	1.65695
WNT2B	1.2896e-06	3.15768
ICA1	1.29199e-06	2.11876
SMAD9	1.32493e-06	2.564
GAB1	1.34634e-06	1.96559
YPEL2	1.38326e-06	2.75953
DIAPH2	1.41761e-06	1.69715
ASAP2	1.48994e-06	2.2183
FGD6	1.50648e-06	2.23047
COL15A1	1.54099e-06	5.30169
S1PR1	1.54904e-06	4.72383
CAVIN1	1.60763e-06	1.92171
HDAC7	1.67529e-06	2.71643
PDCD4	1.78521e-06	1.82091
CCSER2	1.84423e-06	1.8321
LEPROT	2.00545e-06	2.3558
CMTM7	2.14321e-06	4.16997
EGFLAM	2.14326e-06	4.73629
CLIC4	2.1585e-06	1.88076
GPCPD1	2.19133e-06	1.88877
RBMS1	2.24755e-06	1.78198
IQSEC1	2.37516e-06	1.92991
SH2B3	2.44695e-06	4.23855
ELMSAN1	2.63358e-06	2.7615
ITPRID2	2.65613e-06	2.43127
PHF20L1	2.754e-06	1.89386
BST2	2.754e-06	5.6971
STX3	2.75607e-06	3.37889
CASP10	2.95429e-06	3.98766
CD99P1	3.10143e-06	2.43494
UBE2J1	3.29232e-06	2.58495
LRMDA	3.4354e-06	1.62854
CARD8	3.4354e-06	1.88708
THY1	3.51613e-06	3.68726
ELF1	3.57511e-06	1.90742
ECI2	3.61018e-06	2.39213
LIMS2	3.91213e-06	4.08672
PHLDB1	3.93444e-06	2.24645
EML3	3.97584e-06	3.56627
FGD4	4.12841e-06	1.93443
RFX8	4.26436e-06	6.37488
USP46	4.37967e-06	2.80768
RAMP2	4.43859e-06	4.73463
IL6ST	4.44977e-06	2.00873
SLC24A1	4.61548e-06	3.0916
LMCD1	4.94764e-06	3.1002
KCNMB4	5.14827e-06	3.13505
FAM214A	5.45255e-06	1.84221
CCND3	5.45799e-06	1.86052
CLIC1	5.45799e-06	3.09517
IFI44	5.61406e-06	2.50028
IFITM2	5.64916e-06	2.9225
ZNF521	5.96553e-06	1.94239
FEZ2	7.09302e-06	2.14847
RALGAPA2	7.14193e-06	2.10935
GMDS	7.40165e-06	1.7724
SOX4	7.53289e-06	3.05775
KANK2	8.29825e-06	3.41774
PFN1	8.64113e-06	2.17151
PELI1	8.80401e-06	2.23892
FKBP9	8.85075e-06	2.4129
CD9	9.73243e-06	2.70484
TSC22D1	9.77237e-06	1.6786
RAP1A	9.77237e-06	2.45163
BSG	9.83793e-06	2.25899
ARFGEF2	1.02684e-05	2.10589
ST3GAL6	1.1442e-05	2.1464
SLC16A4	1.16819e-05	4.1878
JAG1	1.21037e-05	2.69744
SLC39A8	1.24179e-05	3.01703
RHBDF2	1.31587e-05	3.05571
LRRC8A	1.34933e-05	3.00873
AL359762.3	1.41016e-05	3.20984
FN1	1.4361e-05	2.4483
NIPAL2	1.46411e-05	3.1317
ACTB	1.59214e-05	1.80479
AC019197.1	1.60883e-05	3.27013
RNF217	1.66161e-05	4.19865
CYTH3	1.76582e-05	2.36239
LSR	1.82388e-05	3.10132
TMTC1	1.83151e-05	3.66435
AC007780.1	1.89347e-05	4.62187
RPS6KA2	1.95185e-05	2.00897
ADCY1	1.97915e-05	4.25912
CBLB	2.13363e-05	2.16533
GNAS	2.17136e-05	1.68046
KIAA1147	2.20666e-05	2.75514
OSBPL3	2.29883e-05	2.14871
NCK1	2.58883e-05	2.87939
NPLOC4	2.59269e-05	1.98669
KCNQ3	2.59269e-05	3.60955
ETV1	2.59269e-05	3.71714
AC246817.1	2.59334e-05	3.98237
HERC2P3	2.62317e-05	3.12945
UFD1	2.63926e-05	2.19568
MTSS1	2.65305e-05	2.23658
LIMCH1	2.70211e-05	1.56417
MPP3	2.71022e-05	2.73186
VEGFC	2.80445e-05	2.23982
RGL1	2.82244e-05	1.87282
MFSD12	2.86292e-05	3.01653
ROCK2	2.87413e-05	1.68696
UBLCP1	2.91465e-05	2.41198
RILPL2	3.38472e-05	3.28288
BMP6	3.43219e-05	2.92069
ZBTB34	3.55154e-05	4.13698
RALB	3.74235e-05	3.78006
BTG1	3.8385e-05	2.28508
PXN	3.84772e-05	2.17988
TLE2	3.90708e-05	5.31299
EBF1	3.95925e-05	2.05865
MAP3K8	4.16506e-05	3.27887
PLK2	4.17924e-05	5.0607
C2orf27A	4.18224e-05	3.5203
CCDC85B	4.20176e-05	4.55824
C12orf57	4.25099e-05	2.59099
HADHB	4.38149e-05	2.17945
MINDY3	4.42165e-05	2.17049
SAMM50	4.55262e-05	2.50055
LOXL2	4.55262e-05	3.57322
PLCL1	4.58665e-05	2.55516
AL592183.1	4.65183e-05	1.83188
EGLN1	4.66813e-05	2.0127
CEACAM19	4.90679e-05	3.36821
PPP1R13B	4.99393e-05	2.12913
C1orf109	5.28542e-05	3.50969
HBB	5.4458e-05	2.79276
DDX5	5.65923e-05	1.83185
YBX3	5.65923e-05	1.99442
SSR1	5.74688e-05	2.11952
TMEM165	5.77537e-05	1.6421
PIGM	6.37746e-05	3.25253
LMO2	6.41942e-05	2.53618
TNFRSF1B	6.49347e-05	4.18487
TUBB6	6.77909e-05	2.31306
NBDY	6.84695e-05	2.07829
TGFB1	7.10123e-05	3.46151
AC016831.6	7.23395e-05	1.3155
RHOJ	7.4769e-05	2.36292
PTTG1IP	7.52138e-05	1.62271
CD99	7.63206e-05	1.78524
FCGRT	7.80997e-05	2.3752
RGS3	8.06979e-05	2.20947
NFKBIA	8.24659e-05	2.21452
SLC44A2	8.3071e-05	2.86931
BTBD3	8.3358e-05	2.23869
IL15RA	8.45906e-05	5.81033
RSU1	8.46086e-05	2.4814
PINK1	8.65707e-05	2.7597
IQGAP1	8.69213e-05	1.80713
MAPKAPK5-AS1	9.17673e-05	3.03812
HOXD-AS2	9.20845e-05	4.17765
INF2	9.52289e-05	3.24031
ST3GAL2	9.6833e-05	4.05983
PGM2L1	9.81689e-05	2.3959
SH3BP5	9.92561e-05	2.58534
PHACTR2	9.97124e-05	2.03329
XPNPEP1	0.000100797	2.2471
SLK	0.000109663	1.84265
CNOT6L	0.000111066	2.40708
AP2B1	0.000111815	1.63891
LPCAT2	0.000118729	4.74419
STOM	0.000119874	2.66958
TJP1	0.000125016	1.5836
INPP5F	0.000125681	2.22633
PARVA	0.00013035	2.40315
SPC25	0.000130541	2.68321
IFNAR2	0.000131388	3.08134
VASP	0.000131488	2.45463
RHOC	0.000131488	2.6786
MRPL1	0.000134332	1.90951
PVR	0.000135112	3.0035
SLFN12	0.000135266	3.08327
SPSB1	0.000137898	2.91684
ANO6	0.000140739	1.7945
FAM160B1	0.000143626	2.31237
IGF2R	0.000144707	2.0589
HERC2P9	0.000152489	1.93
CMAHP	0.000158956	2.55856
FRG1	0.00016014	2.19463
LAMA5	0.000160855	2.36175
OPTN	0.000167834	2.45218
SSR2	0.000173187	2.17664
ATF7IP2	0.000174588	2.40995
IL13RA1	0.000185293	3.00547
BACE2	0.000187013	2.17634
TFRC	0.000187457	2.02031
LINC01013	0.00018902	2.71639
MAPK14	0.000189058	2.49108
UPP1	0.000194906	3.59268
RAB13	0.000196234	4.31797
SLFN5	0.000200882	2.2269
RHOB	0.000202594	2.148
AL365295.1	0.000202594	2.93732
WASHC2A	0.000210201	2.34474
SNTB2	0.000216219	2.77647
SIKE1	0.000234977	4.80112
ARHGEF2	0.000235753	2.15402
GFM1	0.0002452	2.11057
SH3KBP1	0.00026178	2.42808
CNST	0.000265197	1.75592
MARVELD2	0.000272199	3.03322
TMC7	0.000279919	3.70048
AC020916.1	0.000282023	2.19048
KIAA0040	0.000296038	3.07566
RAB5A	0.000298108	1.76841
TMTC4	0.000306274	2.49972
AES	0.000306889	3.20406
MSL3	0.000319897	1.96818
SPRY4-AS1	0.000325445	2.36776
ITM2B	0.000329717	1.92202
UXS1	0.000337771	2.49753
ZNF83	0.0003409	1.87957
EPHA3	0.0003409	2.0821
RPRD1A	0.0003409	2.18546
FAM114A1	0.000348773	2.30316
SHC2	0.000349367	2.50603
SLC45A4	0.000357901	3.1847
GPX1	0.000371798	2.0974
FDPS	0.000379582	2.35999
AC004918.1	0.000385711	2.79147
NUMB	0.000423243	1.73905
PLA2G4C	0.00043097	2.77265
CUL4B	0.000450436	2.02359
CEP350	0.000458876	1.58185
HAGH	0.000469029	2.56197
CAP1	0.000472396	2.12286
GPR89B	0.000482052	2.24901
GUK1	0.000490247	1.79537
SHROOM1	0.000493602	3.41006
SLC35G2	0.000501533	2.16895
PLPP3	0.000531467	2.49736
EEPD1	0.000538176	1.93057
TMEM184B	0.000551625	2.09093
TSPAN9	0.000579882	2.5125
NOD1	0.000601781	2.39171
FZD6	0.000606139	2.39015
TBC1D12	0.000627411	2.31205
PPP3CA	0.000632179	1.33328
HRH1	0.000662883	2.56647
NUP50	0.000673483	2.29714
QSOX1	0.000720504	2.76652
PHACTR4	0.000726267	1.59175
PRKY	0.000744666	2.59802
ADD1	0.000772959	1.58967
ATF7	0.000776859	4.18931
LYN	0.000780281	3.49713
AC007319.1	0.000781942	2.58758
RPL38	0.000787495	3.49658
AKAP13	0.000814307	1.49854
AKTIP	0.000815356	2.9046
FBXO25	0.000820656	1.84225
DDOST	0.000825888	2.05368
BZW1	0.000852419	2.54766
ZNF710	0.000868991	2.05626
AP003108.2	0.000881249	4.01261
CD46	0.000916275	1.60172
CDC37	0.000937878	1.53538
CDH11	0.000962238	1.40959
PTBP1	0.00098672	1.88365
ZNF678	0.000987968	3.23123
ABL1	0.000989339	1.75309
CD82	0.000995628	2.06308
LASP1	0.0009962	2.27221
FARP2	0.00100452	1.67327
MFGE8	0.001005	2.54435
CD320	0.001021	2.43736
CDH2	0.0010309	1.31207
LIMK2	0.00103502	1.72832
RCC2	0.00103959	3.7457
TPM1	0.00103992	1.61019
MARCKSL1	0.00104054	1.93679
AAMDC	0.00104711	2.26751
CLCN3	0.00106995	1.79266
UBE2Q2P1	0.00107356	2.65912
TMEM245	0.00109428	1.82849
CDC123	0.0010959	1.92085
EXT1	0.00110225	1.37453
ITGA9	0.00113272	3.08457
UFM1	0.00113378	2.89292
RPS23	0.00113841	1.87419
SLC9A1	0.0011616	3.43583
ALDH1A1	0.00117706	3.80462
TXNRD1	0.00125182	1.858
PPP1R8	0.00125517	4.74693
TMEM87B	0.00126905	2.16135
WWC3	0.00126905	2.22345
CTBP2	0.00127456	1.8566
TRAF7	0.00130736	2.64892
TBC1D9B	0.00134155	1.36155
ZBTB46	0.00136882	2.81684
MANBA	0.0013729	2.59577
USP12	0.00139565	1.92553
SEMA6A	0.00140745	2.1282
RRBP1	0.0014289	1.66307
TMEM243	0.00143098	2.51017
PRKD3	0.001441	1.59762
PDXK	0.00146382	1.24678
PROSER2	0.00146382	5.15642
ATG3	0.00146707	2.84136
NRIP1	0.00146856	2.27326
PHLDB2	0.00149483	2.78699
CHSY1	0.00149718	2.19632
AFF1	0.00149802	1.55762
TECPR1	0.00151739	1.82073
STXBP5-AS1	0.00153085	3.29738
PPP3CC	0.00154045	1.8876
SPRED2	0.00154731	2.0182
AC009975.1	0.00156446	2.10037
SLC9A6	0.00156621	2.62095
PHF10	0.00163943	1.83766
IRF2	0.00165884	2.15564
ZNF281	0.00166173	2.97582
RARS2	0.00166984	2.68683
TMEM30A	0.00170187	1.97132
GRK5	0.00172857	1.93429
STAU2	0.00176339	2.04269
SLC35F2	0.0017676	2.05744
LAMB2	0.00178134	2.52198
LYPLA1	0.00178765	1.60776
ARRDC3	0.00179589	4.066
ARPC5	0.00180441	2.03047
TUSC3	0.00180987	2.0173
ZC3HAV1	0.00187288	2.62553
TMEM109	0.00188205	3.68985
SOS1	0.00189191	1.30193
WDR37	0.00189191	1.78238
MVP	0.00189191	4.1349
BARD1	0.00190225	2.68753
SCAMP2	0.0019058	2.56664
AC007376.2	0.00192164	3.31381
ZNF362	0.00194065	2.40394
SIAH1	0.00194065	2.5637
CA4	0.00194065	3.51388
RIPK1	0.00194679	1.79335
AC023509.6	0.00194679	2.51531
RNF115	0.0020008	1.29269
CALR	0.00203438	1.40444
XXYLT1	0.00203679	2.0436
RPGR	0.00208399	1.27223
CMIP	0.00209841	1.68066
SERINC3	0.0021477	1.85143
ITGAV	0.00215168	2.19568
UBE2G1	0.00215615	1.8468
FAM49A	0.00215615	2.53778
CTBS	0.0022941	3.00663
RUSC2	0.00236698	2.08581
SEC24D	0.00250028	2.32992
RAPH1	0.00253252	2.01989
CTCF	0.00253611	1.8108
ATP1A1	0.00266287	1.70997
ACTR3	0.00266287	2.03988
CNKSR3	0.00266287	2.39362
ACTR8	0.00271035	3.0713
IFNGR2	0.00271653	2.24673
NOL4L	0.00273703	2.26936
DCLRE1C	0.00273703	2.61887
GNAQ	0.00274233	1.57295
GADD45B	0.00277981	1.77861
KMT2E	0.00282458	1.344
GNB1	0.00282458	1.63814
DENND2C	0.0028368	1.75424
PARP14	0.00288835	1.86442
HES4	0.0029249	2.44405
PROCR	0.00294611	3.07911
ELK4	0.00296617	2.60562
HPCAL1	0.00304477	2.21356
TBC1D22A	0.00305116	1.6211
PHKB	0.00311416	1.66644
HGSNAT	0.0031279	1.80607
DHRS7	0.00313276	2.45259
ABL2	0.00317301	1.65077
SF3A1	0.00317301	2.4436
RFTN1	0.00317301	3.61563
CLN8	0.00319906	2.44984
CHRM3	0.00320475	3.17677
DNMT1	0.00330355	1.82377
RASSF1	0.00331646	2.67923
TXNL1	0.0033323	2.62475
GULP1	0.00334156	2.26992
HACD2	0.00334192	2.75959
STK17A	0.00334287	2.24065
STARD9	0.00347967	1.89359
TNFRSF14	0.00349942	2.9875
LARGE1	0.00353281	1.62564
MYL6	0.00359797	1.74236
LGALS8	0.00363793	2.46604
ARNTL2	0.00367757	3.15713
NFATC2IP	0.00371384	1.73607
LIMA1	0.00376979	2.20787
AL157392.3	0.00383133	2.63426
PSME1	0.00385479	1.88003
CCS	0.00387249	4.85582
RRP8	0.00395817	2.52053
KHSRP	0.00403531	3.47078
GPS1	0.00415038	2.62634
RHOBTB1	0.00416241	1.67032
UHRF2	0.00416241	1.74181
SPATS2	0.00448173	1.58622
AGFG1	0.00450165	1.99872
ACVR1	0.00452134	1.88643
DGKI	0.00456731	2.00027
CAV2	0.00458981	2.64812
OGFOD1	0.00465038	3.04548
IP6K2	0.00468932	1.39858
FAT4	0.00476301	2.84819
CLASP1	0.00478115	1.47491
PEA15	0.00481281	2.11776
NUAK1	0.00491634	2.74759
EIF4G2	0.00492711	1.49858
TMED3	0.00500325	2.94329
RASGRP2	0.00506001	3.26323
BCAP31	0.00508089	1.53005
DNASE1L1	0.00510265	2.60761
VDAC2	0.00514007	4.73498
POC1B	0.00517065	1.71305
HMGA2	0.0051941	3.21887
CTNNA1	0.00522016	1.58901
SHROOM2	0.00528208	2.24194
SKIL	0.00530133	1.80185
TRIR	0.00533392	1.80165
PKN1	0.00534934	2.05119
TRPC4AP	0.00535576	1.5856
MBNL2	0.00544049	1.35552
MCTP1	0.00544049	2.39445
MINDY2	0.00546268	1.73966
DEGS1	0.00555225	2.40426
SLC7A6	0.00556288	1.86799
PIEZO1	0.00566999	2.09229
TBC1D16	0.00577524	1.74615
TUBGCP4	0.00588623	1.91533
SRGAP2C	0.00593812	1.83291
ZNF160	0.0060052	1.63241
AC008537.1	0.00605608	1.84536
MXD4	0.00609146	2.40805
SUN2	0.0063279	1.97279
TSPAN12	0.00637778	3.88386
SETD7	0.00645417	2.45281
A2ML1-AS1	0.00649441	2.35033
PARP9	0.00662956	2.15429
PRXL2A	0.00663112	1.45183
TBC1D2B	0.00663112	1.95465
ZNF773	0.00663112	2.82778
COX5A	0.00666382	2.33306
RALA	0.00695783	1.77693
NUCB1	0.00695783	2.04235
COL8A1	0.00703411	3.6662
ARL4A	0.0072231	2.97256
ARFGEF3	0.00743136	1.66571
TRAM2	0.00747797	2.96517
AC015923.1	0.00775262	5.26411
KLF7	0.0077874	1.6939
AGPS	0.0077874	2.32642
AL390728.6	0.00785456	2.35527
ECD	0.00795453	1.74417
MFAP3	0.00799106	2.05409
RAC1	0.00799106	2.07493
FBXO33	0.00801916	2.42098
DDX52	0.00820544	1.89919
PIP5K1C	0.00834379	2.4638
BFAR	0.00836436	1.84732
OAF	0.00846429	2.69171
MIR181A2HG	0.00848626	2.19143
SP140L	0.00848626	2.85563
NEPRO	0.00855777	1.97457
AVL9	0.00857412	1.56111
HIP1	0.0085932	1.52031
FOS	0.00859915	0.818677
ZNF69	0.00861591	1.76028
REPIN1	0.00863205	2.54766
ZUP1	0.00863205	2.58563
TFPI	0.00868635	2.93016
ARMC8	0.00880832	1.31134
TGOLN2	0.00885852	1.77971
AGAP3	0.00885852	1.98983
NOVA2	0.00885852	2.70494
ADSS	0.00891737	1.64671
CAPNS1	0.00906169	2.15205
HEXB	0.00920743	1.99974
RPS27L	0.00920743	3.13816
VPS37A	0.00922441	2.01626
RYBP	0.00931005	1.6984
TSPAN18	0.00931893	2.77295
STRN	0.00936625	1.61922
FAM49B	0.00942181	1.55003
CEP68	0.00953559	1.90613
PDE1C	0.00957723	2.33117
RPS16	0.00959596	1.41845
UTP4	0.00967975	2.64318
SNX17	0.00983209	2.60513
NTN4	0.00988512	2.86051
ZNF791	0.00990836	1.74834
NFS1	0.00997402	3.16855
ST7L	0.00999732	1.69277
WDR27	0.0100128	2.46004
PAPSS1	0.0100435	1.97676
ZFX	0.0100873	1.86527
HOPX	0.0101358	4.50131
ZNRF1	0.0101664	2.27209
MCM9	0.0103933	2.09506
OSTF1	0.0103933	2.23209
AL139807.1	0.010402	3.11732
SYPL1	0.010526	2.13911
SNCA	0.0105314	1.89809
RCAN2	0.010545	2.5994
RASSF2	0.0105503	2.71346
ITGB1BP1	0.0106526	1.88418
NDUFB3	0.0106584	2.53726
RPL23	0.0108082	1.92134
TMC1	0.0108082	1.98065
DELE1	0.0109254	1.62755
EMP2	0.0110724	2.62126
AMN1	0.0111158	2.03116
RIPOR2	0.0111782	1.51476
CYBA	0.0111782	1.94481
RGS6	0.0114137	1.67044
NDUFA3	0.0114506	2.19668
PRELID1	0.0116107	2.58719
ETV6	0.0116449	1.56026
TMEM9B	0.0116609	2.07254
AC021078.1	0.0116848	1.67592
ADAM9	0.0116987	2.10355
SYNJ2	0.0117816	1.88984
EDNRB	0.0118575	3.00371
TMEM50A	0.0119336	2.20039
OXA1L	0.0120703	2.7541
PTPN18	0.0123048	4.43306
CAST	0.0124492	1.5508
ARHGDIA	0.0124867	2.21753
STIM2	0.0126702	1.54735
CRELD2	0.0126937	2.30427
USP34	0.0127926	1.2154
AGTPBP1	0.0130948	1.59452
MAOA	0.0130948	2.15563
ARHGAP27P1-BPTFP1-KPNA2P3	0.0130948	2.34131
DGKD	0.0132106	1.65662
MCM3	0.0136751	2.18431
CD2AP	0.0137064	1.59967
NID2	0.0137202	1.4187
UGGT1	0.0137202	1.85196
RCBTB2	0.0137432	1.64889
TMEM33	0.013878	1.92694
CNTNAP3B	0.0139992	2.04123
PHF12	0.0140206	1.86115
MBD4	0.0141552	2.48035
LHFPL2	0.0141755	1.78804
MTMR6	0.0141755	2.04024
GLRX3	0.0142416	1.93432
NLRP1	0.0143367	2.11804
FOCAD	0.0143972	1.28463
NKRF	0.0143972	3.73884
B4GALT6	0.0144228	3.3615
BUB3	0.014435	1.90569
ITSN2	0.0144425	1.3905
PEAK1	0.0144425	1.42622
ZNF800	0.0144425	1.78654
IFI27L2	0.0144425	2.4122
TPK1	0.0144425	2.76525
RRAS2	0.0146312	2.01402
ZNF264	0.0146609	2.05572
RAPGEF3	0.0147207	2.05816
FLNB	0.0150509	1.69686
SERGEF	0.0150509	2.0916
PABPC1	0.0150954	1.18988
FKBP5	0.0151899	1.50625
ABCC5	0.0154555	2.07054
MIS18BP1	0.0154775	1.67686
EPHA4	0.0154932	1.69793
PSME3	0.0155056	2.56314
ACOX3	0.0156361	2.68292
RPS6	0.016077	1.38062
TMEM50B	0.0161386	1.89593
DLD	0.0161386	2.25707
CTSB	0.0161447	1.59253
TAGLN2	0.0164054	1.93987
GHR	0.0165964	3.88268
SPDL1	0.0167288	1.90966
CCDC59	0.0167456	1.92779
GFOD2	0.0167456	2.04967
ANKS1A	0.0170387	1.13987
KCNC1	0.0170509	3.61579
LSG1	0.017354	1.72839
STK25	0.0173689	1.61824
SGMS1	0.0174195	1.65584
ACBD5	0.0174508	2.34784
BAZ1A	0.0174924	1.54717
EIF3D	0.0174924	1.64847
ZNFX1	0.0174924	1.76826
PPIB	0.0178903	1.61658
ENTPD4	0.0179876	1.8673
NIPA1	0.0181815	2.02575
NUDT3	0.018445	1.58499
SMURF2	0.0184605	1.17238
2021-09-06	0.0185888	3.70037
TMCO4	0.0186527	2.63714
ORAI2	0.018707	1.68707
CDK6	0.0187481	2.89836
SMPD1	0.018865	4.00652
SLC12A2	0.0191169	2.06846
PSMD14	0.019117	1.64396
SH3D19	0.019278	1.30318
IQGAP2	0.019278	1.32161
DAPK3	0.0193701	1.52566
ATAD2	0.0193701	1.58075
KBTBD2	0.0193701	2.35374
FRG1BP	0.0194587	2.3204
CCDC25	0.0196893	2.09953
KIAA1671	0.0198093	1.3599
PPIA	0.0198093	1.69376
BEND7	0.0198093	1.99954
RPL10	0.0198093	2.03921
BAG3	0.0198187	1.65959
SWI5	0.0198187	3.02978
IGF2BP2	0.0201261	1.1387
C2orf92	0.0202139	2.18112
NUDT5	0.0204678	1.67367
CMTM6	0.02053	1.85656
ACKR3	0.0205944	2.03338
RABAC1	0.0207301	2.33502
PLSCR1	0.0210204	2.24643
DDRGK1	0.0211963	2.31959
DEPTOR	0.0212226	2.29801
SURF4	0.0212664	2.38641
APLF	0.021468	2.12017
WRNIP1	0.0214812	2.31143
DFFA	0.0215886	1.65147
DIAPH2-AS1	0.0219962	3.14899
HERC4	0.0220281	1.30309
ACOX1	0.0222333	2.10644
SHISA5	0.0225001	1.6846
RIN3	0.0225001	1.89298
EML1	0.0225675	1.56746
PGS1	0.0226341	2.44515
ILF2	0.0226701	1.95564
MON1B	0.0226701	2.20324
SNRPG	0.0226701	2.20465
AFAP1	0.0226701	2.58135
POC1B-AS1	0.0226788	2.55809
S100A13	0.0226788	2.6739
RABEP2	0.0226989	1.84376
SRI	0.0228847	1.47152
ATP5PF	0.0229842	1.83043
CELF1	0.0229995	1.58349
EIF1AX	0.0232575	1.59337
ATP5MD	0.0233056	1.72199
ATOX1	0.0233727	2.39973
SUSD6	0.02338	1.90081
ELL2	0.023463	1.69179
EXOC2	0.0239859	1.46721
PXDC1	0.0243928	2.22187
BDH2	0.0243975	2.13558
ZNF37BP	0.0245308	1.60236
POLB	0.0245308	1.79876
STYX	0.0245381	2.28845
SLC25A5	0.0245737	1.89878
AP2S1	0.0245951	2.09207
TGFBR3	0.0246703	1.67158
PNPLA6	0.0247251	1.88228
STX4	0.0247575	1.94017
ANKRD17	0.0248815	1.21455
TXNDC17	0.025273	2.51567
UGDH	0.0254054	2.33673
SNRNP48	0.0255273	2.36115
FLOT2	0.0255389	1.97389
GSTA4	0.025576	3.0714
FAM214B	0.0256151	2.54143
AP4E1	0.0256618	2.91812
SNHG7	0.0260418	2.29879
PDCL	0.0260579	2.69869
NR2C2	0.0261299	1.35956
PRKX	0.0262516	1.607
NUP205	0.0263548	1.80767
GEN1	0.026369	2.09377
TCIRG1	0.0263736	3.82772
SYCP2	0.0265479	2.75125
TNFRSF25	0.0265941	3.13847
AC073896.1	0.0266024	2.3518
HEY1	0.0266373	1.83984
GPD2	0.0266392	2.24627
SELENOW	0.0266526	1.47378
PRKAR1A	0.0267996	1.68968
HAVCR2	0.026918	2.57178
ABCA3	0.0273067	1.7963
MPHOSPH6	0.0274944	2.05647
TLN1	0.0276472	1.50273
LARP4B	0.027662	1.52458
RAP1GDS1	0.0278796	1.40081
PDIA3P1	0.0278796	2.07583
ZNF75D	0.0279193	2.27482
MYDGF	0.0279351	1.68258
INPP5B	0.0279351	2.45741
CDR2	0.0280291	1.84217
RECQL	0.0280655	1.7658
SMCHD1	0.0281439	1.17133
GSTO1	0.0282776	2.23878
CDC27	0.0284808	1.40809
RNFT2	0.0284808	3.09456
UQCC2	0.0284845	1.8322
AMOTL1	0.0284937	1.68998
PNP	0.0285895	2.86153
TNK2	0.0287166	2.53815
COQ2	0.0289379	2.9464
BBIP1	0.02916	1.581
TCF7L1	0.0291661	1.47738
COG5	0.0291735	1.26739
C5orf22	0.0291735	2.14282
ELOA	0.0292412	1.9305
WAC	0.0295007	1.28686
RPL3	0.0295463	1.83044
MKNK2	0.0295463	2.06736
CBL	0.0295893	1.81036
MAP2K3	0.0296015	3.1589
ATP10D	0.0298671	1.87651
CDH18	0.0299763	2.99652
PPA1	0.0300957	2.29271
NPEPL1	0.0300957	2.99093
ALDH18A1	0.0303578	2.16545
TSR2	0.0303578	2.70772
ZNF143	0.0306468	2.1005
DPM2	0.0306664	2.21347
ZBTB11	0.0310304	2.92585
MAST2	0.0311901	1.5747
ATP6V1E1	0.0312572	2.23797
VRK2	0.0313345	1.52684
LBR	0.0315943	1.59367
P3H4	0.0318061	1.85153
CD151	0.0321412	2.01777
CALM1	0.0322053	1.177
EMC4	0.0324394	1.91432
HSBP1	0.0324776	1.46337
PRRC1	0.0324776	1.99982
ATP13A2	0.0327262	2.37486
POP4	0.0327337	3.7197
TM9SF3	0.0328854	1.46538
PREP	0.0329085	1.72316
AVEN	0.0329999	2.64789
SEC24B	0.033055	1.45814
YIPF1	0.033055	2.22456
CDH13	0.0331457	1.53842
EYA3	0.0331457	1.7066
GPATCH2	0.0331752	1.4833
TRMT112	0.0336989	1.88047
RNF103-CHMP3	0.0337234	3.19521
SEC23A	0.0338108	1.73546
DHX32	0.033936	1.52227
AOAH	0.0341562	4.16331
ETF1	0.0342874	1.60265
BROX	0.0349134	2.2053
PDIA3	0.034972	1.51816
PEX26	0.034972	2.4326
RNF187	0.035085	2.3031
ABHD12	0.0350903	2.0023
PXDNL	0.0352202	2.5907
PLAGL1	0.0353023	3.33878
TMEM173	0.0353687	3.23371
NARF	0.035644	1.7668
THAP2	0.0357078	2.38644
RPL27A	0.0357688	1.249
YTHDC1	0.0357833	1.41161
PQLC3	0.0358134	3.1278
JPT1	0.0360347	2.43
FNTA	0.0360508	1.96727
LAPTM4A	0.0360551	2.07848
SLBP	0.0361305	1.75904
ATP6AP1	0.0364411	2.19177
FBXO31	0.0365186	2.07287
HELLS	0.0366787	2.46338
FNIP2	0.0366904	1.49809
MFSD6	0.0367222	2.23866
RB1	0.0368194	1.36236
ZNF782	0.0368711	1.7799
ATXN7	0.0368904	2.20265
SCAND2P	0.0369837	1.71996
AL450384.2	0.0370698	2.38047
ESCO1	0.037293	1.57018
ABCE1	0.0379968	2.15975
PLOD3	0.0380084	1.60292
OS9	0.038047	1.53032
CCDC85C	0.0381447	2.22675
RPN1	0.0385037	1.8022
RELCH	0.0386656	1.47754
APOOL	0.0386656	2.04135
COPB1	0.0387336	1.42338
MOSMO	0.0387652	1.60213
LHPP	0.0388733	3.29309
LSS	0.0390611	1.86477
ADGRG1	0.0390897	1.80539
CTSA	0.0390897	1.84888
KMT2D	0.0392026	2.32866
SEC31A	0.0392497	1.45384
PFDN4	0.0393117	2.06141
TYW3	0.0393927	1.78758
SLC38A1	0.0395252	1.86184
PIK3C2A	0.0395679	1.41504
COLGALT1	0.0395679	1.55312
SLC38A2	0.0395679	1.91824
EXOSC1	0.039683	2.29834
PACS1	0.0402591	1.55845
ZNF37A	0.0402948	1.52692
EFCAB14	0.040548	1.58408
FAP	0.0409135	2.43358
SIRT5	0.0409215	1.77064
ATF4	0.041028	2.20744
GOLGA6L9	0.0416364	1.9629
RRP15	0.0417691	2.25777
MAP3K11	0.0422832	3.14279
SSBP1	0.0423167	2.00928
SEC23IP	0.0423617	1.50632
HIGD2A	0.042443	2.19385
TBC1D1	0.0428214	1.69332
CSNK1D	0.0429614	1.98264
NDUFA5	0.0430949	1.32794
CCDC3	0.0431344	3.51142
HECTD2	0.0432466	1.68312
STARD3	0.043471	1.78001
TMPO	0.0435425	2.22361
UQCRC2	0.0444142	1.93202
SNAP23	0.0444142	1.96666
FAM181B	0.0444142	1.98086
IFFO1	0.0444142	2.31553
KLHL4	0.0444142	3.10756
ATG13	0.0446597	2.06704
MRPS21	0.0450074	1.37422
FGD5-AS1	0.0450074	1.48863
RER1	0.0450074	1.79949
ZNF100	0.0450255	2.85112
RHBDD3	0.0451071	2.27508
GBF1	0.0452573	1.34791
BAD	0.0457079	2.85675
PCGF2	0.0460302	2.55272
WDR1	0.046699	1.73797
EIF4E2	0.0467714	2.08249
DDHD1	0.0468355	1.4437
PIP4K2A	0.0468355	2.21491
QRICH1	0.0471023	1.87583
C19orf25	0.0472171	2.27234
FAM107A	0.0473416	1.74517
XIRP2	0.0473416	3.26785
ARMCX3	0.0475198	2.00348
AKAP7	0.0480157	1.79421
SERF2	0.0484719	1.47739
SLC9A9	0.0484744	2.11556
APBB1	0.0485135	2.02516
PRKCI	0.0488708	1.8285
GATAD2A	0.0489128	1.73987
THOC5	0.0490624	3.92333
TIPARP	0.0492873	4.67469
SLC12A6	0.0493614	1.668
GDI2	0.0495745	1.60643
APPL2	0.0497445	1.62649
TMEM8A	0.0497765	3.26781
RPS12	0.0498118	2.37807
PPP2R5A	0.0498152	2.11611
RMND1	0.0501442	3.15917
TAF8	0.0502596	2.21658
NPTN	0.0507634	1.53115
MYO5C	0.0507743	1.32472
TRIM25	0.0508107	1.96652
NTAN1	0.050837	3.05242
SREK1IP1	0.0508456	1.69456
GAS6	0.0511566	3.8892
TBCB	0.0512717	1.49244
PEPD	0.0513479	1.82845
RC3H2	0.0513596	1.52692
MTMR12	0.0517297	1.89384
CYTH2	0.0521667	1.7074
MARCKS	0.0521928	1.6249
VEZT	0.0522136	1.52438
SELENOK	0.0522136	3.62613
ABHD2	0.0523461	1.48021
FAM118B	0.0528456	1.72146
NUS1	0.0528456	4.6646
TOMM20	0.0528699	2.16915
DCC	0.0529574	2.34687
DHX33	0.0529795	3.33698
ERC2	0.0530646	1.78709
STX7	0.0531395	1.71479
SNX13	0.0534531	1.5486
CYTOR	0.0534531	3.52211
ZFAND3	0.0537061	1.11406
PKD2	0.0537836	1.34018
TENT5A	0.0537836	1.87245
EIF4EBP2	0.0537836	2.49686
TPCN2	0.0538208	1.9421
ACP2	0.0538208	2.45781
CHD3	0.0539191	1.51567
TIAL1	0.0539504	1.87178
CNOT8	0.0541412	2.00569
ZBTB8A	0.0541412	2.39835
DRAM1	0.0543279	2.66652
IDH1	0.0549376	2.17749
GIT1	0.0550893	1.83986
SRSF7	0.0551692	1.2651
OSMR	0.0553562	1.70039
AC006213.2	0.055699	1.97954
GNPTAB	0.0561295	1.51585
CNBP	0.056254	1.81415
MBD6	0.056254	2.01844
SMNDC1	0.0562553	2.38036
SYNCRIP	0.0562753	1.84794
CHST15	0.0562753	2.29325
SCML1	0.0566013	2.59584
APAF1	0.056768	2.11769
MIR29B2CHG	0.0569525	1.74408
CD164	0.0574135	1.90715
ISPD	0.057427	1.72419
SPCS2	0.0575885	1.74875
JAM2	0.0579221	2.3521
SH3BGRL3	0.0579223	2.07816
SRD5A1	0.0580712	2.28333
CARM1	0.0583545	2.20595
SNX29	0.0583746	1.27187
SNX3	0.058407	1.39553
GIPC2	0.0584663	2.49223
RPS19BP1	0.0585354	1.73902
HDAC2	0.0585354	1.77948
DNAJB4	0.0586976	2.15445
2021-09-09	0.0591438	1.70436
KAT6B	0.0592159	1.35389
DCAF1	0.0592159	1.6703
TRIO	0.0593956	1.04312
NFE2L1	0.0593956	1.4384
LAP3	0.0593956	2.6334
RPS11	0.059474	1.36831
BACH1	0.059474	1.58891
MYOM1	0.0598239	2.28553
PLAA	0.0598357	1.73221
E2F3	0.0598387	1.82302
ANKFY1	0.060344	1.72407
CFL1	0.0603881	1.38021
NFATC3	0.0604223	1.32098
SENP7	0.0606606	1.36107
SEMA6A-AS1	0.0611361	2.41995
MYO15B	0.0613433	1.9544
RPP14	0.0613433	2.44225
CAMKK1	0.0613764	2.87257
RAB10	0.0615887	1.41492
FLOT1	0.0615887	1.69392
ASB8	0.0620951	2.55229
UBN1	0.0622758	1.6722
C2orf50	0.0623192	1.56579
PDE8A	0.0623972	1.48479
PITPNC1	0.0625819	1.31422
CISD2	0.0627419	1.82387
KCTD12	0.0627419	2.69372
LGR6	0.0627419	Inf
ABCC10	0.0631147	2.24124
CHMP3	0.0634306	1.99704
CPEB3	0.0635754	1.77396
EMG1	0.0635754	2.39794
MBD2	0.0636012	1.59386
ATP5MG	0.0638309	1.42865
PRMT1	0.063935	2.17037
DLGAP4	0.0641019	1.40899
PARP4	0.0643646	1.14491
PRKD1	0.0644453	1.30572
METTL25	0.064669	1.46305
PML	0.064669	2.68953
CCNT1	0.0647323	1.56003
BCAP29	0.0647323	1.92842
SEC61A1	0.0647323	2.14431
ZNF449	0.0649466	2.02683
NAT9	0.0653892	1.80236
POLR2B	0.0655351	1.57463
TNFRSF1A	0.0655393	1.95565
POLR3F	0.0657411	2.44112
VIPAS39	0.0658572	1.9205
ATRX	0.0659093	1.05071
AP2A1	0.0659578	1.5991
EPC2	0.0663285	1.51772
CALCOCO2	0.0666707	1.4344
SLC31A1	0.0666707	1.76818
EVA1C	0.0668536	1.20364
GRAMD1A	0.0673422	1.4443
MACO1	0.0674574	1.50033
TNS1	0.0674574	1.69472
AC078883.1	0.0674733	2.01288
IQCJ-SCHIP1	0.0676314	1.65373
KLF13	0.0676314	1.89994
SARNP	0.0676314	2.72871
ACTR2	0.067833	1.50333
EIF2A	0.067833	2.27997
ITPKC	0.0678614	1.94992
SNRPB2	0.067938	1.81458
SMAD2	0.0681397	1.51095
MRPL18	0.0682533	2.2493
ARF4	0.0685227	2.38087
NCBP3	0.0687918	1.69894
GBP2	0.0690658	2.04045
PSMD10	0.0690658	2.05017
LDLR	0.0690658	2.06558
PAXIP1-AS2	0.0690658	2.24649
EAPP	0.0691248	1.37853
SERPINB9	0.0691248	2.42219
TMEM106B	0.0693514	2.38367
RASSF3	0.0695305	2.06815
MTND2P28	0.0697554	1.74547
AGAP1	0.0700273	1.12177
CAB39	0.0701961	1.24677
TANK	0.070695	1.13111
TMEM181	0.0711874	1.63553
DDHD2	0.0712669	1.89438
KIF13B	0.0714409	1.84336
TPT1	0.0717768	1.338
EIF5B	0.0718946	1.33751
RSBN1	0.0721809	2.38944
GPS2	0.0721809	3.45777
ASL	0.0722997	1.85688
SMAD3	0.0724165	1.57582
NDST1	0.0724246	2.15372
TOMM70	0.0725494	2.05707
HDAC1	0.0725494	2.17228
NFATC4	0.0726813	3.0679
INTS1	0.0729691	1.99817
AKAP17A	0.0730926	1.49803
GOLGA7	0.0735914	1.73894
TRAF5	0.0735914	1.95608
APRT	0.073809	1.67774
CAMLG	0.0738377	2.74341
NAXD	0.0738497	2.1813
DLGAP4-AS1	0.0738971	2.8086
SPTLC2	0.0740883	1.53694
ZNF440	0.0742262	1.35
PANK2	0.0742262	1.55714
CUEDC2	0.0744723	1.90785
NADK	0.0745032	2.74493
PIGF	0.0745723	1.80501
AP005230.1	0.0746143	2.99526
DARS	0.074661	1.63048
NPDC1	0.0751522	1.32769
PMEPA1	0.0752811	1.51992
ARSB	0.0754132	1.97815
ZNF354B	0.0757787	2.03578
SDCBP	0.0762841	1.41955
MED21	0.076454	3.96494
MPZL1	0.0765145	1.35059
AAK1	0.0765442	1.43071
PIAS2	0.0773684	1.74291
MFHAS1	0.0774753	1.33372
FAM118A	0.0776707	1.53857
MRPL47	0.0777642	2.1851
TENT4B	0.0781837	1.77661
TGIF1	0.0781837	3.01444
STK4	0.0784952	1.33504
AP3B1	0.0785138	1.33783
SPATA5	0.0792025	1.36926
AC079760.1	0.0792203	1.95895
RAI1	0.0798974	1.80046
ZNF430	0.0799972	1.66842
MRFAP1L1	0.0801136	1.81517
RTCA	0.080165	1.89032
ATP11B	0.0804349	1.27997
AL132780.2	0.0814879	2.28955
C9orf85	0.0816501	1.63064
SRGAP2	0.0816702	1.29358
TCTN3	0.0818216	1.69132
CRYL1	0.0818693	1.65409
SEMA3A	0.0818693	1.95703
HES1	0.0820771	1.35915
RPS27	0.0825194	1.22013
METTL9	0.0825194	1.47088
PEX13	0.0827182	1.89804
EDRF1	0.0830065	1.39155
PTS	0.0831376	1.55693
SPTLC1	0.083778	2.05432
BCL10	0.0846753	1.91745
PANK3	0.0850542	1.75627
SMC2	0.0850783	1.76871
PCED1B	0.0856992	1.75899
RNF141	0.0856992	2.00763
VPS35L	0.0858013	1.28804
CHIC2	0.0858013	1.45341
PRDX1	0.0858182	1.91327
NNMT	0.0858761	2.18077
COX5B	0.0858761	2.23327
SNX14	0.0861571	1.38714
DGKZ	0.0866312	1.60732
PKIG	0.0866319	2.02537
AL596220.1	0.086695	2.11392
TFP1	0.0870178	2.75743
ACER3	0.0872263	1.56118
RPS15A	0.0873928	1.47211
NME1	0.0873928	1.98156
OFCC1	0.0874627	2.15614
TMED4	0.0877482	1.67425
CHD1	0.0878623	1.06454
BLCAP	0.0878826	1.59168
CMAS	0.0879087	2.87966
ZFC3H1	0.0879635	1.4042
RPS8	0.0880315	1.39065
SSH1	0.0880315	1.47522
PLEKHB2	0.088143	1.5374
CHST12	0.0886584	2.14898
LATS1	0.0886606	1.45113
DAG1	0.0886606	2.09132
EIF1	0.089327	1.95668
SLCO3A1	0.0895456	1.52504
PIKFYVE	0.0897262	1.49349
SLC37A3	0.0898201	1.62071
DENND6A	0.0898438	1.89231
LRIF1	0.0899372	2.02522
LRRFIP1	0.0901327	1.3432
EIF4H	0.0905806	1.40388
AL359706.1	0.0913514	2.1295
MYO1C	0.0913514	2.39969
PPP6C	0.091428	1.67424
VPS26C	0.091428	1.94678
STUB1	0.0916108	1.57533
EIF3K	0.0918141	1.38187
BAG6	0.0920208	1.8426
MTIF2	0.0920233	2.08243
SZT2	0.0922113	1.65413
TKT	0.0922318	2.19171
NDFIP1	0.0922942	1.38822
REST	0.0923079	1.45969
TPP1	0.0925812	2.01232
SLC25A28	0.0925812	2.10311
TBC1D8	0.0925936	1.434
SELENOP	0.0925936	1.74047
SPART-AS1	0.0925936	2.13017
FAM126A	0.0925936	2.25285
PLEKHO1	0.0925936	2.51542
ZNF252P	0.0928654	2.03151
ABCB7	0.0933833	1.21635
ELP6	0.0933833	1.90781
SUGP1	0.0933833	2.05084
SCAMP4	0.0933833	2.17623
POT1-AS1	0.0934056	1.82744
PIP4K2B	0.0934617	1.7482
ZNF41	0.0934617	2.36972
BTBD10	0.093468	1.63509
KIN	0.093725	1.5044
PDAP1	0.093725	2.24882
RAB40C	0.0939337	2.07654
FRYL	0.094049	0.959754
DYNLRB1	0.094049	1.41986
AP1G1	0.0941084	1.39904
ZNF106	0.0947079	1.06986
SUSD1	0.0947079	1.39618
RXRA	0.0949982	2.23109
SYTL4	0.0954113	2.72426
SH3GLB1	0.0954436	1.66161
SPRED1	0.0960515	2.01099
CHTOP	0.0961618	1.4065
MGMT	0.0966395	2.11472
DSTN	0.0967952	1.42995
G6PC3	0.0967952	2.20232
NAT10	0.0969321	1.79067
ARHGEF9	0.0970274	2.34908
GPX4	0.0973519	1.77715
HDDC2	0.0973766	2.06569
CHCHD2	0.0978255	1.42578
SLC10A7	0.0978322	2.34404
KCTD8	0.0978322	4.20803
ANKRD13A	0.098076	1.57572
ANGPTL4	0.0981292	1.29233
SAMD9L	0.0983861	1.38547
HIPK1	0.098435	1.21263
SND1	0.0986366	1.6246
TUBB	0.0986396	1.43228
LRRCC1	0.0986396	2.47719
R3HCC1L	0.0996514	2.07093
TCHP	0.0997147	1.54556
CTSD	0.100207	1.61603
CRIP2	0.100389	1.68434
STAU1	0.10045	1.75121
GTF3C3	0.10081	1.52078
MAGOH	0.10162	1.75087
AURKAIP1	0.101977	1.86359
PABPC4	0.102011	1.71969
AL512791.1	0.102018	2.58355
CARNMT1	0.103613	1.53844
ELOB	0.103613	1.80781
SELENOS	0.104103	1.9132
AC093249.2	0.104103	2.62118
GRHPR	0.104401	1.87561
NCAPD2	0.104675	1.67558
TXLNGY	0.104797	1.68069
TFB2M	0.104797	2.08312
BHLHE40	0.104955	1.68083
TGS1	0.105063	1.47266
AC007681.1	0.105191	2.12691
LMAN2	0.105349	1.54005
CC2D1A	0.105411	1.59646
COTL1	0.106164	1.66518
ZNF354A	0.106164	2.1875
PPCDC	0.106489	1.66339
LSM3	0.106489	1.8136
KDELR2	0.106489	2.5094
SLC20A1	0.106626	1.56757
SEC11A	0.106626	1.70031
HNRNPH2	0.106626	1.83662
TRIP4	0.106675	1.60021
COG4	0.106873	1.18522
PDS5A	0.106873	1.21455
MOB3B	0.107151	1.62048
PSMF1	0.107746	1.4419
ITPRIPL2	0.108356	2.25052
RPS7	0.108478	1.29888
SNAP29	0.108511	2.45418
EIF4E	0.108589	1.61047
ZNF420	0.108891	1.75001
FLAD1	0.108891	1.82844
NRDE2	0.108934	1.40074
R3HDM4	0.109072	2.09538
ARFGEF1	0.109439	1.31312
APPBP2	0.109511	1.27015
MMS22L	0.110018	1.58342
IST1	0.110254	1.6486
RAB11A	0.110417	1.44615
ABHD3	0.110515	1.76946
H3F3A	0.110554	1.74339
RAB18	0.110554	1.83028
TBC1D9	0.110585	2.59961
ERLEC1	0.110906	1.18154
ARHGAP23	0.111008	1.99949
MAGT1	0.111215	1.36944
XYLT1	0.111414	2.05058
APOL2	0.111735	1.81693
PRKACB	0.111777	1.34015
APLNR	0.111782	1.51636
LRRFIP1P1	0.111782	1.93872
ZNF217	0.111782	2.45693
DNAJC5	0.111782	3.78069
EIF1B	0.111787	1.32006
HSP90AB3P	0.112457	1.80633
ARHGAP4	0.112457	2.5881
GSAP	0.113441	2.05272
PSMD1	0.113836	1.37692
SINHCAF	0.114424	1.9864
SOS2	0.115711	1.19877
ATL3	0.115711	1.6382
MFAP1	0.11582	1.84767
FAM177A1	0.116525	1.73171
PLEKHA2	0.116525	2.38704
HSP90B2P	0.116525	2.79861
FAF1	0.116664	1.17813
EIF3A	0.11686	1.17498
LIMS1	0.11686	1.31928
CPSF1	0.116922	1.4657
AGAP6	0.116922	1.5525
ARF3	0.116922	2.05302
PPP4R1L	0.117202	1.84791
RYK	0.118096	1.40534
RAB11B	0.118364	1.73358
FAM85B	0.118459	2.89051
NORAD	0.118565	1.24464
SMAP2	0.11921	2.02337
PIK3CA	0.119447	1.21591
RPL6	0.119529	1.51031
ZFP14	0.119529	1.52735
AC114763.1	0.119529	2.20841
LDLRAD3	0.120093	1.24325
KHDRBS3	0.120519	2.66004
ELF2	0.120879	1.26073
ARF1	0.120879	1.85499
MED23	0.121213	1.66524
PLPP5	0.121568	1.55904
MRPS14	0.12204	1.8487
B4GALT1	0.122073	1.91103
SDAD1	0.122691	1.35817
UBXN1	0.122866	1.63325
HERPUD2	0.123465	1.53331
PHF2	0.123465	2.03426
MAP4	0.123686	1.03553
AFTPH	0.123783	1.60715
LDHA	0.12383	2.82741
TMX1	0.123953	2.96947
NKTR	0.12408	1.18083
NAF1	0.12408	1.50376
ARL8A	0.124533	1.94643
PCDH11X	0.124533	2.5003
DNAJC3-DT	0.124559	1.98678
USP48	0.124731	1.291
ID1	0.125175	1.50589
STXBP5	0.12521	1.49054
MYO18B	0.125385	2.85786
CMPK1	0.125405	2.39002
TRAM1	0.125575	1.42929
SHOC2	0.125588	1.17725
ZFHX3	0.12566	1.28097
UBR4	0.12566	1.76531
RPS21	0.125693	1.36322
SH3BGRL2	0.125972	2.05968
RFX7	0.126137	1.35035
PYGB	0.126538	1.82754
TTC13	0.12655	1.69831
SNTG2	0.126834	1.12618
ANGEL2	0.127497	1.9387
GATC	0.127673	2.02312
SALL2	0.127706	2.19668
FOXP1	0.127982	1.24785
NAPG	0.128039	1.71181
UBE2V1	0.12853	2.44478
TAF11	0.129043	1.22925
IFI6	0.129043	1.28217
ZNF718	0.129043	1.92239
AKT3	0.129294	1.10892
CCNYL1	0.129294	1.67792
GTF2H5	0.129354	1.94668
TSFM	0.13005	2.74771
AP3D1	0.130078	1.21359
SMIM10L1	0.130258	1.7511
INTS6	0.130595	1.41597
UBTF	0.130595	1.50757
DAB1	0.131168	1.46973
SLC17A5	0.131618	2.07192
AC011287.1	0.131793	1.75045
VPS37B	0.131832	1.66807
MARK2	0.131971	1.59996
PDLIM5	0.132386	1.24733
SLC9A8	0.132386	1.49887
ZNF821	0.132503	1.7607
SDF4	0.132503	2.69107
ACIN1	0.132537	1.26873
DNM3	0.132659	1.78809
ELAC2	0.132659	1.90247
RIOK1	0.132659	2.17822
SH3BP4	0.132921	1.84334
TTC31	0.132921	1.96132
LINC01473	0.132943	1.65807
FAM107B	0.13392	2.09583
KCTD13	0.134746	3.26681
ZC3H7B	0.134912	2.15867
RAB1A	0.135185	1.38552
AP4S1	0.135185	1.93854
PNRC2	0.135233	2.30706
CDS2	0.135426	1.86118
CHURC1	0.135943	1.27725
GLCE	0.135943	2.4217
LINC02196	0.136405	2.39797
SLC35B4	0.136616	1.82578
SLAIN1	0.136948	2.58298
APPL1	0.136997	1.45989
VAPB	0.13709	1.43199
CLPX	0.13709	1.48212
MYSM1	0.137736	1.50438
RPS19	0.137736	1.52424
MALT1	0.138015	1.64989
DDX58	0.138333	1.72781
FBXL3	0.138333	1.26377
BEX4	0.138605	1.82894
ZNF189	0.138766	1.76179
MTHFD1L	0.13897	1.27702
NAA20	0.13897	1.65812
ST6GAL1	0.139304	1.28769
LRRC43	0.139304	1.79026
N4BP1	0.139777	1.52009
RPL13A	0.139777	1.66924
TRIM56	0.139932	1.21909
PDZD8	0.139932	1.60477
GK	0.140479	1.50486
NIN	0.140797	1.42887
GBE1	0.141671	1.2644
SMIM14	0.142076	1.71498
OSMR-AS1	0.142357	1.8014
VAMP2	0.142528	1.70297
POLR2C	0.142749	1.80592
SNHG3	0.14281	1.55534
RPS18	0.142854	1.60417
LIG3	0.142854	2.22437
NSMCE1	0.142915	1.89798
SCFD2	0.143308	1.42768
HSPB1	0.143545	1.41637
PRR5L	0.143948	1.49058
BOD1	0.143962	1.15259
EEA1	0.144197	1.24428
ANKH	0.144239	1.14551
TMEM267	0.144508	1.85917
GSG1L	0.144508	2.14195
GTF3C5	0.14523	1.82189
PPP1R12C	0.14523	2.01955
RNF2	0.14523	3.72563
TMX3	0.145322	1.89363
SGK1	0.14537	1.53539
TUBGCP6	0.14537	1.81545
SHQ1	0.145465	1.60091
HAUS3	0.146212	3.72488
SELENOF	0.146581	1.74108
UTP11	0.146594	1.68512
EZH2	0.146613	1.41378
RTN3	0.147432	1.28798
[truncated: 4,972 more rows]

## Sheet: Mural cells
Gene	padj	Avg. log2(FC)
SLC38A11	1.31483e-243	9.22479
DLC1	1.88601e-169	6.21713
CARMN	9.4419e-149	9.33717
CALD1	3.98804e-118	4.45681
LINC02147	1.38686e-116	8.09623
COL1A2	8.5978e-98	8.33806
FN1	2.70077e-84	5.92564
PLXDC1	9.58263e-79	6.66092
CDH6	2.08103e-70	6.61692
DCN	7.02762e-70	9.17209
MIR4435-2HG	1.7516e-66	5.87513
GPC5	2.01448e-65	4.56225
FHL5	1.11464e-54	Inf
COL3A1	1.73232e-48	8.97028
CCDC102B	1.93084e-47	4.60458
ENPEP	4.53802e-45	6.24865
ACTA2	5.448e-44	6.32482
EBF1	7.17721e-44	3.6956
SGIP1	1.65943e-39	7.33086
COL4A1	7.06651e-39	5.09085
GUCY1A2	9.34922e-39	4.62148
LAMC3	3.70588e-38	6.59571
COL4A2	7.40405e-33	4.63757
CPM	9.66623e-33	5.01814
HIGD1B	1.3017e-32	7.72955
UACA	9.68203e-32	3.25173
ITGA1	1.16202e-31	5.49224
PRR16	2.98547e-31	5.60108
PAG1	1.33682e-30	4.27113
NID1	1.45213e-30	4.96331
NR2F2-AS1	1.83407e-30	5.84536
IGFBP7	5.16279e-30	4.72258
BGN	1.05637e-29	6.67471
COL18A1	1.93564e-29	5.3891
GRM3	2.16381e-29	6.14162
RGS5	8.1798e-29	3.81634
LZTS1	6.65059e-27	7.81428
EDNRA	6.72246e-27	5.06308
PDGFRB	1.45725e-26	6.33388
SLC30A10	7.44254e-26	4.6746
GJC1	3.79139e-25	4.18473
MYO1B	1.39449e-24	4.47038
AC019197.1	1.6548e-23	5.24545
CCDC3	1.15368e-22	4.98443
TRPC6	1.42928e-22	5.44298
RNF152	7.49594e-22	5.55642
SLC12A2	2.29453e-21	3.85634
AL356258.1	2.51324e-21	6.30609
TFPI	3.23217e-21	4.84666
LAMB1	4.52788e-20	5.2138
NOTCH3	4.66328e-20	4.69281
SERPINE1	2.78397e-19	6.49872
COL5A2	1.61963e-18	4.19218
MCAM	6.02936e-18	5.46226
SPARC	7.46819e-18	4.03267
THY1	7.67972e-18	5.41647
CYTOR	7.99795e-18	6.41517
ARHGAP42	1.33564e-17	3.8423
P2RY14	2.41395e-17	5.17294
MYL9	2.90367e-17	6.66179
ANO3	4.44021e-17	5.26227
JAG1	6.77344e-17	4.61048
MYH9	1.0674e-16	4.252
PRKG1	1.50582e-16	2.42674
PEAR1	5.0877e-16	6.45309
APOE	6.46247e-16	4.79747
CLMN	8.2661e-16	3.80615
PTEN	5.7143e-15	2.59571
2021-09-11	8.41554e-15	3.47273
SEMA5A	9.27618e-15	5.31074
FRMD3	1.14145e-14	3.82411
CRISPLD2	1.53403e-14	4.77589
TIMP1	1.60272e-14	4.51809
COL1A1	1.63774e-14	6.08318
TBX2	5.23447e-14	Inf
LHFPL6	6.54056e-14	3.47008
RFTN1	8.94109e-14	3.97788
CYTH3	9.75437e-14	3.29501
CSPG4	1.12362e-13	5.31995
SLC38A2	1.48769e-13	4.82969
LAMA4	2.27988e-13	4.53342
ARHGAP10	2.96896e-13	3.26178
LINC01099	5.26066e-13	6.71226
TAGLN	2.27905e-12	4.35432
HES4	1.24969e-11	4.92505
CACNA1C	1.26121e-11	2.74494
KCNAB1	1.26121e-11	4.68553
PLS3	3.59034e-11	4.22082
LINC01091	3.75811e-11	4.29814
CACNB2	3.79239e-11	3.24074
LINC02172	5.66064e-11	7.4076
PLCL1	9.44189e-11	2.97115
KCNJ8	1.1764e-10	6.67663
TIMP3	3.02463e-10	4.39201
SYTL2	3.0384e-10	3.57546
PLCE1	9.92195e-10	2.88649
NBEAL1	1.43713e-09	2.22456
SMOC2	1.66974e-09	5.77243
PHLDB2	1.74845e-09	4.12761
NR2F2	2.81972e-09	5.24578
AC133644.3	3.10649e-09	5.25673
LINC01197	4.26073e-09	6.47884
APBB2	4.3657e-09	2.59425
TMC4	5.08899e-09	5.70448
PDE5A	5.82186e-09	3.18173
LIMA1	7.36832e-09	3.00771
CYSLTR2	7.79103e-09	3.74063
FRY	1.2253e-08	2.81292
CFH	1.9289e-08	4.82184
SLIT3	1.97491e-08	3.95209
ZEB1	2.25113e-08	2.21844
PLPPR4	2.37639e-08	7.17828
EPS8	3.21584e-08	2.38677
GRM8	5.43583e-08	3.12536
MSRB3	6.21308e-08	2.97647
ARID5B	6.44299e-08	2.9575
RASAL2	8.15216e-08	1.64759
ELP5	8.39136e-08	4.88827
ELOVL2	1.22805e-07	4.28641
CAP2	1.78918e-07	3.06467
PAPSS2	2.18873e-07	4.58011
ARHGAP26	2.20864e-07	2.1179
UNG	2.43336e-07	4.32518
NDUFA4L2	2.63552e-07	6.04864
EGFLAM	2.77365e-07	4.78246
SNTB1	3.41546e-07	3.15479
LIN7A	3.51857e-07	3.06557
RAPGEF4	3.5936e-07	2.9968
GUCY1A1	4.82775e-07	4.01824
ITGA10	4.82775e-07	4.34826
AP001781.1	4.82775e-07	6.70168
BTG1	5.20658e-07	4.11609
NEXN	5.98265e-07	3.08418
CD248	6.4052e-07	7.35849
RASSF1	6.86355e-07	4.46658
DGKB	7.35197e-07	5.00449
PLAT	7.54065e-07	5.0557
VMP1	8.97687e-07	2.3696
LINC00924	9.12167e-07	5.67137
TPM1	1.02694e-06	2.28343
TNS2	1.10359e-06	3.578
TACC1	1.14164e-06	2.46382
MSC-AS1	1.17487e-06	4.5299
UTRN	1.27014e-06	2.13395
TRPC4	1.46192e-06	4.31536
CHSY3	1.59551e-06	4.42653
RCAN2	1.66099e-06	4.24353
SLCO1C1	2.06969e-06	3.82201
ENTPD1	2.30385e-06	4.08864
TMEM170A	2.43086e-06	3.9466
SLC6A1	2.5462e-06	3.44696
RAPGEF5	2.58194e-06	4.18692
TPM4	2.62212e-06	2.32089
CA2	2.72033e-06	3.75141
ITGB1	3.23095e-06	2.72498
MYL12A	3.59193e-06	4.39353
CASC15	3.90998e-06	1.96613
RBPMS	4.09688e-06	3.19194
PPP2R1B	4.29087e-06	2.91808
PEAK1	5.68161e-06	2.32125
LAMC1	6.51617e-06	2.78841
PDE7B	6.52383e-06	2.78901
EPAS1	6.86097e-06	3.08277
MOCS1	7.67566e-06	5.02615
SPRED1	8.39041e-06	2.94505
IFI44	9.12517e-06	4.18723
AC100793.2	9.14419e-06	5.92533
LRRC32	9.71457e-06	7.46489
KIRREL1	1.35442e-05	6.06558
ZDHHC3	1.43637e-05	4.39575
LURAP1L	1.65607e-05	4.71177
MRVI1	2.01387e-05	2.55323
ECE1	2.053e-05	2.92343
PHLDA1	2.40469e-05	3.23223
PTH1R	2.57066e-05	4.30156
EBF2	2.81685e-05	5.46352
CD40	2.81773e-05	6.04025
ITGA8	2.8655e-05	3.87282
RBMS3	3.03529e-05	2.65597
ADAP2	3.19017e-05	3.03706
ENTPD4	3.2263e-05	3.92345
GPER1	3.40012e-05	5.77182
FERMT2	3.50371e-05	2.08001
UBE2V2	3.64384e-05	4.03261
PLOD1	3.67953e-05	3.63834
HIP1	3.79612e-05	2.26914
FAM20A	4.24244e-05	5.68974
TRIB2	4.37991e-05	4.43592
KCNE4	4.49038e-05	3.64314
MEF2C	4.52435e-05	2.239
PXDNL	4.87804e-05	3.17725
SPRY1	4.94632e-05	4.00066
COL4A4	5.15521e-05	4.60698
COL4A3	5.4106e-05	3.96564
TRIM38	6.01498e-05	3.96118
KTI12	8.37718e-05	7.68145
DMD	8.6136e-05	2.002
NDUFB2	9.99902e-05	3.10054
ARHGEF7	0.000100909	2.04496
SPARCL1	0.000131792	1.77006
CAMK2N1	0.000132711	4.67392
COBLL1	0.00013321	2.27168
AKAP12	0.000134552	2.88151
ARHGAP17	0.000135403	2.31493
ETV6	0.000150209	2.58905
PCOLCE	0.000150655	3.62071
VSTM4	0.000184902	3.42657
SMTN	0.000187717	4.3533
DOCK10	0.000203107	3.20699
DUSP6	0.000203107	4.17102
PTP4A3	0.000204374	4.35181
AFAP1L2	0.000241462	7.29396
AC107918.4	0.000241514	4.95291
NOSTRIN	0.000246805	3.36522
SOD1	0.000251678	2.39641
AC019068.1	0.000263836	5.47751
MEG3	0.000288565	2.67775
NHSL2	0.000288565	3.73092
TBC1D10B	0.000303898	4.44956
ARHGEF12	0.000320589	2.07487
ABCA9	0.000322822	3.26695
CDH11	0.000352078	2.79176
ESAM	0.000353768	4.56763
FGF1	0.000359197	3.34804
ZFPM2-AS1	0.000359197	3.36189
SORBS3	0.000368046	3.46908
GRK5	0.000390261	2.48285
BTN2A2	0.000390261	3.35509
GEN1	0.000399757	3.02053
RGS2	0.000401127	5.44764
ACTN1	0.000434391	2.3195
EVA1C	0.000559183	3.05474
ANK3	0.000582086	3.47234
EHD2	0.000607196	3.93231
PDLIM7	0.000643889	2.563
TMOD3	0.000667276	2.43065
FAM13C	0.000673999	2.68255
KANK2	0.000680626	3.6668
DSP	0.000703311	4.18704
PGF	0.000722649	4.79819
PLD5	0.000726138	3.22154
FILIP1L	0.000749877	2.11827
PRSS23	0.000762644	3.02612
C1orf54	0.000773361	3.72661
LPL	0.000785389	4.68328
PCBP3	0.000834579	2.70517
FGD4	0.000850275	2.74602
ITGA11	0.000850275	4.59237
PDE1A	0.000873216	3.93857
EXOSC7	0.000879234	2.84498
RERG	0.00097254	2.3877
RSU1	0.00097254	2.68314
RAD50	0.00108497	4.46309
PTN	0.00113207	2.05076
LCP2	0.00113207	3.54735
RUNX1T1	0.00114788	2.26095
ZNF69	0.00115182	3.08464
ARHGAP15	0.00118863	3.19586
MFGE8	0.00120759	3.29328
LPP	0.00122624	1.43515
GTF2F1	0.00124157	2.84278
FBN1	0.00133701	2.11127
ADGRF5	0.00135748	3.73259
SLC16A12	0.00139201	5.72436
RELL1	0.0014038	2.81202
SETD7	0.0014201	3.49033
ARHGAP29	0.00146206	2.24462
RECQL	0.00153838	3.09001
ZEB2	0.00155482	1.99504
ARHGDIB	0.00162053	4.25353
CAMK1	0.00182569	4.09311
GUCY1B1	0.00185309	4.85487
TOX2	0.00186759	3.63086
NOA1	0.00189772	5.66625
S1PR3	0.0018998	2.42827
MYOF	0.00202601	2.08321
PLD1	0.00212104	5.09346
IL5RA	0.00220109	2.96279
CHMP2B	0.00221497	3.22525
DOCK6	0.00232776	3.36317
ADAM12	0.00236834	2.92777
IGFBP5	0.0023699	1.666
ARHGEF9	0.00243461	2.46188
ARHGEF17	0.00252747	2.24356
TAMM41	0.00252747	3.26241
TNS3	0.00253393	2.83291
NEDD8	0.00268035	3.47041
ETS1	0.0029984	3.41793
CERS6	0.00304299	1.65237
PTPRU	0.00314293	7.10095
ACOT13	0.00314637	3.479
MTUS1	0.00325232	2.3813
ADCY3	0.00354498	3.22128
PLEKHG2	0.00365172	3.39299
BTBD9	0.0036861	1.60289
LINC01184	0.00370801	1.8831
OLFML2A	0.00385762	3.91554
KCNQ3	0.00391129	3.27334
VCL	0.0039242	1.91195
COL5A3	0.00403086	3.18546
MOAP1	0.00417414	3.58294
SH3RF1	0.00426815	2.99306
FAAP20	0.00427183	3.13408
GGT5	0.00435204	3.65287
TPM2	0.00440956	2.34287
EGR1	0.00444096	3.62202
FOXP1	0.0044482	2.2183
PDLIM5	0.00469693	1.75655
ZBTB38	0.00496042	2.37535
GOLT1B	0.00500761	2.7661
ADGRA2	0.00500761	4.68212
MAP1LC3A	0.0053431	3.43618
CDK6	0.00538802	3.17242
CYP7B1	0.005506	2.89449
STEAP1B	0.00558378	3.22627
TMEM230	0.0057803	3.04253
SPECC1	0.00614586	1.96574
CRTC3	0.00622181	1.96663
C18orf25	0.00622181	3.13899
STAT6	0.00622181	3.29817
CNTN6	0.00633866	3.50371
ARHGAP24	0.00653365	2.50185
MAP1B	0.00661977	1.46744
RPL11P3	0.0068079	4.39717
CRIM1	0.00684257	2.24149
DGKH	0.00685944	2.05673
TEX41	0.00685944	5.22306
NAE1	0.00687057	2.61307
MED10	0.00708358	4.0238
STK39	0.00721481	2.15946
SH3KBP1	0.00721481	2.62535
ISYNA1	0.00721481	3.55079
NEURL1B	0.00721481	3.755
THSD7B	0.00730117	3.10022
SH2D3C	0.00744789	3.97236
SMIM7	0.00748698	2.78468
CTGF	0.00762733	2.71506
THNSL2	0.00776298	3.77454
SLC5A6	0.00776298	4.96849
IL1R1	0.00777669	3.56089
MYOM1	0.00796164	2.82822
FILIP1	0.00796164	3.0219
NDUFA12	0.00808258	3.13924
BID	0.00816383	2.89724
GADD45GIP1	0.00816383	3.74204
A2M	0.00828854	2.50306
DENND2A	0.00865946	1.89782
CORO2B	0.00934366	2.24754
RAPH1	0.00940125	2.19053
LAMB2	0.00959675	2.306
PRDX2	0.0097149	3.54138
ITGAV	0.00992166	1.93771
SAMD5	0.0100475	2.86207
TBX3	0.0103575	5.29898
STRAP	0.0104257	2.29856
STAT4	0.0106502	5.08517
ADH5	0.0107659	2.77017
DACH2	0.0110889	1.72273
SYCE2	0.0110889	3.76249
TMTC1	0.0113515	3.07493
GLS	0.0115823	2.45678
POU6F2	0.0117376	4.75003
RPS7	0.0117439	2.20757
SLC2A3	0.0118815	2.87937
IGFBP4	0.0118815	3.70587
NCKIPSD	0.0119282	3.4215
PRKCB	0.0124932	2.7825
TNFRSF21	0.0126301	3.16312
MUT	0.0128822	3.16754
FBLN1	0.0129688	2.70939
CYR61	0.0132458	3.25653
FAT1	0.0132499	2.44586
IDH3B	0.0134251	3.12056
F2R	0.0138644	2.66287
JAK1	0.0149173	2.06223
PARVA	0.0151932	2.1692
MINPP1	0.0153403	3.82385
CD58	0.0165166	2.76014
KLF12	0.0169268	1.63034
OPTN	0.0171804	2.99884
IL1RAPL1	0.0177263	3.54918
U2AF2	0.0181804	3.52475
ADAMTS1	0.0183233	4.27242
SEPT7P2	0.0183299	2.24111
PDZD2	0.0183996	1.66733
ADORA2B	0.0184641	3.26052
MAP4	0.0187551	1.47731
FIG4	0.0187551	2.89717
IFITM3	0.0188186	2.68304
ADAMTS10	0.0188186	4.1066
PARD6G-AS1	0.0189729	4.07016
KLF6	0.0195556	2.7166
SPRY4-AS1	0.0195556	2.8428
GPS2	0.0197424	2.96453
PTMS	0.0204125	2.08136
TMEM74B	0.0205144	5.11488
LZIC	0.020694	2.75832
TXNIP	0.02147	1.72477
RBMS1	0.02147	1.74187
CBLB	0.02147	1.76439
ABCA10	0.02147	2.99598
AC104389.4	0.0218078	4.25214
HEG1	0.0219331	2.52362
IFITM2	0.0219331	3.47127
CORO1C	0.0232782	4.79138
SMAP1	0.0246219	1.99918
CNNM2	0.0248284	2.19691
TCIM	0.0251749	4.35052
CREB3L2	0.0251777	2.55011
C1orf112	0.0254876	3.16011
WASL	0.025563	2.35288
SLC39A7	0.0256012	2.95294
ST3GAL1	0.0259941	3.64812
RASL12	0.0260347	2.94368
RCSD1	0.0271457	4.69799
C11orf96	0.0278885	5.35722
DLGAP4-AS1	0.0280108	3.69289
ISG15	0.0285356	4.01185
MBD1	0.0289134	3.11032
COL24A1	0.0289297	3.25623
KALRN	0.0292983	1.33902
TEKT3	0.0303303	3.56383
TMEM131	0.0305049	1.64096
CROT	0.0305049	3.37184
ADAMTS18	0.0308725	3.31756
INPP4B	0.031144	2.18256
RNF185	0.0313429	3.13817
MYO1D	0.0315959	2.10078
ATP5PB	0.0315959	2.51856
AL136164.3	0.0318279	3.55702
MAPRE2	0.0321692	2.30169
LASP1	0.0322752	2.65545
PDE3A	0.0324727	1.72105
RUSC2	0.0324727	2.0687
AC007319.1	0.0326358	2.57014
RNF135	0.0335445	3.07568
KLHL9	0.0335879	3.10542
KCNMB3	0.0335906	3.9781
LRRC8B	0.0338939	2.99402
MYLIP	0.0342222	2.86197
ZNF771	0.0346635	3.72277
PABPC4	0.0347657	2.71497
SMC3	0.0348525	1.72723
DENND3	0.0351855	3.16665
PTPDC1	0.0359143	2.80237
FNDC3B	0.0362755	1.42075
ELL2	0.0368273	1.71065
PPFIBP2	0.0368273	3.10519
ZNF630	0.0369108	4.30413
ZBTB46	0.0376785	2.25767
AC012184.3	0.0396128	3.09462
GMDS	0.0397897	1.95062
ARPC2	0.0402266	1.37218
DNAJC11	0.0405545	2.66983
2021-09-06	0.0418906	2.47303
SGPL1	0.0420832	2.82262
GNB4	0.0425178	1.96934
SLC8A1	0.0426731	2.03848
PHLDB1	0.0429835	2.22115
TMEM165	0.0432188	1.6706
SAR1A	0.0432188	2.78312
CLIC4	0.0432846	1.71718
STX12	0.0432846	1.85035
VAC14	0.0434899	3.4407
DTX3	0.0435108	3.11539
OPA3	0.0440964	2.15442
PLA2R1	0.044377	3.3707
GMEB2	0.0445472	4.59219
KNL1	0.0447509	3.47878
F3	0.0453171	2.7576
EMC3-AS1	0.0453171	2.78959
USP37	0.0482527	1.71112
LATS1	0.0488412	1.85245
ZNF35	0.0491116	2.71191
RDM1P5	0.0491116	3.86216
TBC1D2B	0.0497928	2.432
MRPS11	0.0505318	2.27553
EIF1B-AS1	0.0505318	2.7272
IFT46	0.0516634	2.29314
UST	0.0518015	1.75169
SP140L	0.0520132	3.10997
GPX3	0.052371	3.95035
XAF1	0.0530366	2.32289
RIC8A	0.0531294	2.62379
ZNF420	0.0538834	2.87915
SEL1L	0.0549526	2.37847
CHST11	0.055463	2.03482
P3H4	0.0563206	3.09587
AL669831.5	0.056384	2.52481
NAA25	0.0566013	1.97784
GDI2	0.0585798	2.57167
RABGAP1	0.0592997	1.18882
KIF20B	0.0596838	2.73575
GAB1	0.0605945	1.56108
NHSL1	0.0605945	1.72508
AC025165.2	0.0608215	3.94028
IFI16	0.0611218	2.81146
AGBL5	0.0648333	2.58056
TSG101	0.0651012	1.74855
MED28	0.067393	2.47019
ATP10D	0.0686671	2.12671
2021-09-04	0.0687112	6.51176
DHX9	0.069699	1.55193
HSD17B4	0.069699	2.10848
AC093752.1	0.0700781	1.48408
UBTF	0.0700781	2.43756
KDM1B	0.0737388	2.81017
KIF3B	0.0744568	2.18165
WDR26	0.0745775	1.55934
DNAJC15	0.074878	2.15683
ARRB1	0.0756602	4.94737
SP4	0.076187	2.9875
AC105094.2	0.0762606	4.49326
SMO	0.0766303	2.41061
SMIM10L1	0.0773722	2.54325
NUDT3	0.0775823	2.53695
PTPRK	0.0786732	1.24709
GNG12	0.0791567	2.26583
TCEA1	0.0792979	2.087
STK38	0.0819941	1.52121
SGO2	0.0819941	2.73705
SF3B6	0.0822987	2.78561
KLHL18	0.0853231	2.6357
LYPLA1	0.0867164	2.30234
WIPI1	0.0875954	2.7648
GABPB1	0.0875954	2.79937
OS9	0.0881833	2.35861
EIF4A3	0.0883292	3.29564
CAMKMT	0.0901133	1.74163
RNF24	0.0906405	1.57661
ATP5F1C	0.0915683	1.84306
TRAP1	0.092133	2.24745
HSPA1A	0.0925276	1.73581
ZNF354C	0.0927175	3.12945
USP32	0.0937203	1.44061
RMC1	0.0957148	3.05065
FBXO32	0.096971	2.17021
DOK6	0.0976914	1.70049
TYMS	0.0976914	3.06023
PRKAR1A	0.0985244	1.64602
PSMD5	0.0997798	2.49492
KMT2A	0.0998903	1.32281
COPS6	0.0998903	1.60295
ANKS1B	0.101993	1.30375
DAB1	0.102168	1.1343
AC007448.4	0.102168	3.57331
LIN54	0.102293	2.2033
CALU	0.103112	1.66421
PFN1	0.103112	2.15076
NR4A3	0.103112	3.10955
CUL4B	0.103234	2.35408
ZNF440	0.103519	3.0505
TMED3	0.103666	2.98728
FRMD4A	0.104717	1.37164
AL445472.1	0.105187	3.16399
RPL26L1	0.106237	2.29301
RBAK	0.107045	3.08514
ABL1	0.107386	1.68047
CDC37	0.108502	1.77124
ROCK1	0.108591	1.45296
SMIM3	0.108591	3.21689
ZNF714	0.108926	4.38553
RBL2	0.109335	1.43502
COX6B1	0.109817	2.24253
PLXND1	0.110401	2.39354
UGDH	0.112228	2.56419
UBA5	0.112874	1.65193
ROBO1	0.112874	2.0421
MTX2	0.113603	1.80937
TRANK1	0.118971	3.14691
FAM129A	0.119135	2.92584
SELENOW	0.119853	1.6415
OSTM1	0.120795	2.58551
BST2	0.120795	3.51089
APLNR	0.120795	3.77498
MCM6	0.12124	3.70727
MAP3K1	0.122035	2.43413
LLPH	0.123927	2.82413
EPB41L1	0.124626	1.88712
TMSB4X	0.125483	1.93687
SMPD4	0.126419	2.80769
CTSZ	0.126867	4.64097
COX5B	0.127392	1.71362
NCK2	0.127392	2.56651
NEDD4	0.129084	2.17938
ZCCHC24	0.129084	3.44704
TOMM7	0.130291	2.55102
AAMDC	0.130295	1.8809
MOB3B	0.131684	2.09787
UBAP2L	0.133332	2.16471
C6orf89	0.13476	1.91792
LMNB2	0.13476	2.99173
PPP3CC	0.13807	1.68577
ABHD3	0.141449	2.39184
C1S	0.142065	2.28121
TRIM4	0.142294	1.5238
SNRK	0.142294	1.8046
POLR2K	0.144452	3.71947
CMC2	0.144482	2.05252
ATP1A2	0.145631	1.62771
AP3M2	0.14771	2.25476
AC006059.1	0.149255	1.26109
MAGT1	0.151256	1.83269
JMJD1C	0.151964	1.19977
PMEPA1	0.152072	2.32165
SRF	0.152072	3.03657
VASP	0.15291	2.49832
GAS8	0.153005	2.38475
TMEM63A	0.154606	2.646
TSC22D3	0.155011	3.04323
IRF2BP2	0.155102	2.36759
AC020916.1	0.157013	2.46906
MERTK	0.15808	2.84783
NRXN3	0.160469	1.5846
SWAP70	0.160769	1.32763
SPTSSA	0.163487	2.92433
TRAF5	0.164742	2.04774
PARD6G	0.16508	3.45533
RAB27A	0.165419	2.79377
RBMS2	0.167794	1.93825
GAREM1	0.170711	1.72702
TPX2	0.170711	3.30028
CD164	0.171265	2.14877
PCNA	0.173033	2.99063
HERPUD1	0.173093	2.12617
CSRP1	0.174277	2.29951
NCOA7	0.174938	1.83335
MAN2B2	0.175032	2.95408
LIPT1	0.175745	3.31032
A4GALT	0.175745	6.08419
MLF2	0.175785	1.90316
CBL	0.176146	1.79078
RNF44	0.17672	2.30995
TMEM43	0.176995	1.79739
CDK8	0.177138	1.68915
DLG1	0.177533	1.23066
NOL10	0.178289	2.07286
SMARCAL1	0.179535	2.37921
ACTL6A	0.182582	2.58718
GRK2	0.182739	3.46414
SYN3	0.182764	2.4798
AC068234.1	0.184588	2.37329
COX7B	0.184596	2.67516
SVIL	0.186512	1.57354
ADGRD1	0.18683	2.70274
AP003392.4	0.18683	3.35576
SELENOF	0.187284	1.73205
NRP1	0.188261	2.15645
PLEKHA2	0.188674	2.21415
SPATS2L	0.189212	1.35725
LMF1	0.189212	2.56777
MSRB2	0.189212	3.28795
ISPD	0.189695	2.4664
PGAP1	0.191273	1.66701
DALRD3	0.193225	2.31778
CCDC84	0.194011	1.55941
TSPYL2	0.194909	2.27185
TIMELESS	0.19678	2.90971
CCDC125	0.197135	1.34961
TPTEP2-CSNK1E	0.197951	3.19536
GPCPD1	0.19846	1.66356
EPHA3	0.199249	2.10009
TCF7L1	0.199388	1.34094
FAS	0.199388	2.7214
TMSB10	0.199904	1.4058
BMP2K	0.2005	1.05277
AC073869.1	0.201589	2.70847
AKAP8	0.201621	1.9398
SAT2	0.201621	2.78118
RNF180	0.203279	2.0064
LIPA	0.203279	2.20133
SPTBN1	0.2038	1.24456
MDH1B	0.204283	1.80975
CCND2	0.204908	2.55367
PRRC1	0.205742	2.2781
KITLG	0.206011	1.9737
SP110	0.206011	2.01977
MIR646HG	0.206011	2.96711
INTS7	0.206882	2.22726
MRTFB	0.206929	1.42173
TMEM164	0.207488	2.55596
ZNF195	0.208783	2.15196
NPAS2	0.209774	1.94501
TSPAN12	0.210353	3.47448
SLC1A2	0.214146	4.28158
PRELP	0.216174	2.75941
TM2D1	0.216423	1.89277
GCNT1	0.216423	1.98935
PRPF39	0.216423	2.05533
MAP1LC3B	0.216423	2.33621
KIF5B	0.219009	1.33117
RGL3	0.219009	2.087
CPED1	0.219874	3.09659
APOLD1	0.220623	1.44387
PPP4R2	0.222041	1.8701
AC007388.1	0.222118	1.27369
TMEM241	0.222623	2.04288
RHOB	0.222623	2.52691
FARP2	0.22492	1.68454
NDUFA7	0.233741	3.19247
CLTCL1	0.234614	2.01313
MIS18BP1	0.23562	1.80437
USPL1	0.235898	1.69892
ANKRD50	0.237987	2.15062
SESN3	0.238209	1.46903
HELLS	0.23992	1.97417
SUCLG2	0.241266	1.36928
TTN	0.241266	1.58461
TLN1	0.241882	2.01207
DCBLD1	0.241882	2.42563
TNPO1	0.242832	1.34111
PIGF	0.243158	2.36456
SAMD8	0.243467	2.13397
C7orf50	0.243467	2.30296
FNIP2	0.244601	1.66024
TPT1	0.246837	1.26188
PPM1L	0.246837	1.74054
AC010343.1	0.247671	3.02291
C12orf57	0.248657	2.77289
DOCK1	0.249189	1.79773
SCFD1	0.249389	1.1978
NRSN2-AS1	0.249389	2.32984
KIF16B	0.24947	2.23506
CEP44	0.24947	2.2375
EIF4B	0.25327	1.49889
ELF1	0.253279	1.65141
TMEM19	0.255463	3.37783
RABEP2	0.255505	2.45164
MGP	0.255933	3.2704
ITFG2	0.256028	1.42188
KIAA1549	0.256028	1.85999
MCU	0.256028	1.926
ANO6	0.25623	1.43894
LRRFIP1	0.263033	1.31246
LEMD2	0.264973	2.47465
PACS2	0.265102	2.30836
POLR2B	0.265637	1.26535
SLAIN2	0.270559	2.20681
ITIH5	0.27439	1.23227
BIRC2	0.27439	2.09428
ZNF385D	0.275233	1.68046
ANXA2	0.275233	1.6905
SOX4	0.275648	1.89029
MRPS6	0.275648	1.92057
SELENOT	0.275648	2.18358
SLC29A1	0.280012	1.89993
MBNL1	0.280405	1.16367
ELMSAN1	0.280405	1.71887
TMEM184B	0.280405	1.91931
CHCHD10	0.285025	3.81951
MEF2D	0.286081	2.5274
FSTL1	0.288308	1.26213
ZNF682	0.288308	2.39492
AC104806.2	0.288308	3.08356
FAP	0.288308	3.65821
AC067968.1	0.288308	3.68592
CRYBG3	0.288408	1.9566
PCED1A	0.289638	1.69737
ZNF721	0.29097	1.20862
CNTN4	0.29097	1.23282
SYNE2	0.291346	0.931006
ZNF224	0.291608	2.18192
COL8A1	0.29239	3.58057
ATL2	0.292507	1.71683
DCAF10	0.293153	1.03458
FAM76B	0.296936	2.44216
MAST4	0.29804	1.16304
RNF220	0.29921	2.09587
EDIL3	0.299256	2.93355
ATP1B3	0.299442	1.46907
PWP1	0.299442	1.56087
SCP2	0.301393	1.51475
AP2M1	0.301393	2.6881
ITGB5	0.301486	2.27197
NORAD	0.302655	1.45495
SLC25A24	0.308844	2.52579
AC005614.2	0.308844	2.74704
ORC5	0.309484	1.30558
PKN2-AS1	0.309884	2.14624
ACTN4	0.312281	1.20117
TCEAL9	0.31336	1.70578
GPNMB	0.31336	3.3983
SNX6	0.315255	1.61631
GOSR2	0.315602	2.16592
PDP1	0.315602	3.08561
FRMD6	0.318162	1.61274
AL138828.1	0.318324	2.88257
RCBTB1	0.318784	2.73148
MINOS1	0.319103	1.88888
BRWD3	0.319539	1.11898
SPRED2	0.319539	1.58018
CAP1	0.319539	1.73668
BCAS2	0.319539	2.37847
AL139353.1	0.319539	2.69488
PXDN	0.319539	2.93796
PANK2	0.320082	2.02585
PACSIN2	0.320234	1.42842
SMURF1	0.320234	1.64751
BLCAP	0.320234	1.83599
ZCCHC17	0.320234	1.85094
AHR	0.320234	2.37766
KCMF1	0.320979	1.29146
PLEKHA1	0.320979	1.78711
AC114763.1	0.320979	2.53709
PFKFB4	0.321517	2.51756
REEP3	0.323718	1.56264
WDR48	0.325091	2.3687
BRD2	0.327493	1.28479
DUBR	0.327493	1.57791
ABCA8	0.327493	1.67243
AC006581.2	0.32827	2.44174
RUNX1	0.32998	1.85904
AP000873.2	0.335552	1.80417
EDNRB	0.335552	1.86087
CUX2	0.335552	2.02819
DNAJA4	0.336066	2.22626
PPP1R9B	0.336066	2.57563
GHR	0.338047	2.26444
ANKHD1-EIF4EBP3	0.338047	2.29347
SMS	0.33864	1.85743
HMGN3	0.346145	1.5356
DYNLT1	0.346499	1.30785
JARID2	0.346994	1.35392
UBE2O	0.347089	1.73274
ELMO2	0.34748	2.30863
HNRNPF	0.348477	1.81983
EFR3A	0.349521	1.17781
SAMHD1	0.349521	1.7298
SACM1L	0.349865	1.80069
UNC5C	0.350691	1.23637
WWC3	0.350691	2.46138
ARHGAP44	0.353802	3.74789
WDR37	0.354658	1.85379
MTFR1	0.355174	2.41327
RALBP1	0.359912	1.5893
RPS5	0.359912	1.70979
SELENOK	0.359912	1.72828
PI4KA	0.359912	1.7325
SNRNP48	0.359912	2.11699
MPC2	0.359912	2.49828
FBXW7	0.365756	1.26744
SLC25A25	0.367427	1.52385
EFCAB14	0.368625	1.32356
ACSS3	0.36944	1.28499
RAPGEF6	0.36944	2.38164
INIP	0.369765	2.54625
PPP1R12A	0.371872	0.880829
AFG1L	0.372534	1.83683
HADHB	0.37285	1.44358
SMARCB1	0.373609	2.23961
MDN1	0.375976	1.50822
MCL1	0.3789	1.78583
USF2	0.381436	1.86113
VIM	0.386424	1.24113
PIK3CA	0.387039	1.5598
AC011092.2	0.388194	2.81278
TMPO	0.393025	1.93648
COMMD2	0.395152	2.10187
ABCF1	0.395696	1.48478
DOCK8	0.397816	2.33482
FBXO3	0.397816	2.45299
NUP85	0.398157	2.34937
DENND5A	0.398474	1.35112
SVIL-AS1	0.399822	1.50602
KLF13	0.399822	2.19894
PLCB4	0.400535	1.02544
DDAH1	0.402542	1.02723
DYNC1I2	0.402542	1.03349
ITGA7	0.403588	1.19593
OPA1	0.403588	1.56218
STARD9	0.403588	1.70759
DISC1	0.403588	1.71924
CTNNA3	0.405255	1.30296
TMEM263	0.406281	2.03415
ADK	0.407238	1.31852
MYL6B	0.407238	1.39788
SFT2D2	0.407238	1.69276
ZNF362	0.407238	1.76485
LPAR1	0.407238	2.88969
POLR2F	0.407419	1.9668
DIAPH2	0.411875	1.14758
AGAP1	0.411875	1.24788
CTCF	0.411875	1.52014
LRRC66	0.416161	3.302
CHFR	0.416872	1.29333
LEF1	0.418777	2.00742
WIPF1	0.423912	1.82077
MRPL1	0.428763	1.45321
PITHD1	0.428763	2.2358
PAXIP1	0.430184	2.31191
ABHD5	0.431791	2.12775
HARS	0.431791	2.15971
SLCO3A1	0.436789	1.72168
SGMS1	0.436789	1.78842
HSPA12A	0.436789	2.0803
MTIF2	0.436789	2.35221
PALM2-AKAP2	0.43758	1.77859
RABAC1	0.441172	1.74291
NDUFS7	0.441172	2.59844
TLE1	0.443198	1.56709
NUDT2	0.443198	2.57978
OLA1	0.444995	1.55688
2021-09-08	0.445904	2.3084
GRIK2	0.447327	1.22617
STARD13	0.447327	1.3194
NFXL1	0.448341	1.81753
MTURN	0.456385	2.05994
SLC25A46	0.456687	2.76692
MLH1	0.457031	1.88035
CNIH4	0.457031	1.9062
SLU7	0.457031	2.19006
KIAA0895	0.459751	2.15157
MAP4K3	0.460297	0.709909
CLVS1	0.460297	1.24151
HAUS1	0.460297	2.16089
C3orf58	0.460297	3.74443
RPL29	0.460777	1.49185
RANBP1	0.460777	2.25929
CTIF	0.46457	1.85591
CARS2	0.464895	1.39518
ZNF350-AS1	0.464895	2.92125
MYO1E	0.470131	1.17456
TCF25	0.470131	1.24703
TMEM132A	0.470131	1.50668
GAS7	0.470131	1.57779
APCDD1	0.470131	1.68503
ZNF506	0.471433	2.6936
CCDC144CP	0.47163	1.91225
TRIM26	0.47163	2.21077
UBE2N	0.471899	1.60512
KLHL23	0.472324	1.15179
ING2	0.472324	2.63606
SNRNP27	0.47253	2.25864
ATG2B	0.473712	1.94871
LRCH2	0.474649	2.29496
SCAF8	0.479161	1.14346
TSN	0.479161	2.32585
DYM	0.480305	1.20849
ILK	0.480305	1.41476
LGALS1	0.48195	1.82898
TLE4	0.484691	0.65862
WDFY3	0.484691	0.898493
AC023095.1	0.484691	1.20323
RPS6KB1	0.484691	1.87733
UBQLN1	0.485183	1.59112
DHX29	0.485853	1.40111
FMR1	0.485853	1.78829
FBH1	0.485853	2.21932
AP3S1	0.486382	1.11548
BMP5	0.486382	Inf
HLA-F	0.486725	2.43308
TMEM87A	0.488427	1.39997
MPHOSPH6	0.490965	1.92529
SEC11A	0.491914	1.29419
TNS1	0.49421	1.44934
DR1	0.49421	1.87742
RANBP10	0.495038	1.44018
GNAI1	0.495211	1.51907
PDCD10	0.495211	1.7003
MRPL16	0.495211	1.98926
GAS2L1	0.495211	2.39059
DAB2	0.495211	2.78669
DCAF8	0.496018	1.64747
CGGBP1	0.496806	1.42065
AP2S1	0.496806	1.99779
EBLN3P	0.496806	2.24317
LINC00667	0.499151	2.14171
COPB2	0.500266	1.40459
AP2A1	0.500266	2.35682
RPS3A	0.503278	1.42377
AL033504.1	0.503278	1.98162
POLL	0.503396	2.71111
RPRD1B	0.504162	1.81071
NID2	0.505741	1.69796
SP100	0.507185	2.42455
ZNF251	0.507828	1.63195
NRBP1	0.507828	2.12572
NAXD	0.507828	2.17872
TXNDC15	0.50938	1.49901
IPO11	0.510845	1.86604
LRRC4B	0.510984	4.75676
DCAF7	0.512031	1.05015
NIT2	0.512031	1.76547
MMS19	0.512031	1.91323
PARP8	0.513582	1.30858
TPCN1	0.513582	1.81941
KLC1	0.513698	1.38351
IGFBP2	0.513698	1.83111
PRRX1	0.513698	1.96528
ITGA2	0.513698	1.9911
PTPN13	0.513715	1.05036
DNM2	0.51401	1.31622
UNC13B	0.514061	1.62196
TMEM231	0.514061	1.80408
PIEZO2	0.514061	2.22092
SLC1A1	0.516351	2.3601
WASHC4	0.516779	1.30795
METTL8	0.517157	1.96735
ALG14	0.526438	1.94843
TBC1D4	0.527609	1.21713
ATP2B2	0.528718	1.05524
UPF2	0.528718	1.0666
DNAJB1	0.528718	1.15021
ATF1	0.528718	1.25119
TROVE2	0.528718	1.33874
UFC1	0.528718	2.01842
MSH2	0.528878	1.68746
CMAHP	0.529818	1.79038
NEK3	0.530296	1.53135
FAM98A	0.530296	2.10692
AL390728.4	0.531803	1.78198
HERPUD2	0.531803	1.82842
SPAG6	0.535738	0.558722
USP42	0.536298	1.39453
BMPER	0.537846	2.65821
SSH1	0.538705	1.51444
FAT4	0.538705	1.87951
ARHGAP6	0.538878	0.926427
PPP6C	0.539942	1.47856
ANXA5	0.540034	1.39736
MAML2	0.540285	0.657364
ZCCHC9	0.540285	1.75094
OXCT1	0.540285	2.23609
IL13RA1	0.540285	2.364
GNAI3	0.540285	2.59289
CEBPZOS	0.542047	1.64029
FKBP5	0.544293	1.48229
GALNT18	0.544293	1.69318
ARPC1A	0.544293	2.45861
ZFP36	0.544296	2.29479
SASH1	0.545958	1.17994
TMEM131L	0.549063	1.91428
STXBP4	0.551708	1.23135
FAM126B	0.555232	1.62721
TSC22D1	0.555247	1.31959
HMGB2	0.555247	1.58568
SAR1B	0.556372	1.77431
AL365273.2	0.556631	2.16409
MYLK	0.556839	1.813
AMOTL1	0.556839	1.85675
IFNGR1	0.556839	1.9949
PALD1	0.556839	2.56089
EIF2AK2	0.557036	1.16071
PRDM2	0.557533	1.4049
UQCRQ	0.560016	1.46048
AF279873.3	0.560016	2.71149
USF3	0.560313	1.86913
SEC16A	0.560443	1.86268
PPP2R2D	0.560443	1.86569
DERA	0.562736	1.47109
SYNJ2BP	0.563334	1.65545
CCDC32	0.564281	1.9356
MVB12B	0.567069	1.76012
C17orf80	0.567373	1.90543
WWC2	0.572979	0.830462
NXN	0.574192	1.15449
UBA52	0.574192	1.30437
STK40	0.574192	2.5745
JMY	0.576705	1.43582
LGALS3BP	0.576705	2.52624
STOM	0.576755	1.9677
SORT1	0.578672	1.62511
CEP85L	0.583432	1.36393
TAPT1-AS1	0.583714	0.863862
TRMT112	0.583714	2.28591
MIDN	0.583714	2.35216
MGMT	0.584383	2.03976
IMMT	0.584669	1.40077
EIF4EBP2	0.584909	1.94294
HDX	0.584909	2.65891
MARS	0.587172	1.63398
ZNF568	0.587522	1.88965
MTFMT	0.587933	1.60634
LRRFIP2	0.588083	1.06427
DOCK4	0.589853	1.17423
SLC30A5	0.589853	2.37039
ELN	0.590065	0.926213
PAXX	0.590065	1.80267
EBAG9	0.590636	1.44884
FLCN	0.59187	1.24101
CAMLG	0.594232	1.63754
LIMK2	0.595762	1.00176
NOTCH2	0.595762	1.03248
ZNF124	0.595762	1.79041
RYR1	0.595762	2.37146
EIF2AK1	0.597997	1.50443
ALCAM	0.598306	1.58849
HBB	0.598451	2.45852
PDS5B	0.599271	1.03962
DLEU2	0.599305	0.989562
NKAIN3-IT1	0.599912	1.27989
DAPK3	0.599912	2.41244
CASC3	0.602826	1.79445
MYO6	0.605112	0.54874
LRCH3	0.605312	1.15864
LONRF1	0.605406	0.759519
PDCD4	0.605406	1.78468
ARF3	0.60565	1.72891
TM9SF3	0.608228	1.43488
MPPED2	0.608228	2.54277
GLUD1	0.613352	1.47419
RAB31	0.615992	2.01849
FRZB	0.616481	3.71964
SP3	0.618496	1.0994
TENT5A	0.618496	1.54796
RASSF3	0.618965	1.7527
TRIM37	0.619111	1.41596
BACH1	0.619623	1.17427
C9orf85	0.619623	1.5093
DHX32	0.619993	2.09322
UBA2	0.62776	1.10843
EFS	0.630683	1.90692
RHOT1	0.633786	1.10302
MED25	0.637108	1.89735
PEX2	0.637108	1.99591
ANXA6	0.640202	1.31746
SEM1	0.641865	1.05034
ACTR2	0.641865	1.13804
ALG13	0.641865	1.23814
NES	0.641865	1.29057
BZW1	0.641865	1.43383
SARS	0.641865	1.53283
C16orf70	0.641865	2.26241
C5orf24	0.641913	1.44262
RASA2	0.643433	0.875955
BCAP31	0.643433	2.57318
CIPC	0.644836	1.99949
ATP2B4	0.651176	0.69806
PSMA7	0.651176	1.01797
ZNF236	0.651176	1.78724
CUBN	0.651345	1.67615
INO80	0.65237	1.13388
EMP2	0.654829	2.33902
MITD1	0.654952	1.78374
CUEDC2	0.654952	2.23397
ELOC	0.655102	1.66903
MAPK8	0.655267	0.958349
TECR	0.655267	2.32762
LINC00662	0.6566	1.09664
EIF3B	0.6566	1.20203
FLT1	0.656756	2.30035
C19orf66	0.658867	1.64956
TOP3A	0.65895	1.25565
RAI1	0.662458	1.62024
ATG16L1	0.662458	2.32443
DHRS3	0.664025	1.62531
MAF	0.664025	1.98804
ZBTB11	0.664299	1.58564
NUDT4	0.665768	1.3705
ATAD2	0.666587	1.35182
CYB5R3	0.666587	1.93784
UNC80	0.667217	0.957227
ROCK2	0.667217	0.98144
ARFGEF2	0.667217	1.14017
RNF168	0.667217	1.491
PMP22	0.668125	2.33371
CIAO3	0.668125	2.49996
SLC25A6	0.672278	1.67132
EIF2AK3	0.674345	1.07335
SLC12A6	0.674345	1.70422
CSNK1D	0.675773	1.48433
KDELR1	0.67601	1.71116
ARHGAP5	0.682754	0.682807
ITPRID2	0.682754	1.70762
HIVEP2	0.683456	0.952927
UBE2Q2P1	0.683972	1.16447
PPFIBP1	0.689025	1.20757
HUWE1	0.689803	1.31471
PHACTR3	0.690008	2.18289
ARHGEF40	0.690211	1.72194
CALM3	0.692161	1.71289
SRP72	0.692368	1.26931
OTULIN	0.692368	1.99471
MYL6	0.692634	1.16828
SCFD2	0.693742	1.14679
EIF2AK4	0.693742	1.19103
LAPTM4A	0.693742	1.8077
PICALM	0.699196	0.892542
COL6A1	0.699196	1.17728
PPIL4	0.6997	0.911076
USO1	0.6997	1.28259
SHOC2	0.6997	1.32349
FAM120A	0.700157	1.40938
NRP2	0.700249	1.90842
ECT2L	0.701312	1.02946
TPGS2	0.701312	1.89772
HSP90B1	0.701515	0.861813
MRPL42	0.701515	1.46782
MYH11	0.701515	2.5028
LOX	0.704318	2.02145
SGK1	0.707742	1.86268
CBR4	0.709169	1.08326
DNPH1	0.709244	2.10934
SLC7A11	0.712238	1.7412
RANBP2	0.712322	1.37245
EIF2S3	0.714039	1.48101
SBF2	0.714088	0.881723
SRSF2	0.714589	1.06696
ERCC1	0.714589	1.23605
MRPL48	0.714589	2.03626
RMND1	0.714632	1.55403
TFDP1	0.71471	1.8939
ZER1	0.714862	1.2157
HSPH1	0.716372	0.662188
MAMDC4	0.716372	2.21267
ACTB	0.71777	1.0172
CUTA	0.71777	1.19132
PAWR	0.71777	1.28907
NEDD9	0.71777	1.43528
MBIP	0.72244	1.9541
AEBP1	0.722525	0.87541
REXO2	0.722525	1.7001
COL5A1	0.722525	2.68055
AC104574.2	0.728844	0.854689
BDNF-AS	0.731296	1.19475
SEMA3A	0.731296	3.31814
DDX52	0.735107	1.23623
RNF114	0.735107	1.53074
TUBGCP2	0.735141	1.13571
SHROOM3	0.735141	1.22599
RGS6	0.735141	1.63916
PUF60	0.735141	1.64854
SNTB2	0.73549	1.63345
CASP3	0.73549	1.72503
ZNF12	0.740688	1.4424
FBXW5	0.741769	1.6746
TUBA1B	0.742614	1.16436
DDX21	0.742614	1.22039
LSG1	0.742614	1.43582
AC009120.2	0.742614	1.48598
ERGIC2	0.742614	1.56543
KIAA1551	0.742614	1.7316
FGFR3	0.745961	1.94514
DDX23	0.745961	1.94514
EPHX1	0.745961	2.57018
ADGRL1	0.746807	1.26663
CADPS2	0.746807	1.47037
SATB2	0.750232	0.693276
CBX1	0.750232	1.21853
AC007000.3	0.750232	1.40409
DDX59	0.750298	2.05366
NUP93	0.75288	1.43431
RAP1B	0.753325	1.22838
ZEB1-AS1	0.753325	1.67728
NUPL2	0.754158	1.05691
GALNT1	0.754158	1.16219
AC048341.1	0.754158	1.25818
TNFRSF19	0.754158	1.56301
NDUFAF8	0.757812	1.35991
ADARB1	0.760792	1.01447
GFM1	0.761548	2.04876
YPEL2	0.761548	2.2415
MALT1	0.762575	1.09587
MYADM	0.762575	2.08376
VPS29	0.762976	0.907938
PFDN6	0.762976	1.62761
R3HDM2	0.763666	0.823394
ODR4	0.763673	0.767408
NAP1L4	0.763673	1.11064
TTN-AS1	0.763673	1.20633
MRTFA	0.763673	1.34749
NONO	0.763673	1.44898
NCAPD3	0.763673	1.4854
MAPK8IP3	0.763673	1.52481
NMT2	0.763673	1.64841
HTATSF1	0.763673	1.74931
FKBP10	0.763673	1.82515
SNAP29	0.763673	2.08249
ZNRF1	0.765214	2.00476
TRAPPC11	0.765805	1.01179
PARP9	0.765805	1.74067
USP39	0.76691	1.36111
ZIC4	0.768173	2.15245
PI4KB	0.768491	1.47803
MIB2	0.770348	1.53331
CHURC1	0.771032	1.54966
LAMA2	0.771057	1.34947
DHX30	0.771057	1.40003
ID3	0.771057	1.92125
ATP2A2	0.773771	0.663487
EXOC2	0.774477	1.26332
KIF1BP	0.775933	1.8854
VARS2	0.776562	1.91779
C2orf49	0.779906	1.45658
XIAP	0.77991	1.26125
GINS3	0.781422	0.897447
GALNT11	0.781422	1.75998
MR1	0.781422	2.04216
GARNL3	0.783573	0.962194
ZNF827	0.783573	1.11787
MAP4K4	0.783573	1.15112
SSU72	0.783573	1.62886
ATF4	0.783573	1.95805
RSPRY1	0.783573	2.29139
DUT	0.78748	1.56842
ENTPD1-AS1	0.789859	0.86363
CRK	0.790577	1.06793
UBE2Z	0.790577	1.42527
ANKRD44	0.790842	1.61665
PTAR1	0.791951	1.04298
RBM12B	0.794514	1.74507
TYW5	0.794641	1.49153
ARHGAP32	0.795171	1.02607
NUTM2B-AS1	0.795287	1.26174
SMAP2	0.805182	1.32428
AC006453.2	0.805182	2.19926
PCYT1A	0.805757	1.58109
ABCC9	0.806986	1.48408
FBF1	0.806986	1.99384
COX7A2L	0.811487	1.80179
ZFHX3	0.8117	0.910249
C5orf22	0.812643	1.6893
C2orf68	0.812643	1.79358
UQCRC2	0.813489	1.19568
RRP36	0.814078	1.60219
FAF1	0.815819	1.01096
DIRC2	0.816171	1.58966
NDUFB6	0.816286	1.47863
TRIM44	0.819063	0.91984
CSNK1G1	0.819063	2.04074
BUB3	0.81948	1.90636
IKZF5	0.81948	2.07167
C1R	0.820218	1.98426
EXOG	0.820712	1.2219
ID2	0.823338	0.647303
SENP2	0.823338	1.08112
MAP2K1	0.824747	1.31829
RBM10	0.824747	1.45953
MAML1	0.824792	1.5869
CDS2	0.825196	1.5559
PHC2	0.825384	1.23477
SUPT5H	0.825559	0.915217
PID1	0.825559	1.1455
EGLN1	0.825559	1.42931
CENPF	0.825559	1.46059
GLCE	0.825559	1.81902
RPL4	0.826392	1.10668
LRP1	0.832565	1.26002
MXD4	0.834878	2.02956
CCND3	0.836482	1.65745
BCAP29	0.836769	1.04358
RC3H2	0.836874	1.22299
TBC1D9B	0.836935	1.99426
ASPA	0.839811	6.06578
MFSD8	0.841675	1.65066
SLC44A2	0.841675	1.8742
AGL	0.841743	1.33217
AC008957.1	0.841797	3.20253
HADHA	0.841903	0.984171
ATP5PD	0.841903	1.4153
PPP6R3	0.842393	0.726002
HMG20B	0.843373	1.63486
DNAJC10	0.84398	0.863123
DDI2	0.846117	1.62086
ANGPTL4	0.846763	1.47805
ACTR3	0.847176	1.09604
B3GALNT2	0.847176	1.13471
SAP130	0.847176	1.77287
SIAH1	0.847176	1.80177
PTPRT	0.848805	1.10858
SYT16	0.848805	1.4238
RECK	0.850129	1.01829
MSN	0.850129	1.20556
PDZD8	0.850129	1.62969
RASGRP3	0.850129	2.33217
PPP2R5E	0.852485	0.979188
MCPH1	0.852485	1.09893
MRPL19	0.852485	1.25125
SYNCRIP	0.852485	1.25152
KAT5	0.852485	1.99078
STX8	0.855531	0.713627
DNAJC5	0.856255	2.18261
SLC2A11	0.861847	1.55311
COLGALT1	0.864667	1.3841
AGO4	0.866188	0.673544
CWC15	0.866188	1.39855
RAB30	0.866188	1.44441
UHMK1	0.866188	1.78374
BAZ1A	0.867201	0.992458
TXLNG	0.867201	1.10216
LMBR1L	0.867201	1.28393
BCAR3	0.867201	1.3443
GPX1	0.867201	1.37494
NPC1	0.868058	1.87863
SEC24B-AS1	0.868582	2.16638
PRMT7	0.873164	0.78177
CACHD1	0.873164	0.894102
RCBTB2	0.873164	0.908763
CHST15	0.873164	1.21925
RBM17	0.876397	1.00957
AC118549.1	0.876397	1.11884
CATSPER2	0.876397	1.56154
GALNT3	0.879499	0.321985
MARCKSL1	0.879499	1.42529
DNAJC13	0.879974	1.36241
PINX1	0.880369	1.86735
SDHB	0.88139	0.757879
PANK3	0.887561	1.14284
GPR37L1	0.888617	1.48829
DAB2IP	0.888617	1.61014
AC106791.1	0.888617	1.62197
SORBS2	0.888852	0.857661
MBD5	0.888852	0.999162
ITGB1BP1	0.888852	1.52037
TRERF1	0.888852	1.60925
KCNB1	0.889716	1.68307
CYSTM1	0.89366	1.28152
AC009126.1	0.894303	1.77603
CDK19	0.895484	0.977001
PPID	0.897147	1.89598
ID1	0.899731	2.36912
CYP20A1	0.903904	1.03015
MTERF4	0.904756	0.654427
KDM6A	0.905228	0.956607
RGS20	0.906283	2.07325
AHSA1	0.90644	0.967788
DAG1	0.906806	1.35682
STK24	0.906836	1.56591
CTBP2	0.907676	1.42811
EIF3M	0.907823	1.55254
ZNF814	0.908628	0.847997
BCAS3	0.908628	0.936214
PCID2	0.909304	1.58021
ARL2BP	0.909835	1.99446
NLK	0.909892	1.02065
SEC61A1	0.909892	1.53572
CANX	0.910255	0.624783
PTPN14	0.910255	1.03615
NPM1	0.910255	1.14467
ZGRF1	0.910255	1.14733
CCDC12	0.910255	1.63626
AC097376.2	0.910497	0.837533
USP36	0.911031	0.597346
SLC5A3	0.911031	0.862682
DPH5	0.911031	1.34636
VPS45	0.912304	0.774944
MED23	0.912304	1.20096
SF1	0.914719	0.538339
CCDC148	0.914719	1.07184
ST3GAL6	0.915341	1.28107
SLC10A7	0.915834	1.87526
SNAP23	0.915998	1.35318
ATOX1	0.915998	1.60057
KIAA1671	0.916322	1.10906
NFATC4	0.916322	1.33462
RALGAPB	0.916322	1.60209
SEMA5B	0.916322	1.65821
SYPL1	0.916322	1.71068
SYAP1	0.916322	1.72892
FAM107A	0.916322	1.83941
AC092902.2	0.917406	0.977325
LNPK	0.917406	1.80774
FAM149B1	0.918049	1.34486
NADK2	0.919248	1.45569
NCBP2	0.920761	0.771278
NUB1	0.921309	1.61121
MAPK9	0.922192	1.60351
KCNT2	0.923338	0.906733
ETNK1	0.926696	1.06284
KATNAL2	0.926696	1.17105
KIF4A	0.926696	1.24894
TMX3	0.926696	1.31985
HEY2	0.926696	1.50702
SAV1	0.926696	1.78468
USP9Y	0.92762	1.21662
AC019330.1	0.927766	1.01068
PDE10A	0.927766	1.21971
IRF3	0.927766	1.27856
GRB10	0.927766	1.53621
SKIL	0.927766	1.67671
KLHDC2	0.929502	0.653134
PDE8A	0.929502	1.16353
EFL1	0.929502	1.76381
AATF	0.929942	2.02279
SCAND2P	0.93031	1.72795
TSC22D2	0.931084	0.560279
ZC2HC1A	0.931084	1.40335
ZNF483	0.931084	1.68339
C4orf3	0.931175	0.912423
CCSER2	0.931175	0.9851
ATP5MC3	0.931175	1.36256
PTPN12	0.931412	1.04218
BAG2	0.931412	1.95589
PAFAH1B2	0.931812	0.783814
TECPR2	0.93273	1.28865
UTP6	0.934542	0.961312
SMARCD3	0.935171	1.62179
ERH	0.936323	0.668731
NOC2L	0.93748	1.58802
ZNF710	0.93748	1.62223
HMGXB4	0.937483	0.994605
MARK2	0.938983	1.52495
TRAPPC10	0.939437	0.827643
UBE2G2	0.939437	0.896793
AC090825.1	0.93955	1.15042
CLTC	0.940567	0.905987
KPNA6	0.940567	1.1802
TMCO3	0.940567	1.39273
HIKESHI	0.940567	1.52879
CPT1A	0.94188	1.78876
SLC30A7	0.942589	1.38875
KLHDC10	0.943146	1.05413
ABHD2	0.943146	1.19539
FXYD6	0.943146	1.43502
ASAP1	0.943516	0.828576
CAMK1D	0.943537	1.202
AP001831.1	0.946032	0.916732
RBBP8	0.948465	0.92785
IFNGR2	0.948465	1.23001
SORCS2	0.948945	1.14621
MDGA2	0.948945	1.39676
PHTF2	0.951298	1.13921
COX17	0.951298	1.86989
UBE2D2	0.951367	1.04505
ALS2	0.955001	1.4533
IBTK	0.955276	1.34027
MAST2	0.956254	1.37331
GTDC1	0.959008	0.297277
KLF7	0.959008	1.02815
JUND	0.959008	1.11021
DMGDH	0.959008	1.22984
RSRC1	0.959008	1.3189
GGT7	0.963123	0.848456
ABTB2	0.963123	0.851247
PNRC2	0.963129	1.54107
SELENOS	0.965304	1.27845
CSE1L	0.96733	1.43582
BRD4	0.96744	0.862085
LAMP1	0.96767	1.56092
MED29	0.968714	1.26091
MFHAS1	0.968714	1.57179
TSPAN5	0.972278	0.591807
SELENOH	0.972278	0.796137
UBP1	0.972278	0.924547
TMED10	0.972278	0.962026
2021-09-09	0.972278	1.03668
ATXN3	0.972278	1.08517
2021-09-07	0.972678	0.959414
GPR107	0.972678	1.14927
HPRT1	0.978806	1.18428
WDR41	0.978806	1.29073
BFAR	0.978806	1.82174
ERI2	0.979707	1.56441
RAPGEF2	0.980057	0.647674
CDC42BPA	0.9805	1.00265
ETFDH	0.9805	1.34785
RPL30	0.980842	1.13513
KANSL3	0.981044	0.871016
CNOT2	0.981044	1.09938
RHOT2	0.981044	1.1521
RNF121	0.981044	1.21938
ACACB	0.981044	1.25251
PPIEL	0.981044	1.33574
PRPSAP1	0.981044	1.3687
WDR12	0.981044	1.39352
FTSJ3	0.981044	1.4179
POLR2A	0.981044	1.43126
GNB2	0.981044	1.48112
TMA7	0.981044	1.52181
CCDC90B	0.981044	1.55809
VTI1B	0.981044	1.65701
GABPB1-IT1	0.981044	1.74821
IPP	0.981044	1.84156
MICALL2	0.982809	1.8884
TET3	0.983349	0.542438
FGF14	0.983349	1.1927
MAP2	0.983756	0.775541
TIAL1	0.983756	0.81092
UGP2	0.985189	1.21241
CTBP1	0.985979	1.34135
TRIM27	0.986398	0.585181
SAMD4B	0.986398	0.982543
PRTFDC1	0.986398	1.09118
EML4	0.986803	0.908046
RTL8C	0.98724	0.945992
SUGP1	0.98724	1.21832
LONRF2	0.98724	2.16304
DSE	0.987625	0.621278
GABBR1	0.989012	0.71045
SNRPD2	0.989461	1.07954
FBXW8	0.989751	0.453718
MCM3AP	0.99	1.07921
RHOA	0.990399	1.15864
CEP170	0.992549	0.955544
YWHAG	0.993024	0.692447
CDC5L	0.993024	0.771964
STAT2	0.993024	1.09913
TBC1D22A	0.994986	0.271596
ZNF654	0.994986	0.62587
BARD1	0.994986	1.08029
RIMS2	0.994986	1.11366
RBP1	0.994986	1.34927
LMTK2	0.994986	1.42145
PRTG	0.994986	1.52685
R3HCC1L	0.996209	1.57331
CREBRF	0.996457	1.13613
GADD45G	0.996934	1.60319
WDR91	0.996934	1.70954
TSHZ2	0.999204	1.81312
ATE1	0.999667	1.28176
VTA1	1	0
CROCCP3	1	0.000113363
BABAM2	1	0.000791118
TLK2	1	0.00164285
NUP107	1	0.00190917
NAP1L1	1	0.00193872
ARHGAP21	1	0.00204926
NR2C2	1	0.00266481
WWP1	1	0.00415093
MTERF1	1	0.00443902
FAR1	1	0.00448672
PPIL6	1	0.00486766
FBXO21	1	0.005301
KIF2A	1	0.0054784
PDIA3	1	0.00554022
LMNA	1	0.00678555
KANK1	1	0.00683532
FBXW11	1	0.00729985
KLHL28	1	0.00779338
NR2C1	1	0.008189
NCOA6	1	0.00838068
SRP54	1	0.00845976
TYW1	1	0.00883466
PTPN1	1	0.010211
PRKAR2A	1	0.0103461
RTN4	1	0.010457
GON4L	1	0.0127362
C2CD2	1	0.0140818
PARK7	1	0.0142361
CEP126	1	0.0142562
FGF13	1	0.0143201
PMS1	1	0.0148676
RSRP1	1	0.0160961
STIP1	1	0.0161617
ASAH1	1	0.0168037
YTHDC1	1	0.0172462
USP34	1	0.0185977
NUDC	1	0.0195635
THADA	1	0.0221193
HECTD1	1	0.024982
UBE2B	1	0.0256109
KIF21A	1	0.0257461
KPNA1	1	0.025801
TUBGCP3	1	0.026448
CP	1	0.0265199
SFXN1	1	0.0266106
KIAA1328	1	0.0269712
ITPR2	1	0.0281884
MAPK1IP1L	1	0.0282832
SCN1A	1	0.0287175
ANTXR1	1	0.0288357
PXK	1	0.0290625
MFSD11	1	0.0294764
MYSM1	1	0.0302686
AK1	1	0.0307898
KDM5A	1	0.0308955
CHIC2	1	0.0325734
ZCCHC14	1	0.032607
ACTG1	1	0.0330625
PLEC	1	0.0331102
HSP90AA1	1	0.0331863
TNPO2	1	0.033336
RPL7L1	1	0.033503
GGPS1	1	0.0337206
RAVER2	1	0.034312
ANKRD37	1	0.034312
CHD8	1	0.0345321
RORA	1	0.0347601
MALAT1	1	0.0350958
NFX1	1	0.0355168
TIMP2	1	0.03585
CD99	1	0.0364208
DENND4C	1	0.0370686
MYH14	1	0.0374747
TBC1D20	1	0.0374747
EPG5	1	0.0376406
CFAP300	1	0.0386087
SPATS2	1	0.0412831
SYNDIG1	1	0.0412952
SPIRE1	1	0.0422133
EDEM3	1	0.0423863
RSPH3	1	0.0427369
SDC2	1	0.0433287
SPAG9	1	0.0433375
EPB41	1	0.0454105
RAB10	1	0.0454447
ATG13	1	0.0459363
TTC37	1	0.04674
RPL18	1	0.0477097
ITGB3BP	1	0.047976
IK	1	0.0483699
LRPPRC	1	0.0490881
UGGT2	1	0.049839
SAFB2	1	0.0506127
EIF1	1	0.0506312
MXI1	1	0.0509838
OCIAD1	1	0.0514919
PPA2	1	0.0522585
MLH3	1	0.0529169
SHPRH	1	0.0529901
PCCA	1	0.0537173
EXOSC8	1	0.0544852
SENP7	1	0.0548097
PPP2R5C	1	0.0550749
FBXL4	1	0.0553978
LYST	1	0.0560384
CTNNB1	1	0.0561962
OSBPL9	1	0.0576827
CACNA2D1	1	0.0578211
BTF3	1	0.058028
GATAD2B	1	0.0580582
ODF2	1	0.0581622
AC007566.1	1	0.0581688
PUM3	1	0.0587831
ITSN1	1	0.0594701
RPS6KC1	1	0.0607825
PNRC1	1	0.0611348
OGA	1	0.0614578
GSE1	1	0.0618824
GGNBP2	1	0.0626255
PUM1	1	0.063578
HSPA4L	1	0.0637219
USP16	1	0.0641172
H3F3B	1	0.0645036
BBS2	1	0.0648126
RFX7	1	0.0653108
ANKRD12	1	0.0657055
FHL1	1	0.06579
RBM26	1	0.065877
ADAMTS9-AS2	1	0.0660136
AMBRA1	1	0.066149
FBXL20	1	0.0663173
ZNF652	1	0.0664264
MAN2A1	1	0.0670947
RBFOX1	1	0.0678458
EXOC4	1	0.0680164
PDAP1	1	0.0680847
VCAN	1	0.0685544
TRPM7	1	0.0691539
DARS	1	0.069539
FGFR1OP2	1	0.0696169
RFX3-AS1	1	0.0705119
FGGY	1	0.0706725
DYRK1A	1	0.0709229
SRGAP2	1	0.0714254
RAB1A	1	0.0718359
TGFBR3	1	0.073249
CREB5	1	0.0732775
ERICH1	1	0.0733517
TRMT9B	1	0.073485
ACADM	1	0.074897
ZNF532	1	0.0760414
DCAF16	1	0.0767472
FAM160A2	1	0.0767472
ESD	1	0.0775067
FTH1	1	0.0778472
ACYP2	1	0.0778967
RBM3	1	0.0779462
KHDC4	1	0.0781225
HACL1	1	0.0785405
FARP1	1	0.0794569
AC234582.1	1	0.0800538
RNF213	1	0.0809728
NAA16	1	0.0817515
EDF1	1	0.0827342
FAM222B	1	0.0829574
KAT6A	1	0.0830178
FAM160A1	1	0.0830721
RASA1	1	0.0833002
OIP5-AS1	1	0.0837684
ULK2	1	0.0839225
CABIN1	1	0.0842219
TAF15	1	0.0845182
C20orf96	1	0.0845823
MAGI1	1	0.0849095
BAIAP3	1	0.0850131
SLC25A13	1	0.0853783
CTTN	1	0.0857483
AL356599.1	1	0.0864833
RBM19	1	0.0879034
HMGN2	1	0.0880853
KLHL7	1	0.0881692
NACA	1	0.0884757
FBXO7	1	0.089005
GART	1	0.0902684
RPS13	1	0.0905425
CPEB4	1	0.0906167
KPNB1	1	0.090933
EP300	1	0.091472
ZNF487	1	0.0916191
RDX	1	0.091825
PLTP	1	0.0930483
MIB1	1	0.0930927
HSPA2	1	0.0948383
SH3GLB1	1	0.0952564
CALM2	1	0.095921
USP15	1	0.0966238
COA1	1	0.0966537
AC131571.1	1	0.0972107
YTHDF2	1	0.0972982
PFKL	1	0.0979649
SCLT1	1	0.0991793
SMC4	1	0.099385
FAM92A	1	0.099683
UBE2Q2P2	1	0.100434
GNAS	1	0.100515
WWP2	1	0.101712
CPSF7	1	0.10334
MAP4K5	1	0.103847
JADE1	1	0.10524
PIBF1	1	0.105249
PRMT2	1	0.105269
BTRC	1	0.105524
IDS	1	0.106448
ZNF592	1	0.106599
AHCTF1	1	0.106751
KLHL5	1	0.106993
RABEP1	1	0.107606
ZC3H15	1	0.107646
MLLT3	1	0.107987
MIR325HG	1	0.108751
TOR1AIP2	1	0.108813
CD44	1	0.109025
ZBTB20	1	0.109328
CD59	1	0.109924
KCTD3	1	0.11056
ANAPC11	1	0.110977
PLPP1	1	0.11172
TFCP2	1	0.112042
GPD2	1	0.11248
WASHC3	1	0.113064
RPS14	1	0.11346
TRIM56	1	0.113766
DIP2C	1	0.11388
FNBP1	1	0.114251
NSMAF	1	0.114591
SNHG5	1	0.115156
ARL15	1	0.11518
UQCR11	1	0.115194
FLVCR1	1	0.115477
CEP68	1	0.115477
OSTC	1	0.115477
CIRBP	1	0.117178
HP1BP3	1	0.117248
ANKUB1	1	0.11804
RHOJ	1	0.118082
PSMA1	1	0.120135
SETX	1	0.120413
SETD2	1	0.12077
SIN3A	1	0.120956
EPHA4	1	0.12255
VPS8	1	0.12386
FARS2	1	0.12412
CALCRL	1	0.1242
MAPKAP1	1	0.124356
KIF9-AS1	1	0.124604
CDKL1	1	0.125013
TNRC6C	1	0.125408
MAPT	1	0.125426
PLD3	1	0.125629
NAV3	1	0.125831
DYNC1LI2	1	0.126118
RAP1A	1	0.126633
USP40	1	0.128648
SNX14	1	0.128853
NUS1	1	0.128898
EXOC3	1	0.128898
PLEKHA4	1	0.128927
YIPF4	1	0.130112
CMIP	1	0.130425
SPSB3	1	0.130861
ATXN7L1	1	0.132039
PRKAA1	1	0.132416
CLK2	1	0.133399
PIK3C2A	1	0.133479
CEP192	1	0.134031
CACNA1E	1	0.134309
IFT43	1	0.134499
GPR173	1	0.134786
MTATP6P1	1	0.135117
STX16	1	0.135198
COG7	1	0.136597
TSTD2	1	0.137015
RARS	1	0.137212
VPS13A	1	0.137585
HNRNPU	1	0.138266
ICE2	1	0.1385
SLC35E3	1	0.138685
RC3H1	1	0.139228
CRLF3	1	0.139485
LINC00882	1	0.139944
RPL13A	1	0.140862
ASH1L	1	0.141113
YY1AP1	1	0.141463
STX18-AS1	1	0.142057
NDUFB7	1	0.142292
P4HB	1	0.142381
CCNT1	1	0.142444
DOK5	1	0.142942
RASSF4	1	0.143295
ARL17B	1	0.145898
PARP2	1	0.146642
HNRNPK	1	0.147217
ARL6IP1	1	0.148483
RPS24	1	0.148521
NHS	1	0.148869
PRKRIP1	1	0.149668
BRAF	1	0.149749
RPL36	1	0.151306
CSDE1	1	0.151571
JAK2	1	0.151657
FOCAD	1	0.151757
UBXN4	1	0.151839
COX7C	1	0.152112
NCL	1	0.152119
XRRA1	1	0.152324
UTY	1	0.152497
AC092691.1	1	0.152656
PARP4	1	0.152908
NREP	1	0.153849
RPL41	1	0.153922
SRRT	1	0.155789
EIF3A	1	0.156647
RASSF8-AS1	1	0.157448
YTHDC2	1	0.158047
CSGALNACT2	1	0.158081
PSME4	1	0.158216
TENT2	1	0.158602
PSMD2	1	0.158703
BRD7	1	0.15887
KIFAP3	1	0.161011
ATF2	1	0.161057
MTREX	1	0.161259
PPP3CA	1	0.161369
RPL32	1	0.161662
FGFR1	1	0.161701
AFF4	1	0.162721
PTPRM	1	0.162766
THRB	1	0.163147
LUC7L2	1	0.163615
PSEN1	1	0.163806
TRMT10B	1	0.164048
SENP6	1	0.164061
ASXL2	1	0.16474
HNRNPA3	1	0.165012
SSR3	1	0.165557
EML5	1	0.166033
BIRC6	1	0.166137
CPQ	1	0.166186
TMEM135	1	0.166862
CCDC39	1	0.167906
RALGAPA1	1	0.167916
C9orf24	1	0.167925
SUPT20H	1	0.168557
AC138150.1	1	0.169808
ARPC5	1	0.169925
ANKRD13A	1	0.169925
FAF2	1	0.170521
CUL3	1	0.171861
EIF3K	1	0.172296
SRPK2	1	0.172938
SPOP	1	0.17407
ENOSF1	1	0.174397
CTDSPL2	1	0.175007
RHEB	1	0.175317
KIAA0753	1	0.175568
NBDY	1	0.176263
ANKRD11	1	0.177503
ADARB2	1	0.177575
GANC	1	0.17823
NSUN6	1	0.179246
PLEKHA7	1	0.179764
CNKSR3	1	0.179895
NASP	1	0.180826
AL390957.1	1	0.181414
ABCC5	1	0.181813
HDAC9	1	0.1831
ZNF131	1	0.183465
CDC14B	1	0.183619
CEP112	1	0.183687
C20orf194	1	0.183828
STAT1	1	0.183864
RPL13	1	0.184076
MFSD14C	1	0.184785
RRBP1	1	0.185799
PIP5K1A	1	0.186915
CSNK2A1	1	0.187241
TEAD1	1	0.18733
COMMD1	1	0.187687
APIP	1	0.187922
USP33	1	0.188241
GPBP1L1	1	0.189628
C5orf49	1	0.189851
RPL11	1	0.190847
GIPC1	1	0.19106
SH3PXD2A	1	0.191217
NHLRC2	1	0.192101
LTBP1	1	0.194038
DICER1	1	0.194191
[truncated: 1,588 more rows]

## Sheet: OPCs
Gene	padj	Avg. log2(FC)
SNTG1	2.47742e-152	5.55572
LHFPL3	2.82289e-148	5.33011
BCAS1	1.82202e-131	6.64354
OPCML	6.5863e-120	5.07671
GRIA2	3.04051e-114	6.28963
PCDH15	4.15044e-113	4.49451
CADM2	8.13901e-81	3.96332
LRRC4C	3.93256e-73	3.5894
FGF12	1.02957e-70	4.45098
KCNIP4	1.52978e-66	3.49452
GAD1	1.85433e-55	7.18973
MEG3	2.82386e-54	3.7501
SEMA5A	2.82386e-54	5.12468
GALNT13	4.84913e-51	5.03434
PLPPR1	6.82754e-48	5.9179
LUZP2	4.86008e-42	4.05528
SOX2-OT	1.02788e-41	2.42399
CA10	2.04552e-40	5.28749
SNX22	2.58035e-38	6.21336
MDGA2	2.17199e-37	3.53585
XYLT1	1.18953e-36	3.89278
COL9A1	2.38945e-35	4.77162
NCAM2	8.97981e-33	3.67596
TNR	3.64874e-32	3.70102
DSCAM	3.55936e-29	2.75932
MMP16	3.68464e-29	2.96777
KCND2	2.74006e-28	2.63731
GRID2	2.95317e-28	3.68389
NRXN1	1.88144e-24	3.22771
NRCAM	3.15651e-23	2.35625
TRIO	3.16083e-23	1.80348
COL20A1	1.18773e-22	8.03573
NXPH1	3.85834e-22	5.66424
BRINP3	1.99083e-21	4.54757
ARPP21	8.68314e-19	6.17311
COL11A1	7.90737e-17	3.36992
SCN1A	1.30267e-16	2.83815
GRIA3	6.54579e-16	2.54066
DLGAP1	2.70235e-15	2.23323
EPN2	7.86131e-15	1.91342
GPC6	9.91606e-14	2.36435
SCRG1	1.49644e-13	3.27046
KAT2B	1.50929e-13	2.55903
LRP1B	2.45345e-13	1.5848
PMP2	3.5146e-13	4.44015
IL1RAPL1	4.70078e-13	2.44108
LRRTM3	8.76686e-13	4.22145
GRM7	6.11818e-12	3.03345
LINC02588	1.02059e-11	4.05091
CNTNAP5	7.27782e-11	3.32654
TAOK3	4.45048e-10	1.4641
DNM3	5.38261e-10	2.35838
SORCS1	1.17631e-09	3.0443
SEMA3E	1.18983e-09	4.41272
ATP10B	2.34303e-09	3.77569
SEZ6L	5.16938e-09	2.19576
LINC00511	2.11724e-08	3.35676
DSCAML1	2.11724e-08	3.37778
KLHL4	2.85596e-08	3.48576
CHRM3	3.61233e-08	3.00889
ST8SIA5	3.61233e-08	4.49721
NOVA1	6.80381e-08	1.31756
TSPYL2	7.94304e-08	2.50495
ALCAM	1.28555e-07	2.32123
ANK3	1.66669e-07	3.19182
TMEM132C	2.41093e-07	2.55495
PDE4B	2.50953e-07	1.887
CMYA5	3.6233e-07	3.74042
HRASLS	3.84988e-07	3.45883
LRRTM4	3.92691e-07	1.2414
DGKG	3.92691e-07	2.1949
SIRT2	3.92891e-07	2.09641
SGK1	5.33428e-07	2.40198
DCC	5.33428e-07	2.6166
FGF14	1.5415e-06	1.99021
ZNF804A	2.87346e-06	3.66875
KHDRBS3	5.62632e-06	3.32431
FARP2	5.83331e-06	1.9077
GRM5	6.75361e-06	3.41826
DOCK10	8.27633e-06	1.95649
PKP4	8.61674e-06	1.72786
ADGRB3	9.1354e-06	1.54271
KAZN	1.25128e-05	1.11565
RIMS1	1.60717e-05	3.55597
ETV1	1.64567e-05	4.72473
GRIK2	2.22734e-05	1.75694
FREM2	2.6256e-05	3.69727
HIP1	2.80374e-05	1.82657
SLC2A13	2.84129e-05	2.13465
HECW1	3.03889e-05	3.61362
LINC01170	3.54345e-05	3.76781
ASTN1	6.10618e-05	2.72235
SORCS3	7.69336e-05	3.64084
NLGN4Y	9.29787e-05	1.92431
CTTNBP2	0.000123518	2.468
ATRNL1	0.000128609	1.79155
SNAP25	0.000129716	3.38011
MVD	0.000138056	2.95563
AGAP1	0.000224013	1.20241
CSPG5	0.000252271	4.63215
PID1	0.000266596	2.25791
TNS3	0.000287027	1.96323
LIMA1	0.000338803	2.20586
RNF144A	0.000341439	2.53022
FRMD4A	0.000447311	1.17541
SYN3	0.000447311	2.72608
APOD	0.00045834	3.33832
NTRK3	0.00102781	2.4149
TMEM132B	0.00109794	4.23668
RAB31	0.00160056	2.43543
PLCB1	0.00174029	1.11615
NLGN3	0.00195977	3.18115
PLEKHH2	0.00202665	1.52262
PTPRO	0.00251671	2.2116
ACAT2	0.00262801	1.82655
RTKN	0.003028	2.71592
CHL1	0.00315499	1.83784
KCNH8	0.00315499	2.84419
SOX6	0.00319021	1.13805
GSG1L	0.00319152	2.84036
ATCAY	0.00320396	3.64423
SGCZ	0.00346581	3.39764
SCN3A	0.00367273	2.12748
NLGN4X	0.00439087	2.13433
CASK	0.00630625	1.02677
SLC38A1	0.00696038	2.4442
PDZD2	0.00729654	1.47243
SLC1A2	0.00801502	2.13206
CC2D1A	0.00801835	1.87809
DIAPH3	0.00823354	1.81972
FERMT1	0.00908886	2.67185
RAB3IP	0.0103077	2.08386
CACNB2	0.0105328	1.81563
SPOCK1	0.0106287	2.45312
MEGF11	0.0110858	2.27572
GLCCI1	0.011657	1.007
PTCHD4	0.0122237	2.40504
SLC35F3	0.0180891	3.19767
EPB41L2	0.0218918	0.922307
LAMA4	0.0301589	2.33536
AP001347.1	0.0308736	1.96355
ANKS1B	0.0322587	1.1247
PTPRZ1	0.035223	1.0578
SLAIN1	0.0385885	1.99755
SCN2A	0.0387745	2.83714
KCNQ1OT1	0.052383	1.61624
ADAM23	0.0555423	2.0594
FBN2	0.0578645	1.52681
SOGA1	0.0579498	2.18735
PHLDA1	0.0579498	2.70192
CDC14B	0.0628787	1.56915
MPZL1	0.064734	1.39455
TM7SF3	0.0675519	1.4784
XKR4	0.0676907	1.38906
SGCD	0.0742542	0.943734
UGDH	0.0809489	2.19374
PFKFB4	0.0890954	2.6346
SLC35F1	0.0910032	1.27045
CDH13	0.0914325	1.28007
LRFN5	0.101933	1.62316
AL445250.1	0.119067	1.55871
AC105036.3	0.123307	2.70759
FAM155A	0.128191	1.28417
FDPS	0.148399	1.32363
KIAA1217	0.158194	1.17779
MPPED2	0.159681	1.78299
ST3GAL5	0.17767	2.13159
BCAN	0.189611	1.10048
IDI1	0.20991	1.46335
RCC1	0.233993	3.52881
FYN	0.237139	0.704786
PRKCB	0.258766	1.92548
EPHB1	0.283309	1.28451
BRCA1	0.315244	1.42297
ZNF354B	0.315244	1.90018
PTPRE	0.316427	2.17835
SAMHD1	0.326678	1.74764
RGS7	0.332573	1.70956
GNPTAB	0.332853	1.10817
ABHD2	0.347261	1.62466
WIPF1	0.3574	1.38763
ARHGAP42	0.3574	1.78684
KLF15	0.36002	4.86976
AC010127.1	0.372538	1.59066
FRMD4B	0.377028	1.09963
B4GALNT4	0.379918	2.28685
DGKE	0.392079	1.75996
ANAPC1	0.425491	2.86377
TNS2	0.434414	1.73567
MICU1	0.441535	0.933077
CEP57L1	0.441535	1.57595
CSGALNACT1	0.468868	0.883471
UNC79	0.468868	1.64702
2021-09-11	0.473212	1.23454
ROBO1	0.48969	1.43939
CADPS	0.48969	1.60976
CIT	0.48969	1.85365
ACSL3	0.492669	1.10368
FAM66C	0.492669	1.28843
MIR181A1HG	0.492669	1.75452
SCD5	0.506223	1.08449
SEMA6D	0.511334	1.2015
ZFYVE28	0.546726	1.55703
SNAP91	0.580328	1.38584
REV3L	0.616552	0.375644
COX10-AS1	0.627967	1.31939
TUBG2	0.65022	1.64242
TNK2	0.652851	1.29726
GPS2	0.659741	2.25581
ZNF385D	0.672372	1.43078
AC008957.1	0.672372	3.88737
APPL2	0.681402	0.961476
PCMTD2	0.681402	1.33617
SGIP1	0.687781	2.64683
RAD18	0.706704	1.79214
SCAMP5	0.728387	1.81014
CENPV	0.728387	2.10016
KIF26B	0.729452	1.32709
TXN2	0.735925	2.77772
TMEM117	0.759352	1.30971
MTMR9	0.760318	1.63987
PDE1C	0.854659	2.03836
HSPA12A	0.917061	1.32276
GPR155	0.917061	1.61592
ATP6AP1	0.93151	2.19707
SDHB	0.964891	1.92029
RPS11	1	1.17255e-05
CAMKMT	1	4.71897e-05
RNPC3	1	0.000644928
RPL36	1	0.00238276
DHFR	1	0.00248313
ASTN2	1	0.00374727
RANBP9	1	0.00426982
ARID4A	1	0.00452489
GPHN	1	0.00465167
CFAP99	1	0.00480632
TOMM7	1	0.00599895
LETMD1	1	0.00657946
KIAA0319L	1	0.00684241
YTHDF3	1	0.00750989
G3BP1	1	0.00807286
ZNF529	1	0.00865577
TULP4	1	0.00966154
MTF2	1	0.0101555
RBM23	1	0.0104297
COX7C	1	0.0108271
RBFOX2	1	0.010875
SNX2	1	0.0113573
MMS22L	1	0.0119478
AC006978.2	1	0.0125682
SFPQ	1	0.0127952
ANKRD36B	1	0.0136054
ZYG11B	1	0.0145801
NKTR	1	0.0150178
TTC13	1	0.0154898
HIVEP2	1	0.0171794
FTSJ3	1	0.0181897
ZNF3	1	0.0196345
DDX1	1	0.0205487
RUNX1T1	1	0.0211551
FLVCR1	1	0.0213367
DCBLD2	1	0.021719
HLA-A	1	0.0223336
PRPF38A	1	0.0223468
DCAKD	1	0.0231436
HDAC2	1	0.0233248
CEP85L	1	0.0236341
PTPRK	1	0.0248083
API5	1	0.0258018
SFXN1	1	0.0258101
DPY19L3	1	0.0261137
RAPGEF4	1	0.0261542
GNB5	1	0.0262161
IKZF2	1	0.026708
SHPRH	1	0.0267574
ATP9B	1	0.0272467
FAM161A	1	0.027386
CTBP2	1	0.0275301
IVD	1	0.0275977
BRI3	1	0.0285037
PPP1R2	1	0.0287362
ZFAND6	1	0.0289439
GFPT1	1	0.0307245
MRPS21	1	0.0311342
THOC1	1	0.0319814
SCARB2	1	0.0321842
ERCC8	1	0.0322066
SDC3	1	0.0322118
PEBP1	1	0.0322167
ZNF621	1	0.0324508
LINC01138	1	0.0329534
NR3C1	1	0.0335601
VKORC1L1	1	0.0339321
DNMT3A	1	0.0342196
DDX50	1	0.034379
CARMIL1	1	0.0354149
CCAR1	1	0.0358904
EML4	1	0.0361531
TTN-AS1	1	0.0370844
XRRA1	1	0.0371414
TENM1	1	0.0375096
RBCK1	1	0.0376623
ORC2	1	0.0377517
ARL6IP6	1	0.0390205
AC090578.1	1	0.0393752
BAZ1B	1	0.0399178
MUM1	1	0.0402147
ITPA	1	0.0416659
FER	1	0.0417463
GINS3	1	0.0418115
SMARCA1	1	0.0420192
SPAG9	1	0.0427455
OCIAD1	1	0.0433053
SEC14L2	1	0.0451287
STAT2	1	0.045167
C11orf58	1	0.0454967
NSUN6	1	0.0464064
NDFIP1	1	0.0470909
TNKS2	1	0.0472369
TMEM108	1	0.0476395
PPP2R5E	1	0.0481866
WDR61	1	0.0490023
MGA	1	0.0495945
PSMG2	1	0.0501798
JAZF1	1	0.051045
BLZF1	1	0.0513205
USP54	1	0.0514322
SLC22A15	1	0.0517754
NRDE2	1	0.0521151
CBR4	1	0.0523591
TIMM44	1	0.0524995
EHBP1	1	0.052952
APOLD1	1	0.0531019
PIK3R1	1	0.0541401
RPRD2	1	0.05475
MEGF9	1	0.0549924
LSAMP	1	0.0552538
NCKAP5	1	0.0555524
SLC35F5	1	0.055945
GATAD2B	1	0.0561877
CNOT4	1	0.0563373
LPCAT3	1	0.0571882
HDLBP	1	0.0573171
MTREX	1	0.057926
ERH	1	0.0586362
AGO2	1	0.0595718
RIOK3	1	0.0599405
SQSTM1	1	0.0605913
DPY19L2	1	0.0609931
ELF1	1	0.0611579
SPG11	1	0.0611609
MON2	1	0.0613991
LMTK2	1	0.0631176
PPA2	1	0.0631943
RPL39	1	0.0632768
TAF1D	1	0.0632769
KRCC1	1	0.0632818
VPS54	1	0.0645563
CAMK2D	1	0.0647159
RCOR1	1	0.0654392
GGT7	1	0.0655239
NSUN7	1	0.0658938
DYNC1H1	1	0.0660765
MPC1	1	0.0662336
ANO6	1	0.0663251
ACTR3	1	0.0663976
C4orf48	1	0.0667888
TXNL1	1	0.0669553
CTNNAL1	1	0.0678626
HIST1H4C	1	0.0680644
PRKAG1	1	0.0682329
RPS25	1	0.0690617
TRO	1	0.0698186
ENAH	1	0.0701169
AL035530.2	1	0.0706281
FRYL	1	0.0706812
PCNP	1	0.0711981
GPC5	1	0.0715084
UBE2E3	1	0.0726794
ZNF487	1	0.0733559
BCL2L1	1	0.0753579
SRSF7	1	0.0758322
LAMTOR5-AS1	1	0.0758576
KIF2A	1	0.0761694
UNK	1	0.0761874
AC025682.1	1	0.076205
GLUL	1	0.0762659
ZNF75A	1	0.0765344
ODR4	1	0.0765506
AC108062.1	1	0.0773384
GALNT10	1	0.0774972
PPP6C	1	0.0787319
TMEM168	1	0.0789124
MAP3K4	1	0.0791964
FRMD5	1	0.0797337
KRR1	1	0.0802507
ATP9A	1	0.0806563
DAP3	1	0.080749
LIPE-AS1	1	0.0808863
LRCH3	1	0.080948
SRSF2	1	0.0812964
SPATA6	1	0.0814249
RPS29	1	0.0815235
ADAMTSL1	1	0.0818315
PTAR1	1	0.0819917
CDK8	1	0.0825483
ZNF789	1	0.0827014
TMOD3	1	0.0831706
PUF60	1	0.0840585
PHYHIPL	1	0.0849819
DSTYK	1	0.0849947
TPT1-AS1	1	0.0850017
TMPO	1	0.0850957
ROMO1	1	0.0861155
CD46	1	0.0891425
UPF2	1	0.0891539
S100B	1	0.0900262
NBN	1	0.0900851
STAU1	1	0.0909171
SECISBP2L	1	0.0931074
TPM3	1	0.0931547
CDH2	1	0.093421
ZDHHC21	1	0.094088
NBPF14	1	0.0944154
TRPC4AP	1	0.0950627
KNDC1	1	0.0956619
CORO1C	1	0.0969795
ABL2	1	0.0989863
CAMTA1	1	0.0994315
ABAT	1	0.100039
NEDD1	1	0.100196
SCAI	1	0.100698
CCNC	1	0.100792
AC079447.1	1	0.100926
CYFIP1	1	0.10114
TRMT11	1	0.10118
TRAPPC9	1	0.102142
BTG3	1	0.102215
CALCRL	1	0.102569
SATB2	1	0.103091
TOB1	1	0.103101
SLC25A27	1	0.103271
EXOC2	1	0.104914
CUL3	1	0.10566
ATP1A1	1	0.106116
NAA16	1	0.106931
AC011287.1	1	0.1079
DOP1A	1	0.108164
RFTN2	1	0.108741
LRRC28	1	0.10893
NCAM1	1	0.109573
GLG1	1	0.109588
AC084033.3	1	0.109676
COPG2	1	0.10995
MED23	1	0.110224
UHRF1BP1L	1	0.11085
MRFAP1	1	0.111051
DIP2C	1	0.111259
ZNF207	1	0.111519
PRKACB	1	0.111777
NALCN	1	0.111978
BDNF-AS	1	0.112212
PARP8	1	0.112259
CACNA1D	1	0.112312
MIOS	1	0.112344
ZNF251	1	0.114024
TRAF3IP2-AS1	1	0.114458
APIP	1	0.114553
TMEM87A	1	0.114734
UBTF	1	0.114845
KAT6A	1	0.115848
ANKRD28	1	0.115896
SAP130	1	0.116015
QRICH1	1	0.116495
PTPN14	1	0.116672
AP2A2	1	0.116744
NONO	1	0.116787
RASA1	1	0.118615
ADGRG1	1	0.119768
KIAA1211	1	0.120048
YIPF4	1	0.120161
WASF3	1	0.121137
AAK1	1	0.121352
CLIP4	1	0.122348
FAM214A	1	0.123402
NFX1	1	0.123808
MAVS	1	0.124586
CCDC130	1	0.124919
ARNT2	1	0.125315
GAREM1	1	0.125792
RNF38	1	0.126114
GNB1	1	0.126151
GRAMD1C	1	0.126341
FKTN	1	0.127858
MRPS25	1	0.128439
CCDC82	1	0.128468
PDZD4	1	0.128495
UBA2	1	0.128989
EZH1	1	0.131172
STAT1	1	0.131513
GTF2F2	1	0.132231
PPFIA2	1	0.132598
WDR33	1	0.132784
HM13	1	0.132854
MTHFD1L	1	0.1369
TAPBP	1	0.137425
SMAP1	1	0.140748
TPM1	1	0.14098
HNRNPH3	1	0.141182
CGGBP1	1	0.141522
UBE2L3	1	0.14154
FAM49A	1	0.142766
CDK5RAP3	1	0.142836
EPB41L5	1	0.142842
SMIM8	1	0.143154
STAU2	1	0.143369
CENPP	1	0.144348
TIAL1	1	0.145746
RAD23A	1	0.148458
ACBD6	1	0.148743
GRID1	1	0.148754
ZNF451	1	0.149676
UBE2O	1	0.149715
LGR4	1	0.150413
PEAK1	1	0.150925
NUPL2	1	0.151062
POU2F1	1	0.152051
XPC	1	0.153166
VAPB	1	0.153417
FKBP2	1	0.153686
UEVLD	1	0.154786
LARP1	1	0.1548
NOTCH1	1	0.154973
SH2B1	1	0.156136
EXTL2	1	0.156278
ATP6V1D	1	0.156761
ORMDL1	1	0.156803
EXT2	1	0.156938
SLC25A37	1	0.157574
DTNBP1	1	0.158024
MKRN3	1	0.15807
KRBOX4	1	0.158356
REEP5	1	0.15948
PTCD3	1	0.159815
RAB6A	1	0.161996
KLHL42	1	0.162421
TRIM13	1	0.165584
ANAPC5	1	0.165585
CBLB	1	0.166044
USP24	1	0.166608
ARMC1	1	0.166807
TCAIM	1	0.167405
LARS	1	0.167496
EIF3H	1	0.167579
C9orf78	1	0.167579
DENND2A	1	0.167716
SLC24A3	1	0.168176
TET3	1	0.168198
NCOA3	1	0.168288
SLC25A36	1	0.168694
EFCAB14	1	0.170118
NAA25	1	0.170212
DLG2	1	0.171194
AC060780.1	1	0.171293
NHLRC3	1	0.171394
ARMH4	1	0.171933
SOX4	1	0.172242
MDN1	1	0.172312
RPN2	1	0.172449
CNTNAP2	1	0.172703
PKNOX2	1	0.172882
USP9X	1	0.173233
EYA3	1	0.173761
NUP107	1	0.174285
LGALS3	1	0.17537
PDXDC1	1	0.177207
RC3H1	1	0.177623
LANCL2	1	0.179612
AKAP10	1	0.179708
PDE3B	1	0.179915
SLX4IP	1	0.180144
SNRPD2	1	0.180158
ERCC6L2	1	0.180629
TCP11L2	1	0.182527
SNRPA1	1	0.182889
CLASP1	1	0.183461
SPATA33	1	0.184485
RPRD1A	1	0.184543
DPP6	1	0.184673
SMARCC1	1	0.185155
ZSWIM5	1	0.18628
TARDBP	1	0.186305
CLEC16A	1	0.187513
RICTOR	1	0.187688
ARHGEF17	1	0.188697
MAGI2-AS3	1	0.189755
UGP2	1	0.189917
DANT2	1	0.190964
FAM222B	1	0.192781
FAM19A5	1	0.194426
KLF12	1	0.194478
TSC1	1	0.194563
IQCJ-SCHIP1	1	0.195425
COPB1	1	0.196204
TTTY14	1	0.196412
CEBPZ	1	0.198731
KCNT2	1	0.199023
TMEM165	1	0.199164
KIF9-AS1	1	0.19919
SLC16A1	1	0.199896
RAD54L2	1	0.201023
PDIA4	1	0.203261
STX8	1	0.20343
SRBD1	1	0.206341
C1orf61	1	0.206747
AL356599.1	1	0.20717
HCG17	1	0.207602
PISD	1	0.207683
AC108866.1	1	0.208138
KATNBL1	1	0.208437
SNX6	1	0.211147
TSC22D4	1	0.211482
AC027097.2	1	0.211781
FAM208B	1	0.211843
FBXO9	1	0.211853
NLK	1	0.212307
SNX29	1	0.212525
DAD1	1	0.213048
EIF3M	1	0.213358
FGFR1	1	0.213925
WDR82	1	0.214657
SNX19	1	0.215065
NPEPPS	1	0.215187
XRCC5	1	0.216264
SSR4	1	0.21662
DCLK2	1	0.216764
MRPS31	1	0.219114
2021-09-10	1	0.219196
RAD23B	1	0.219496
MAGED1	1	0.219546
LARP4	1	0.220456
RNF24	1	0.220732
CLEC2D	1	0.221777
PAXBP1	1	0.221978
SPATS2	1	0.222328
ARL15	1	0.223094
ZCRB1	1	0.223607
LMBRD1	1	0.224169
MBD5	1	0.224341
POLR2L	1	0.224713
CAT	1	0.226839
NPM1	1	0.229203
KNOP1	1	0.229221
ABCF1	1	0.229717
RTF2	1	0.229778
HECTD2	1	0.230451
SMC3	1	0.230742
COG6	1	0.231331
CDKL1	1	0.23155
CCT3	1	0.231575
USO1	1	0.231585
FHIT	1	0.23193
ZNF91	1	0.232621
QKI	1	0.233219
TM9SF2	1	0.233991
YWHAB	1	0.235222
ZEB1	1	0.235438
TFG	1	0.236341
SEC63	1	0.23672
PRR29	1	0.237106
PHTF2	1	0.237827
CTNND1	1	0.23921
MKLN1	1	0.239449
CBX3	1	0.24115
ZNF254	1	0.241818
SUCLA2	1	0.241869
ZNF652	1	0.241987
PIGL	1	0.242532
URI1	1	0.245292
NEXMIF	1	0.245384
LPGAT1	1	0.245447
CARD8	1	0.246087
CRYBB2P1	1	0.246571
ADAM10	1	0.247546
ESF1	1	0.248122
UBXN2A	1	0.249275
RELCH	1	0.249704
ZMPSTE24	1	0.249824
CSMD3	1	0.250168
AC008969.1	1	0.250595
ZNFX1	1	0.251429
CRK	1	0.252503
ZSCAN30	1	0.254028
AASDHPPT	1	0.256052
PAG1	1	0.256236
RPL19	1	0.256324
TIA1	1	0.256653
KPNA5	1	0.256761
HNRNPL	1	0.257136
PRKAR1A	1	0.257169
ABCD4	1	0.257402
FAM171A1	1	0.258205
AC012291.2	1	0.259282
CHCHD3	1	0.260707
RALY	1	0.26139
FAM219B	1	0.261396
FAM227B	1	0.261453
NUDCD3	1	0.261701
DHX15	1	0.263346
HBS1L	1	0.264798
PTPRS	1	0.265193
EPM2AIP1	1	0.265536
POLR1A	1	0.266117
DNM1L	1	0.266312
SLC25A6	1	0.26638
AFG3L2	1	0.26678
C2CD5	1	0.268092
RAP1A	1	0.268468
RAB2A	1	0.268485
IFI27	1	0.268592
MRPS5	1	0.269835
GABARAPL2	1	0.27258
STK4	1	0.272953
PRR14L	1	0.273111
PTPRF	1	0.273183
RAF1	1	0.273847
STIP1	1	0.274331
VIRMA	1	0.274413
CPNE1	1	0.274793
GABBR1	1	0.274955
MSL2	1	0.277775
SUB1	1	0.27922
NKAP	1	0.280663
RACK1	1	0.281958
KLHL28	1	0.282418
AMZ2	1	0.28255
THBS4	1	0.282659
PKD2	1	0.283003
GBE1	1	0.283225
TRIM56	1	0.284048
RAB5A	1	0.285582
CARF	1	0.285687
ATXN7	1	0.285911
ETV6	1	0.286598
A2ML1	1	0.289271
ZNF397	1	0.289489
FMR1	1	0.289752
GATAD1	1	0.290021
SEC31A	1	0.290364
PTPN12	1	0.29458
ZNF711	1	0.294949
METTL3	1	0.296239
FAM110C	1	0.296368
ZFAS1	1	0.29753
RANBP10	1	0.298543
MRTFB	1	0.300444
SQLE	1	0.301239
SNHG6	1	0.301648
KLHL24	1	0.305265
WWC2	1	0.305463
PCLO	1	0.305608
PCNX2	1	0.305633
HEATR5A	1	0.306727
UQCR11	1	0.307894
HCG18	1	0.308143
OSCP1	1	0.308801
MAT2A	1	0.309155
TLK2	1	0.31048
SELENOH	1	0.312361
H2AFV	1	0.312408
COX20	1	0.31265
RARS	1	0.314527
OPHN1	1	0.314899
ATF6	1	0.315465
ARPP19	1	0.316648
TXN	1	0.316773
KIF21A	1	0.316917
ASCC3	1	0.31721
RCN2	1	0.317653
RHBDD3	1	0.317779
SMARCA5	1	0.318322
MIA2	1	0.318493
PHLDB1	1	0.318816
ZNF197	1	0.318826
RFX7	1	0.318861
SSRP1	1	0.320077
DOCK9	1	0.321004
CREB5	1	0.321634
RPL26	1	0.321667
DCP1A	1	0.322385
JARID2	1	0.32296
GSTP1	1	0.323301
QSER1	1	0.324071
TNPO2	1	0.324581
PURB	1	0.325237
DLG1	1	0.325363
MPHOSPH9	1	0.325557
ZMYM5	1	0.32596
IFT27	1	0.326338
SUZ12	1	0.326439
COX6A1	1	0.326675
DNAJC13	1	0.326861
ILF3-DT	1	0.327054
ATXN7L1	1	0.328398
RIC3	1	0.330433
SIMC1	1	0.330942
PTPRD	1	0.330975
HEPACAM	1	0.331337
ANP32E	1	0.331929
ZNF133	1	0.332174
ERCC4	1	0.33255
CBFB	1	0.335137
PRKAA2	1	0.33538
CLASP2	1	0.336143
ARHGEF10	1	0.336843
TRPC1	1	0.33712
TANC1	1	0.337888
AL592183.1	1	0.338659
MTIF3	1	0.339225
ASXL3	1	0.339782
DENND5B	1	0.340197
CNOT10	1	0.340947
SPRED2	1	0.341311
APBB2	1	0.341436
HMGN1	1	0.341639
MICAL3	1	0.342973
WBP4	1	0.343462
HNRNPA1	1	0.344457
NSMAF	1	0.34516
GPT2	1	0.347434
ALDH2	1	0.349974
FLOT1	1	0.35057
CCDC18	1	0.351081
ZMYND8	1	0.351106
NFATC2IP	1	0.35206
CEP192	1	0.352143
USP14	1	0.353979
P3H2	1	0.354393
ACTR10	1	0.354584
GART	1	0.354604
CRTC1	1	0.355751
ELP1	1	0.355999
COPS4	1	0.356343
C5orf24	1	0.357541
CEP97	1	0.357901
PYGL	1	0.359227
PRPF39	1	0.359284
STX12	1	0.360032
PPIL3	1	0.360127
MIPEP	1	0.360259
LNPK	1	0.360505
TAF2	1	0.361809
SPRY2	1	0.362293
RAB11FIP3	1	0.363387
HDGFL3	1	0.364588
TCP11L1	1	0.365769
SETD5	1	0.367267
MIF	1	0.368495
RORA-AS1	1	0.369554
RC3H2	1	0.369593
TMEM181	1	0.37067
LRIG3	1	0.372095
METTL16	1	0.372107
FXYD6	1	0.372942
PSMD11	1	0.373065
RERE	1	0.373144
MAP4K5	1	0.373154
IPO11	1	0.373228
HDAC6	1	0.373582
ANKRD52	1	0.374312
MUS81	1	0.375478
RNF10	1	0.375883
CTTNBP2NL	1	0.376216
RSBN1L	1	0.379112
ATP13A3	1	0.379532
NUDT9	1	0.380388
WDFY1	1	0.380496
SPPL2A	1	0.380673
AC104986.2	1	0.381051
ACO1	1	0.381226
TSC2	1	0.382385
ENTPD1-AS1	1	0.383157
SERPINE2	1	0.383439
LCMT1	1	0.384224
USP3	1	0.384906
MAGI1	1	0.385358
MRPL42	1	0.386049
ZDHHC14	1	0.386479
RBPMS	1	0.386633
NDUFA4	1	0.388054
AC009690.1	1	0.388216
ABI1	1	0.388306
TANC2	1	0.390509
SHTN1	1	0.391119
KIF13A	1	0.392719
PSMC6	1	0.393541
CUL1	1	0.394303
STYXL1	1	0.39539
AP001992.1	1	0.396016
CCDC88A	1	0.396514
IGBP1	1	0.396662
SOX9	1	0.397129
HES6	1	0.398329
TXNIP	1	0.398388
LMCD1-AS1	1	0.399748
UBE2J1	1	0.400751
UNC80	1	0.400903
PPID	1	0.402894
DCP2	1	0.403121
WDR7	1	0.405133
MDM1	1	0.406295
SIPA1L3	1	0.407976
TTC21B	1	0.408945
SRRM4	1	0.409387
RBMS1	1	0.409469
DIRC2	1	0.411111
ATF2	1	0.411147
DNM1	1	0.411712
CEP104	1	0.411712
PVT1	1	0.411891
CIAO1	1	0.412519
BRD8	1	0.412872
YEATS2	1	0.415092
GARS	1	0.41546
ETNK1	1	0.416053
NUTM2B-AS1	1	0.418113
YARS	1	0.418233
PANK2	1	0.418264
NT5C3A	1	0.418791
UBE4B	1	0.419106
XPA	1	0.419197
CDH20	1	0.419861
RPTOR	1	0.421811
AC245060.5	1	0.424399
SUCLG1	1	0.427094
CAB39	1	0.430665
YTHDF2	1	0.431869
HLTF	1	0.432046
PPCDC	1	0.432706
ARRDC3	1	0.43373
SLC44A1	1	0.433731
CCP110	1	0.43402
APBA2	1	0.436484
HERC2P9	1	0.438393
NUP50-DT	1	0.439521
MAN1A2	1	0.439595
PPDPF	1	0.439882
TTC23	1	0.440458
RAB12	1	0.443085
RNF214	1	0.444112
SP3	1	0.444845
CSE1L	1	0.44508
ATP6V1G1	1	0.446095
DHX40	1	0.44647
CFDP1	1	0.446658
ZCCHC17	1	0.446676
SOBP	1	0.446987
NOL8	1	0.448098
USP49	1	0.449422
RANBP17	1	0.450884
C2orf73	1	0.451938
TNKS	1	0.453064
NPTN	1	0.453239
GABRB1	1	0.454888
DTWD1	1	0.456219
HMGXB4	1	0.456506
FAM120A	1	0.456708
AC091826.2	1	0.456768
ANKDD1A	1	0.458252
MGAT4C	1	0.45864
GDAP1	1	0.45913
KLHL5	1	0.460229
MYO1D	1	0.460556
ADAMTS17	1	0.461522
LBR	1	0.46865
TRRAP	1	0.469608
EIF3K	1	0.469643
TRAPPC12	1	0.469812
C6orf89	1	0.470705
PDCD4	1	0.472628
PCDH7	1	0.472769
INTS10	1	0.473314
HPS4	1	0.473726
CSMD1	1	0.473852
SLF2	1	0.474564
PIN4	1	0.474879
SZT2	1	0.475231
BAZ1A	1	0.477704
TRIM37	1	0.478116
SLC18B1	1	0.479609
DCAF8	1	0.480072
TDG	1	0.480544
MCC	1	0.483354
PRTFDC1	1	0.48475
ATP6V1A	1	0.488065
SSH2	1	0.48979
CRBN	1	0.489875
BAALC	1	0.490238
SLC22A23	1	0.490349
UBAC2	1	0.49056
PRH1	1	0.49061
ADGRL3	1	0.49136
C2CD3	1	0.493554
RTCB	1	0.494629
ADAMTSL3	1	0.496718
DENND5A	1	0.499349
SEC23A	1	0.500761
INO80	1	0.501993
CEP250	1	0.502612
NOP56	1	0.504888
MAP2	1	0.507038
TMEM259	1	0.507584
NAPG	1	0.5111
SMU1	1	0.513588
RALA	1	0.515151
SLC5A3	1	0.516267
PLXNA2	1	0.516859
ELMO1	1	0.517935
ATP5MPL	1	0.518065
ANP32B	1	0.521751
RIN2	1	0.521947
AUP1	1	0.523045
NNT	1	0.523439
NDUFS2	1	0.523525
RTL8C	1	0.524995
PWP1	1	0.526184
CTNNA3	1	0.526368
PA2G4	1	0.528217
MYO5A	1	0.528547
TM9SF3	1	0.530545
CLNS1A	1	0.530696
C7orf50	1	0.534434
LARGE1	1	0.537145
PRKX	1	0.538325
BTF3L4	1	0.538347
CREBZF	1	0.54108
STX18	1	0.541448
GLE1	1	0.541676
TOPBP1	1	0.542289
DHX36	1	0.542723
MED25	1	0.544206
PGM2L1	1	0.545397
SEMA3D	1	0.547171
RBPJ	1	0.548765
RPS27L	1	0.548994
CMTM4	1	0.55149
SEMA5B	1	0.551646
B3GAT2	1	0.551947
ERGIC3	1	0.552787
POLA1	1	0.554368
ZMYM4	1	0.554526
SYF2	1	0.554844
NREP	1	0.556068
STMN1	1	0.556755
EXOG	1	0.5598
LDHB	1	0.559921
N4BP1	1	0.560774
SNHG25	1	0.561214
PCSK7	1	0.562414
SFMBT1	1	0.562476
CAMLG	1	0.56294
GAS2	1	0.563197
SHISA6	1	0.563344
TNRC18	1	0.56697
PLCL1	1	0.567109
REEP2	1	0.56715
SSR1	1	0.569915
KITLG	1	0.57146
CDC5L	1	0.572168
ZNF529-AS1	1	0.574758
BCCIP	1	0.575698
PCMT1	1	0.575705
HMG20A	1	0.576427
STK32A	1	0.577572
MBTPS1	1	0.578354
SEMA6A	1	0.578358
SHROOM3	1	0.579209
NDUFS4	1	0.580808
GRIPAP1	1	0.581078
AGBL2	1	0.58468
HBP1	1	0.585065
KLHL7	1	0.585547
CAMSAP2	1	0.586379
AL035413.1	1	0.5866
SDHC	1	0.586831
UHRF1BP1	1	0.59032
FRRS1L	1	0.590744
MALSU1	1	0.591887
SLC8A1	1	0.592139
RAN	1	0.593234
APTR	1	0.594456
FAM126B	1	0.594638
SNTG2	1	0.595335
TOX4	1	0.595836
FNIP2	1	0.596068
CCND1	1	0.597254
NLGN1	1	0.597266
PPIB	1	0.597827
ACSL4	1	0.598767
PDCD6	1	0.600224
LANCL1	1	0.600318
TIMM23B	1	0.601467
NNMT	1	0.608695
NBPF12	1	0.609539
SIDT1	1	0.611462
TRIP12	1	0.612678
RAB11FIP2	1	0.613238
FRMD3	1	0.61486
AL353743.1	1	0.616951
OXR1	1	0.617333
ATAD2	1	0.62108
MRPL45P2	1	0.621885
ZNF561	1	0.622745
SARS	1	0.623371
ERCC1	1	0.624362
GRK3	1	0.628812
SCN9A	1	0.631347
C4orf3	1	0.633011
MYO19	1	0.633951
CDH22	1	0.633969
RPS15A	1	0.63459
STK24	1	0.638374
ILKAP	1	0.638621
METTL6	1	0.639834
ARHGEF11	1	0.642911
TMEM9	1	0.646853
FCHSD2	1	0.646885
CASTOR3	1	0.647586
USP9Y	1	0.647796
IFI27L1	1	0.648913
PTN	1	0.649438
ZNF782	1	0.650712
HUWE1	1	0.651192
INTS8	1	0.65147
NRG1	1	0.651558
POMP	1	0.651658
SCAP	1	0.654153
MTMR4	1	0.654198
KCNMB2-AS1	1	0.655989
SNHG5	1	0.656651
CSKMT	1	0.657468
ZEB2	1	0.660063
REEP3	1	0.660343
PGAP1	1	0.660346
TACC2	1	0.661088
OLA1	1	0.661253
RAD17	1	0.661764
ATP6V0E1	1	0.661976
HIVEP3	1	0.662427
AC021078.1	1	0.662686
PPP4R1	1	0.663916
RAP1GDS1	1	0.664372
FRY	1	0.664672
ZNF37BP	1	0.666675
UST	1	0.667003
AC092691.1	1	0.668438
RBP1	1	0.669252
KANTR	1	0.670104
2021-03-01	1	0.670411
AGL	1	0.671051
LIX1-AS1	1	0.671343
LCORL	1	0.67207
CLCN3	1	0.672775
ELMOD3	1	0.675741
DDI2	1	0.675854
RRP7BP	1	0.676003
EXOC6	1	0.676844
EXOC7	1	0.679264
TET2	1	0.679723
GPCPD1	1	0.684487
KLHL23	1	0.686786
MTSS1	1	0.689006
CRELD1	1	0.689744
FASTKD1	1	0.690254
FAM106A	1	0.690277
DBF4B	1	0.691177
ETFDH	1	0.691932
AC004076.1	1	0.693274
RPS3A	1	0.695236
NOL4	1	0.695961
STK39	1	0.696155
TMEM43	1	0.700905
FBF1	1	0.701502
TOX	1	0.703777
CORO2B	1	0.705145
HERPUD1	1	0.706687
REEP1	1	0.708335
ZFX	1	0.710448
ARPC3	1	0.714625
BACH1	1	0.716755
MSH6	1	0.719332
UNC5C	1	0.720116
ZNF577	1	0.721865
CDK19	1	0.722807
SH3D19	1	0.725076
ZNF407	1	0.726877
ZBTB7C	1	0.727696
PRXL2A	1	0.729821
FBXO7	1	0.734486
DKC1	1	0.73789
FAM177A1	1	0.738386
EIF2S1	1	0.739486
DDX10	1	0.739537
PRCP	1	0.740824
UBE2N	1	0.741372
SNAPC1	1	0.742792
TIMM17A	1	0.748019
EIF4B	1	0.748599
NUDT21	1	0.749852
ANKRD44	1	0.754876
SLC39A6	1	0.75651
ZNF883	1	0.756697
IP6K2	1	0.758004
RBBP7	1	0.758261
EEF2K	1	0.75982
EPHA4	1	0.760098
GPX1	1	0.760192
DMXL2	1	0.760597
CDC42SE1	1	0.763299
SLC23A2	1	0.763908
SFT2D2	1	0.764389
RRN3P1	1	0.768996
PSMB4	1	0.772085
NCOA5	1	0.772433
NAT10	1	0.772765
CBL	1	0.773554
JADE1	1	0.775435
NDUFB6	1	0.776301
CCSER2	1	0.784824
PLEKHA1	1	0.788816
NADK2	1	0.789478
DAB1	1	0.789598
AC118549.1	1	0.79024
HIKESHI	1	0.790425
PRUNE2	1	0.790857
SNRNP200	1	0.791706
SREBF2	1	0.792842
PRKCI	1	0.793407
HNRNPR	1	0.798272
DNTTIP2	1	0.799372
ZNF521	1	0.801708
ATAD5	1	0.806512
UCHL1	1	0.806686
DGKH	1	0.808545
FKBP4	1	0.808643
POLR2F	1	0.809197
MAPT	1	0.812651
CDK6	1	0.817909
SAMD4A	1	0.822112
GBF1	1	0.825248
MRI1	1	0.825907
POT1	1	0.826408
CTR9	1	0.828979
LYRM4	1	0.832503
PLEKHA6	1	0.832848
CCND3	1	0.839045
PPM1K	1	0.839154
TMEM178B	1	0.84027
GNAL	1	0.845591
SPPL3	1	0.847426
TRNT1	1	0.850074
RBM4B	1	0.850761
WDR12	1	0.851924
SNTB2	1	0.853508
ARHGAP35	1	0.860322
DYNC1I2	1	0.861788
STK36	1	0.862787
SLC39A11	1	0.862984
ZNF462	1	0.863188
PTPRN2	1	0.865238
LCOR	1	0.865425
ATG2B	1	0.866853
DHRS7B	1	0.869093
ERGIC2	1	0.869844
NHLRC2	1	0.869942
AKAP6	1	0.870346
RHOT2	1	0.872371
SEPT7P2	1	0.873057
UBE2I	1	0.873259
TPTE2P5	1	0.87351
KIF13B	1	0.877484
MATN2	1	0.877611
DNMT1	1	0.882168
AC004158.1	1	0.885268
RDH11	1	0.886516
PDE10A	1	0.88851
SNF8	1	0.89119
RNF219-AS1	1	0.902361
TUBE1	1	0.905224
RBBP8	1	0.905265
PHF2	1	0.905474
CRYZL1	1	0.906034
TRIM24	1	0.913261
RNF168	1	0.913765
KIF3B	1	0.914479
EPG5	1	0.915209
CACNA2D3	1	0.917191
ACADM	1	0.918794
UHMK1	1	0.925796
PPP5C	1	0.925839
PPP3CB	1	0.926122
XPO7	1	0.942153
EIF2AK1	1	0.945209
CEP295	1	0.947781
TRERF1	1	0.94923
CCDC92	1	0.953917
ATP5MD	1	0.953993
BNIP2	1	0.955058
MAGT1	1	0.955897
DLGAP4	1	0.962496
ARFGEF3	1	0.963778
AL662795.2	1	0.964563
RIMS2	1	0.968039
IQCB1	1	0.971246
TTC39C	1	0.973054
CYTH1	1	0.97408
PCNT	1	0.975256
CARS	1	0.977351
DHX8	1	0.978338
INTS11	1	0.989206
ARF1	1	1.00203
RNPS1	1	1.00221
ZSWIM7	1	1.00706
DNAJC24	1	1.01203
IDE	1	1.01694
GALNT17	1	1.01841
SLC4A1AP	1	1.01868
RBM14-RBM4	1	1.02803
FAM200B	1	1.02809
ARL6	1	1.02849
NBPF26	1	1.03082
ARHGAP31	1	1.05129
STRN	1	1.06004
CHST11	1	1.06104
ZC3H18	1	1.06125
DIAPH1	1	1.06803
TSPAN6	1	1.07157
SEC23IP	1	1.07524
MAPK8IP3	1	1.08219
DPY19L4	1	1.0833
PHC2	1	1.08767
DDHD1	1	1.08927
ETF1	1	1.09526
ANKS3	1	1.09639
FBXO34	1	1.10073
OTUD7B	1	1.10565
KCTD20	1	1.11729
AC007566.1	1	1.12121
FAM162A	1	1.12312
PHKA2	1	1.12674
IDH1	1	1.12747
SEC61G	1	1.12798
ATAD1	1	1.12983
KCNQ5	1	1.13316
ECD	1	1.13454
NUP85	1	1.14637
RPL3P4	1	1.1481
RNF34	1	1.1531
ANKZF1	1	1.15677
NUS1	1	1.16623
NSUN2	1	1.18136
RPL22	1	1.18693
DNAJC8	1	1.18759
TSHZ2	1	1.1899
ST3GAL6	1	1.19169
SUSD1	1	1.19341
SCFD2	1	1.19707
GFM1	1	1.19873
CEP152	1	1.19944
TGFB1	1	1.20317
ZNF493	1	1.20487
SPTLC2	1	1.2051
ARHGEF9	1	1.21083
STRAP	1	1.21325
DNAJA3	1	1.2216
CERS4	1	1.22275
CCDC144B	1	1.22513
PRMT1	1	1.23053
DTNB	1	1.23114
CCDC26	1	1.23597
PDLIM7	1	1.23837
CCM2	1	1.24092
ZNF667-AS1	1	1.24808
ODC1	1	1.25408
GID8	1	1.25522
TEX21P	1	1.26006
DRG1	1	1.26069
GOLPH3	1	1.26186
SNHG1	1	1.27001
ARHGEF2	1	1.27177
RFC3	1	1.27643
DAZAP1	1	1.2786
RSU1	1	1.27896
PAK3	1	1.28408
CSMD2	1	1.28592
BRF1	1	1.28694
LTN1	1	1.2881
TIMMDC1	1	1.28948
ELOA-AS1	1	1.29133
LMF1	1	1.29263
SDCBP2-AS1	1	1.31023
RBM4	1	1.31831
SH3RF3	1	1.32997
MALRD1	1	1.33248
SULF2	1	1.33756
ZNF276	1	1.34286
MEG8	1	1.34518
PTPRJ	1	1.34975
TPRG1	1	1.35063
SH3KBP1	1	1.3627
LINC00467	1	1.37055
PARGP1	1	1.37259
PLEKHA2	1	1.37301
TENT4A	1	1.37986
NETO1	1	1.38321
IBTK	1	1.38885
PAPSS1	1	1.38981
SRSF1	1	1.38987
DMPK	1	1.39556
RMND5A	1	1.39902
CHPT1	1	1.40026
MRPL27	1	1.4033
AC125613.1	1	1.42255
MCTS1	1	1.4312
MLXIP	1	1.43455
FDFT1	1	1.43525
GUCY1A2	1	1.44689
MAN2A2	1	1.45001
ELOVL6	1	1.4576
GTPBP10	1	1.46132
NTN1	1	1.46531
RTTN	1	1.48512
FAM234A	1	1.48734
ALDH6A1	1	1.50444
ZFP64	1	1.51282
HMGCS1	1	1.54421
ORC4	1	1.55565
CPM	1	1.56341
AC137810.1	1	1.58255
VRK2	1	1.60152
RAD51C	1	1.61429
TMPRSS5	1	1.61904
TMEM150C	1	1.61985
HVCN1	1	1.6751
PIGT	1	1.67844
SSX2IP	1	1.68103
TMOD2	1	1.68897
C1orf21	1	1.71645
CARM1	1	1.72224
AL035401.1	1	1.74828
SDHAP3	1	1.75386
PTCH1	1	1.76275
POM121	1	1.86957
STAG3L5P-PVRIG2P-PILRB	1	1.97061
GADD45A	1	2.01819
SF3B6	1	2.23208
SAT2	1	2.31593
HOXA3	1	2.48854
TAF4B	1	2.54737
TMX1	1	2.71526
