# Supplementary material for: Pro-inflammatory cytokines mediate the epithelial-to-mesenchymal-like transition of pediatric posterior fossa ependymoma
Source: Nat Commun. 2022 Jul 8;13:3936. doi: 10.1038/s41467-022-31683-9 (PMC9270322; doi:10.1038/s41467-022-31683-9)
Supplement: Supplementary file 6 — Supplementary Data 3 [file 41467_2022_31683_MOESM6_ESM.xlsx]

## Sheet: Signaling Pathways
Sender	Reciever	Signaling Pathway	p-value
Astrocytes	Astrocytes	ACTIVIN	0
Astrocytes	Astrocytes	ADGRE5	0
Astrocytes	Astrocytes	AGRN	0
Astrocytes	Astrocytes	ANGPT	0
Astrocytes	Astrocytes	ANGPTL	0
Astrocytes	Astrocytes	APELIN	0
Astrocytes	Astrocytes	APP	0
Astrocytes	Astrocytes	BMP	0
Astrocytes	Astrocytes	BRADYKININ	0.02
Astrocytes	Astrocytes	CADM	0
Astrocytes	Astrocytes	CALCR	0
Astrocytes	Astrocytes	CCL	0
Astrocytes	Astrocytes	CD226	0
Astrocytes	Astrocytes	CD23	0.03
Astrocytes	Astrocytes	CD46	0
Astrocytes	Astrocytes	CD80	0.03
Astrocytes	Astrocytes	CD96	0
Astrocytes	Astrocytes	CD99	0
Astrocytes	Astrocytes	CDH	0
Astrocytes	Astrocytes	CDH1	0
Astrocytes	Astrocytes	CHEMERIN	0.005
Astrocytes	Astrocytes	CNTN	0.00333333
Astrocytes	Astrocytes	COLLAGEN	0.00343511
Astrocytes	Astrocytes	COMPLEMENT	0.02
Astrocytes	Astrocytes	CSF	0.01
Astrocytes	Astrocytes	CXCL	0.002
Astrocytes	Astrocytes	DESMOSOME	0
Astrocytes	Astrocytes	EDA	0
Astrocytes	Astrocytes	EGF	0.000833333
Astrocytes	Astrocytes	ENHO	0
Astrocytes	Astrocytes	EPGN	0
Astrocytes	Astrocytes	EPHA	0
Astrocytes	Astrocytes	EPHB	0.00153846
Astrocytes	Astrocytes	FGF	0.001875
Astrocytes	Astrocytes	GAS	0
Astrocytes	Astrocytes	GDF	0
Astrocytes	Astrocytes	GDNF	0
Astrocytes	Astrocytes	GPR	0
Astrocytes	Astrocytes	GRN	0
Astrocytes	Astrocytes	HSPG	0
Astrocytes	Astrocytes	ICAM	0.0125
Astrocytes	Astrocytes	IGF	0.00571429
Astrocytes	Astrocytes	IL1	0.01
Astrocytes	Astrocytes	IL16	0
Astrocytes	Astrocytes	JAM	0.00153846
Astrocytes	Astrocytes	KIT	0
Astrocytes	Astrocytes	LAMININ	0.002
Astrocytes	Astrocytes	LCK	0.01
Astrocytes	Astrocytes	LIFR	0
Astrocytes	Astrocytes	MADCAM	0.04
Astrocytes	Astrocytes	MAG	0
Astrocytes	Astrocytes	MHC-I	0.015
Astrocytes	Astrocytes	MK	0.00222222
Astrocytes	Astrocytes	MPZ	0
Astrocytes	Astrocytes	MSTN	0.0025
Astrocytes	Astrocytes	NCAM	0
Astrocytes	Astrocytes	ncWNT	0.00185185
Astrocytes	Astrocytes	NECTIN	0
Astrocytes	Astrocytes	NEGR	0
Astrocytes	Astrocytes	NGL	0
Astrocytes	Astrocytes	NOTCH	0.00285714
Astrocytes	Astrocytes	NPNT	0
Astrocytes	Astrocytes	NPR2	0
Astrocytes	Astrocytes	NPY	0
Astrocytes	Astrocytes	NRG	0
Astrocytes	Astrocytes	NRXN	0
Astrocytes	Astrocytes	NT	0.01
Astrocytes	Astrocytes	NTS	0
Astrocytes	Astrocytes	OCLN	0
Astrocytes	Astrocytes	OSTN	0.02
Astrocytes	Astrocytes	PARs	0.007
Astrocytes	Astrocytes	PDGF	0
Astrocytes	Astrocytes	PERIOSTIN	0
Astrocytes	Astrocytes	PROS	0
Astrocytes	Astrocytes	PSAP	0
Astrocytes	Astrocytes	PTH	0
Astrocytes	Astrocytes	PTN	0.00125
Astrocytes	Astrocytes	PTPRM	0
Astrocytes	Astrocytes	PVR	0
Astrocytes	Astrocytes	RELN	0
Astrocytes	Astrocytes	RLN	0.01
Astrocytes	Astrocytes	SELE	0.01
Astrocytes	Astrocytes	SELPLG	0.04
Astrocytes	Astrocytes	SEMA3	0.000666667
Astrocytes	Astrocytes	SEMA4	0
Astrocytes	Astrocytes	SEMA5	0
Astrocytes	Astrocytes	SEMA6	0
Astrocytes	Astrocytes	SN	0
Astrocytes	Astrocytes	TENASCIN	0.00636364
Astrocytes	Astrocytes	TGFb	0
Astrocytes	Astrocytes	THBS	0.00588235
Astrocytes	Astrocytes	TIGIT	0
Astrocytes	Astrocytes	VCAM	0.005
Astrocytes	Astrocytes	VEGF	0.01
Astrocytes	Astrocytes	VISTA	0
Astrocytes	Astrocytes	VTN	0.005
Astrocytes	Astrocytes	WNT	0.00255952
Astrocytes	Endothelial	ACTIVIN	0.0325
Astrocytes	Endothelial	ADGRE5	0
Astrocytes	Endothelial	AGRN	0.01
Astrocytes	Endothelial	ANGPT	0
Astrocytes	Endothelial	ANGPTL	0.00333333
Astrocytes	Endothelial	APELIN	0.03
Astrocytes	Endothelial	APP	0
Astrocytes	Endothelial	BMP	0.00264706
Astrocytes	Endothelial	BRADYKININ	0
Astrocytes	Endothelial	BTLA	0.01
Astrocytes	Endothelial	CADM	0.005
Astrocytes	Endothelial	CALCR	0
Astrocytes	Endothelial	CD226	0
Astrocytes	Endothelial	CD23	0.04
Astrocytes	Endothelial	CD30	0.04
Astrocytes	Endothelial	CD45	0
Astrocytes	Endothelial	CD46	0
Astrocytes	Endothelial	CD96	0
Astrocytes	Endothelial	CD99	0.015
Astrocytes	Endothelial	CDH	0.01
Astrocytes	Endothelial	CDH1	0
Astrocytes	Endothelial	CDH5	0
Astrocytes	Endothelial	CHEMERIN	0.01
Astrocytes	Endothelial	CLEC	0.0175
Astrocytes	Endothelial	CNTN	0
Astrocytes	Endothelial	COLLAGEN	0.00139785
Astrocytes	Endothelial	CXCL	0.015
Astrocytes	Endothelial	EGF	0.035
Astrocytes	Endothelial	EPGN	0.03
Astrocytes	Endothelial	EPHA	0.00363636
Astrocytes	Endothelial	EPHB	0.00285714
Astrocytes	Endothelial	ESAM	0
Astrocytes	Endothelial	FGF	0.01
Astrocytes	Endothelial	FN1	0
Astrocytes	Endothelial	GDF	0
Astrocytes	Endothelial	GRN	0
Astrocytes	Endothelial	HSPG	0
Astrocytes	Endothelial	ICAM	0.02
Astrocytes	Endothelial	IGF	0.014
Astrocytes	Endothelial	IL12	0.02
Astrocytes	Endothelial	ITGB2	0
Astrocytes	Endothelial	JAM	0.00230769
Astrocytes	Endothelial	KIT	0
Astrocytes	Endothelial	LAMININ	0.00146067
Astrocytes	Endothelial	LIFR	0.01
Astrocytes	Endothelial	MIF	0
Astrocytes	Endothelial	MK	0.00333333
Astrocytes	Endothelial	MPZ	0
Astrocytes	Endothelial	NCAM	0.02
Astrocytes	Endothelial	ncWNT	0.00625
Astrocytes	Endothelial	NECTIN	0.0125
Astrocytes	Endothelial	NEGR	0.01
Astrocytes	Endothelial	NGL	0.04
Astrocytes	Endothelial	NOTCH	0
Astrocytes	Endothelial	NPNT	0
Astrocytes	Endothelial	NPR1	0
Astrocytes	Endothelial	NPR2	0
Astrocytes	Endothelial	NPY	0.02
Astrocytes	Endothelial	NRG	0.00461538
Astrocytes	Endothelial	NRXN	0.0125
Astrocytes	Endothelial	NT	0.01
Astrocytes	Endothelial	OCLN	0
Astrocytes	Endothelial	OSTN	0.02
Astrocytes	Endothelial	OX40	0
Astrocytes	Endothelial	PARs	0.01
Astrocytes	Endothelial	PECAM1	0
Astrocytes	Endothelial	PERIOSTIN	0.015
Astrocytes	Endothelial	PROS	0.01
Astrocytes	Endothelial	PSAP	0
Astrocytes	Endothelial	PTN	0.01
Astrocytes	Endothelial	PTPRM	0
Astrocytes	Endothelial	RELN	0
Astrocytes	Endothelial	RLN	0.02
Astrocytes	Endothelial	SELE	0.01
Astrocytes	Endothelial	SELPLG	0
Astrocytes	Endothelial	SEMA3	0.00235294
Astrocytes	Endothelial	SEMA4	0.00777778
Astrocytes	Endothelial	SEMA6	0
Astrocytes	Endothelial	SEMA7	0
Astrocytes	Endothelial	SPP1	0
Astrocytes	Endothelial	TENASCIN	0.00533333
Astrocytes	Endothelial	TGFb	0
Astrocytes	Endothelial	THBS	0.00666667
Astrocytes	Endothelial	TIGIT	0
Astrocytes	Endothelial	TWEAK	0.01
Astrocytes	Endothelial	VCAM	0.02
Astrocytes	Endothelial	VEGF	0
Astrocytes	Endothelial	VISFATIN	0
Astrocytes	Endothelial	VTN	0
Astrocytes	Endothelial	WNT	0.00453846
Astrocytes	Ependymal	ACTIVIN	0.015
Astrocytes	Ependymal	ADGRE5	0.02
Astrocytes	Ependymal	ANGPT	0.01
Astrocytes	Ependymal	ANGPTL	0.04
Astrocytes	Ependymal	BMP	0.0106897
Astrocytes	Ependymal	CADM	0
Astrocytes	Ependymal	CCL	0.015
Astrocytes	Ependymal	CD22	0.02
Astrocytes	Ependymal	CD226	0
Astrocytes	Ependymal	CD46	0
Astrocytes	Ependymal	CD96	0.01
Astrocytes	Ependymal	CD99	0.01
Astrocytes	Ependymal	CDH	0
Astrocytes	Ependymal	CDH1	0
Astrocytes	Ependymal	CNTN	0
Astrocytes	Ependymal	COLLAGEN	0.00689655
Astrocytes	Ependymal	COMPLEMENT	0
Astrocytes	Ependymal	CXCL	0.004
Astrocytes	Ependymal	DESMOSOME	0.02
Astrocytes	Ependymal	EGF	0.00857143
Astrocytes	Ependymal	ENHO	0
Astrocytes	Ependymal	EPHA	0.011
Astrocytes	Ependymal	EPHB	0.01
Astrocytes	Ependymal	FGF	0.00833333
Astrocytes	Ependymal	GDF	0
Astrocytes	Ependymal	IGF	0.004
Astrocytes	Ependymal	JAM	0.00571429
Astrocytes	Ependymal	LAMININ	0.00162791
Astrocytes	Ependymal	MK	0.0075
Astrocytes	Ependymal	MPZ	0
Astrocytes	Ependymal	NCAM	0
Astrocytes	Ependymal	ncWNT	0.00181818
Astrocytes	Ependymal	NECTIN	0.0025
Astrocytes	Ependymal	NEGR	0
Astrocytes	Ependymal	NGL	0
Astrocytes	Ependymal	NPR2	0
Astrocytes	Ependymal	NRG	0
Astrocytes	Ependymal	NRXN	0
Astrocytes	Ependymal	NT	0.01
Astrocytes	Ependymal	OCLN	0.02
Astrocytes	Ependymal	PARs	0.0133333
Astrocytes	Ependymal	PERIOSTIN	0.02
Astrocytes	Ependymal	PSAP	0
Astrocytes	Ependymal	PTN	0
Astrocytes	Ependymal	PTPRM	0
Astrocytes	Ependymal	RELN	0
Astrocytes	Ependymal	SEMA3	0.01
Astrocytes	Ependymal	SEMA4	0
Astrocytes	Ependymal	SEMA5	0.02
Astrocytes	Ependymal	SEMA6	0.0075
Astrocytes	Ependymal	TENASCIN	0.00375
Astrocytes	Ependymal	TGFb	0.02
Astrocytes	Ependymal	THBS	0
Astrocytes	Ependymal	TIGIT	0
Astrocytes	Ependymal	VISTA	0.02
Astrocytes	Ependymal	VTN	0.005
Astrocytes	Ependymal	WNT	0.00731959
Astrocytes	Microglia	ACTIVIN	0.02
Astrocytes	Microglia	ADGRE5	0.01
Astrocytes	Microglia	ANGPTL	0.004
Astrocytes	Microglia	ANNEXIN	0
Astrocytes	Microglia	APP	0
Astrocytes	Microglia	BMP	0.00545455
Astrocytes	Microglia	BTLA	0
Astrocytes	Microglia	CADM	0
Astrocytes	Microglia	CALCR	0.00333333
Astrocytes	Microglia	CD22	0
Astrocytes	Microglia	CD226	0
Astrocytes	Microglia	CD23	0
Astrocytes	Microglia	CD39	0
Astrocytes	Microglia	CD45	0
Astrocytes	Microglia	CD48	0.03
Astrocytes	Microglia	CD6	0
Astrocytes	Microglia	CD80	0.02
Astrocytes	Microglia	CD99	0
Astrocytes	Microglia	CDH	0.02
Astrocytes	Microglia	CHEMERIN	0
Astrocytes	Microglia	COLLAGEN	0.00925
Astrocytes	Microglia	COMPLEMENT	0
Astrocytes	Microglia	CSF	0
Astrocytes	Microglia	CX3C	0
Astrocytes	Microglia	CXCL	0
Astrocytes	Microglia	ENHO	0.01
Astrocytes	Microglia	EPHA	0
Astrocytes	Microglia	EPHB	0.01
Astrocytes	Microglia	FGF	0
Astrocytes	Microglia	FN1	0
Astrocytes	Microglia	GALECTIN	0
Astrocytes	Microglia	GAS	0
Astrocytes	Microglia	GDF	0
Astrocytes	Microglia	GPR	0.02
Astrocytes	Microglia	GRN	0.01
Astrocytes	Microglia	ICAM	0
Astrocytes	Microglia	IGF	0
Astrocytes	Microglia	IL16	0
Astrocytes	Microglia	JAM	0.005
Astrocytes	Microglia	LAMININ	0.00583333
Astrocytes	Microglia	LCK	0.03
Astrocytes	Microglia	MHC-I	0
Astrocytes	Microglia	MHC-II	0.00166667
Astrocytes	Microglia	MIF	0
Astrocytes	Microglia	MK	0.004
Astrocytes	Microglia	MPZ	0
Astrocytes	Microglia	MSTN	0.005
Astrocytes	Microglia	NECTIN	0
Astrocytes	Microglia	NGL	0
Astrocytes	Microglia	NTS	0.04
Astrocytes	Microglia	OX40	0
Astrocytes	Microglia	PECAM1	0.01
Astrocytes	Microglia	PERIOSTIN	0
Astrocytes	Microglia	PROS	0
Astrocytes	Microglia	PTN	0.00333333
Astrocytes	Microglia	SEMA3	0.00133333
Astrocytes	Microglia	SEMA4	0.00714286
Astrocytes	Microglia	SEMA6	0
Astrocytes	Microglia	SN	0
Astrocytes	Microglia	SPP1	0.005
Astrocytes	Microglia	TENASCIN	0.00857143
Astrocytes	Microglia	TGFb	0.00416667
Astrocytes	Microglia	THBS	0.0075
Astrocytes	Microglia	THY1	0
Astrocytes	Microglia	TIGIT	0
Astrocytes	Microglia	TWEAK	0
Astrocytes	Microglia	VTN	0
Astrocytes	Microglia	WNT	0.0288889
Astrocytes	NSCs	ACTIVIN	0.015
Astrocytes	NSCs	ANGPTL	0
Astrocytes	NSCs	ANNEXIN	0.03
Astrocytes	NSCs	BAFF	0
Astrocytes	NSCs	BMP	0.00326531
Astrocytes	NSCs	CADM	0
Astrocytes	NSCs	CALCR	0.00333333
Astrocytes	NSCs	CCL	0.02
Astrocytes	NSCs	CD226	0
Astrocytes	NSCs	CD99	0.01
Astrocytes	NSCs	CDH	0.0025
Astrocytes	NSCs	CHEMERIN	0
Astrocytes	NSCs	CNTN	0
Astrocytes	NSCs	COLLAGEN	0.00448276
Astrocytes	NSCs	EDA	0
Astrocytes	NSCs	EGF	0.00181818
Astrocytes	NSCs	EPGN	0
Astrocytes	NSCs	EPHA	0.00857143
Astrocytes	NSCs	EPHB	0.00714286
Astrocytes	NSCs	FGF	0.00583333
Astrocytes	NSCs	FN1	0.03
Astrocytes	NSCs	GDF	0.01
Astrocytes	NSCs	GRN	0.02
Astrocytes	NSCs	ICAM	0.04
Astrocytes	NSCs	IGF	0.01
Astrocytes	NSCs	IL16	0.03
Astrocytes	NSCs	IL17	0.02
Astrocytes	NSCs	IL4	0.04
Astrocytes	NSCs	JAM	0.0114286
Astrocytes	NSCs	KIT	0
Astrocytes	NSCs	LAMININ	0.00377358
Astrocytes	NSCs	LIFR	0.02
Astrocytes	NSCs	MK	0
Astrocytes	NSCs	MPZ	0.04
Astrocytes	NSCs	NCAM	0
Astrocytes	NSCs	ncWNT	0
Astrocytes	NSCs	NECTIN	0.0114286
Astrocytes	NSCs	NEGR	0
Astrocytes	NSCs	NGL	0
Astrocytes	NSCs	NOTCH	0.005
Astrocytes	NSCs	NPR1	0.04
Astrocytes	NSCs	NPY	0.02
Astrocytes	NSCs	NRG	0.00333333
Astrocytes	NSCs	NRXN	0
Astrocytes	NSCs	NT	0.0025
Astrocytes	NSCs	OCLN	0
Astrocytes	NSCs	OX40	0.01
Astrocytes	NSCs	PARs	0.0125
Astrocytes	NSCs	PDGF	0.00333333
Astrocytes	NSCs	PERIOSTIN	0.015
Astrocytes	NSCs	PROS	0
Astrocytes	NSCs	PSAP	0
Astrocytes	NSCs	PTH	0.01
Astrocytes	NSCs	PTN	0
Astrocytes	NSCs	PTPRM	0
Astrocytes	NSCs	RELN	0
Astrocytes	NSCs	RLN	0
Astrocytes	NSCs	SELE	0.025
Astrocytes	NSCs	SEMA3	0.01
Astrocytes	NSCs	SEMA4	0.0133333
Astrocytes	NSCs	SEMA6	0.005
Astrocytes	NSCs	TENASCIN	0.00888889
Astrocytes	NSCs	THBS	0.00833333
Astrocytes	NSCs	THPO	0.03
Astrocytes	NSCs	TIGIT	0
Astrocytes	NSCs	VCAM	0.01
Astrocytes	NSCs	VISTA	0
Astrocytes	NSCs	VTN	0.025
Astrocytes	NSCs	WNT	0.00596774
Astrocytes	OPCs	ACTIVIN	0.04
Astrocytes	OPCs	BMP	0.015
Astrocytes	OPCs	CADM	0
Astrocytes	OPCs	CALCR	0
Astrocytes	OPCs	CD6	0
Astrocytes	OPCs	CDH1	0.04
Astrocytes	OPCs	CNTN	0.0166667
Astrocytes	OPCs	COLLAGEN	0.01
Astrocytes	OPCs	EGF	0.0133333
Astrocytes	OPCs	EPGN	0.03
Astrocytes	OPCs	EPHA	0
Astrocytes	OPCs	EPHB	0.00333333
Astrocytes	OPCs	FGF	0.02
Astrocytes	OPCs	IL17	0
Astrocytes	OPCs	JAM	0.03
Astrocytes	OPCs	LAMININ	0.0126316
Astrocytes	OPCs	MK	0
Astrocytes	OPCs	MPZ	0
Astrocytes	OPCs	NCAM	0.0133333
Astrocytes	OPCs	ncWNT	0
Astrocytes	OPCs	NECTIN	0.03
Astrocytes	OPCs	NGL	0
Astrocytes	OPCs	NPY	0.02
Astrocytes	OPCs	NRG	0.00571429
Astrocytes	OPCs	NRXN	0.005
Astrocytes	OPCs	NT	0.005
Astrocytes	OPCs	NTS	0.02
Astrocytes	OPCs	PDGF	0
Astrocytes	OPCs	PROS	0.02
Astrocytes	OPCs	PTN	0
Astrocytes	OPCs	RELN	0
Astrocytes	OPCs	SEMA3	0.02
Astrocytes	OPCs	SEMA4	0
Astrocytes	OPCs	TENASCIN	0
Astrocytes	OPCs	TGFb	0.04
Astrocytes	OPCs	THBS	0.04
Astrocytes	OPCs	WNT	0.0165217
Astrocytes	IPCs	ACTIVIN	0.01
Astrocytes	IPCs	BAFF	0
Astrocytes	IPCs	BMP	0.00522727
Astrocytes	IPCs	CADM	0
Astrocytes	IPCs	CD99	0.01
Astrocytes	IPCs	CDH	0
Astrocytes	IPCs	CNTN	0
Astrocytes	IPCs	COLLAGEN	0.0111538
Astrocytes	IPCs	CXCL	0.008
Astrocytes	IPCs	EDA	0.02
Astrocytes	IPCs	EGF	0.005
Astrocytes	IPCs	ENHO	0
Astrocytes	IPCs	EPGN	0
Astrocytes	IPCs	EPHA	0.005
Astrocytes	IPCs	EPHB	0.002
Astrocytes	IPCs	FGF	0.02
Astrocytes	IPCs	GDF	0
Astrocytes	IPCs	HSPG	0.03
Astrocytes	IPCs	IGF	0
Astrocytes	IPCs	IL1	0.04
Astrocytes	IPCs	JAM	0.002
Astrocytes	IPCs	LAMININ	0.00666667
Astrocytes	IPCs	MK	0.02
Astrocytes	IPCs	MPZ	0
Astrocytes	IPCs	MSTN	0.005
Astrocytes	IPCs	NCAM	0
Astrocytes	IPCs	ncWNT	0.00642857
Astrocytes	IPCs	NECTIN	0.01
Astrocytes	IPCs	NEGR	0
Astrocytes	IPCs	NGL	0
Astrocytes	IPCs	NOTCH	0.016
Astrocytes	IPCs	NPR2	0
Astrocytes	IPCs	NRG	0
Astrocytes	IPCs	NRXN	0.0128571
Astrocytes	IPCs	NT	0
Astrocytes	IPCs	OCLN	0.04
Astrocytes	IPCs	PARs	0.03
Astrocytes	IPCs	PDGF	0
Astrocytes	IPCs	PERIOSTIN	0.01
Astrocytes	IPCs	PROS	0.01
Astrocytes	IPCs	PTN	0.006
Astrocytes	IPCs	PTPRM	0.02
Astrocytes	IPCs	SEMA3	0.007
Astrocytes	IPCs	SEMA4	0.01
Astrocytes	IPCs	SEMA6	0.01
Astrocytes	IPCs	TENASCIN	0.0133333
Astrocytes	IPCs	TGFb	0.0075
Astrocytes	IPCs	THBS	0.0075
Astrocytes	IPCs	TWEAK	0.04
Astrocytes	IPCs	VISTA	0.03
Astrocytes	IPCs	WNT	0.00910714
Astrocytes	MLCs	ACTIVIN	0.00555556
Astrocytes	MLCs	ADGRE5	0
Astrocytes	MLCs	AGT	0
Astrocytes	MLCs	ALCAM	0
Astrocytes	MLCs	ANGPT	0.02
Astrocytes	MLCs	ANGPTL	0
Astrocytes	MLCs	BAFF	0.03
Astrocytes	MLCs	BMP	0.0012963
Astrocytes	MLCs	BRADYKININ	0
Astrocytes	MLCs	BTLA	0.04
Astrocytes	MLCs	CADM	0
Astrocytes	MLCs	CCL	0.01
Astrocytes	MLCs	CD226	0
Astrocytes	MLCs	CD39	0
Astrocytes	MLCs	CD46	0
Astrocytes	MLCs	CD80	0.01
Astrocytes	MLCs	CD96	0
Astrocytes	MLCs	CD99	0.01
Astrocytes	MLCs	CDH	0
Astrocytes	MLCs	CDH1	0
Astrocytes	MLCs	CLEC	0.01
Astrocytes	MLCs	CNTN	0
Astrocytes	MLCs	COLLAGEN	0.00115108
Astrocytes	MLCs	CSPG4	0
Astrocytes	MLCs	CXCL	0.012
Astrocytes	MLCs	EDA	0
Astrocytes	MLCs	EGF	0
Astrocytes	MLCs	ENHO	0
Astrocytes	MLCs	EPGN	0
Astrocytes	MLCs	EPHA	0.00181818
Astrocytes	MLCs	EPHB	0.000909091
Astrocytes	MLCs	FGF	0.006
Astrocytes	MLCs	FN1	0.01
Astrocytes	MLCs	GAS	0.01
Astrocytes	MLCs	GDF	0
Astrocytes	MLCs	GNRH	0
Astrocytes	MLCs	GRN	0.02
Astrocytes	MLCs	HGF	0
Astrocytes	MLCs	IGF	0.0133333
Astrocytes	MLCs	IL1	0
Astrocytes	MLCs	JAM	0
Astrocytes	MLCs	LAMININ	0.0044086
Astrocytes	MLCs	LIFR	0.03
Astrocytes	MLCs	MAG	0.02
Astrocytes	MLCs	MIF	0
Astrocytes	MLCs	MK	0.0025
Astrocytes	MLCs	MPZ	0.01
Astrocytes	MLCs	MSTN	0
Astrocytes	MLCs	NCAM	0
Astrocytes	MLCs	ncWNT	0.00294118
Astrocytes	MLCs	NECTIN	0.00333333
Astrocytes	MLCs	NEGR	0
Astrocytes	MLCs	NGL	0
Astrocytes	MLCs	NOTCH	0.01
Astrocytes	MLCs	NPNT	0
Astrocytes	MLCs	NPR2	0
Astrocytes	MLCs	NRG	0.00857143
Astrocytes	MLCs	NRXN	0
Astrocytes	MLCs	NT	0.01
Astrocytes	MLCs	NTS	0
Astrocytes	MLCs	OCLN	0.01
Astrocytes	MLCs	OSTN	0
Astrocytes	MLCs	PARs	0.022
Astrocytes	MLCs	PDGF	0
Astrocytes	MLCs	PERIOSTIN	0
Astrocytes	MLCs	PROS	0
Astrocytes	MLCs	PTN	0.00285714
Astrocytes	MLCs	PTPRM	0
Astrocytes	MLCs	RELN	0
Astrocytes	MLCs	SELE	0.005
Astrocytes	MLCs	SEMA3	0
Astrocytes	MLCs	SEMA4	0
Astrocytes	MLCs	SEMA5	0.005
Astrocytes	MLCs	SEMA6	0
Astrocytes	MLCs	SPP1	0.0075
Astrocytes	MLCs	TENASCIN	0.00190476
Astrocytes	MLCs	TGFb	0.00272727
Astrocytes	MLCs	THBS	0.005
Astrocytes	MLCs	TIGIT	0
Astrocytes	MLCs	TWEAK	0
Astrocytes	MLCs	VCAM	0
Astrocytes	MLCs	VISFATIN	0
Astrocytes	MLCs	VTN	0.01
Astrocytes	MLCs	WNT	0.00530769
Astrocytes	Mural	ACTIVIN	0.00166667
Astrocytes	Mural	AGRN	0.03
Astrocytes	Mural	ANGPTL	0.0125
Astrocytes	Mural	ANNEXIN	0.04
Astrocytes	Mural	BMP	0.00655172
Astrocytes	Mural	CADM	0
Astrocytes	Mural	CD226	0
Astrocytes	Mural	CD23	0
Astrocytes	Mural	CD39	0.01
Astrocytes	Mural	CD46	0
Astrocytes	Mural	CD96	0.01
Astrocytes	Mural	CDH1	0
Astrocytes	Mural	CHEMERIN	0
Astrocytes	Mural	COLLAGEN	0.002
Astrocytes	Mural	CSF	0
Astrocytes	Mural	EDN	0
Astrocytes	Mural	EGF	0.02
Astrocytes	Mural	EPGN	0.01
Astrocytes	Mural	EPHA	0.0075
Astrocytes	Mural	EPHB	0.02
Astrocytes	Mural	ESAM	0
Astrocytes	Mural	FGF	0
Astrocytes	Mural	FN1	0.004
Astrocytes	Mural	GRN	0
Astrocytes	Mural	HSPG	0.01
Astrocytes	Mural	IGF	0
Astrocytes	Mural	JAM	0
Astrocytes	Mural	KIT	0
Astrocytes	Mural	LAMININ	0.00365079
Astrocytes	Mural	LCK	0.01
Astrocytes	Mural	MADCAM	0
Astrocytes	Mural	MHC-I	0
Astrocytes	Mural	MK	0
Astrocytes	Mural	MPZ	0
Astrocytes	Mural	ncWNT	0.0171429
Astrocytes	Mural	NECTIN	0.00666667
Astrocytes	Mural	NOTCH	0.00285714
Astrocytes	Mural	NPNT	0
Astrocytes	Mural	NPR2	0.03
Astrocytes	Mural	NRG	0
Astrocytes	Mural	NRXN	0.01
Astrocytes	Mural	NT	0.04
Astrocytes	Mural	PARs	0.005
Astrocytes	Mural	PDGF	0
Astrocytes	Mural	PERIOSTIN	0
Astrocytes	Mural	PROS	0.02
Astrocytes	Mural	PTH	0
Astrocytes	Mural	PTN	0
Astrocytes	Mural	PTPRM	0
Astrocytes	Mural	PVR	0
Astrocytes	Mural	RELN	0
Astrocytes	Mural	RLN	0
Astrocytes	Mural	SEMA3	0.00133333
Astrocytes	Mural	SEMA4	0.005
Astrocytes	Mural	SEMA6	0.01
Astrocytes	Mural	SEMA7	0
Astrocytes	Mural	SPP1	0.006
Astrocytes	Mural	TENASCIN	0.00133333
Astrocytes	Mural	TGFb	0.005
Astrocytes	Mural	THBS	0.00571429
Astrocytes	Mural	THY1	0
Astrocytes	Mural	TIGIT	0
Astrocytes	Mural	VEGF	0
Astrocytes	Mural	VTN	0.002
Astrocytes	Mural	VWF	0.02
Astrocytes	Mural	WNT	0.00805556
Astrocytes	Undifferentiated	BMP	0.00727273
Astrocytes	Undifferentiated	CADM	0
Astrocytes	Undifferentiated	CALCR	0
Astrocytes	Undifferentiated	CD99	0.04
Astrocytes	Undifferentiated	CDH	0
Astrocytes	Undifferentiated	CDH1	0.025
Astrocytes	Undifferentiated	COLLAGEN	0.005
Astrocytes	Undifferentiated	CXCL	0
Astrocytes	Undifferentiated	DESMOSOME	0.03
Astrocytes	Undifferentiated	EDA	0
Astrocytes	Undifferentiated	EGF	0
Astrocytes	Undifferentiated	EPGN	0.02
Astrocytes	Undifferentiated	EPHA	0
Astrocytes	Undifferentiated	EPHB	0.015
Astrocytes	Undifferentiated	FGF	0
Astrocytes	Undifferentiated	GDF	0.04
Astrocytes	Undifferentiated	IGF	0
Astrocytes	Undifferentiated	JAM	0.01
Astrocytes	Undifferentiated	KIT	0
Astrocytes	Undifferentiated	LAMININ	0.00807692
Astrocytes	Undifferentiated	LCK	0
Astrocytes	Undifferentiated	MHC-I	0.02
Astrocytes	Undifferentiated	MK	0
Astrocytes	Undifferentiated	MPZ	0.02
Astrocytes	Undifferentiated	NCAM	0.005
Astrocytes	Undifferentiated	ncWNT	0.005
Astrocytes	Undifferentiated	NECTIN	0
Astrocytes	Undifferentiated	NEGR	0
Astrocytes	Undifferentiated	NGL	0
Astrocytes	Undifferentiated	NPNT	0
Astrocytes	Undifferentiated	NPR2	0
Astrocytes	Undifferentiated	NPY	0.01
Astrocytes	Undifferentiated	NRG	0.000833333
Astrocytes	Undifferentiated	NRXN	0.00666667
Astrocytes	Undifferentiated	NT	0
Astrocytes	Undifferentiated	OCLN	0.02
Astrocytes	Undifferentiated	PARs	0.04
Astrocytes	Undifferentiated	PROS	0
Astrocytes	Undifferentiated	PSAP	0
Astrocytes	Undifferentiated	PTN	0.006
Astrocytes	Undifferentiated	PTPRM	0.01
Astrocytes	Undifferentiated	SEMA3	0.01
Astrocytes	Undifferentiated	SEMA4	0.015
Astrocytes	Undifferentiated	TENASCIN	0.005
Astrocytes	Undifferentiated	THBS	0
Astrocytes	Undifferentiated	VISTA	0
Astrocytes	Undifferentiated	WNT	0.0160526
Endothelial	Astrocytes	ACTIVIN	0.00615385
Endothelial	Astrocytes	AGRN	0
Endothelial	Astrocytes	ANGPT	0
Endothelial	Astrocytes	ANGPTL	0.02
Endothelial	Astrocytes	APELIN	0
Endothelial	Astrocytes	APP	0
Endothelial	Astrocytes	BMP	0.0141176
Endothelial	Astrocytes	CADM	0.005
Endothelial	Astrocytes	CALCR	0.0075
Endothelial	Astrocytes	CD226	0.01
Endothelial	Astrocytes	CD23	0.01
Endothelial	Astrocytes	CD34	0
Endothelial	Astrocytes	CD39	0
Endothelial	Astrocytes	CD46	0
Endothelial	Astrocytes	CD80	0.01
Endothelial	Astrocytes	CD99	0
Endothelial	Astrocytes	CDH	0.01
Endothelial	Astrocytes	CDH5	0
Endothelial	Astrocytes	CNTN	0
Endothelial	Astrocytes	COLLAGEN	0.00538462
Endothelial	Astrocytes	CX3C	0
Endothelial	Astrocytes	CXCL	0.00666667
Endothelial	Astrocytes	DESMOSOME	0.03
Endothelial	Astrocytes	EDN	0
Endothelial	Astrocytes	EGF	0
Endothelial	Astrocytes	EPHA	0.00333333
Endothelial	Astrocytes	EPHB	0.00714286
Endothelial	Astrocytes	ESAM	0
Endothelial	Astrocytes	FGF	0.00833333
Endothelial	Astrocytes	FN1	0
Endothelial	Astrocytes	GAS	0.0133333
Endothelial	Astrocytes	GDF	0
Endothelial	Astrocytes	GRN	0
Endothelial	Astrocytes	HSPG	0
Endothelial	Astrocytes	ICAM	0.005
Endothelial	Astrocytes	IL1	0.02
Endothelial	Astrocytes	IL4	0.01
Endothelial	Astrocytes	IL6	0.03
Endothelial	Astrocytes	JAM	0
Endothelial	Astrocytes	KIT	0
Endothelial	Astrocytes	LAMININ	0.003125
Endothelial	Astrocytes	LIFR	0
Endothelial	Astrocytes	MHC-I	0.00272727
Endothelial	Astrocytes	MK	0.0233333
Endothelial	Astrocytes	MPZ	0
Endothelial	Astrocytes	NCAM	0.03
Endothelial	Astrocytes	ncWNT	0.00769231
Endothelial	Astrocytes	NECTIN	0.02
Endothelial	Astrocytes	NEGR	0.01
Endothelial	Astrocytes	NGL	0.005
Endothelial	Astrocytes	NOTCH	0.000833333
Endothelial	Astrocytes	NPR2	0
Endothelial	Astrocytes	NPY	0.04
Endothelial	Astrocytes	NRG	0.005
Endothelial	Astrocytes	NRXN	0.022
Endothelial	Astrocytes	NT	0.01
Endothelial	Astrocytes	OCLN	0
Endothelial	Astrocytes	OPIOID	0.02
Endothelial	Astrocytes	OSTN	0.04
Endothelial	Astrocytes	PARs	0.008
Endothelial	Astrocytes	PDGF	0
Endothelial	Astrocytes	PECAM1	0
Endothelial	Astrocytes	PERIOSTIN	0.01
Endothelial	Astrocytes	PROS	0
Endothelial	Astrocytes	PSAP	0
Endothelial	Astrocytes	PTN	0
Endothelial	Astrocytes	PTPRM	0
Endothelial	Astrocytes	PVR	0
Endothelial	Astrocytes	SELE	0.02
Endothelial	Astrocytes	SEMA3	0.002
Endothelial	Astrocytes	SEMA4	0.035
Endothelial	Astrocytes	SEMA5	0.035
Endothelial	Astrocytes	SEMA6	0.002
Endothelial	Astrocytes	SEMA7	0
Endothelial	Astrocytes	SPP1	0.03
Endothelial	Astrocytes	TAC	0.02
Endothelial	Astrocytes	TENASCIN	0.0108333
Endothelial	Astrocytes	TGFb	0
Endothelial	Astrocytes	THBS	0
Endothelial	Astrocytes	THPO	0.02
Endothelial	Astrocytes	THY1	0
Endothelial	Astrocytes	TRAIL	0
Endothelial	Astrocytes	VCAM	0
Endothelial	Astrocytes	VEGF	0.00333333
Endothelial	Astrocytes	VIP	0
Endothelial	Astrocytes	VISFATIN	0
Endothelial	Astrocytes	VISTA	0
Endothelial	Astrocytes	VWF	0
Endothelial	Astrocytes	WNT	0.0125714
Endothelial	Endothelial	ACTIVIN	0.018
Endothelial	Endothelial	AGRN	0
Endothelial	Endothelial	ANGPT	0
Endothelial	Endothelial	ANGPTL	0
Endothelial	Endothelial	APELIN	0
Endothelial	Endothelial	APP	0
Endothelial	Endothelial	BMP	0.00333333
Endothelial	Endothelial	CALCR	0
Endothelial	Endothelial	CD226	0
Endothelial	Endothelial	CD23	0.0133333
Endothelial	Endothelial	CD34	0
Endothelial	Endothelial	CD39	0
Endothelial	Endothelial	CD45	0
Endothelial	Endothelial	CD46	0
Endothelial	Endothelial	CD99	0.00333333
Endothelial	Endothelial	CDH	0
Endothelial	Endothelial	CDH1	0
Endothelial	Endothelial	CDH5	0
Endothelial	Endothelial	CLEC	0.005
Endothelial	Endothelial	CNTN	0.005
Endothelial	Endothelial	COLLAGEN	0.00328358
Endothelial	Endothelial	CX3C	0.01
Endothelial	Endothelial	CXCL	0.0025
Endothelial	Endothelial	EDN	0.005
Endothelial	Endothelial	EGF	0
Endothelial	Endothelial	EPHA	0.006
Endothelial	Endothelial	EPHB	0.00625
Endothelial	Endothelial	ESAM	0
Endothelial	Endothelial	FN1	0.000909091
Endothelial	Endothelial	GAS	0.01
Endothelial	Endothelial	GDF	0
Endothelial	Endothelial	GRN	0
Endothelial	Endothelial	HSPG	0
Endothelial	Endothelial	ICAM	0.00666667
Endothelial	Endothelial	IL1	0
Endothelial	Endothelial	IL6	0.03
Endothelial	Endothelial	ITGB2	0.01
Endothelial	Endothelial	JAM	0.000909091
Endothelial	Endothelial	KIT	0
Endothelial	Endothelial	LAMININ	0.001125
Endothelial	Endothelial	LIFR	0
Endothelial	Endothelial	MELANOCORTIN	0.04
Endothelial	Endothelial	MIF	0.005
Endothelial	Endothelial	MK	0
Endothelial	Endothelial	MPZ	0
Endothelial	Endothelial	ncWNT	0.005
Endothelial	Endothelial	NECTIN	0
Endothelial	Endothelial	NOTCH	0.00153846
Endothelial	Endothelial	NPNT	0
Endothelial	Endothelial	OCLN	0.01
Endothelial	Endothelial	OPIOID	0.02
Endothelial	Endothelial	OSTN	0
Endothelial	Endothelial	OX40	0
Endothelial	Endothelial	PARs	0.00285714
Endothelial	Endothelial	PDGF	0.015
Endothelial	Endothelial	PECAM1	0
Endothelial	Endothelial	PERIOSTIN	0.025
Endothelial	Endothelial	PROS	0.04
Endothelial	Endothelial	PSAP	0
Endothelial	Endothelial	PTN	0.015
Endothelial	Endothelial	PTPRM	0
Endothelial	Endothelial	PVR	0
Endothelial	Endothelial	RELN	0.02
Endothelial	Endothelial	SELE	0.02
Endothelial	Endothelial	SELPLG	0.03
Endothelial	Endothelial	SEMA3	0.0015625
Endothelial	Endothelial	SEMA4	0.0025
Endothelial	Endothelial	SEMA6	0
Endothelial	Endothelial	SEMA7	0
Endothelial	Endothelial	SPP1	0
Endothelial	Endothelial	TAC	0.04
Endothelial	Endothelial	TENASCIN	0.003
Endothelial	Endothelial	TGFb	0
Endothelial	Endothelial	THBS	0
Endothelial	Endothelial	THY1	0
Endothelial	Endothelial	TRAIL	0
Endothelial	Endothelial	VCAM	0.015
Endothelial	Endothelial	VEGF	0
Endothelial	Endothelial	VIP	0.01
Endothelial	Endothelial	VISFATIN	0
Endothelial	Endothelial	VTN	0.02
Endothelial	Endothelial	VWF	0
Endothelial	Endothelial	WNT	0.00883721
Endothelial	Ependymal	ACTIVIN	0.0171429
Endothelial	Ependymal	AGRN	0
Endothelial	Ependymal	ANGPT	0
Endothelial	Ependymal	APELIN	0
Endothelial	Ependymal	APP	0
Endothelial	Ependymal	BMP	0.00111111
Endothelial	Ependymal	CD23	0
Endothelial	Ependymal	CD39	0
Endothelial	Ependymal	CD46	0
Endothelial	Ependymal	CD99	0
Endothelial	Ependymal	CDH	0
Endothelial	Ependymal	CNTN	0
Endothelial	Ependymal	COLLAGEN	0
Endothelial	Ependymal	CXCL	0.00166667
Endothelial	Ependymal	EDN	0
Endothelial	Ependymal	EGF	0
Endothelial	Ependymal	EPHA	0.005
Endothelial	Ependymal	EPHB	0.0125
Endothelial	Ependymal	ESAM	0
Endothelial	Ependymal	FGF	0.01
Endothelial	Ependymal	FN1	0.002
Endothelial	Ependymal	GRN	0
Endothelial	Ependymal	HSPG	0
Endothelial	Ependymal	ICAM	0
Endothelial	Ependymal	JAM	0
Endothelial	Ependymal	LAMININ	0.00148148
Endothelial	Ependymal	LIFR	0.03
Endothelial	Ependymal	MPZ	0
Endothelial	Ependymal	ncWNT	0.01
Endothelial	Ependymal	NECTIN	0
Endothelial	Ependymal	NOTCH	0.001
Endothelial	Ependymal	NPR2	0.01
Endothelial	Ependymal	OCLN	0.01
Endothelial	Ependymal	PARs	0.0075
Endothelial	Ependymal	PECAM1	0
Endothelial	Ependymal	PERIOSTIN	0
Endothelial	Ependymal	PSAP	0
Endothelial	Ependymal	PTN	0.02
Endothelial	Ependymal	PTPRM	0
Endothelial	Ependymal	PVR	0
Endothelial	Ependymal	SEMA3	0
Endothelial	Ependymal	SEMA6	0
Endothelial	Ependymal	SEMA7	0
Endothelial	Ependymal	SPP1	0.03
Endothelial	Ependymal	TENASCIN	0.0125
Endothelial	Ependymal	TGFb	0.0025
Endothelial	Ependymal	THBS	0
Endothelial	Ependymal	THY1	0
Endothelial	Ependymal	TRAIL	0
Endothelial	Ependymal	VEGF	0.02
Endothelial	Ependymal	VIP	0.01
Endothelial	Ependymal	VISTA	0
Endothelial	Ependymal	VWF	0
Endothelial	Ependymal	WNT	0.000625
Endothelial	Microglia	ACTIVIN	0.0116667
Endothelial	Microglia	ANGPT	0
Endothelial	Microglia	ANGPTL	0
Endothelial	Microglia	ANNEXIN	0
Endothelial	Microglia	APELIN	0
Endothelial	Microglia	APP	0
Endothelial	Microglia	BMP	0
Endothelial	Microglia	CALCR	0
Endothelial	Microglia	CD22	0.03
Endothelial	Microglia	CD23	0
Endothelial	Microglia	CD39	0
Endothelial	Microglia	CD45	0
Endothelial	Microglia	CD80	0.005
Endothelial	Microglia	CD86	0.01
Endothelial	Microglia	CD99	0
Endothelial	Microglia	COLLAGEN	0.00227273
Endothelial	Microglia	COMPLEMENT	0
Endothelial	Microglia	CSF	0
Endothelial	Microglia	CX3C	0
Endothelial	Microglia	CXCL	0.01
Endothelial	Microglia	EDN	0
Endothelial	Microglia	EGF	0.0166667
Endothelial	Microglia	EPHA	0.015
Endothelial	Microglia	EPHB	0.01
Endothelial	Microglia	ESAM	0
Endothelial	Microglia	FN1	0.00222222
Endothelial	Microglia	GALECTIN	0
Endothelial	Microglia	GAS	0
Endothelial	Microglia	GDF	0.02
Endothelial	Microglia	GRN	0
Endothelial	Microglia	HSPG	0
Endothelial	Microglia	ICAM	0
Endothelial	Microglia	IGF	0.02
Endothelial	Microglia	IL1	0.01
Endothelial	Microglia	IL16	0
Endothelial	Microglia	IL6	0.01
Endothelial	Microglia	ITGB2	0.02
Endothelial	Microglia	JAM	0.006
Endothelial	Microglia	LAMININ	0.00245614
Endothelial	Microglia	LIFR	0.02
Endothelial	Microglia	MHC-I	0.00875
Endothelial	Microglia	MHC-II	0
Endothelial	Microglia	MIF	0
Endothelial	Microglia	MK	0
Endothelial	Microglia	MPZ	0
Endothelial	Microglia	MSTN	0.03
Endothelial	Microglia	NECTIN	0
Endothelial	Microglia	NOTCH	0.004
Endothelial	Microglia	OCLN	0.03
Endothelial	Microglia	OX40	0.02
Endothelial	Microglia	PARs	0.02
Endothelial	Microglia	PECAM1	0
Endothelial	Microglia	PERIOSTIN	0
Endothelial	Microglia	PROS	0
Endothelial	Microglia	PTN	0.04
Endothelial	Microglia	PTPRM	0
Endothelial	Microglia	PVR	0
Endothelial	Microglia	SEMA3	0.00384615
Endothelial	Microglia	SEMA4	0.04
Endothelial	Microglia	SEMA6	0
Endothelial	Microglia	SEMA7	0
Endothelial	Microglia	SN	0.02
Endothelial	Microglia	SPP1	0
Endothelial	Microglia	TENASCIN	0.01
Endothelial	Microglia	TGFb	0
Endothelial	Microglia	THBS	0
Endothelial	Microglia	THY1	0
Endothelial	Microglia	TRAIL	0
Endothelial	Microglia	VEGF	0
Endothelial	Microglia	VIP	0.005
Endothelial	Microglia	VISFATIN	0
Endothelial	Microglia	WNT	0.008
Endothelial	NSCs	ACTIVIN	0.00857143
Endothelial	NSCs	AGRN	0.01
Endothelial	NSCs	ANGPT	0
Endothelial	NSCs	ANGPTL	0.00333333
Endothelial	NSCs	ANNEXIN	0.04
Endothelial	NSCs	APELIN	0
Endothelial	NSCs	APP	0
Endothelial	NSCs	BAFF	0.02
Endothelial	NSCs	BMP	0.003
Endothelial	NSCs	CALCR	0.02
Endothelial	NSCs	CD39	0
Endothelial	NSCs	CD99	0.005
Endothelial	NSCs	CDH	0
Endothelial	NSCs	CDH5	0
Endothelial	NSCs	CNTN	0
Endothelial	NSCs	COLLAGEN	0.0073913
Endothelial	NSCs	CX3C	0
Endothelial	NSCs	CXCL	0
Endothelial	NSCs	EDN	0
Endothelial	NSCs	EGF	0
Endothelial	NSCs	EPHA	0.004
Endothelial	NSCs	EPHB	0.0025
Endothelial	NSCs	ESAM	0
Endothelial	NSCs	FGF	0.005
Endothelial	NSCs	FN1	0.00111111
Endothelial	NSCs	GAS	0.00666667
Endothelial	NSCs	GRN	0
Endothelial	NSCs	HSPG	0
Endothelial	NSCs	ICAM	0.00333333
Endothelial	NSCs	IGF	0.02
Endothelial	NSCs	IL4	0
Endothelial	NSCs	JAM	0.0133333
Endothelial	NSCs	KIT	0.01
Endothelial	NSCs	LAMININ	0.00289855
Endothelial	NSCs	LIFR	0
Endothelial	NSCs	MK	0
Endothelial	NSCs	MPZ	0.03
Endothelial	NSCs	NCAM	0
Endothelial	NSCs	ncWNT	0.03
Endothelial	NSCs	NECTIN	0.00666667
Endothelial	NSCs	NGL	0
Endothelial	NSCs	NOTCH	0.00333333
Endothelial	NSCs	NRG	0.02
Endothelial	NSCs	NRXN	0.0271429
Endothelial	NSCs	NT	0.0133333
Endothelial	NSCs	OCLN	0.02
Endothelial	NSCs	OPIOID	0
Endothelial	NSCs	OX40	0.04
Endothelial	NSCs	PARs	0.015
Endothelial	NSCs	PDGF	0
Endothelial	NSCs	PECAM1	0
Endothelial	NSCs	PERIOSTIN	0.02
Endothelial	NSCs	PROS	0.015
Endothelial	NSCs	PSAP	0
Endothelial	NSCs	PTN	0.005
Endothelial	NSCs	PTPRM	0
Endothelial	NSCs	PVR	0
Endothelial	NSCs	SELE	0.02
Endothelial	NSCs	SEMA3	0
Endothelial	NSCs	SEMA6	0
Endothelial	NSCs	SEMA7	0
Endothelial	NSCs	SPP1	0.03
Endothelial	NSCs	TAC	0.02
Endothelial	NSCs	TENASCIN	0.0175
Endothelial	NSCs	TGFb	0
Endothelial	NSCs	THBS	0
Endothelial	NSCs	THPO	0.01
Endothelial	NSCs	THY1	0
Endothelial	NSCs	VCAM	0.02
Endothelial	NSCs	VEGF	0
Endothelial	NSCs	VIP	0
Endothelial	NSCs	VISFATIN	0.01
Endothelial	NSCs	VISTA	0
Endothelial	NSCs	VWF	0
Endothelial	NSCs	WNT	0
Endothelial	OPCs	ACTIVIN	0
Endothelial	OPCs	ANGPT	0
Endothelial	OPCs	ANGPTL	0.02
Endothelial	OPCs	APELIN	0
Endothelial	OPCs	APP	0.01
Endothelial	OPCs	BMP	0.0125
Endothelial	OPCs	CALCR	0
Endothelial	OPCs	CD39	0
Endothelial	OPCs	CD99	0.02
Endothelial	OPCs	CDH	0
Endothelial	OPCs	CNTN	0
Endothelial	OPCs	COLLAGEN	0
Endothelial	OPCs	EDN	0
Endothelial	OPCs	EGF	0.0025
Endothelial	OPCs	EPHA	0.015
Endothelial	OPCs	EPHB	0.01
Endothelial	OPCs	ESAM	0
Endothelial	OPCs	FN1	0
Endothelial	OPCs	GAS	0.01
Endothelial	OPCs	GRN	0
Endothelial	OPCs	HSPG	0
Endothelial	OPCs	LAMININ	0.0028
Endothelial	OPCs	LIFR	0.04
Endothelial	OPCs	MPZ	0
Endothelial	OPCs	NCAM	0
Endothelial	OPCs	NECTIN	0
Endothelial	OPCs	NGL	0.03
Endothelial	OPCs	NOTCH	0.00333333
Endothelial	OPCs	NRG	0.03
Endothelial	OPCs	NRXN	0.00333333
Endothelial	OPCs	PARs	0.00666667
Endothelial	OPCs	PDGF	0.002
Endothelial	OPCs	PTN	0.01
Endothelial	OPCs	PTPRM	0.04
Endothelial	OPCs	PVR	0
Endothelial	OPCs	SEMA3	0
Endothelial	OPCs	SEMA4	0.02
Endothelial	OPCs	SEMA6	0.00333333
Endothelial	OPCs	SEMA7	0
Endothelial	OPCs	TENASCIN	0.025
Endothelial	OPCs	TGFb	0.00666667
Endothelial	OPCs	THBS	0
Endothelial	OPCs	VIP	0.01
Endothelial	OPCs	VISTA	0.03
Endothelial	OPCs	WNT	0.007
Endothelial	IPCs	ACTIVIN	0.009
Endothelial	IPCs	AGRN	0
Endothelial	IPCs	ANGPT	0
Endothelial	IPCs	ANGPTL	0.03
Endothelial	IPCs	APELIN	0
Endothelial	IPCs	APP	0
Endothelial	IPCs	BAFF	0
Endothelial	IPCs	BMP	0
Endothelial	IPCs	CD39	0
Endothelial	IPCs	CD46	0.01
Endothelial	IPCs	CD99	0
Endothelial	IPCs	CDH	0
Endothelial	IPCs	CDH5	0
Endothelial	IPCs	CNTN	0.03
Endothelial	IPCs	COLLAGEN	0
Endothelial	IPCs	CX3C	0
Endothelial	IPCs	CXCL	0
Endothelial	IPCs	EDN	0.00333333
Endothelial	IPCs	EGF	0
Endothelial	IPCs	EPHA	0.002
Endothelial	IPCs	EPHB	0
Endothelial	IPCs	ESAM	0
Endothelial	IPCs	FGF	0.01
Endothelial	IPCs	FN1	0.00545455
Endothelial	IPCs	GAS	0
Endothelial	IPCs	GRN	0
Endothelial	IPCs	HSPG	0
Endothelial	IPCs	ICAM	0
Endothelial	IPCs	JAM	0.00333333
Endothelial	IPCs	LAMININ	0.00263158
Endothelial	IPCs	LIFR	0.04
Endothelial	IPCs	MPZ	0.01
Endothelial	IPCs	ncWNT	0.02
Endothelial	IPCs	NECTIN	0
Endothelial	IPCs	NOTCH	0.000833333
Endothelial	IPCs	OCLN	0.03
Endothelial	IPCs	PARs	0.0075
Endothelial	IPCs	PDGF	0.015
Endothelial	IPCs	PECAM1	0
Endothelial	IPCs	PERIOSTIN	0.04
Endothelial	IPCs	PROS	0.04
Endothelial	IPCs	PTN	0.01
Endothelial	IPCs	PTPRM	0
Endothelial	IPCs	PVR	0
Endothelial	IPCs	SEMA3	0
Endothelial	IPCs	SEMA6	0.0025
Endothelial	IPCs	SEMA7	0.01
Endothelial	IPCs	TENASCIN	0.015
Endothelial	IPCs	TGFb	0.005
Endothelial	IPCs	THBS	0
Endothelial	IPCs	THPO	0.01
Endothelial	IPCs	THY1	0.01
Endothelial	IPCs	VIP	0.01
Endothelial	IPCs	VISFATIN	0.01
Endothelial	IPCs	VISTA	0
Endothelial	IPCs	VWF	0
Endothelial	IPCs	WNT	0
Endothelial	MLCs	ACTIVIN	0.0153846
Endothelial	MLCs	AGRN	0
Endothelial	MLCs	AGT	0.01
Endothelial	MLCs	ALCAM	0.03
Endothelial	MLCs	ANGPT	0
Endothelial	MLCs	ANGPTL	0.02
Endothelial	MLCs	APELIN	0
Endothelial	MLCs	APP	0
Endothelial	MLCs	BMP	0.0075
Endothelial	MLCs	CD226	0
Endothelial	MLCs	CD23	0.02
Endothelial	MLCs	CD34	0
Endothelial	MLCs	CD39	0
Endothelial	MLCs	CD46	0
Endothelial	MLCs	CD80	0
Endothelial	MLCs	CD99	0
Endothelial	MLCs	CDH	0
Endothelial	MLCs	CDH5	0
Endothelial	MLCs	CLEC	0
Endothelial	MLCs	CNTN	0.02
Endothelial	MLCs	COLLAGEN	0.00434783
Endothelial	MLCs	CSPG4	0.01
Endothelial	MLCs	CXCL	0.0025
Endothelial	MLCs	EDN	0.01
Endothelial	MLCs	EGF	0.0025
Endothelial	MLCs	EPHA	0
Endothelial	MLCs	EPHB	0
Endothelial	MLCs	ESAM	0
Endothelial	MLCs	FGF	0.0114286
Endothelial	MLCs	FN1	0
Endothelial	MLCs	GALECTIN	0
Endothelial	MLCs	GAS	0
Endothelial	MLCs	GDF	0.01
Endothelial	MLCs	GRN	0
Endothelial	MLCs	HSPG	0
Endothelial	MLCs	ICAM	0
Endothelial	MLCs	IL1	0
Endothelial	MLCs	IL6	0
Endothelial	MLCs	ITGB2	0.04
Endothelial	MLCs	JAM	0.00272727
Endothelial	MLCs	LAMININ	0.00116883
Endothelial	MLCs	LIFR	0
Endothelial	MLCs	MELANOCORTIN	0.04
Endothelial	MLCs	MHC-I	0.04
Endothelial	MLCs	MIF	0
Endothelial	MLCs	MK	0.0166667
Endothelial	MLCs	MPZ	0.01
Endothelial	MLCs	NCAM	0
Endothelial	MLCs	ncWNT	0.02
Endothelial	MLCs	NECTIN	0
Endothelial	MLCs	NOTCH	0.00181818
Endothelial	MLCs	NT	0
Endothelial	MLCs	OCLN	0.03
Endothelial	MLCs	OPIOID	0.01
Endothelial	MLCs	OSTN	0
Endothelial	MLCs	PARs	0.0166667
Endothelial	MLCs	PDGF	0.0075
Endothelial	MLCs	PECAM1	0
Endothelial	MLCs	PERIOSTIN	0.005
Endothelial	MLCs	PROS	0
Endothelial	MLCs	PTN	0.005
Endothelial	MLCs	PTPRM	0
Endothelial	MLCs	PVR	0.01
Endothelial	MLCs	RELN	0
Endothelial	MLCs	SELE	0.01
Endothelial	MLCs	SEMA3	0.00363636
Endothelial	MLCs	SEMA4	0.03
Endothelial	MLCs	SEMA5	0.005
Endothelial	MLCs	SEMA6	0
Endothelial	MLCs	SEMA7	0
Endothelial	MLCs	SPP1	0.005
Endothelial	MLCs	TENASCIN	0.014
Endothelial	MLCs	TGFb	0
Endothelial	MLCs	THBS	0
Endothelial	MLCs	THPO	0.02
Endothelial	MLCs	THY1	0
Endothelial	MLCs	TRAIL	0
Endothelial	MLCs	VCAM	0.005
Endothelial	MLCs	VEGF	0.03
Endothelial	MLCs	VIP	0.01
Endothelial	MLCs	VISFATIN	0
Endothelial	MLCs	VISTA	0.04
Endothelial	MLCs	VWF	0
Endothelial	MLCs	WNT	0.0025
Endothelial	Mural	ACTIVIN	0.01
Endothelial	Mural	AGRN	0
Endothelial	Mural	ANGPT	0
Endothelial	Mural	ANGPTL	0.002
Endothelial	Mural	ANNEXIN	0.04
Endothelial	Mural	APELIN	0
Endothelial	Mural	APP	0.03
Endothelial	Mural	BMP	0
Endothelial	Mural	CD23	0
Endothelial	Mural	CD39	0
Endothelial	Mural	CD45	0.03
Endothelial	Mural	CD46	0
Endothelial	Mural	CD99	0.01
Endothelial	Mural	CDH5	0
Endothelial	Mural	CNTN	0.02
Endothelial	Mural	COLLAGEN	0.0042029
Endothelial	Mural	CSF	0.01
Endothelial	Mural	CSPG4	0.03
Endothelial	Mural	CXCL	0.01
Endothelial	Mural	EDN	0
Endothelial	Mural	EGF	0
Endothelial	Mural	EPHA	0.00875
Endothelial	Mural	EPHB	0.015
Endothelial	Mural	ESAM	0
Endothelial	Mural	FN1	0.00363636
Endothelial	Mural	GAS	0.005
Endothelial	Mural	GDF	0.01
Endothelial	Mural	GRN	0
Endothelial	Mural	HSPG	0
Endothelial	Mural	IGF	0.01
Endothelial	Mural	IL1	0.01
Endothelial	Mural	JAM	0.002
Endothelial	Mural	LAMININ	0.00350877
Endothelial	Mural	LCK	0
Endothelial	Mural	MADCAM	0
Endothelial	Mural	MHC-I	0.00714286
Endothelial	Mural	MK	0
Endothelial	Mural	MPZ	0
Endothelial	Mural	ncWNT	0.0266667
Endothelial	Mural	NECTIN	0.0133333
Endothelial	Mural	NOTCH	0.00307692
Endothelial	Mural	NPNT	0
Endothelial	Mural	OPIOID	0.04
Endothelial	Mural	PARs	0.0075
Endothelial	Mural	PDGF	0
Endothelial	Mural	PECAM1	0
Endothelial	Mural	PERIOSTIN	0.005
Endothelial	Mural	PTH	0.01
Endothelial	Mural	PTN	0
Endothelial	Mural	PTPRM	0
Endothelial	Mural	PVR	0
Endothelial	Mural	SELE	0.04
Endothelial	Mural	SEMA3	0.009375
Endothelial	Mural	SEMA4	0.01
Endothelial	Mural	SEMA6	0
Endothelial	Mural	SEMA7	0
Endothelial	Mural	SPP1	0.004
Endothelial	Mural	TAC	0.01
Endothelial	Mural	TENASCIN	0.005
Endothelial	Mural	TGFb	0
Endothelial	Mural	THBS	0.0075
Endothelial	Mural	THY1	0
Endothelial	Mural	VEGF	0.005
Endothelial	Mural	VIP	0.01
Endothelial	Mural	VISFATIN	0.015
Endothelial	Mural	VISTA	0.03
Endothelial	Mural	VTN	0.0166667
Endothelial	Mural	VWF	0
Endothelial	Mural	WNT	0.0159259
Endothelial	Undifferentiated	ACTIVIN	0
Endothelial	Undifferentiated	ANGPT	0
Endothelial	Undifferentiated	APELIN	0
Endothelial	Undifferentiated	APP	0
Endothelial	Undifferentiated	BMP	0.00333333
Endothelial	Undifferentiated	CALCR	0
Endothelial	Undifferentiated	CD34	0
Endothelial	Undifferentiated	CD39	0
Endothelial	Undifferentiated	CD46	0.03
Endothelial	Undifferentiated	CD99	0.005
Endothelial	Undifferentiated	CDH	0
Endothelial	Undifferentiated	CDH5	0
Endothelial	Undifferentiated	CNTN	0.005
Endothelial	Undifferentiated	COLLAGEN	0
Endothelial	Undifferentiated	CX3C	0
Endothelial	Undifferentiated	CXCL	0.0025
Endothelial	Undifferentiated	EDN	0
Endothelial	Undifferentiated	EGF	0
Endothelial	Undifferentiated	EPHA	0.00666667
Endothelial	Undifferentiated	EPHB	0.0025
Endothelial	Undifferentiated	ESAM	0
Endothelial	Undifferentiated	FGF	0.03
Endothelial	Undifferentiated	FN1	0
Endothelial	Undifferentiated	GAS	0.02
Endothelial	Undifferentiated	GRN	0
Endothelial	Undifferentiated	HSPG	0
Endothelial	Undifferentiated	ICAM	0.01
Endothelial	Undifferentiated	JAM	0.035
Endothelial	Undifferentiated	LAMININ	0.00258621
Endothelial	Undifferentiated	LIFR	0.03
Endothelial	Undifferentiated	MHC-I	0.00333333
Endothelial	Undifferentiated	NECTIN	0
Endothelial	Undifferentiated	NOTCH	0.00272727
Endothelial	Undifferentiated	PARs	0.0025
Endothelial	Undifferentiated	PDGF	0.01
Endothelial	Undifferentiated	PECAM1	0
Endothelial	Undifferentiated	PTPRM	0
Endothelial	Undifferentiated	PVR	0
Endothelial	Undifferentiated	SEMA3	0
Endothelial	Undifferentiated	SEMA6	0
Endothelial	Undifferentiated	SEMA7	0.005
Endothelial	Undifferentiated	TGFb	0.005
Endothelial	Undifferentiated	THBS	0
Endothelial	Undifferentiated	THY1	0.02
Endothelial	Undifferentiated	TRAIL	0
Endothelial	Undifferentiated	VIP	0.01
Endothelial	Undifferentiated	VISTA	0
Endothelial	Undifferentiated	VWF	0
Endothelial	Undifferentiated	WNT	0.000625
Ependymal	Astrocytes	ACTIVIN	0
Ependymal	Astrocytes	BMP	0.00291667
Ependymal	Astrocytes	CADM	0
Ependymal	Astrocytes	CALCR	0.015
Ependymal	Astrocytes	CD226	0.01
Ependymal	Astrocytes	CD45	0.02
Ependymal	Astrocytes	CD46	0
Ependymal	Astrocytes	CD99	0
Ependymal	Astrocytes	CDH	0
Ependymal	Astrocytes	CHEMERIN	0.02
Ependymal	Astrocytes	CNTN	0
Ependymal	Astrocytes	COLLAGEN	0.00639344
Ependymal	Astrocytes	COMPLEMENT	0
Ependymal	Astrocytes	DESMOSOME	0
Ependymal	Astrocytes	EDN	0.01
Ependymal	Astrocytes	EGF	0
Ependymal	Astrocytes	EPHA	0
Ependymal	Astrocytes	EPHB	0.00857143
Ependymal	Astrocytes	FGF	0
Ependymal	Astrocytes	GAS	0.00333333
Ependymal	Astrocytes	GDNF	0
Ependymal	Astrocytes	GRN	0.03
Ependymal	Astrocytes	ICAM	0
Ependymal	Astrocytes	IGF	0.002
Ependymal	Astrocytes	IL16	0
Ependymal	Astrocytes	JAM	0.00333333
Ependymal	Astrocytes	KIT	0.03
Ependymal	Astrocytes	LAMININ	0.00285714
Ependymal	Astrocytes	LIFR	0.03
Ependymal	Astrocytes	MHC-I	0.0283333
Ependymal	Astrocytes	MPZ	0
Ependymal	Astrocytes	MSTN	0.005
Ependymal	Astrocytes	NCAM	0
Ependymal	Astrocytes	ncWNT	0.001875
Ependymal	Astrocytes	NECTIN	0.00166667
Ependymal	Astrocytes	NEGR	0
Ependymal	Astrocytes	NGL	0
Ependymal	Astrocytes	NOTCH	0.00111111
Ependymal	Astrocytes	NPNT	0
Ependymal	Astrocytes	NRG	0.00166667
Ependymal	Astrocytes	NRXN	0
Ependymal	Astrocytes	NTS	0
Ependymal	Astrocytes	OCLN	0.02
Ependymal	Astrocytes	PARs	0.02
Ependymal	Astrocytes	PDGF	0
Ependymal	Astrocytes	PERIOSTIN	0
Ependymal	Astrocytes	PROS	0
Ependymal	Astrocytes	PSAP	0
Ependymal	Astrocytes	PTN	0
Ependymal	Astrocytes	PTPRM	0
Ependymal	Astrocytes	SEMA3	0.00454545
Ependymal	Astrocytes	SEMA4	0.006
Ependymal	Astrocytes	SEMA5	0
Ependymal	Astrocytes	TAC	0
Ependymal	Astrocytes	TENASCIN	0.02
Ependymal	Astrocytes	TGFb	0
Ependymal	Astrocytes	THBS	0
Ependymal	Astrocytes	VISTA	0.01
Ependymal	Astrocytes	WNT	0.00375
Ependymal	Endothelial	ACTIVIN	0.02
Ependymal	Endothelial	ADGRE5	0
Ependymal	Endothelial	ANGPT	0
Ependymal	Endothelial	ANGPTL	0
Ependymal	Endothelial	BMP	0.00363636
Ependymal	Endothelial	BRADYKININ	0
Ependymal	Endothelial	CALCR	0.005
Ependymal	Endothelial	CD226	0
Ependymal	Endothelial	CD45	0
Ependymal	Endothelial	CD46	0
Ependymal	Endothelial	CD99	0
Ependymal	Endothelial	CDH	0
Ependymal	Endothelial	CDH1	0
Ependymal	Endothelial	CHEMERIN	0.04
Ependymal	Endothelial	CLEC	0.02
Ependymal	Endothelial	CNTN	0.01
Ependymal	Endothelial	COLLAGEN	0.00253731
Ependymal	Endothelial	CXCL	0.01
Ependymal	Endothelial	EDN	0.02
Ependymal	Endothelial	EPHA	0
Ependymal	Endothelial	EPHB	0.01
Ependymal	Endothelial	ESAM	0
Ependymal	Endothelial	FN1	0
Ependymal	Endothelial	GAS	0
Ependymal	Endothelial	GDF	0
Ependymal	Endothelial	GRN	0
Ependymal	Endothelial	ICAM	0.0166667
Ependymal	Endothelial	IGF	0.025
Ependymal	Endothelial	ITGB2	0
Ependymal	Endothelial	JAM	0
Ependymal	Endothelial	KIT	0
Ependymal	Endothelial	LAMININ	0.00196078
Ependymal	Endothelial	MIF	0.02
Ependymal	Endothelial	MK	0
Ependymal	Endothelial	MPZ	0
Ependymal	Endothelial	ncWNT	0.00636364
Ependymal	Endothelial	NECTIN	0
Ependymal	Endothelial	NOTCH	0.0025
Ependymal	Endothelial	NPNT	0
Ependymal	Endothelial	NRG	0
Ependymal	Endothelial	NTS	0.01
Ependymal	Endothelial	OCLN	0.01
Ependymal	Endothelial	PARs	0
Ependymal	Endothelial	PECAM1	0
Ependymal	Endothelial	PERIOSTIN	0.005
Ependymal	Endothelial	PROS	0.005
Ependymal	Endothelial	PTPRM	0
Ependymal	Endothelial	SELPLG	0
Ependymal	Endothelial	SEMA3	0.00259259
Ependymal	Endothelial	SEMA4	0.0075
Ependymal	Endothelial	SEMA6	0.00666667
Ependymal	Endothelial	SPP1	0
Ependymal	Endothelial	TENASCIN	0.005
Ependymal	Endothelial	TGFb	0.00833333
Ependymal	Endothelial	THBS	0
Ependymal	Endothelial	VCAM	0.04
Ependymal	Endothelial	VEGF	0.00363636
Ependymal	Endothelial	VISFATIN	0
Ependymal	Endothelial	WNT	0.00486486
Ependymal	Ependymal	ACTIVIN	0.0166667
Ependymal	Ependymal	CADM	0
Ependymal	Ependymal	CD46	0
Ependymal	Ependymal	CD99	0.0133333
Ependymal	Ependymal	COLLAGEN	0.00454545
Ependymal	Ependymal	COMPLEMENT	0
Ependymal	Ependymal	CXCL	0.01
Ependymal	Ependymal	DESMOSOME	0.04
Ependymal	Ependymal	EGF	0.01
Ependymal	Ependymal	EPHA	0
Ependymal	Ependymal	FGF	0.01
Ependymal	Ependymal	IGF	0.01
Ependymal	Ependymal	LAMININ	0.0225
Ependymal	Ependymal	ncWNT	0.006
Ependymal	Ependymal	NECTIN	0.01
Ependymal	Ependymal	NEGR	0
Ependymal	Ependymal	NOTCH	0.02
Ependymal	Ependymal	NRG	0
Ependymal	Ependymal	PERIOSTIN	0.005
Ependymal	Ependymal	PROS	0
Ependymal	Ependymal	PSAP	0.02
Ependymal	Ependymal	PTPRM	0.02
Ependymal	Ependymal	SEMA4	0
Ependymal	Ependymal	TENASCIN	0.025
Ependymal	Ependymal	TGFb	0.02
Ependymal	Ependymal	THBS	0
Ependymal	Ependymal	WNT	0.00555556
Ependymal	Microglia	ACTIVIN	0.02
Ependymal	Microglia	ANGPTL	0
Ependymal	Microglia	ANNEXIN	0
Ependymal	Microglia	APP	0
Ependymal	Microglia	BMP	0.01
Ependymal	Microglia	CALCR	0
Ependymal	Microglia	CD39	0
Ependymal	Microglia	CD45	0.015
Ependymal	Microglia	CD6	0.01
Ependymal	Microglia	CD99	0
Ependymal	Microglia	CHEMERIN	0
Ependymal	Microglia	COLLAGEN	0.01
Ependymal	Microglia	COMPLEMENT	0
Ependymal	Microglia	CSF	0
Ependymal	Microglia	CX3C	0
Ependymal	Microglia	CXCL	0
Ependymal	Microglia	EPHA	0.01
Ependymal	Microglia	EPHB	0.01
Ependymal	Microglia	GAS	0
Ependymal	Microglia	GDF	0
Ependymal	Microglia	ICAM	0
Ependymal	Microglia	IGF	0
Ependymal	Microglia	IL16	0
Ependymal	Microglia	JAM	0
Ependymal	Microglia	LAMININ	0.0225
Ependymal	Microglia	MHC-I	0.00333333
Ependymal	Microglia	MHC-II	0.00222222
Ependymal	Microglia	MIF	0
Ependymal	Microglia	MK	0.01
Ependymal	Microglia	MPZ	0.04
Ependymal	Microglia	MSTN	0
Ependymal	Microglia	NOTCH	0
Ependymal	Microglia	NRG	0.01
Ependymal	Microglia	NTS	0.02
Ependymal	Microglia	PERIOSTIN	0
Ependymal	Microglia	PROS	0.02
Ependymal	Microglia	SEMA3	0.005
Ependymal	Microglia	SEMA4	0.02
Ependymal	Microglia	SEMA6	0
Ependymal	Microglia	TENASCIN	0.035
Ependymal	Microglia	TGFb	0.004
Ependymal	Microglia	THBS	0.0133333
Ependymal	Microglia	THY1	0
Ependymal	Microglia	WNT	0.02
Ependymal	NSCs	ACTIVIN	0.024
Ependymal	NSCs	ANGPTL	0.02
Ependymal	NSCs	ANNEXIN	0
Ependymal	NSCs	BMP	0.00166667
Ependymal	NSCs	CADM	0
Ependymal	NSCs	CALCR	0
Ependymal	NSCs	CD45	0.02
Ependymal	NSCs	CD99	0.01
Ependymal	NSCs	CDH	0
Ependymal	NSCs	CHEMERIN	0
Ependymal	NSCs	COLLAGEN	0.00846154
Ependymal	NSCs	EDN	0.03
Ependymal	NSCs	EGF	0
Ependymal	NSCs	EPHA	0.0025
Ependymal	NSCs	EPHB	0.01
Ependymal	NSCs	FGF	0
Ependymal	NSCs	GAS	0
Ependymal	NSCs	IGF	0.01
Ependymal	NSCs	IL16	0
Ependymal	NSCs	KIT	0.01
Ependymal	NSCs	LAMININ	0.007
Ependymal	NSCs	NCAM	0.02
Ependymal	NSCs	ncWNT	0.01
Ependymal	NSCs	NECTIN	0
Ependymal	NSCs	NEGR	0
Ependymal	NSCs	NGL	0
Ependymal	NSCs	NOTCH	0.00333333
Ependymal	NSCs	NRG	0.001
Ependymal	NSCs	NRXN	0
Ependymal	NSCs	NT	0.02
Ependymal	NSCs	PDGF	0.015
Ependymal	NSCs	PERIOSTIN	0
Ependymal	NSCs	PROS	0
Ependymal	NSCs	PSAP	0
Ependymal	NSCs	PTN	0
Ependymal	NSCs	PTPRM	0
Ependymal	NSCs	RLN	0.02
Ependymal	NSCs	SEMA3	0.01
Ependymal	NSCs	TAC	0
Ependymal	NSCs	TENASCIN	0
Ependymal	NSCs	THBS	0.00666667
Ependymal	NSCs	WNT	0.002
Ependymal	OPCs	CNTN	0.01
Ependymal	OPCs	COLLAGEN	0.00625
Ependymal	OPCs	EGF	0
Ependymal	OPCs	EPHA	0.02
Ependymal	OPCs	EPHB	0.01
Ependymal	OPCs	GAS	0.02
Ependymal	OPCs	IL16	0
Ependymal	OPCs	LAMININ	0
Ependymal	OPCs	MPZ	0
Ependymal	OPCs	NCAM	0
Ependymal	OPCs	NOTCH	0.03
Ependymal	OPCs	NRG	0.00833333
Ependymal	OPCs	NRXN	0
Ependymal	OPCs	NTS	0
Ependymal	OPCs	PDGF	0
Ependymal	OPCs	PROS	0
Ependymal	OPCs	SEMA4	0.04
Ependymal	OPCs	WNT	0.01375
Ependymal	IPCs	ACTIVIN	0.01
Ependymal	IPCs	BAFF	0.03
Ependymal	IPCs	BMP	0.00583333
Ependymal	IPCs	CD99	0.01
Ependymal	IPCs	CDH	0.04
Ependymal	IPCs	COLLAGEN	0.01
Ependymal	IPCs	CXCL	0.02
Ependymal	IPCs	EGF	0.0166667
Ependymal	IPCs	EPHB	0.01
Ependymal	IPCs	FGF	0.03
Ependymal	IPCs	GAS	0.02
Ependymal	IPCs	JAM	0.01
Ependymal	IPCs	LAMININ	0.04
Ependymal	IPCs	MSTN	0.005
Ependymal	IPCs	NCAM	0
Ependymal	IPCs	ncWNT	0.002
Ependymal	IPCs	NEGR	0.03
Ependymal	IPCs	NOTCH	0.00857143
Ependymal	IPCs	NRG	0.006
Ependymal	IPCs	PERIOSTIN	0
Ependymal	IPCs	PROS	0
Ependymal	IPCs	SEMA3	0.01
Ependymal	IPCs	TAC	0.01
Ependymal	IPCs	TGFb	0.005
Ependymal	IPCs	THBS	0.0133333
Ependymal	IPCs	WNT	0.00909091
Ependymal	MLCs	ACTIVIN	0.00428571
Ependymal	MLCs	AGT	0
Ependymal	MLCs	ANGPT	0
Ependymal	MLCs	BMP	0.00047619
Ependymal	MLCs	CD226	0
Ependymal	MLCs	CD39	0.02
Ependymal	MLCs	CD46	0
Ependymal	MLCs	CD99	0.00333333
Ependymal	MLCs	CNTN	0
Ependymal	MLCs	COLLAGEN	0.00192771
Ependymal	MLCs	CXCL	0
Ependymal	MLCs	EGF	0.005
Ependymal	MLCs	EPHA	0.005
Ependymal	MLCs	EPHB	0.004
Ependymal	MLCs	FGF	0.002
Ependymal	MLCs	FN1	0
Ependymal	MLCs	GAS	0
Ependymal	MLCs	GNRH	0.04
Ependymal	MLCs	JAM	0.0133333
Ependymal	MLCs	LAMININ	0.00451613
Ependymal	MLCs	MIF	0
Ependymal	MLCs	MK	0.02
Ependymal	MLCs	MSTN	0.02
Ependymal	MLCs	NCAM	0
Ependymal	MLCs	ncWNT	0.006
Ependymal	MLCs	NECTIN	0
Ependymal	MLCs	NEGR	0
Ependymal	MLCs	NGL	0.005
Ependymal	MLCs	NOTCH	0.005
Ependymal	MLCs	NPNT	0.02
Ependymal	MLCs	NRG	0.002
Ependymal	MLCs	NRXN	0.0166667
Ependymal	MLCs	NT	0
Ependymal	MLCs	NTS	0
Ependymal	MLCs	PDGF	0
Ependymal	MLCs	PERIOSTIN	0
Ependymal	MLCs	PROS	0
Ependymal	MLCs	PTN	0.01
Ependymal	MLCs	RELN	0
Ependymal	MLCs	SELE	0.01
Ependymal	MLCs	SEMA3	0.00363636
Ependymal	MLCs	SEMA4	0.0075
Ependymal	MLCs	SEMA5	0.0133333
Ependymal	MLCs	TENASCIN	0.0175
Ependymal	MLCs	TGFb	0.0025
Ependymal	MLCs	THBS	0
Ependymal	MLCs	TWEAK	0
Ependymal	MLCs	VCAM	0.02
Ependymal	MLCs	WNT	0.003
Ependymal	Mural	ACTIVIN	0.0025
Ependymal	Mural	ANGPTL	0
Ependymal	Mural	ANNEXIN	0.03
Ependymal	Mural	BMP	0.0133333
Ependymal	Mural	BSP	0.04
Ependymal	Mural	CD45	0.04
Ependymal	Mural	CD46	0
Ependymal	Mural	CDH1	0.03
Ependymal	Mural	CHEMERIN	0.005
Ependymal	Mural	COLLAGEN	0.00164179
Ependymal	Mural	CSF	0.005
Ependymal	Mural	EDN	0
Ependymal	Mural	EGF	0.015
Ependymal	Mural	EPHA	0.02
Ependymal	Mural	ESAM	0.01
Ependymal	Mural	FN1	0.02
Ependymal	Mural	GAS	0.01
Ependymal	Mural	GRN	0.03
Ependymal	Mural	IGF	0
Ependymal	Mural	IL16	0
Ependymal	Mural	JAM	0.02
Ependymal	Mural	LAMININ	0.00733333
Ependymal	Mural	LCK	0.03
Ependymal	Mural	MADCAM	0
Ependymal	Mural	MHC-I	0.0166667
Ependymal	Mural	MK	0
Ependymal	Mural	ncWNT	0.0233333
Ependymal	Mural	NECTIN	0.02
Ependymal	Mural	NOTCH	0.0025
Ependymal	Mural	NPNT	0
Ependymal	Mural	NRG	0.0133333
Ependymal	Mural	PARs	0.01
Ependymal	Mural	PDGF	0
Ependymal	Mural	PERIOSTIN	0
Ependymal	Mural	PROS	0
Ependymal	Mural	PTH	0
Ependymal	Mural	PTN	0
Ependymal	Mural	PTPRM	0.03
Ependymal	Mural	SEMA3	0.0113333
Ependymal	Mural	SPP1	0.03
Ependymal	Mural	TENASCIN	0.00714286
Ependymal	Mural	TGFb	0.02
Ependymal	Mural	THBS	0.002
Ependymal	Mural	VEGF	0
Ependymal	Mural	VWF	0.04
Ependymal	Mural	WNT	0.015
Ependymal	Undifferentiated	CADM	0.02
Ependymal	Undifferentiated	COLLAGEN	0.0075
Ependymal	Undifferentiated	EGF	0.0275
Ependymal	Undifferentiated	GAS	0.01
Ependymal	Undifferentiated	NOTCH	0
Ependymal	Undifferentiated	NRG	0
Ependymal	Undifferentiated	NTS	0.02
Ependymal	Undifferentiated	PROS	0
Ependymal	Undifferentiated	THBS	0.01
Ependymal	Undifferentiated	WNT	0.00454545
Microglia	Astrocytes	ACTIVIN	0
Microglia	Astrocytes	ADGRE5	0
Microglia	Astrocytes	AGRN	0
Microglia	Astrocytes	ALCAM	0
Microglia	Astrocytes	BAFF	0.03
Microglia	Astrocytes	BSP	0
Microglia	Astrocytes	CADM	0
Microglia	Astrocytes	CALCR	0.01
Microglia	Astrocytes	CCL	0.005
Microglia	Astrocytes	CD226	0
Microglia	Astrocytes	CD30	0
Microglia	Astrocytes	CD39	0
Microglia	Astrocytes	CD45	0
Microglia	Astrocytes	CD48	0
Microglia	Astrocytes	CDH	0.02
Microglia	Astrocytes	COLLAGEN	0.01
Microglia	Astrocytes	COMPLEMENT	0
Microglia	Astrocytes	CXCL	0.01
Microglia	Astrocytes	DESMOSOME	0
Microglia	Astrocytes	EDA	0
Microglia	Astrocytes	EGF	0.00333333
Microglia	Astrocytes	EPHA	0.0125
Microglia	Astrocytes	EPHB	0.02
Microglia	Astrocytes	FGF	0
Microglia	Astrocytes	FN1	0.0133333
Microglia	Astrocytes	GALECTIN	0
Microglia	Astrocytes	GAS	0
Microglia	Astrocytes	GRN	0
Microglia	Astrocytes	ICAM	0.0075
Microglia	Astrocytes	IGF	0
Microglia	Astrocytes	IL1	0
Microglia	Astrocytes	IL12	0
Microglia	Astrocytes	ITGB2	0
Microglia	Astrocytes	JAM	0.01
Microglia	Astrocytes	LAMININ	0.0116667
Microglia	Astrocytes	LEP	0
Microglia	Astrocytes	LIGHT	0.005
Microglia	Astrocytes	MHC-I	0.014
Microglia	Astrocytes	MHC-II	0
Microglia	Astrocytes	MPZ	0
Microglia	Astrocytes	ncWNT	0.01
Microglia	Astrocytes	NECTIN	0
Microglia	Astrocytes	NGL	0
Microglia	Astrocytes	NPY	0
Microglia	Astrocytes	NRXN	0.00333333
Microglia	Astrocytes	PARs	0.001
Microglia	Astrocytes	PDGF	0.00333333
Microglia	Astrocytes	PECAM1	0.01
Microglia	Astrocytes	PSAP	0
Microglia	Astrocytes	PTN	0.03
Microglia	Astrocytes	SELPLG	0.005
Microglia	Astrocytes	SEMA4	0.0025
Microglia	Astrocytes	SEMA5	0.04
Microglia	Astrocytes	SN	0
Microglia	Astrocytes	SPP1	0
Microglia	Astrocytes	TGFb	0
Microglia	Astrocytes	TNF	0
Microglia	Astrocytes	TRAIL	0
Microglia	Astrocytes	VCAM	0
Microglia	Astrocytes	VISFATIN	0
Microglia	Astrocytes	VISTA	0
Microglia	Astrocytes	WNT	0.00875
Microglia	Endothelial	ACTIVIN	0.0133333
Microglia	Endothelial	ADGRE5	0
Microglia	Endothelial	AGRN	0
Microglia	Endothelial	ANGPT	0
Microglia	Endothelial	ANGPTL	0.0075
Microglia	Endothelial	BSP	0
Microglia	Endothelial	CALCR	0
Microglia	Endothelial	CCL	0.006
Microglia	Endothelial	CD226	0
Microglia	Endothelial	CD30	0
Microglia	Endothelial	CD34	0.02
Microglia	Endothelial	CD39	0.02
Microglia	Endothelial	CD45	0.015
Microglia	Endothelial	CD46	0
Microglia	Endothelial	CDH1	0
Microglia	Endothelial	CLEC	0.0025
Microglia	Endothelial	COLLAGEN	0.006
Microglia	Endothelial	COMPLEMENT	0
Microglia	Endothelial	CXCL	0
Microglia	Endothelial	DESMOSOME	0.01
Microglia	Endothelial	EGF	0
Microglia	Endothelial	EPHA	0.005
Microglia	Endothelial	EPHB	0.04
Microglia	Endothelial	ESAM	0
Microglia	Endothelial	FGF	0
Microglia	Endothelial	FN1	0.006
Microglia	Endothelial	GALECTIN	0
Microglia	Endothelial	GRN	0
Microglia	Endothelial	ICAM	0.01
Microglia	Endothelial	IGF	0
Microglia	Endothelial	IL1	0
Microglia	Endothelial	IL12	0
Microglia	Endothelial	ITGB2	0
Microglia	Endothelial	JAM	0.0166667
Microglia	Endothelial	LAMININ	0.00482759
Microglia	Endothelial	LEP	0
Microglia	Endothelial	LIGHT	0
Microglia	Endothelial	MHC-II	0.00666667
Microglia	Endothelial	MK	0
Microglia	Endothelial	MPZ	0
Microglia	Endothelial	ncWNT	0.00125
Microglia	Endothelial	NOTCH	0
Microglia	Endothelial	OCLN	0.03
Microglia	Endothelial	PARs	0.00625
Microglia	Endothelial	PDGF	0.01
Microglia	Endothelial	PECAM1	0
Microglia	Endothelial	PTPRM	0
Microglia	Endothelial	SELPLG	0
Microglia	Endothelial	SEMA3	0
Microglia	Endothelial	SEMA4	0
Microglia	Endothelial	SEMA6	0
Microglia	Endothelial	SPP1	0
Microglia	Endothelial	TENASCIN	0
Microglia	Endothelial	TGFb	0
Microglia	Endothelial	TNF	0
Microglia	Endothelial	TRAIL	0
Microglia	Endothelial	VCAM	0.005
Microglia	Endothelial	VEGF	0.00142857
Microglia	Endothelial	VISFATIN	0
Microglia	Endothelial	VISTA	0
Microglia	Endothelial	WNT	0.00457143
Microglia	Ependymal	ACTIVIN	0.01
Microglia	Ependymal	ADGRE5	0
Microglia	Ependymal	ALCAM	0.01
Microglia	Ependymal	BSP	0
Microglia	Ependymal	CCL	0.0025
Microglia	Ependymal	CD22	0.03
Microglia	Ependymal	CD30	0
Microglia	Ependymal	CD39	0.0133333
Microglia	Ependymal	CD45	0
Microglia	Ependymal	COMPLEMENT	0
Microglia	Ependymal	CXCL	0.00333333
Microglia	Ependymal	DESMOSOME	0
Microglia	Ependymal	EGF	0
Microglia	Ependymal	EPHA	0.04
Microglia	Ependymal	FGF	0
Microglia	Ependymal	GALECTIN	0.00333333
Microglia	Ependymal	GRN	0
Microglia	Ependymal	IGF	0
Microglia	Ependymal	IL1	0
Microglia	Ependymal	IL12	0
Microglia	Ependymal	ITGB2	0
Microglia	Ependymal	LAMININ	0.0275
Microglia	Ependymal	LEP	0.01
Microglia	Ependymal	LIGHT	0
Microglia	Ependymal	MHC-II	0
Microglia	Ependymal	MPZ	0.04
Microglia	Ependymal	ncWNT	0
Microglia	Ependymal	PARs	0.01
Microglia	Ependymal	PSAP	0
Microglia	Ependymal	SEMA4	0.01
Microglia	Ependymal	SPP1	0
Microglia	Ependymal	TGFb	0
Microglia	Ependymal	THBS	0.04
Microglia	Ependymal	TNF	0.01
Microglia	Ependymal	VISTA	0
Microglia	Ependymal	WNT	0.00714286
Microglia	Microglia	ACTIVIN	0.0225
Microglia	Microglia	ADGRE5	0
Microglia	Microglia	ALCAM	0
Microglia	Microglia	ANGPTL	0.01
Microglia	Microglia	ANNEXIN	0
Microglia	Microglia	APP	0
Microglia	Microglia	BSP	0
Microglia	Microglia	CALCR	0.005
Microglia	Microglia	CCL	0.0075
Microglia	Microglia	CD22	0
Microglia	Microglia	CD226	0.03
Microglia	Microglia	CD30	0
Microglia	Microglia	CD39	0.00666667
Microglia	Microglia	CD45	0
Microglia	Microglia	CD48	0
Microglia	Microglia	CD6	0
Microglia	Microglia	CD80	0.025
Microglia	Microglia	CD86	0
Microglia	Microglia	COLLAGEN	0.025
Microglia	Microglia	COMPLEMENT	0
Microglia	Microglia	CSF	0
Microglia	Microglia	CX3C	0
Microglia	Microglia	CXCL	0.02
Microglia	Microglia	FGF	0.00333333
Microglia	Microglia	FN1	0.01
Microglia	Microglia	GALECTIN	0
Microglia	Microglia	GAS	0
Microglia	Microglia	GRN	0
Microglia	Microglia	ICAM	0
Microglia	Microglia	IGF	0.005
Microglia	Microglia	IL1	0
Microglia	Microglia	IL12	0
Microglia	Microglia	IL16	0
Microglia	Microglia	ITGB2	0
Microglia	Microglia	JAM	0
Microglia	Microglia	LAMININ	0.0166667
Microglia	Microglia	LEP	0
Microglia	Microglia	LIGHT	0
Microglia	Microglia	MHC-I	0.0025
Microglia	Microglia	MHC-II	0
Microglia	Microglia	MIF	0
Microglia	Microglia	MK	0.01
Microglia	Microglia	MPZ	0.01
Microglia	Microglia	NECTIN	0.03
Microglia	Microglia	PARs	0.02
Microglia	Microglia	PECAM1	0
Microglia	Microglia	PROS	0
Microglia	Microglia	SEMA3	0
Microglia	Microglia	SEMA6	0
Microglia	Microglia	SN	0
Microglia	Microglia	SPP1	0
Microglia	Microglia	TGFb	0
Microglia	Microglia	THY1	0
Microglia	Microglia	TNF	0
Microglia	Microglia	TRAIL	0.01
Microglia	Microglia	VISFATIN	0
Microglia	Microglia	VISTA	0
Microglia	Microglia	WNT	0.002
Microglia	NSCs	ACTIVIN	0.0075
Microglia	NSCs	ALCAM	0.02
Microglia	NSCs	BAFF	0
Microglia	NSCs	BSP	0
Microglia	NSCs	CALCR	0.01
Microglia	NSCs	CCL	0.00666667
Microglia	NSCs	CD30	0
Microglia	NSCs	CD39	0
Microglia	NSCs	CD45	0
Microglia	NSCs	COLLAGEN	0.00333333
Microglia	NSCs	COMPLEMENT	0
Microglia	NSCs	EGF	0.0075
Microglia	NSCs	EPHA	0.02
Microglia	NSCs	FGF	0
Microglia	NSCs	FN1	0.01
Microglia	NSCs	GALECTIN	0
Microglia	NSCs	GRN	0
Microglia	NSCs	ICAM	0.0166667
Microglia	NSCs	IGF	0
Microglia	NSCs	IL1	0
Microglia	NSCs	IL12	0
Microglia	NSCs	ITGB2	0
Microglia	NSCs	LAMININ	0.015
Microglia	NSCs	LEP	0
Microglia	NSCs	LIGHT	0
Microglia	NSCs	MHC-II	0
Microglia	NSCs	ncWNT	0.01
Microglia	NSCs	NECTIN	0.03
Microglia	NSCs	NGL	0
Microglia	NSCs	NRXN	0.005
Microglia	NSCs	PARs	0.00285714
Microglia	NSCs	PDGF	0.0133333
Microglia	NSCs	PSAP	0
Microglia	NSCs	SN	0
Microglia	NSCs	SPP1	0
Microglia	NSCs	TGFb	0.0075
Microglia	NSCs	TNF	0.01
Microglia	NSCs	VCAM	0.005
Microglia	NSCs	VISTA	0
Microglia	NSCs	WNT	0.005625
Microglia	OPCs	ACTIVIN	0.01
Microglia	OPCs	BSP	0
Microglia	OPCs	CD30	0
Microglia	OPCs	CD39	0.005
Microglia	OPCs	CD45	0
Microglia	OPCs	CD6	0.01
Microglia	OPCs	CNTN	0
Microglia	OPCs	EGF	0.015
Microglia	OPCs	FGF	0
Microglia	OPCs	GALECTIN	0
Microglia	OPCs	IGF	0.01
Microglia	OPCs	IL12	0
Microglia	OPCs	ITGB2	0
Microglia	OPCs	LAMININ	0.01
Microglia	OPCs	LEP	0.01
Microglia	OPCs	LIGHT	0
Microglia	OPCs	MHC-II	0.000909091
Microglia	OPCs	MPZ	0
Microglia	OPCs	NCAM	0
[truncated: 2,541 more rows]

## Sheet: Ligand-Receptor Interactions
Sender	Reciever	Ligand	Receptor	p-value	Interaction	Signaling Pathway	Annotation	Evidence
Astrocytes	Astrocytes	INHBB	ACVR1B_ACVR2A	0	INHBB - (ACVR1B+ACVR2A)	ACTIVIN	Secreted Signaling	KEGG: hsa04352
Astrocytes	Astrocytes	INHBB	ACVR1B_ACVR2B	0	INHBB - (ACVR1B+ACVR2B)	ACTIVIN	Secreted Signaling	KEGG: hsa04353
Astrocytes	Astrocytes	INHBB	ACVR1C_ACVR2A	0	INHBB - (ACVR1C+ACVR2A)	ACTIVIN	Secreted Signaling	KEGG: hsa04354
Astrocytes	Astrocytes	INHBB	ACVR1C_ACVR2B	0	INHBB - (ACVR1C+ACVR2B)	ACTIVIN	Secreted Signaling	KEGG: hsa04355
Astrocytes	Astrocytes	INHBC	ACVR1B_ACVR2A	0	INHBC - (ACVR1B+ACVR2A)	ACTIVIN	Secreted Signaling	KEGG: hsa04356
Astrocytes	Astrocytes	INHBC	ACVR1B_ACVR2B	0	INHBC - (ACVR1B+ACVR2B)	ACTIVIN	Secreted Signaling	KEGG: hsa04357
Astrocytes	Astrocytes	INHBC	ACVR1C_ACVR2A	0	INHBC - (ACVR1C+ACVR2A)	ACTIVIN	Secreted Signaling	KEGG: hsa04358
Astrocytes	Astrocytes	INHBC	ACVR1C_ACVR2B	0	INHBC - (ACVR1C+ACVR2B)	ACTIVIN	Secreted Signaling	KEGG: hsa04359
Astrocytes	Astrocytes	Activin AB	ACVR1B_ACVR2A	0	INHBABB - (ACVR1B+ACVR2A)	ACTIVIN	Secreted Signaling	PMID: 2457849; PMID: 22991378
Astrocytes	Astrocytes	Activin AB	ACVR1B_ACVR2B	0	INHBABB - (ACVR1B+ACVR2B)	ACTIVIN	Secreted Signaling	PMID: 2457849; PMID: 22991378
Astrocytes	Astrocytes	Activin AB	ACVR1C_ACVR2A	0	INHBABB - (ACVR1C+ACVR2A)	ACTIVIN	Secreted Signaling	PMID: 2457849; PMID: 22991378
Astrocytes	Astrocytes	Activin AB	ACVR1C_ACVR2B	0	INHB - (ACVR1C+ACVR2B)	ACTIVIN	Secreted Signaling	PMID: 2457849; PMID: 22991378
Astrocytes	Astrocytes	Inhibin B	ACVR2B	0	INHABB - ACVR2B	ACTIVIN	Secreted Signaling	PMID: 15027884
Astrocytes	Astrocytes	ADGRE5	CD55	0	ADGRE5 - CD55	ADGRE5	Cell-Cell Contact	PMID: 11297558
Astrocytes	Astrocytes	AGRN	DAG1	0	AGRN - DAG1	AGRN	ECM-Receptor	KEGG: hsa04512
Astrocytes	Astrocytes	ANGPT1	TEK	0	ANGPT1 - TEK	ANGPT	Secreted Signaling	PMID: 20651738
Astrocytes	Astrocytes	ANGPTL1	ITGA1_ITGB1	0	ANGPTL1 - (ITGA1+ITGB1)	ANGPTL	Secreted Signaling	PMID: 24478758
Astrocytes	Astrocytes	APLN	APLNR	0	APLN - APLNR	APELIN	Secreted Signaling	KEGG: hsa04371
Astrocytes	Astrocytes	APP	CD74	0	APP - CD74	APP	Cell-Cell Contact	PMID: 19849849
Astrocytes	Astrocytes	BMP2	BMPR1A_ACVR2A	0	BMP2 - (BMPR1A+ACVR2A)	BMP	Secreted Signaling	KEGG: hsa04350; PMID:26893264
Astrocytes	Astrocytes	BMP2	BMPR1A_ACVR2B	0	BMP2 - (BMPR1A+ACVR2B)	BMP	Secreted Signaling	KEGG: hsa04350; PMID:26893264
Astrocytes	Astrocytes	BMP2	BMPR1A_BMPR2	0	BMP2 - (BMPR1A+BMPR2)	BMP	Secreted Signaling	KEGG: hsa04350; PMID:26893264
Astrocytes	Astrocytes	BMP2	BMPR1B_ACVR2A	0	BMP2 - (BMPR1B+ACVR2A)	BMP	Secreted Signaling	KEGG: hsa04350; PMID:26893264
Astrocytes	Astrocytes	BMP2	BMPR1B_ACVR2B	0	BMP2 - (BMPR1B+ACVR2B)	BMP	Secreted Signaling	KEGG: hsa04350; PMID:26893264
Astrocytes	Astrocytes	BMP2	BMPR1B_BMPR2	0	BMP2 - (BMPR1B+BMPR2)	BMP	Secreted Signaling	KEGG: hsa04350; PMID:26893264
Astrocytes	Astrocytes	BMP4	BMPR1A_ACVR2A	0	BMP4 - (BMPR1A+ACVR2A)	BMP	Secreted Signaling	KEGG: hsa04350; PMID:26893264
Astrocytes	Astrocytes	BMP4	BMPR1A_ACVR2B	0	BMP4 - (BMPR1A+ACVR2B)	BMP	Secreted Signaling	KEGG: hsa04350; PMID:26893264
Astrocytes	Astrocytes	BMP4	BMPR1A_BMPR2	0	BMP4 - (BMPR1A+BMPR2)	BMP	Secreted Signaling	KEGG: hsa04350; PMID:26893264
Astrocytes	Astrocytes	BMP4	BMPR1B_ACVR2A	0	BMP4 - (BMPR1B+ACVR2A)	BMP	Secreted Signaling	KEGG: hsa04350; PMID:26893264
Astrocytes	Astrocytes	BMP4	BMPR1B_ACVR2B	0	BMP4 - (BMPR1B+ACVR2B)	BMP	Secreted Signaling	KEGG: hsa04350; PMID:26893264
Astrocytes	Astrocytes	BMP4	BMPR1B_BMPR2	0	BMP4 - (BMPR1B+BMPR2)	BMP	Secreted Signaling	KEGG: hsa04350; PMID:26893264
Astrocytes	Astrocytes	GDF5	BMPR1A_ACVR2A	0	GDF5 - (BMPR1A+ACVR2A)	BMP	Secreted Signaling	KEGG: hsa04350; PMID:26893264
Astrocytes	Astrocytes	GDF5	BMPR1A_ACVR2B	0	GDF5 - (BMPR1A+ACVR2B)	BMP	Secreted Signaling	KEGG: hsa04350; PMID:26893264
Astrocytes	Astrocytes	GDF5	BMPR1A_BMPR2	0	GDF5 - (BMPR1A+BMPR2)	BMP	Secreted Signaling	KEGG: hsa04350; PMID:26893264
Astrocytes	Astrocytes	GDF5	BMPR1B_ACVR2A	0	GDF5 - (BMPR1B+ACVR2A)	BMP	Secreted Signaling	KEGG: hsa04350; PMID:26893264
Astrocytes	Astrocytes	GDF5	BMPR1B_ACVR2B	0	GDF5 - (BMPR1B+ACVR2B)	BMP	Secreted Signaling	KEGG: hsa04350; PMID:26893264
Astrocytes	Astrocytes	GDF5	BMPR1B_BMPR2	0	GDF5 - (BMPR1B+BMPR2)	BMP	Secreted Signaling	KEGG: hsa04350; PMID:26893264
Astrocytes	Astrocytes	BMP5	ACVR1_ACVR2A	0	BMP5 - (ACVR1+ACVR2A)	BMP	Secreted Signaling	KEGG: hsa04350; PMID:26893264
Astrocytes	Astrocytes	BMP5	ACVR1_ACVR2B	0	BMP5 - (ACVR1+ACVR2B)	BMP	Secreted Signaling	KEGG: hsa04350; PMID:26893264
Astrocytes	Astrocytes	BMP5	ACVR1_BMPR2	0	BMP5 - (ACVR1+BMPR2)	BMP	Secreted Signaling	KEGG: hsa04350; PMID:26893264
Astrocytes	Astrocytes	BMP5	BMPR1A_ACVR2A	0	BMP5 - (BMPR1A+ACVR2A)	BMP	Secreted Signaling	KEGG: hsa04350; PMID:26893264
Astrocytes	Astrocytes	BMP5	BMPR1A_ACVR2B	0	BMP5 - (BMPR1A+ACVR2B)	BMP	Secreted Signaling	KEGG: hsa04350; PMID:26893264
Astrocytes	Astrocytes	BMP5	BMPR1A_BMPR2	0	BMP5 - (BMPR1A+BMPR2)	BMP	Secreted Signaling	KEGG: hsa04350; PMID:26893264
Astrocytes	Astrocytes	BMP5	BMPR1B_ACVR2A	0	BMP5 - (BMPR1B+ACVR2A)	BMP	Secreted Signaling	KEGG: hsa04350; PMID:26893264
Astrocytes	Astrocytes	BMP5	BMPR1B_ACVR2B	0	BMP5 - (BMPR1B+ACVR2B)	BMP	Secreted Signaling	KEGG: hsa04350; PMID:26893264
Astrocytes	Astrocytes	BMP5	BMPR1B_BMPR2	0	BMP5 - (BMPR1B+BMPR2)	BMP	Secreted Signaling	KEGG: hsa04350; PMID:26893264
Astrocytes	Astrocytes	BMP6	ACVR1_ACVR2A	0	BMP6 - (ACVR1+ACVR2A)	BMP	Secreted Signaling	KEGG: hsa04350; PMID:26893264
Astrocytes	Astrocytes	BMP6	ACVR1_ACVR2B	0	BMP6 - (ACVR1+ACVR2B)	BMP	Secreted Signaling	KEGG: hsa04350; PMID:26893264
Astrocytes	Astrocytes	BMP6	ACVR1_BMPR2	0	BMP6 - (ACVR1+BMPR2)	BMP	Secreted Signaling	KEGG: hsa04350; PMID:26893264
Astrocytes	Astrocytes	BMP6	BMPR1A_ACVR2A	0	BMP6 - (BMPR1A+ACVR2A)	BMP	Secreted Signaling	KEGG: hsa04350; PMID:26893264
Astrocytes	Astrocytes	BMP6	BMPR1A_ACVR2B	0	BMP6 - (BMPR1A+ACVR2B)	BMP	Secreted Signaling	KEGG: hsa04350; PMID:26893264
Astrocytes	Astrocytes	BMP6	BMPR1A_BMPR2	0	BMP6 - (BMPR1A+BMPR2)	BMP	Secreted Signaling	KEGG: hsa04350; PMID:26893264
Astrocytes	Astrocytes	BMP6	BMPR1B_ACVR2A	0	BMP6 - (BMPR1B+ACVR2A)	BMP	Secreted Signaling	KEGG: hsa04350; PMID:26893264
Astrocytes	Astrocytes	BMP6	BMPR1B_ACVR2B	0	BMP6 - (BMPR1B+ACVR2B)	BMP	Secreted Signaling	KEGG: hsa04350; PMID:26893264
Astrocytes	Astrocytes	BMP6	BMPR1B_BMPR2	0	BMP6 - (BMPR1B+BMPR2)	BMP	Secreted Signaling	KEGG: hsa04350; PMID:26893264
Astrocytes	Astrocytes	BMP7	ACVR1_ACVR2A	0	BMP7 - (ACVR1+ACVR2A)	BMP	Secreted Signaling	KEGG: hsa04350; PMID:26893264
Astrocytes	Astrocytes	BMP7	ACVR1_ACVR2B	0	BMP7 - (ACVR1+ACVR2B)	BMP	Secreted Signaling	KEGG: hsa04350; PMID:26893264
Astrocytes	Astrocytes	BMP7	ACVR1_BMPR2	0	BMP7 - (ACVR1+BMPR2)	BMP	Secreted Signaling	KEGG: hsa04350; PMID:26893264
Astrocytes	Astrocytes	BMP7	BMPR1A_ACVR2A	0	BMP7 - (BMPR1A+ACVR2A)	BMP	Secreted Signaling	KEGG: hsa04350; PMID:26893264
Astrocytes	Astrocytes	BMP7	BMPR1A_ACVR2B	0	BMP7 - (BMPR1A+ACVR2B)	BMP	Secreted Signaling	KEGG: hsa04350; PMID:26893264
Astrocytes	Astrocytes	BMP7	BMPR1A_BMPR2	0	BMP7 - (BMPR1A+BMPR2)	BMP	Secreted Signaling	KEGG: hsa04350; PMID:26893264
Astrocytes	Astrocytes	BMP7	BMPR1B_ACVR2A	0	BMP7 - (BMPR1B+ACVR2A)	BMP	Secreted Signaling	KEGG: hsa04350; PMID:26893264
Astrocytes	Astrocytes	BMP7	BMPR1B_ACVR2B	0	BMP7 - (BMPR1B+ACVR2B)	BMP	Secreted Signaling	KEGG: hsa04350; PMID:26893264
Astrocytes	Astrocytes	BMP7	BMPR1B_BMPR2	0	BMP7 - (BMPR1B+BMPR2)	BMP	Secreted Signaling	KEGG: hsa04350; PMID:26893264
Astrocytes	Astrocytes	BMP8A	ACVR1_ACVR2A	0	BMP8A - (ACVR1+ACVR2A)	BMP	Secreted Signaling	KEGG: hsa04350; PMID:26893264
Astrocytes	Astrocytes	BMP8A	ACVR1_ACVR2B	0	BMP8A - (ACVR1+ACVR2B)	BMP	Secreted Signaling	KEGG: hsa04350; PMID:26893264
Astrocytes	Astrocytes	BMP8A	ACVR1_BMPR2	0	BMP8A - (ACVR1+BMPR2)	BMP	Secreted Signaling	KEGG: hsa04350; PMID:26893264
Astrocytes	Astrocytes	BMP8A	BMPR1A_ACVR2A	0	BMP8A - (BMPR1A+ACVR2A)	BMP	Secreted Signaling	KEGG: hsa04350; PMID:26893264
Astrocytes	Astrocytes	BMP8A	BMPR1A_ACVR2B	0	BMP8A - (BMPR1A+ACVR2B)	BMP	Secreted Signaling	KEGG: hsa04350; PMID:26893264
Astrocytes	Astrocytes	BMP8A	BMPR1A_BMPR2	0	BMP8A - (BMPR1A+BMPR2)	BMP	Secreted Signaling	KEGG: hsa04350; PMID:26893264
Astrocytes	Astrocytes	BMP8A	BMPR1B_ACVR2A	0	BMP8A - (BMPR1B+ACVR2A)	BMP	Secreted Signaling	KEGG: hsa04350; PMID:26893264
Astrocytes	Astrocytes	BMP8A	BMPR1B_ACVR2B	0	BMP8A - (BMPR1B+ACVR2B)	BMP	Secreted Signaling	KEGG: hsa04350; PMID:26893264
Astrocytes	Astrocytes	BMP8A	BMPR1B_BMPR2	0	BMP8A - (BMPR1B+BMPR2)	BMP	Secreted Signaling	KEGG: hsa04350; PMID:26893264
Astrocytes	Astrocytes	KNG1	BDKRB2	0.02	KNG1 - BDKRB2	BRADYKININ	Secreted Signaling	KEGG: hsa04080
Astrocytes	Astrocytes	CADM1	CADM1	0	CADM1 - CADM1	CADM	Cell-Cell Contact	PMID: 24503895
Astrocytes	Astrocytes	CADM3	CADM3	0	CADM3 - CADM3	CADM	Cell-Cell Contact	KEGG: hsa04514
Astrocytes	Astrocytes	CALCB	CALCR	0	CALCB - CALCR	CALCR	Secreted Signaling	KEGG: hsa04080
Astrocytes	Astrocytes	CALCB	CALCRL	0	CALCB - CALCRL	CALCR	Secreted Signaling	KEGG: hsa04080
Astrocytes	Astrocytes	IAPP	CALCR	0	IAPP - CALCR	CALCR	Secreted Signaling	KEGG: hsa04080
Astrocytes	Astrocytes	IAPP	CALCRL	0	IAPP - CALCRL	CALCR	Secreted Signaling	KEGG: hsa04080
Astrocytes	Astrocytes	CCL26	ACKR2	0	CCL26 - ACKR2	CCL	Secreted Signaling	PMID: 26740381
Astrocytes	Astrocytes	CD226	NECTIN2	0	CD226 - NECTIN2	CD226	Cell-Cell Contact	PMID: 24440149
Astrocytes	Astrocytes	CD226	PVR	0	CD226 - PVR	CD226	Cell-Cell Contact	PMID: 24440149
Astrocytes	Astrocytes	FCER2	CR2	0.03	FCER2A - CR2	CD23	Cell-Cell Contact	PMID: 16785534
Astrocytes	Astrocytes	CD46	JAG1	0	CD46 - JAG1	CD46	Cell-Cell Contact	PMID: 23086448
Astrocytes	Astrocytes	CD80	CD274	0.03	CD80 - CD274	CD80	Cell-Cell Contact	PMID: 17629517; PMID: 18585785
Astrocytes	Astrocytes	CD96	NECTIN1	0	CD96 - NECTIN1	CD96	Cell-Cell Contact	PMID: 17971293
Astrocytes	Astrocytes	CD96	PVR	0	CD96 - PVR	CD96	Cell-Cell Contact	PMID: 15034010
Astrocytes	Astrocytes	CD99	PILRA	0	CD99 - PILRA	CD99	Cell-Cell Contact	PMID: 18234675
Astrocytes	Astrocytes	CD99	CD99	0	CD99 - CD99	CD99	Cell-Cell Contact	KEGG: hsa04514
Astrocytes	Astrocytes	CD99	CD99L2	0	CD99 - CD99L2	CD99	Cell-Cell Contact	KEGG: hsa04514
Astrocytes	Astrocytes	CDH15	CDH15	0	CDH15 - CDH15	CDH	Cell-Cell Contact	KEGG: hsa04514
Astrocytes	Astrocytes	CDH4	CDH4	0	CDH4 - CDH4	CDH	Cell-Cell Contact	KEGG: hsa04514
Astrocytes	Astrocytes	CDH2	CDH2	0	CDH2 - CDH2	CDH	Cell-Cell Contact	KEGG: hsa04514
Astrocytes	Astrocytes	CDH1	CDH1	0	CDH1 - CDH1	CDH	Cell-Cell Contact	KEGG: hsa04514
Astrocytes	Astrocytes	CDH1	ITGA2_ITGB1	0	CDH1 - (ITGA1+ITGB1)	CDH1	Cell-Cell Contact	PMID: 12392763
Astrocytes	Astrocytes	CDH1	ITGAE_ITGB7	0	CDH1 - (ITGAE+ITGB7)	CDH1	Cell-Cell Contact	PMID: 9425167
Astrocytes	Astrocytes	CDH1	KLRG1	0	CDH1 - KLRG1	CDH1	Cell-Cell Contact	PMID: 19604491
Astrocytes	Astrocytes	RARRES2	GPR1	0	RARRES2 - GPR1	CHEMERIN	Secreted Signaling	PMID: 24671882
Astrocytes	Astrocytes	RARRES2	CMKLR1	0.01	RARRES2 - CMKLR1	CHEMERIN	Secreted Signaling	PMID: 24671882
Astrocytes	Astrocytes	NFASC	CNTN1_CNTNAP1	0	NFASC - (CNTN1+CNTNAP1)	CNTN	Cell-Cell Contact	KEGG: hsa04514
Astrocytes	Astrocytes	CNTN1	NRCAM	0	CNTN1 - NRCAM	CNTN	Cell-Cell Contact	KEGG: hsa04514
Astrocytes	Astrocytes	CNTN2	CNTN2_CNTNAP2	0.01	CNTN2 - (CNTN2+CNTNAP2)	CNTN	Cell-Cell Contact	KEGG: hsa04514
Astrocytes	Astrocytes	COL4A5	ITGA1_ITGB1	0	COL4A5 - (ITGA1+ITGB1)	COLLAGEN	ECM-Receptor	KEGG: hsa04512
Astrocytes	Astrocytes	COL4A6	ITGA1_ITGB1	0	COL4A6 - (ITGA1+ITGB1)	COLLAGEN	ECM-Receptor	KEGG: hsa04512
Astrocytes	Astrocytes	COL6A2	ITGA1_ITGB1	0	COL6A2 - (ITGA1+ITGB1)	COLLAGEN	ECM-Receptor	KEGG: hsa04512
Astrocytes	Astrocytes	COL9A2	ITGA1_ITGB1	0	COL9A2 - (ITGA1+ITGB1)	COLLAGEN	ECM-Receptor	KEGG: hsa04512
Astrocytes	Astrocytes	COL9A3	ITGA1_ITGB1	0	COL9A3 - (ITGA1+ITGB1)	COLLAGEN	ECM-Receptor	KEGG: hsa04512
Astrocytes	Astrocytes	COL1A1	ITGA2_ITGB1	0	COL1A1 - (ITGA2+ITGB1)	COLLAGEN	ECM-Receptor	KEGG: hsa04512
Astrocytes	Astrocytes	COL1A2	ITGA2_ITGB1	0	COL1A2 - (ITGA2+ITGB1)	COLLAGEN	ECM-Receptor	KEGG: hsa04512
Astrocytes	Astrocytes	COL4A1	ITGA2_ITGB1	0	COL4A1 - (ITGA2+ITGB1)	COLLAGEN	ECM-Receptor	KEGG: hsa04512
Astrocytes	Astrocytes	COL4A2	ITGA2_ITGB1	0	COL4A2 - (ITGA2+ITGB1)	COLLAGEN	ECM-Receptor	KEGG: hsa04512
Astrocytes	Astrocytes	COL4A3	ITGA2_ITGB1	0	COL4A3 - (ITGA2+ITGB1)	COLLAGEN	ECM-Receptor	KEGG: hsa04512
Astrocytes	Astrocytes	COL4A4	ITGA2_ITGB1	0	COL4A4 - (ITGA2+ITGB1)	COLLAGEN	ECM-Receptor	KEGG: hsa04512
Astrocytes	Astrocytes	COL4A5	ITGA2_ITGB1	0	COL4A5 - (ITGA2+ITGB1)	COLLAGEN	ECM-Receptor	KEGG: hsa04512
Astrocytes	Astrocytes	COL4A6	ITGA2_ITGB1	0	COL4A6 - (ITGA2+ITGB1)	COLLAGEN	ECM-Receptor	KEGG: hsa04512
Astrocytes	Astrocytes	COL6A1	ITGA2_ITGB1	0	COL6A1 - (ITGA2+ITGB1)	COLLAGEN	ECM-Receptor	KEGG: hsa04512
Astrocytes	Astrocytes	COL6A2	ITGA2_ITGB1	0	COL6A2 - (ITGA2+ITGB1)	COLLAGEN	ECM-Receptor	KEGG: hsa04512
Astrocytes	Astrocytes	COL6A3	ITGA2_ITGB1	0	COL6A3 - (ITGA2+ITGB1)	COLLAGEN	ECM-Receptor	KEGG: hsa04512
Astrocytes	Astrocytes	COL6A5	ITGA2_ITGB1	0	COL6A5 - (ITGA2+ITGB1)	COLLAGEN	ECM-Receptor	KEGG: hsa04512
Astrocytes	Astrocytes	COL6A6	ITGA2_ITGB1	0	COL6A6 - (ITGA2+ITGB1)	COLLAGEN	ECM-Receptor	KEGG: hsa04512
Astrocytes	Astrocytes	COL9A2	ITGA2_ITGB1	0	COL9A2 - (ITGA2+ITGB1)	COLLAGEN	ECM-Receptor	KEGG: hsa04512
Astrocytes	Astrocytes	COL9A3	ITGA2_ITGB1	0	COL9A3 - (ITGA2+ITGB1)	COLLAGEN	ECM-Receptor	KEGG: hsa04512
Astrocytes	Astrocytes	COL1A1	ITGA3_ITGB1	0	COL1A1 - (ITGA3+ITGB1)	COLLAGEN	ECM-Receptor	KEGG: hsa04512
Astrocytes	Astrocytes	COL4A3	ITGA3_ITGB1	0	COL4A3 - (ITGA3+ITGB1)	COLLAGEN	ECM-Receptor	KEGG: hsa04512
Astrocytes	Astrocytes	COL4A4	ITGA3_ITGB1	0	COL4A4 - (ITGA3+ITGB1)	COLLAGEN	ECM-Receptor	KEGG: hsa04512
Astrocytes	Astrocytes	COL4A5	ITGA3_ITGB1	0	COL4A5 - (ITGA3+ITGB1)	COLLAGEN	ECM-Receptor	KEGG: hsa04512
Astrocytes	Astrocytes	COL4A6	ITGA3_ITGB1	0	COL4A6 - (ITGA3+ITGB1)	COLLAGEN	ECM-Receptor	KEGG: hsa04512
Astrocytes	Astrocytes	COL6A1	ITGA3_ITGB1	0	COL6A1 - (ITGA3+ITGB1)	COLLAGEN	ECM-Receptor	KEGG: hsa04512
Astrocytes	Astrocytes	COL6A2	ITGA3_ITGB1	0	COL6A2 - (ITGA3+ITGB1)	COLLAGEN	ECM-Receptor	KEGG: hsa04512
Astrocytes	Astrocytes	COL6A5	ITGA3_ITGB1	0	COL6A5 - (ITGA3+ITGB1)	COLLAGEN	ECM-Receptor	KEGG: hsa04512
Astrocytes	Astrocytes	COL6A6	ITGA3_ITGB1	0	COL6A6 - (ITGA3+ITGB1)	COLLAGEN	ECM-Receptor	KEGG: hsa04512
Astrocytes	Astrocytes	COL9A2	ITGA3_ITGB1	0	COL9A2 - (ITGA3+ITGB1)	COLLAGEN	ECM-Receptor	KEGG: hsa04512
Astrocytes	Astrocytes	COL9A3	ITGA3_ITGB1	0	COL9A3 - (ITGA3+ITGB1)	COLLAGEN	ECM-Receptor	KEGG: hsa04512
Astrocytes	Astrocytes	COL1A1	ITGA9_ITGB1	0	COL1A1 - (ITGA9+ITGB1)	COLLAGEN	ECM-Receptor	KEGG: hsa04512
Astrocytes	Astrocytes	COL1A2	ITGA9_ITGB1	0	COL1A2 - (ITGA9+ITGB1)	COLLAGEN	ECM-Receptor	KEGG: hsa04512
Astrocytes	Astrocytes	COL4A1	ITGA9_ITGB1	0	COL4A1 - (ITGA9+ITGB1)	COLLAGEN	ECM-Receptor	KEGG: hsa04512
Astrocytes	Astrocytes	COL4A3	ITGA9_ITGB1	0	COL4A3 - (ITGA9+ITGB1)	COLLAGEN	ECM-Receptor	KEGG: hsa04512
Astrocytes	Astrocytes	COL4A4	ITGA9_ITGB1	0	COL4A4 - (ITGA9+ITGB1)	COLLAGEN	ECM-Receptor	KEGG: hsa04512
Astrocytes	Astrocytes	COL4A5	ITGA9_ITGB1	0	COL4A5 - (ITGA9+ITGB1)	COLLAGEN	ECM-Receptor	KEGG: hsa04512
Astrocytes	Astrocytes	COL4A6	ITGA9_ITGB1	0	COL4A6 - (ITGA9+ITGB1)	COLLAGEN	ECM-Receptor	KEGG: hsa04512
Astrocytes	Astrocytes	COL6A1	ITGA9_ITGB1	0	COL6A1 - (ITGA9+ITGB1)	COLLAGEN	ECM-Receptor	KEGG: hsa04512
Astrocytes	Astrocytes	COL6A2	ITGA9_ITGB1	0	COL6A2 - (ITGA9+ITGB1)	COLLAGEN	ECM-Receptor	KEGG: hsa04512
Astrocytes	Astrocytes	COL6A3	ITGA9_ITGB1	0	COL6A3 - (ITGA9+ITGB1)	COLLAGEN	ECM-Receptor	KEGG: hsa04512
Astrocytes	Astrocytes	COL6A5	ITGA9_ITGB1	0	COL6A5 - (ITGA9+ITGB1)	COLLAGEN	ECM-Receptor	KEGG: hsa04512
Astrocytes	Astrocytes	COL6A6	ITGA9_ITGB1	0	COL6A6 - (ITGA9+ITGB1)	COLLAGEN	ECM-Receptor	KEGG: hsa04512
Astrocytes	Astrocytes	COL9A2	ITGA9_ITGB1	0	COL9A2 - (ITGA9+ITGB1)	COLLAGEN	ECM-Receptor	KEGG: hsa04512
Astrocytes	Astrocytes	COL9A3	ITGA9_ITGB1	0	COL9A3 - (ITGA9+ITGB1)	COLLAGEN	ECM-Receptor	KEGG: hsa04512
Astrocytes	Astrocytes	COL4A5	ITGA10_ITGB1	0	COL4A5 - (ITGA10+ITGB1)	COLLAGEN	ECM-Receptor	KEGG: hsa04512
Astrocytes	Astrocytes	COL4A6	ITGA10_ITGB1	0	COL4A6 - (ITGA10+ITGB1)	COLLAGEN	ECM-Receptor	KEGG: hsa04512
Astrocytes	Astrocytes	COL9A2	ITGA10_ITGB1	0	COL9A2 - (ITGA10+ITGB1)	COLLAGEN	ECM-Receptor	KEGG: hsa04512
Astrocytes	Astrocytes	COL4A5	ITGA11_ITGB1	0	COL4A5 - (ITGA11+ITGB1)	COLLAGEN	ECM-Receptor	KEGG: hsa04512
Astrocytes	Astrocytes	COL4A6	ITGA11_ITGB1	0	COL4A6 - (ITGA11+ITGB1)	COLLAGEN	ECM-Receptor	KEGG: hsa04512
Astrocytes	Astrocytes	COL6A6	ITGA11_ITGB1	0	COL6A6 - (ITGA11+ITGB1)	COLLAGEN	ECM-Receptor	KEGG: hsa04512
Astrocytes	Astrocytes	COL9A2	ITGA11_ITGB1	0	COL9A2 - (ITGA11+ITGB1)	COLLAGEN	ECM-Receptor	KEGG: hsa04512
Astrocytes	Astrocytes	COL9A3	ITGA11_ITGB1	0	COL9A3 - (ITGA11+ITGB1)	COLLAGEN	ECM-Receptor	KEGG: hsa04512
Astrocytes	Astrocytes	COL1A1	ITGAV_ITGB8	0	COL1A1 - (ITGAV+ITGB8)	COLLAGEN	ECM-Receptor	KEGG: hsa04512
Astrocytes	Astrocytes	COL1A2	ITGAV_ITGB8	0	COL1A2 - (ITGAV+ITGB8)	COLLAGEN	ECM-Receptor	KEGG: hsa04512
Astrocytes	Astrocytes	COL4A1	ITGAV_ITGB8	0	COL4A1 - (ITGAV+ITGB8)	COLLAGEN	ECM-Receptor	KEGG: hsa04512
Astrocytes	Astrocytes	COL4A3	ITGAV_ITGB8	0	COL4A3 - (ITGAV+ITGB8)	COLLAGEN	ECM-Receptor	KEGG: hsa04512
Astrocytes	Astrocytes	COL4A4	ITGAV_ITGB8	0	COL4A4 - (ITGAV+ITGB8)	COLLAGEN	ECM-Receptor	KEGG: hsa04512
Astrocytes	Astrocytes	COL4A5	ITGAV_ITGB8	0	COL4A5 - (ITGAV+ITGB8)	COLLAGEN	ECM-Receptor	KEGG: hsa04512
Astrocytes	Astrocytes	COL4A6	ITGAV_ITGB8	0	COL4A6 - (ITGAV+ITGB8)	COLLAGEN	ECM-Receptor	KEGG: hsa04512
Astrocytes	Astrocytes	COL6A1	ITGAV_ITGB8	0	COL6A1 - (ITGAV+ITGB8)	COLLAGEN	ECM-Receptor	KEGG: hsa04512
Astrocytes	Astrocytes	COL6A2	ITGAV_ITGB8	0	COL6A2 - (ITGAV+ITGB8)	COLLAGEN	ECM-Receptor	KEGG: hsa04512
Astrocytes	Astrocytes	COL6A3	ITGAV_ITGB8	0	COL6A3 - (ITGAV+ITGB8)	COLLAGEN	ECM-Receptor	KEGG: hsa04512
Astrocytes	Astrocytes	COL6A5	ITGAV_ITGB8	0	COL6A5 - (ITGAV+ITGB8)	COLLAGEN	ECM-Receptor	KEGG: hsa04512
Astrocytes	Astrocytes	COL6A6	ITGAV_ITGB8	0	COL6A6 - (ITGAV+ITGB8)	COLLAGEN	ECM-Receptor	KEGG: hsa04512
Astrocytes	Astrocytes	COL9A2	ITGAV_ITGB8	0	COL9A2 - (ITGAV+ITGB8)	COLLAGEN	ECM-Receptor	KEGG: hsa04512
Astrocytes	Astrocytes	COL9A3	ITGAV_ITGB8	0	COL9A3 - (ITGAV+ITGB8)	COLLAGEN	ECM-Receptor	KEGG: hsa04512
Astrocytes	Astrocytes	COL4A3	CD44	0	COL4A3 - CD44	COLLAGEN	ECM-Receptor	KEGG: hsa04512
Astrocytes	Astrocytes	COL4A4	CD44	0	COL4A4 - CD44	COLLAGEN	ECM-Receptor	KEGG: hsa04512
Astrocytes	Astrocytes	COL4A5	CD44	0	COL4A5 - CD44	COLLAGEN	ECM-Receptor	KEGG: hsa04512
Astrocytes	Astrocytes	COL4A6	CD44	0	COL4A6 - CD44	COLLAGEN	ECM-Receptor	KEGG: hsa04512
Astrocytes	Astrocytes	COL6A1	CD44	0	COL6A1 - CD44	COLLAGEN	ECM-Receptor	KEGG: hsa04512
Astrocytes	Astrocytes	COL6A2	CD44	0	COL6A2 - CD44	COLLAGEN	ECM-Receptor	KEGG: hsa04512
Astrocytes	Astrocytes	COL6A5	CD44	0	COL6A5 - CD44	COLLAGEN	ECM-Receptor	KEGG: hsa04512
Astrocytes	Astrocytes	COL6A6	CD44	0	COL6A6 - CD44	COLLAGEN	ECM-Receptor	KEGG: hsa04512
Astrocytes	Astrocytes	COL9A2	CD44	0	COL9A2 - CD44	COLLAGEN	ECM-Receptor	KEGG: hsa04512
Astrocytes	Astrocytes	COL9A3	CD44	0	COL9A3 - CD44	COLLAGEN	ECM-Receptor	KEGG: hsa04512
Astrocytes	Astrocytes	COL4A6	SDC1	0	COL4A6 - SDC1	COLLAGEN	ECM-Receptor	KEGG: hsa04512
Astrocytes	Astrocytes	COL1A1	SDC4	0	COL1A1 - SDC4	COLLAGEN	ECM-Receptor	KEGG: hsa04512
Astrocytes	Astrocytes	COL1A2	SDC4	0	COL1A2 - SDC4	COLLAGEN	ECM-Receptor	KEGG: hsa04512
Astrocytes	Astrocytes	COL4A1	SDC4	0	COL4A1 - SDC4	COLLAGEN	ECM-Receptor	KEGG: hsa04512
Astrocytes	Astrocytes	COL4A2	SDC4	0	COL4A2 - SDC4	COLLAGEN	ECM-Receptor	KEGG: hsa04512
Astrocytes	Astrocytes	COL4A3	SDC4	0	COL4A3 - SDC4	COLLAGEN	ECM-Receptor	KEGG: hsa04512
Astrocytes	Astrocytes	COL4A4	SDC4	0	COL4A4 - SDC4	COLLAGEN	ECM-Receptor	KEGG: hsa04512
Astrocytes	Astrocytes	COL4A5	SDC4	0	COL4A5 - SDC4	COLLAGEN	ECM-Receptor	KEGG: hsa04512
Astrocytes	Astrocytes	COL4A6	SDC4	0	COL4A6 - SDC4	COLLAGEN	ECM-Receptor	KEGG: hsa04512
Astrocytes	Astrocytes	COL6A1	SDC4	0	COL6A1 - SDC4	COLLAGEN	ECM-Receptor	KEGG: hsa04512
Astrocytes	Astrocytes	COL6A2	SDC4	0	COL6A2 - SDC4	COLLAGEN	ECM-Receptor	KEGG: hsa04512
Astrocytes	Astrocytes	COL6A3	SDC4	0	COL6A3 - SDC4	COLLAGEN	ECM-Receptor	KEGG: hsa04512
Astrocytes	Astrocytes	COL6A5	SDC4	0	COL6A5 - SDC4	COLLAGEN	ECM-Receptor	KEGG: hsa04512
Astrocytes	Astrocytes	COL6A6	SDC4	0	COL6A6 - SDC4	COLLAGEN	ECM-Receptor	KEGG: hsa04512
Astrocytes	Astrocytes	COL9A2	SDC4	0	COL9A2 - SDC4	COLLAGEN	ECM-Receptor	KEGG: hsa04512
Astrocytes	Astrocytes	COL9A3	SDC4	0	COL9A3 - SDC4	COLLAGEN	ECM-Receptor	KEGG: hsa04512
Astrocytes	Astrocytes	COL1A1	GP6	0	COL1A1 - GP6	COLLAGEN	ECM-Receptor	KEGG: hsa04512
Astrocytes	Astrocytes	COL1A2	GP6	0	COL1A2 - GP6	COLLAGEN	ECM-Receptor	KEGG: hsa04512
Astrocytes	Astrocytes	COL4A1	GP6	0	COL4A1 - GP6	COLLAGEN	ECM-Receptor	KEGG: hsa04512
Astrocytes	Astrocytes	COL4A2	GP6	0	COL4A2 - GP6	COLLAGEN	ECM-Receptor	KEGG: hsa04512
Astrocytes	Astrocytes	COL4A3	GP6	0	COL4A3 - GP6	COLLAGEN	ECM-Receptor	KEGG: hsa04512
Astrocytes	Astrocytes	COL4A4	GP6	0	COL4A4 - GP6	COLLAGEN	ECM-Receptor	KEGG: hsa04512
Astrocytes	Astrocytes	COL4A5	GP6	0	COL4A5 - GP6	COLLAGEN	ECM-Receptor	KEGG: hsa04512
Astrocytes	Astrocytes	COL4A6	GP6	0	COL4A6 - GP6	COLLAGEN	ECM-Receptor	KEGG: hsa04512
Astrocytes	Astrocytes	COL6A1	GP6	0	COL6A1 - GP6	COLLAGEN	ECM-Receptor	KEGG: hsa04512
Astrocytes	Astrocytes	COL6A2	GP6	0	COL6A2 - GP6	COLLAGEN	ECM-Receptor	KEGG: hsa04512
Astrocytes	Astrocytes	COL6A3	GP6	0	COL6A3 - GP6	COLLAGEN	ECM-Receptor	KEGG: hsa04512
Astrocytes	Astrocytes	COL6A5	GP6	0	COL6A5 - GP6	COLLAGEN	ECM-Receptor	KEGG: hsa04512
Astrocytes	Astrocytes	COL6A6	GP6	0	COL6A6 - GP6	COLLAGEN	ECM-Receptor	KEGG: hsa04512
Astrocytes	Astrocytes	COL9A1	GP6	0	COL9A1 - GP6	COLLAGEN	ECM-Receptor	KEGG: hsa04512
Astrocytes	Astrocytes	COL9A2	GP6	0	COL9A2 - GP6	COLLAGEN	ECM-Receptor	KEGG: hsa04512
Astrocytes	Astrocytes	COL9A3	GP6	0	COL9A3 - GP6	COLLAGEN	ECM-Receptor	KEGG: hsa04512
Astrocytes	Astrocytes	COL6A6	ITGA1_ITGB1	0.01	COL6A6 - (ITGA1+ITGB1)	COLLAGEN	ECM-Receptor	KEGG: hsa04512
Astrocytes	Astrocytes	COL6A3	ITGA3_ITGB1	0.01	COL6A3 - (ITGA3+ITGB1)	COLLAGEN	ECM-Receptor	KEGG: hsa04512
Astrocytes	Astrocytes	COL6A2	ITGA11_ITGB1	0.01	COL6A2 - (ITGA11+ITGB1)	COLLAGEN	ECM-Receptor	KEGG: hsa04512
Astrocytes	Astrocytes	COL6A5	ITGA11_ITGB1	0.01	COL6A5 - (ITGA11+ITGB1)	COLLAGEN	ECM-Receptor	KEGG: hsa04512
Astrocytes	Astrocytes	COL4A2	ITGAV_ITGB8	0.01	COL4A2 - (ITGAV+ITGB8)	COLLAGEN	ECM-Receptor	KEGG: hsa04512
Astrocytes	Astrocytes	COL4A5	SDC1	0.01	COL4A5 - SDC1	COLLAGEN	ECM-Receptor	KEGG: hsa04512
Astrocytes	Astrocytes	COL6A5	SDC1	0.01	COL6A5 - SDC1	COLLAGEN	ECM-Receptor	KEGG: hsa04512
Astrocytes	Astrocytes	COL6A6	SDC1	0.01	COL6A6 - SDC1	COLLAGEN	ECM-Receptor	KEGG: hsa04512
Astrocytes	Astrocytes	COL6A5	ITGA1_ITGB1	0.02	COL6A5 - (ITGA1+ITGB1)	COLLAGEN	ECM-Receptor	KEGG: hsa04512
Astrocytes	Astrocytes	COL6A6	ITGA10_ITGB1	0.02	COL6A6 - (ITGA10+ITGB1)	COLLAGEN	ECM-Receptor	KEGG: hsa04512
Astrocytes	Astrocytes	COL9A3	ITGA10_ITGB1	0.02	COL9A3 - (ITGA10+ITGB1)	COLLAGEN	ECM-Receptor	KEGG: hsa04512
Astrocytes	Astrocytes	COL1A1	CD44	0.02	COL1A1 - CD44	COLLAGEN	ECM-Receptor	KEGG: hsa04512
Astrocytes	Astrocytes	COL1A2	CD44	0.02	COL1A2 - CD44	COLLAGEN	ECM-Receptor	KEGG: hsa04512
Astrocytes	Astrocytes	COL6A3	CD44	0.02	COL6A3 - CD44	COLLAGEN	ECM-Receptor	KEGG: hsa04512
Astrocytes	Astrocytes	COL9A2	SDC1	0.02	COL9A2 - SDC1	COLLAGEN	ECM-Receptor	KEGG: hsa04512
Astrocytes	Astrocytes	COL9A3	SDC1	0.02	COL9A3 - SDC1	COLLAGEN	ECM-Receptor	KEGG: hsa04512
Astrocytes	Astrocytes	COL1A2	ITGA3_ITGB1	0.03	COL1A2 - (ITGA3+ITGB1)	COLLAGEN	ECM-Receptor	KEGG: hsa04512
Astrocytes	Astrocytes	COL4A2	ITGA9_ITGB1	0.03	COL4A2 - (ITGA9+ITGB1)	COLLAGEN	ECM-Receptor	KEGG: hsa04512
Astrocytes	Astrocytes	COL6A3	SDC1	0.03	COL6A3 - SDC1	COLLAGEN	ECM-Receptor	KEGG: hsa04512
Astrocytes	Astrocytes	COL6A5	ITGA10_ITGB1	0.04	COL6A5 - (ITGA10+ITGB1)	COLLAGEN	ECM-Receptor	KEGG: hsa04512
Astrocytes	Astrocytes	COL4A3	SDC1	0.04	COL4A3 - SDC1	COLLAGEN	ECM-Receptor	KEGG: hsa04512
Astrocytes	Astrocytes	COL6A2	SDC1	0.04	COL6A2 - SDC1	COLLAGEN	ECM-Receptor	KEGG: hsa04512
Astrocytes	Astrocytes	C5	C5AR1	0	HC - C5AR1	COMPLEMENT	Secreted Signaling	KEGG: hsa04080
Astrocytes	Astrocytes	C3	CR2	0.04	C3 - CR2	COMPLEMENT	Secreted Signaling	PMID: 16234578
Astrocytes	Astrocytes	IL34	CSF1R	0	IL34 - CSF1R	CSF	Secreted Signaling	KEGG: hsa04060
Astrocytes	Astrocytes	CSF1	CSF1R	0.02	CSF1 - CSF1R	CSF	Secreted Signaling	KEGG: hsa04060
Astrocytes	Astrocytes	CXCL2	ACKR1	0	CXCL2 - ACKR1	CXCL	Secreted Signaling	PMID: 26740381
Astrocytes	Astrocytes	CXCL3	ACKR1	0	CXCL3 - ACKR1	CXCL	Secreted Signaling	PMID: 26740381
Astrocytes	Astrocytes	CXCL5	ACKR1	0	CXCL5 - ACKR1	CXCL	Secreted Signaling	PMID: 26740381
Astrocytes	Astrocytes	CXCL11	ACKR1	0	CXCL11 - ACKR1	CXCL	Secreted Signaling	PMID: 26740381
Astrocytes	Astrocytes	CXCL11	ACKR3	0.01	CXCL11 - ACKR3	CXCL	Secreted Signaling	KEGG: hsa04060
Astrocytes	Astrocytes	DSC2	DSG2	0	DSC2 - DSG2	DESMOSOME	Cell-Cell Contact	PMID: 27298358
Astrocytes	Astrocytes	DSG2	DSC3	0	DSG2 - DSC3	DESMOSOME	Cell-Cell Contact	PMID: 27298358
Astrocytes	Astrocytes	EDA	EDAR	0	EDA - EDAR	EDA	Secreted Signaling	KEGG: hsa04060
Astrocytes	Astrocytes	EDA	EDA2R	0	EDA - EDA2R	EDA	Secreted Signaling	KEGG: hsa04060
Astrocytes	Astrocytes	EGF	EGFR	0	EGF - EGFR	EGF	Secreted Signaling	KEGG: hsa04012
Astrocytes	Astrocytes	EGF	EGFR_ERBB2	0	EGF - (EGFR+ERBB2)	EGF	Secreted Signaling	KEGG: hsa04012
Astrocytes	Astrocytes	TGFA	EGFR_ERBB2	0	TGFA - (EGFR+ERBB2)	EGF	Secreted Signaling	KEGG: hsa04012
Astrocytes	Astrocytes	BTC	EGFR	0	BTC - EGFR	EGF	Secreted Signaling	KEGG: hsa04012
Astrocytes	Astrocytes	BTC	EGFR_ERBB2	0	BTC - (EGFR+ERBB2)	EGF	Secreted Signaling	KEGG: hsa04012
Astrocytes	Astrocytes	BTC	ERBB4	0	BTC - ERBB4	EGF	Secreted Signaling	KEGG: hsa04012
Astrocytes	Astrocytes	BTC	ERBB2_ERBB4	0	BTC - (ERBB2+ERBB4)	EGF	Secreted Signaling	KEGG: hsa04012
Astrocytes	Astrocytes	HBEGF	EGFR	0	HBEGF - EGFR	EGF	Secreted Signaling	KEGG: hsa04012
Astrocytes	Astrocytes	HBEGF	EGFR_ERBB2	0	HBEGF - (EGFR+ERBB2)	EGF	Secreted Signaling	KEGG: hsa04012
Astrocytes	Astrocytes	HBEGF	ERBB4	0	HBEGF - ERBB4	EGF	Secreted Signaling	KEGG: hsa04012
Astrocytes	Astrocytes	HBEGF	ERBB2_ERBB4	0	HBEGF - (ERBB2+ERBB4)	EGF	Secreted Signaling	KEGG: hsa04012
Astrocytes	Astrocytes	TGFA	EGFR	0.01	TGFA - EGFR	EGF	Secreted Signaling	KEGG: hsa04012
Astrocytes	Astrocytes	ENHO	GPR19	0	ENHO - GPR19	ENHO	Secreted Signaling	PMID: 28476646
Astrocytes	Astrocytes	EPGN	EGFR	0	EPGN - EGFR	EPGN	Cell-Cell Contact	PMID: 27298358
Astrocytes	Astrocytes	EFNA3	EPHA3	0	EFNA3 - EPHA3	EPHA	Cell-Cell Contact	PMID: 15114347
Astrocytes	Astrocytes	EFNA3	EPHA4	0	EFNA3 - EPHA4	EPHA	Cell-Cell Contact	PMID: 15114347
Astrocytes	Astrocytes	EFNA3	EPHA5	0	EFNA3 - EPHA5	EPHA	Cell-Cell Contact	PMID: 15114347
Astrocytes	Astrocytes	EFNA3	EPHA7	0	EFNA3 - EPHA7	EPHA	Cell-Cell Contact	PMID: 15114347
Astrocytes	Astrocytes	EFNA4	EPHA3	0	EFNA4 - EPHA3	EPHA	Cell-Cell Contact	PMID: 15114347
Astrocytes	Astrocytes	EFNA4	EPHA4	0	EFNA4 - EPHA4	EPHA	Cell-Cell Contact	PMID: 15114347
Astrocytes	Astrocytes	EFNA4	EPHA5	0	EFNA4 - EPHA5	EPHA	Cell-Cell Contact	PMID: 15114347
Astrocytes	Astrocytes	EFNA4	EPHA7	0	EFNA4 - EPHA7	EPHA	Cell-Cell Contact	PMID: 15114347
Astrocytes	Astrocytes	EFNA5	EPHA3	0	EFNA5 - EPHA3	EPHA	Cell-Cell Contact	PMID: 15114347
Astrocytes	Astrocytes	EFNA5	EPHA4	0	EFNA5 - EPHA4	EPHA	Cell-Cell Contact	PMID: 15114347
Astrocytes	Astrocytes	EFNA5	EPHA5	0	EFNA5 - EPHA5	EPHA	Cell-Cell Contact	PMID: 15114347
Astrocytes	Astrocytes	EFNA5	EPHA7	0	EFNA5 - EPHA7	EPHA	Cell-Cell Contact	PMID: 15114347
Astrocytes	Astrocytes	EFNA5	EPHB2	0	EFNA5 - EPHB2	EPHA	Cell-Cell Contact	PMID:15107857; PMID: 15114347
Astrocytes	Astrocytes	EFNB1	EPHA4	0	EFNB1 - EPHA4	EPHB	Cell-Cell Contact	PMID: 15114347
Astrocytes	Astrocytes	EFNB1	EPHB1	0	EFNB1 - EPHB1	EPHB	Cell-Cell Contact	PMID: 15114347
Astrocytes	Astrocytes	EFNB1	EPHB2	0	EFNB1 - EPHB2	EPHB	Cell-Cell Contact	PMID: 15114347
Astrocytes	Astrocytes	EFNB1	EPHB4	0	EFNB1 - EPHB4	EPHB	Cell-Cell Contact	PMID: 15114347
Astrocytes	Astrocytes	EFNB2	EPHA4	0	EFNB2 - EPHA4	EPHB	Cell-Cell Contact	PMID: 15114347
Astrocytes	Astrocytes	EFNB2	EPHB1	0	EFNB2 - EPHB1	EPHB	Cell-Cell Contact	PMID: 15114347
Astrocytes	Astrocytes	EFNB2	EPHB2	0	EFNB2 - EPHB2	EPHB	Cell-Cell Contact	PMID: 15114347
Astrocytes	Astrocytes	EFNB3	EPHA4	0	EFNB3 - EPHA4	EPHB	Cell-Cell Contact	PMID: 15114347
Astrocytes	Astrocytes	EFNB3	EPHB1	0	EFNB3 - EPHB1	EPHB	Cell-Cell Contact	PMID: 15114347
Astrocytes	Astrocytes	EFNB3	EPHB2	0	EFNB3 - EPHB2	EPHB	Cell-Cell Contact	PMID: 15114347
Astrocytes	Astrocytes	EFNB3	EPHB4	0	EFNB3 - EPHB4	EPHB	Cell-Cell Contact	PMID: 15114347
Astrocytes	Astrocytes	EFNB3	EPHB6	0	EFNB3 - EPHB6	EPHB	Cell-Cell Contact	PMID: 15114347
Astrocytes	Astrocytes	EFNB2	EPHB4	0.02	EFNB2 - EPHB4	EPHB	Cell-Cell Contact	PMID: 15114347
Astrocytes	Astrocytes	FGF1	FGFR1	0	FGF1 - FGFR1	FGF	Secreted Signaling	PMC: 4393358
Astrocytes	Astrocytes	FGF1	FGFR2	0	FGF1 - FGFR2	FGF	Secreted Signaling	PMC: 4393358
Astrocytes	Astrocytes	FGF1	FGFR3	0	FGF1 - FGFR3	FGF	Secreted Signaling	PMC: 4393358
Astrocytes	Astrocytes	FGF2	FGFR1	0	FGF2 - FGFR1	FGF	Secreted Signaling	PMC: 4393358
Astrocytes	Astrocytes	FGF2	FGFR2	0	FGF2 - FGFR2	FGF	Secreted Signaling	PMC: 4393358
Astrocytes	Astrocytes	FGF2	FGFR3	0	FGF2 - FGFR3	FGF	Secreted Signaling	PMC: 4393358
Astrocytes	Astrocytes	FGF7	FGFR2	0	FGF7 - FGFR2	FGF	Secreted Signaling	PMC: 4393358
Astrocytes	Astrocytes	FGF10	FGFR1	0	FGF10 - FGFR1	FGF	Secreted Signaling	PMC: 4393358
Astrocytes	Astrocytes	FGF10	FGFR2	0	FGF10 - FGFR2	FGF	Secreted Signaling	PMC: 4393358
Astrocytes	Astrocytes	FGF18	FGFR2	0	FGF18 - FGFR2	FGF	Secreted Signaling	PMC: 4393358
Astrocytes	Astrocytes	FGF18	FGFR3	0	FGF18 - FGFR3	FGF	Secreted Signaling	PMC: 4393358
Astrocytes	Astrocytes	FGF9	FGFR1	0	FGF9 - FGFR1	FGF	Secreted Signaling	PMC: 4393358
Astrocytes	Astrocytes	FGF9	FGFR2	0	FGF9 - FGFR2	FGF	Secreted Signaling	PMC: 4393358
Astrocytes	Astrocytes	FGF9	FGFR3	0	FGF9 - FGFR3	FGF	Secreted Signaling	PMC: 4393358
Astrocytes	Astrocytes	FGF7	FGFR1	0.01	FGF7 - FGFR1	FGF	Secreted Signaling	PMC: 4393358
Astrocytes	Astrocytes	FGF18	FGFR1	0.02	FGF18 - FGFR1	FGF	Secreted Signaling	PMC: 4393358
Astrocytes	Astrocytes	GAS6	TYRO3	0	GAS6 - TYRO3	GAS	Secreted Signaling	PMID: 27801848
Astrocytes	Astrocytes	GDF11	TGFBR1_ACVR2A	0	GDF11 - (TGFBR1+ACVR2A)	GDF	Secreted Signaling	KEGG: hsa04350
Astrocytes	Astrocytes	GDF11	TGFBR1_ACVR2B	0	GDF11 - (TGFBR1+ACVR2B)	GDF	Secreted Signaling	KEGG: hsa04350
Astrocytes	Astrocytes	GDF11	ACVR1B_ACVR2B	0	GDF11 - (ACVR1B+ACVR2B)	GDF	Secreted Signaling	KEGG: hsa04350
Astrocytes	Astrocytes	NRTN	GFRA2_RET	0	NRTN - GFRA2	GDNF	Secreted Signaling	PMID: 11544106
Astrocytes	Astrocytes	ARTN	GFRA3_RET	0	ARTN - GFRA3	GDNF	Secreted Signaling	PMID: 11544107
Astrocytes	Astrocytes	ARTN	GFRA1_RET	0	ARTN - GFRA1	GDNF	Secreted Signaling	PMID: 11544109
Astrocytes	Astrocytes	NMB	NMBR	0	NMB - NMBR	GPR	Secreted Signaling	KEGG: hsa04080
Astrocytes	Astrocytes	GRN	SORT1	0	GRN - SORT1	GRN	Secreted Signaling	PMID: 29555433
Astrocytes	Astrocytes	HSPG2	DAG1	0	HSPG2 - DAG1	HSPG	ECM-Receptor	KEGG: hsa04512
Astrocytes	Astrocytes	ICAM1	ITGAL	0	ICAM1 - ITGAL	ICAM	Cell-Cell Contact	PMID: 23602662
Astrocytes	Astrocytes	ICAM1	SPN	0	ICAM1 - SPN	ICAM	Cell-Cell Contact	PMID: 1683685
Astrocytes	Astrocytes	ICAM1	ITGAL_ITGB2	0.02	ICAM1 - (ITGAL+ITGB2)	ICAM	Cell-Cell Contact	KEGG: hsa04514
Astrocytes	Astrocytes	ICAM2	ITGAL_ITGB2	0.03	ICAM2 - (ITGAL+ITGB2)	ICAM	Cell-Cell Contact	KEGG: hsa04514
Astrocytes	Astrocytes	IGF2	IGF1R	0	IGF2 - IGF1R	IGF	Secreted Signaling	PMID: 14604834
Astrocytes	Astrocytes	IGF2	IGF2R	0	IGF2 - IGF2R	IGF	Secreted Signaling	PMID: 14604834
Astrocytes	Astrocytes	IGF2	ITGAV_ITGB3	0	IGF2 - (ITGAV+ITGB3)	IGF	Secreted Signaling	PMID: 28190785; PMID: 28873464
Astrocytes	Astrocytes	IGF2	ITGA6_ITGB4	0	IGF2 - (ITGA6+ITGB4)	IGF	Secreted Signaling	PMID: 28190785; PMID: 28873464
Astrocytes	Astrocytes	IGF1	IGF1R	0.01	IGF1 - IGF1R	IGF	Secreted Signaling	PMID: 14604834
Astrocytes	Astrocytes	IGF1	ITGA6_ITGB4	0.01	IGF1 - (ITGA6+ITGB4)	IGF	Secreted Signaling	PMID: 28190785; PMID: 28873464
Astrocytes	Astrocytes	IGF1	ITGAV_ITGB3	0.02	IGF1 - (ITGAV+ITGB3)	IGF	Secreted Signaling	PMID: 28190785; PMID: 28873464
Astrocytes	Astrocytes	IL36B	IL1RL2_IL1RAP	0.01	IL1F8 - (IL1RL2+IL1RAP)	IL1	Secreted Signaling	KEGG: hsa04060
Astrocytes	Astrocytes	IL16	CD4	0	IL16 - CD4	IL16	Secreted Signaling	KEGG: hsa04060
Astrocytes	Astrocytes	JAM2	ITGA3_ITGB1	0	JAM2 - (ITGA3+ITGB1)	JAM	Cell-Cell Contact	PMID: 12070135
Astrocytes	Astrocytes	JAM2	ITGAV_ITGB1	0	JAM2 - (ITGAV+ITGB1)	JAM	Cell-Cell Contact	KEGG: hsa04514
Astrocytes	Astrocytes	F11R	ITGAL_ITGB2	0	JAM1 - (ITGAL+ITGB2)	JAM	Cell-Cell Contact	PMID: 11812992
Astrocytes	Astrocytes	JAM2	JAM3	0	JAM2 - JAM3	JAM	Cell-Cell Contact	PMC1237098; PMID: 11590146
Astrocytes	Astrocytes	F11R	F11R	0	F11R - F11R	JAM	Cell-Cell Contact	KEGG: hsa04514
Astrocytes	Astrocytes	F11R	JAM2	0	F11R - JAM2	JAM	Cell-Cell Contact	KEGG: hsa04514
Astrocytes	Astrocytes	F11R	JAM3	0	F11R - JAM3	JAM	Cell-Cell Contact	KEGG: hsa04514
Astrocytes	Astrocytes	JAM2	F11R	0	JAM2 - F11R	JAM	Cell-Cell Contact	KEGG: hsa04514
Astrocytes	Astrocytes	JAM2	JAM2	0	JAM2 - JAM2	JAM	Cell-Cell Contact	KEGG: hsa04514
Astrocytes	Astrocytes	JAM3	F11R	0	JAM3 - F11R	JAM	Cell-Cell Contact	KEGG: hsa04514
Astrocytes	Astrocytes	JAM3	JAM2	0	JAM3 - JAM2	JAM	Cell-Cell Contact	KEGG: hsa04514
Astrocytes	Astrocytes	JAM3	JAM3	0	JAM3 - JAM3	JAM	Cell-Cell Contact	KEGG: hsa04514
Astrocytes	Astrocytes	JAM3	ITGAM_ITGB2	0.02	JAM3 - (ITGAM+ITGB2)	JAM	Cell-Cell Contact	KEGG: hsa04514; PMID: 16118203, PMC2194005
Astrocytes	Astrocytes	KITLG	KIT	0	KITL - KIT	KIT	Secreted Signaling	KEGG: hsa04080
Astrocytes	Astrocytes	LAMA1	ITGA1_ITGB1	0	LAMA1 - (ITGA1+ITGB1)	LAMININ	ECM-Receptor	KEGG: hsa04512
Astrocytes	Astrocytes	LAMA2	ITGA1_ITGB1	0	LAMA2 - (ITGA1+ITGB1)	LAMININ	ECM-Receptor	KEGG: hsa04512
Astrocytes	Astrocytes	LAMA4	ITGA1_ITGB1	0	LAMA4 - (ITGA1+ITGB1)	LAMININ	ECM-Receptor	KEGG: hsa04512
Astrocytes	Astrocytes	LAMA5	ITGA1_ITGB1	0	LAMA5 - (ITGA1+ITGB1)	LAMININ	ECM-Receptor	KEGG: hsa04512
Astrocytes	Astrocytes	LAMB2	ITGA1_ITGB1	0	LAMB2 - (ITGA1+ITGB1)	LAMININ	ECM-Receptor	KEGG: hsa04512
Astrocytes	Astrocytes	LAMA1	ITGA2_ITGB1	0	LAMA1 - (ITGA2+ITGB1)	LAMININ	ECM-Receptor	KEGG: hsa04512
Astrocytes	Astrocytes	LAMA2	ITGA2_ITGB1	0	LAMA2 - (ITGA2+ITGB1)	LAMININ	ECM-Receptor	KEGG: hsa04512
Astrocytes	Astrocytes	LAMA3	ITGA2_ITGB1	0	LAMA3 - (ITGA2+ITGB1)	LAMININ	ECM-Receptor	KEGG: hsa04512
Astrocytes	Astrocytes	LAMA4	ITGA2_ITGB1	0	LAMA4 - (ITGA2+ITGB1)	LAMININ	ECM-Receptor	KEGG: hsa04512
Astrocytes	Astrocytes	LAMA5	ITGA2_ITGB1	0	LAMA5 - (ITGA2+ITGB1)	LAMININ	ECM-Receptor	KEGG: hsa04512
Astrocytes	Astrocytes	LAMB2	ITGA2_ITGB1	0	LAMB2 - (ITGA2+ITGB1)	LAMININ	ECM-Receptor	KEGG: hsa04512
Astrocytes	Astrocytes	LAMB3	ITGA2_ITGB1	0	LAMB3 - (ITGA2+ITGB1)	LAMININ	ECM-Receptor	KEGG: hsa04512
Astrocytes	Astrocytes	LAMC1	ITGA2_ITGB1	0	LAMC1 - (ITGA2+ITGB1)	LAMININ	ECM-Receptor	KEGG: hsa04512
Astrocytes	Astrocytes	LAMC3	ITGA2_ITGB1	0	LAMC3 - (ITGA2+ITGB1)	LAMININ	ECM-Receptor	KEGG: hsa04512
Astrocytes	Astrocytes	LAMA1	ITGA3_ITGB1	0	LAMA1 - (ITGA3+ITGB1)	LAMININ	ECM-Receptor	KEGG: hsa04512
Astrocytes	Astrocytes	LAMA2	ITGA3_ITGB1	0	LAMA2 - (ITGA3+ITGB1)	LAMININ	ECM-Receptor	KEGG: hsa04512
Astrocytes	Astrocytes	LAMA4	ITGA3_ITGB1	0	LAMA4 - (ITGA3+ITGB1)	LAMININ	ECM-Receptor	KEGG: hsa04512
Astrocytes	Astrocytes	LAMA5	ITGA3_ITGB1	0	LAMA5 - (ITGA3+ITGB1)	LAMININ	ECM-Receptor	KEGG: hsa04512
Astrocytes	Astrocytes	LAMB2	ITGA3_ITGB1	0	LAMB2 - (ITGA3+ITGB1)	LAMININ	ECM-Receptor	KEGG: hsa04512
Astrocytes	Astrocytes	LAMC1	ITGA3_ITGB1	0	LAMC1 - (ITGA3+ITGB1)	LAMININ	ECM-Receptor	KEGG: hsa04512
Astrocytes	Astrocytes	LAMC3	ITGA3_ITGB1	0	LAMC3 - (ITGA3+ITGB1)	LAMININ	ECM-Receptor	KEGG: hsa04512
Astrocytes	Astrocytes	LAMA1	ITGA6_ITGB1	0	LAMA1 - (ITGA6+ITGB1)	LAMININ	ECM-Receptor	KEGG: hsa04512
Astrocytes	Astrocytes	LAMA2	ITGA6_ITGB1	0	LAMA2 - (ITGA6+ITGB1)	LAMININ	ECM-Receptor	KEGG: hsa04512
Astrocytes	Astrocytes	LAMA3	ITGA6_ITGB1	0	LAMA3 - (ITGA6+ITGB1)	LAMININ	ECM-Receptor	KEGG: hsa04512
Astrocytes	Astrocytes	LAMA4	ITGA6_ITGB1	0	LAMA4 - (ITGA6+ITGB1)	LAMININ	ECM-Receptor	KEGG: hsa04512
Astrocytes	Astrocytes	LAMA5	ITGA6_ITGB1	0	LAMA5 - (ITGA6+ITGB1)	LAMININ	ECM-Receptor	KEGG: hsa04512
Astrocytes	Astrocytes	LAMB2	ITGA6_ITGB1	0	LAMB2 - (ITGA6+ITGB1)	LAMININ	ECM-Receptor	KEGG: hsa04512
Astrocytes	Astrocytes	LAMC1	ITGA6_ITGB1	0	LAMC1 - (ITGA6+ITGB1)	LAMININ	ECM-Receptor	KEGG: hsa04512
Astrocytes	Astrocytes	LAMC3	ITGA6_ITGB1	0	LAMC3 - (ITGA6+ITGB1)	LAMININ	ECM-Receptor	KEGG: hsa04512
Astrocytes	Astrocytes	LAMA1	ITGA7_ITGB1	0	LAMA1 - (ITGA7+ITGB1)	LAMININ	ECM-Receptor	KEGG: hsa04512
Astrocytes	Astrocytes	LAMA2	ITGA7_ITGB1	0	LAMA2 - (ITGA7+ITGB1)	LAMININ	ECM-Receptor	KEGG: hsa04512
Astrocytes	Astrocytes	LAMA3	ITGA7_ITGB1	0	LAMA3 - (ITGA7+ITGB1)	LAMININ	ECM-Receptor	KEGG: hsa04512
Astrocytes	Astrocytes	LAMA4	ITGA7_ITGB1	0	LAMA4 - (ITGA7+ITGB1)	LAMININ	ECM-Receptor	KEGG: hsa04512
Astrocytes	Astrocytes	LAMA5	ITGA7_ITGB1	0	LAMA5 - (ITGA7+ITGB1)	LAMININ	ECM-Receptor	KEGG: hsa04512
Astrocytes	Astrocytes	LAMB2	ITGA7_ITGB1	0	LAMB2 - (ITGA7+ITGB1)	LAMININ	ECM-Receptor	KEGG: hsa04512
Astrocytes	Astrocytes	LAMC1	ITGA7_ITGB1	0	LAMC1 - (ITGA7+ITGB1)	LAMININ	ECM-Receptor	KEGG: hsa04512
Astrocytes	Astrocytes	LAMC3	ITGA7_ITGB1	0	LAMC3 - (ITGA7+ITGB1)	LAMININ	ECM-Receptor	KEGG: hsa04512
Astrocytes	Astrocytes	LAMA1	ITGA9_ITGB1	0	LAMA1 - (ITGA9+ITGB1)	LAMININ	ECM-Receptor	KEGG: hsa04512
Astrocytes	Astrocytes	LAMA2	ITGA9_ITGB1	0	LAMA2 - (ITGA9+ITGB1)	LAMININ	ECM-Receptor	KEGG: hsa04512
Astrocytes	Astrocytes	LAMA3	ITGA9_ITGB1	0	LAMA3 - (ITGA9+ITGB1)	LAMININ	ECM-Receptor	KEGG: hsa04512
Astrocytes	Astrocytes	LAMA4	ITGA9_ITGB1	0	LAMA4 - (ITGA9+ITGB1)	LAMININ	ECM-Receptor	KEGG: hsa04512
Astrocytes	Astrocytes	LAMA5	ITGA9_ITGB1	0	LAMA5 - (ITGA9+ITGB1)	LAMININ	ECM-Receptor	KEGG: hsa04512
Astrocytes	Astrocytes	LAMB2	ITGA9_ITGB1	0	LAMB2 - (ITGA9+ITGB1)	LAMININ	ECM-Receptor	KEGG: hsa04512
Astrocytes	Astrocytes	LAMC1	ITGA9_ITGB1	0	LAMC1 - (ITGA9+ITGB1)	LAMININ	ECM-Receptor	KEGG: hsa04512
Astrocytes	Astrocytes	LAMC3	ITGA9_ITGB1	0	LAMC3 - (ITGA9+ITGB1)	LAMININ	ECM-Receptor	KEGG: hsa04512
Astrocytes	Astrocytes	LAMA1	ITGAV_ITGB8	0	LAMA1 - (ITGAV+ITGB8)	LAMININ	ECM-Receptor	KEGG: hsa04512
Astrocytes	Astrocytes	LAMA2	ITGAV_ITGB8	0	LAMA2 - (ITGAV+ITGB8)	LAMININ	ECM-Receptor	KEGG: hsa04512
Astrocytes	Astrocytes	LAMA3	ITGAV_ITGB8	0	LAMA3 - (ITGAV+ITGB8)	LAMININ	ECM-Receptor	KEGG: hsa04512
Astrocytes	Astrocytes	LAMA4	ITGAV_ITGB8	0	LAMA4 - (ITGAV+ITGB8)	LAMININ	ECM-Receptor	KEGG: hsa04512
Astrocytes	Astrocytes	LAMA5	ITGAV_ITGB8	0	LAMA5 - (ITGAV+ITGB8)	LAMININ	ECM-Receptor	KEGG: hsa04512
Astrocytes	Astrocytes	LAMB2	ITGAV_ITGB8	0	LAMB2 - (ITGAV+ITGB8)	LAMININ	ECM-Receptor	KEGG: hsa04512
Astrocytes	Astrocytes	LAMC1	ITGAV_ITGB8	0	LAMC1 - (ITGAV+ITGB8)	LAMININ	ECM-Receptor	KEGG: hsa04512
Astrocytes	Astrocytes	LAMC3	ITGAV_ITGB8	0	LAMC3 - (ITGAV+ITGB8)	LAMININ	ECM-Receptor	KEGG: hsa04512
Astrocytes	Astrocytes	LAMA1	ITGA6_ITGB4	0	LAMA1 - (ITGA6+ITGB4)	LAMININ	ECM-Receptor	KEGG: hsa04512
Astrocytes	Astrocytes	LAMA2	ITGA6_ITGB4	0	LAMA2 - (ITGA6+ITGB4)	LAMININ	ECM-Receptor	KEGG: hsa04512
Astrocytes	Astrocytes	LAMA3	ITGA6_ITGB4	0	LAMA3 - (ITGA6+ITGB4)	LAMININ	ECM-Receptor	KEGG: hsa04512
Astrocytes	Astrocytes	LAMA4	ITGA6_ITGB4	0	LAMA4 - (ITGA6+ITGB4)	LAMININ	ECM-Receptor	KEGG: hsa04512
Astrocytes	Astrocytes	LAMA5	ITGA6_ITGB4	0	LAMA5 - (ITGA6+ITGB4)	LAMININ	ECM-Receptor	KEGG: hsa04512
Astrocytes	Astrocytes	LAMB2	ITGA6_ITGB4	0	LAMB2 - (ITGA6+ITGB4)	LAMININ	ECM-Receptor	KEGG: hsa04512
Astrocytes	Astrocytes	LAMB3	ITGA6_ITGB4	0	LAMB3 - (ITGA6+ITGB4)	LAMININ	ECM-Receptor	KEGG: hsa04512
Astrocytes	Astrocytes	LAMC1	ITGA6_ITGB4	0	LAMC1 - (ITGA6+ITGB4)	LAMININ	ECM-Receptor	KEGG: hsa04512
Astrocytes	Astrocytes	LAMC3	ITGA6_ITGB4	0	LAMC3 - (ITGA6+ITGB4)	LAMININ	ECM-Receptor	KEGG: hsa04512
Astrocytes	Astrocytes	LAMA1	CD44	0	LAMA1 - CD44	LAMININ	ECM-Receptor	KEGG: hsa04512
Astrocytes	Astrocytes	LAMA2	CD44	0	LAMA2 - CD44	LAMININ	ECM-Receptor	KEGG: hsa04512
Astrocytes	Astrocytes	LAMA4	CD44	0	LAMA4 - CD44	LAMININ	ECM-Receptor	KEGG: hsa04512
Astrocytes	Astrocytes	LAMA5	CD44	0	LAMA5 - CD44	LAMININ	ECM-Receptor	KEGG: hsa04512
Astrocytes	Astrocytes	LAMB2	CD44	0	LAMB2 - CD44	LAMININ	ECM-Receptor	KEGG: hsa04512
Astrocytes	Astrocytes	LAMC1	CD44	0	LAMC1 - CD44	LAMININ	ECM-Receptor	KEGG: hsa04512
Astrocytes	Astrocytes	LAMC3	CD44	0	LAMC3 - CD44	LAMININ	ECM-Receptor	KEGG: hsa04512
Astrocytes	Astrocytes	LAMA1	SV2A	0	LAMA1 - SV2A	LAMININ	ECM-Receptor	KEGG: hsa04512
Astrocytes	Astrocytes	LAMA2	SV2A	0	LAMA2 - SV2A	LAMININ	ECM-Receptor	KEGG: hsa04512
Astrocytes	Astrocytes	LAMA3	SV2A	0	LAMA3 - SV2A	LAMININ	ECM-Receptor	KEGG: hsa04512
Astrocytes	Astrocytes	LAMA4	SV2A	0	LAMA4 - SV2A	LAMININ	ECM-Receptor	KEGG: hsa04512
Astrocytes	Astrocytes	LAMA5	SV2A	0	LAMA5 - SV2A	LAMININ	ECM-Receptor	KEGG: hsa04512
Astrocytes	Astrocytes	LAMB2	SV2A	0	LAMB2 - SV2A	LAMININ	ECM-Receptor	KEGG: hsa04512
Astrocytes	Astrocytes	LAMB3	SV2A	0	LAMB3 - SV2A	LAMININ	ECM-Receptor	KEGG: hsa04512
Astrocytes	Astrocytes	LAMC1	SV2A	0	LAMC1 - SV2A	LAMININ	ECM-Receptor	KEGG: hsa04512
Astrocytes	Astrocytes	LAMC3	SV2A	0	LAMC3 - SV2A	LAMININ	ECM-Receptor	KEGG: hsa04512
Astrocytes	Astrocytes	LAMA1	SV2B	0	LAMA1 - SV2B	LAMININ	ECM-Receptor	KEGG: hsa04512
Astrocytes	Astrocytes	LAMA2	SV2B	0	LAMA2 - SV2B	LAMININ	ECM-Receptor	KEGG: hsa04512
Astrocytes	Astrocytes	LAMA4	SV2B	0	LAMA4 - SV2B	LAMININ	ECM-Receptor	KEGG: hsa04512
Astrocytes	Astrocytes	LAMA5	SV2B	0	LAMA5 - SV2B	LAMININ	ECM-Receptor	KEGG: hsa04512
Astrocytes	Astrocytes	LAMA1	SV2C	0	LAMA1 - SV2C	LAMININ	ECM-Receptor	KEGG: hsa04512
Astrocytes	Astrocytes	LAMA2	SV2C	0	LAMA2 - SV2C	LAMININ	ECM-Receptor	KEGG: hsa04512
Astrocytes	Astrocytes	LAMA4	SV2C	0	LAMA4 - SV2C	LAMININ	ECM-Receptor	KEGG: hsa04512
Astrocytes	Astrocytes	LAMA5	SV2C	0	LAMA5 - SV2C	LAMININ	ECM-Receptor	KEGG: hsa04512
Astrocytes	Astrocytes	LAMB2	SV2C	0	LAMB2 - SV2C	LAMININ	ECM-Receptor	KEGG: hsa04512
Astrocytes	Astrocytes	LAMB3	SV2C	0	LAMB3 - SV2C	LAMININ	ECM-Receptor	KEGG: hsa04512
Astrocytes	Astrocytes	LAMC1	SV2C	0	LAMC1 - SV2C	LAMININ	ECM-Receptor	KEGG: hsa04512
Astrocytes	Astrocytes	LAMC3	SV2C	0	LAMC3 - SV2C	LAMININ	ECM-Receptor	KEGG: hsa04512
Astrocytes	Astrocytes	LAMA1	DAG1	0	LAMA1 - DAG1	LAMININ	ECM-Receptor	KEGG: hsa04512
Astrocytes	Astrocytes	LAMA2	DAG1	0	LAMA2 - DAG1	LAMININ	ECM-Receptor	KEGG: hsa04512
Astrocytes	Astrocytes	LAMA3	DAG1	0	LAMA3 - DAG1	LAMININ	ECM-Receptor	KEGG: hsa04512
Astrocytes	Astrocytes	LAMA4	DAG1	0	LAMA4 - DAG1	LAMININ	ECM-Receptor	KEGG: hsa04512
Astrocytes	Astrocytes	LAMA5	DAG1	0	LAMA5 - DAG1	LAMININ	ECM-Receptor	KEGG: hsa04512
Astrocytes	Astrocytes	LAMB2	DAG1	0	LAMB2 - DAG1	LAMININ	ECM-Receptor	KEGG: hsa04512
Astrocytes	Astrocytes	LAMB3	DAG1	0	LAMB3 - DAG1	LAMININ	ECM-Receptor	KEGG: hsa04512
Astrocytes	Astrocytes	LAMC1	DAG1	0	LAMC1 - DAG1	LAMININ	ECM-Receptor	KEGG: hsa04512
Astrocytes	Astrocytes	LAMC3	DAG1	0	LAMC3 - DAG1	LAMININ	ECM-Receptor	KEGG: hsa04512
Astrocytes	Astrocytes	LAMB3	ITGA6_ITGB1	0.01	LAMB3 - (ITGA6+ITGB1)	LAMININ	ECM-Receptor	KEGG: hsa04512
Astrocytes	Astrocytes	LAMB3	ITGA7_ITGB1	0.01	LAMB3 - (ITGA7+ITGB1)	LAMININ	ECM-Receptor	KEGG: hsa04512
Astrocytes	Astrocytes	LAMB3	ITGA9_ITGB1	0.01	LAMB3 - (ITGA9+ITGB1)	LAMININ	ECM-Receptor	KEGG: hsa04512
Astrocytes	Astrocytes	LAMB3	ITGAV_ITGB8	0.01	LAMB3 - (ITGAV+ITGB8)	LAMININ	ECM-Receptor	KEGG: hsa04512
Astrocytes	Astrocytes	LAMB2	SV2B	0.01	LAMB2 - SV2B	LAMININ	ECM-Receptor	KEGG: hsa04512
Astrocytes	Astrocytes	LAMC3	ITGA1_ITGB1	0.02	LAMC3 - (ITGA1+ITGB1)	LAMININ	ECM-Receptor	KEGG: hsa04512
Astrocytes	Astrocytes	LAMC3	SV2B	0.02	LAMC3 - SV2B	LAMININ	ECM-Receptor	KEGG: hsa04512
Astrocytes	Astrocytes	LAMA3	SV2C	0.02	LAMA3 - SV2C	LAMININ	ECM-Receptor	KEGG: hsa04512
Astrocytes	Astrocytes	LAMB3	SV2B	0.03	LAMB3 - SV2B	LAMININ	ECM-Receptor	KEGG: hsa04512
Astrocytes	Astrocytes	LAMB3	ITGA3_ITGB1	0.04	LAMB3 - (ITGA3+ITGB1)	LAMININ	ECM-Receptor	KEGG: hsa04512
Astrocytes	Astrocytes	LAMB3	CD44	0.04	LAMB3 - CD44	LAMININ	ECM-Receptor	KEGG: hsa04512
Astrocytes	Astrocytes	LCK	CD8 receptor	0.01	LCK - (CD8A+CD8B1)	LCK	Cell-Cell Contact	PMID: 25427562
Astrocytes	Astrocytes	CTF1	LIFR_IL6ST	0	CTF1 - (LIFR+IL6ST)	LIFR	Secreted Signaling	KEGG: hsa04060
Astrocytes	Astrocytes	MADCAM1	ITGA4_ITGB7	0.04	MADCAM1 - (ITGA4+ITGB7)	MADCAM	Cell-Cell Contact	KEGG: hsa04514; PMID: 7517418
Astrocytes	Astrocytes	MAG	MAG	0	MAG - MAG	MAG	Cell-Cell Contact	KEGG: hsa04514
Astrocytes	Astrocytes	HLA-G	LILRB1	0	HLA-G - LILRB1	MHC-I	Cell-Cell Contact	PMID: 28484462
Astrocytes	Astrocytes	HLA-A	CD8B2	0.01	HLA-A - CD8B2	MHC-I	Cell-Cell Contact	KEGG: hsa04514
Astrocytes	Astrocytes	HLA-B	CD8B2	0.01	HLA-B - CD8B2	MHC-I	Cell-Cell Contact	KEGG: hsa04514
Astrocytes	Astrocytes	HLA-C	CD8B2	0.01	HLA-C - CD8B2	MHC-I	Cell-Cell Contact	KEGG: hsa04514
Astrocytes	Astrocytes	HLA-G	CD8B2	0.01	HLA-G - CD8B2	MHC-I	Cell-Cell Contact	KEGG: hsa04514
Astrocytes	Astrocytes	HLA-F	CD8B2	0.02	HLA-F - CD8B2	MHC-I	Cell-Cell Contact	KEGG: hsa04514
Astrocytes	Astrocytes	HLA-G	CD8B	0.03	HLA-G - CD8B	MHC-I	Cell-Cell Contact	KEGG: hsa04514
Astrocytes	Astrocytes	HLA-E	CD8B2	0.03	HLA-E - CD8B2	MHC-I	Cell-Cell Contact	KEGG: hsa04514
Astrocytes	Astrocytes	MDK	SDC2	0	MDK - SDC2	MK	Secreted Signaling	PMID: 28356350
Astrocytes	Astrocytes	MDK	SDC4	0	MDK - SDC4	MK	Secreted Signaling	PMID: 28356350
Astrocytes	Astrocytes	MDK	PTPRZ1	0	MDK - PTPRZ1	MK	Secreted Signaling	PMID: 28356350
Astrocytes	Astrocytes	MDK	ITGA4_ITGB1	0	MDK - (ITGA4+ITGB1)	MK	Secreted Signaling	PMID: 28356350
Astrocytes	Astrocytes	MDK	ITGA6_ITGB1	0	MDK - (ITGA6+ITGB1)	MK	Secreted Signaling	PMID: 28356350
Astrocytes	Astrocytes	MDK	LRP1	0	MDK - LRP1	MK	Secreted Signaling	PMID: 28356350
Astrocytes	Astrocytes	MDK	NCL	0	MDK - NCL	MK	Secreted Signaling	PMID: 28356350
Astrocytes	Astrocytes	MDK	ALK	0	MDK - ALK	MK	Secreted Signaling	PMID: 19459784
Astrocytes	Astrocytes	MDK	SDC1	0.02	MDK - SDC1	MK	Secreted Signaling	PMID: 28356350
Astrocytes	Astrocytes	MPZL1	MPZL1	0	MPZL1 - MPZL1	MPZ	Cell-Cell Contact	KEGG: hsa04514
Astrocytes	Astrocytes	MSTN	TGFBR1_ACVR2B	0	MSTN - (TGFBR1+ACVR2B)	MSTN	Secreted Signaling	KEGG: hsa04060
Astrocytes	Astrocytes	MSTN	ACVR1B_ACVR2A	0	MSTN - (ACVR1B+ACVR2A)	MSTN	Secreted Signaling	KEGG: hsa04060
Astrocytes	Astrocytes	MSTN	TGFBR1_ACVR2A	0	MSTN - (TGFBR1+ACVR2A)	MSTN	Secreted Signaling	KEGG: hsa04060
Astrocytes	Astrocytes	MSTN	ACVR1B_ACVR2B	0.01	MSTN - (ACVR1B+ACVR2B)	MSTN	Secreted Signaling	KEGG: hsa04060
Astrocytes	Astrocytes	NCAM1	FGFR1	0	NCAM1 - FGFR1	NCAM	Cell-Cell Contact	PMID: 12791257
Astrocytes	Astrocytes	NCAM1	NCAM1	0	NCAM1 - NCAM1	NCAM	Cell-Cell Contact	KEGG: hsa04514
Astrocytes	Astrocytes	NCAM1	NCAM2	0	NCAM1 - NCAM2	NCAM	Cell-Cell Contact	KEGG: hsa04514
Astrocytes	Astrocytes	WNT5A	FZD1	0	WNT5A - FZD1	ncWNT	Secreted Signaling	KEGG: hsa04310
Astrocytes	Astrocytes	WNT5A	FZD2	0	WNT5A - FZD2	ncWNT	Secreted Signaling	KEGG: hsa04310
Astrocytes	Astrocytes	WNT5A	FZD3	0	WNT5A - FZD3	ncWNT	Secreted Signaling	KEGG: hsa04310
Astrocytes	Astrocytes	WNT5A	FZD4	0	WNT5A - FZD4	ncWNT	Secreted Signaling	KEGG: hsa04310
Astrocytes	Astrocytes	WNT5A	FZD5	0	WNT5A - FZD5	ncWNT	Secreted Signaling	KEGG: hsa04310
Astrocytes	Astrocytes	WNT5A	FZD6	0	WNT5A - FZD6	ncWNT	Secreted Signaling	KEGG: hsa04310
Astrocytes	Astrocytes	WNT5A	FZD7	0	WNT5A - FZD7	ncWNT	Secreted Signaling	KEGG: hsa04310
Astrocytes	Astrocytes	WNT5A	FZD8	0	WNT5A - FZD8	ncWNT	Secreted Signaling	KEGG: hsa04310
Astrocytes	Astrocytes	WNT5B	FZD1	0	WNT5B - FZD1	ncWNT	Secreted Signaling	KEGG: hsa04310
Astrocytes	Astrocytes	WNT5B	FZD2	0	WNT5B - FZD2	ncWNT	Secreted Signaling	KEGG: hsa04310
Astrocytes	Astrocytes	WNT5B	FZD3	0	WNT5B - FZD3	ncWNT	Secreted Signaling	KEGG: hsa04310
Astrocytes	Astrocytes	WNT5B	FZD4	0	WNT5B - FZD4	ncWNT	Secreted Signaling	KEGG: hsa04310
Astrocytes	Astrocytes	WNT5B	FZD5	0	WNT5B - FZD5	ncWNT	Secreted Signaling	KEGG: hsa04310
Astrocytes	Astrocytes	WNT5B	FZD6	0	WNT5B - FZD6	ncWNT	Secreted Signaling	KEGG: hsa04310
Astrocytes	Astrocytes	WNT5B	FZD7	0	WNT5B - FZD7	ncWNT	Secreted Signaling	KEGG: hsa04310
Astrocytes	Astrocytes	WNT5B	FZD8	0	WNT5B - FZD8	ncWNT	Secreted Signaling	KEGG: hsa04310
Astrocytes	Astrocytes	WNT5B	FZD9	0	WNT5B - FZD9	ncWNT	Secreted Signaling	KEGG: hsa04310
Astrocytes	Astrocytes	WNT11	FZD1	0	WNT11 - FZD1	ncWNT	Secreted Signaling	KEGG: hsa04310
Astrocytes	Astrocytes	WNT11	FZD2	0	WNT11 - FZD2	ncWNT	Secreted Signaling	KEGG: hsa04310
Astrocytes	Astrocytes	WNT11	FZD3	0	WNT11 - FZD3	ncWNT	Secreted Signaling	KEGG: hsa04310
Astrocytes	Astrocytes	WNT11	FZD5	0	WNT11 - FZD5	ncWNT	Secreted Signaling	KEGG: hsa04310
Astrocytes	Astrocytes	WNT11	FZD6	0	WNT11 - FZD6	ncWNT	Secreted Signaling	KEGG: hsa04310
Astrocytes	Astrocytes	WNT11	FZD7	0	WNT11 - FZD7	ncWNT	Secreted Signaling	KEGG: hsa04310
Astrocytes	Astrocytes	WNT11	FZD8	0	WNT11 - FZD8	ncWNT	Secreted Signaling	KEGG: hsa04310
Astrocytes	Astrocytes	WNT5A	FZD9	0.01	WNT5A - FZD9	ncWNT	Secreted Signaling	KEGG: hsa04310
Astrocytes	Astrocytes	WNT11	FZD9	0.01	WNT11 - FZD9	ncWNT	Secreted Signaling	KEGG: hsa04310
Astrocytes	Astrocytes	WNT11	FZD4	0.03	WNT11 - FZD4	ncWNT	Secreted Signaling	KEGG: hsa04310
Astrocytes	Astrocytes	NECTIN1	CADM3	0	NECTIN1 - CADM3	NECTIN	Cell-Cell Contact	PMID: 23027581
Astrocytes	Astrocytes	NECTIN1	CD96	0	NECTIN1 - CD96	NECTIN	Cell-Cell Contact	PMID: 23027581
Astrocytes	Astrocytes	NECTIN3	NECTIN1	0	NECTIN3 - NECTIN1	NECTIN	Cell-Cell Contact	PMID: 23027581
Astrocytes	Astrocytes	NECTIN3	NECTIN2	0	NECTIN3 - NECTIN2	NECTIN	Cell-Cell Contact	PMID: 23027581
Astrocytes	Astrocytes	NECTIN3	PVR	0	NECTIN3 - PVR	NECTIN	Cell-Cell Contact	PMID: 23027581
Astrocytes	Astrocytes	NECTIN3	TIGIT	0	NECTIN3 - TIGIT	NECTIN	Cell-Cell Contact	KEGG: hsa04514; PMID: 1313846
Astrocytes	Astrocytes	NECTIN2	CD226	0	NECTIN2 - CD226	NECTIN	Cell-Cell Contact	KEGG: hsa04514
Astrocytes	Astrocytes	NECTIN2	TIGIT	0	NECTIN2 - TIGIT	NECTIN	Cell-Cell Contact	KEGG: hsa04514
Astrocytes	Astrocytes	NECTIN1	NECTIN3	0	NECTIN1 - NECTIN3	NECTIN	Cell-Cell Contact	KEGG: hsa04514
Astrocytes	Astrocytes	NEGR1	NEGR1	0	NEGR1 - NEGR1	NEGR	Cell-Cell Contact	KEGG: hsa04514
Astrocytes	Astrocytes	LRRC4C	NTNG1	0	LRRC4C - NTNG1	NGL	Cell-Cell Contact	KEGG: hsa04514
Astrocytes	Astrocytes	LRRC4	NTNG2	0	LRRC4 - NTNG2	NGL	Cell-Cell Contact	KEGG: hsa04514
Astrocytes	Astrocytes	LRRC4B	PTPRF	0	LRRC4B - PTPRF	NGL	Cell-Cell Contact	KEGG: hsa04514
Astrocytes	Astrocytes	DLL1	NOTCH1	0	DLL1 - NOTCH1	NOTCH	Cell-Cell Contact	PMID: 22353464
Astrocytes	Astrocytes	DLL1	NOTCH3	0	DLL1 - NOTCH3	NOTCH	Cell-Cell Contact	PMID: 22353464
Astrocytes	Astrocytes	JAG1	NOTCH1	0	JAG1 - NOTCH1	NOTCH	Cell-Cell Contact	PMID: 22353464
Astrocytes	Astrocytes	JAG1	NOTCH2	0	JAG1 - NOTCH2	NOTCH	Cell-Cell Contact	PMID: 22353464
Astrocytes	Astrocytes	JAG1	NOTCH3	0	JAG1 - NOTCH3	NOTCH	Cell-Cell Contact	PMID: 22353464
Astrocytes	Astrocytes	DLL1	NOTCH2	0	DLL1 - NOTCH2	NOTCH	Cell-Cell Contact	PMID: 22353464
Astrocytes	Astrocytes	DLL3	NOTCH2	0.02	DLL3 - NOTCH2	NOTCH	Cell-Cell Contact	PMID: 22353464
Astrocytes	Astrocytes	Npnt complex 1	ITGA8_ITGB1	0	NPNT1 - (ITGA8+ITGB1)	NPNT	ECM-Receptor	KEGG: hsa04512
Astrocytes	Astrocytes	Npnt complex 2	ITGA8_ITGB1	0	NPNT2 - (ITGA8+ITGB1)	NPNT	ECM-Receptor	KEGG: hsa04512
Astrocytes	Astrocytes	NPPC	NPR2	0	NPPC - NPR2	NPR2	Secreted Signaling	KEGG: hsa04080; PMID: 29934642
Astrocytes	Astrocytes	PYY	NPY1R	0	PYY - NPY1R	NPY	Secreted Signaling	KEGG: hsa04080
Astrocytes	Astrocytes	PYY	NPY5R	0	PYY - NPY5R	NPY	Secreted Signaling	KEGG: hsa04080
Astrocytes	Astrocytes	NRG1	ERBB3	0	NRG1 - ERBB3	NRG	Secreted Signaling	KEGG: hsa04012
Astrocytes	Astrocytes	NRG1	ERBB2_ERBB3	0	NRG1 - (ERBB2+ERBB3)	NRG	Secreted Signaling	KEGG: hsa04012
Astrocytes	Astrocytes	NRG1	ERBB4	0	NRG1 - ERBB4	NRG	Secreted Signaling	KEGG: hsa04012
Astrocytes	Astrocytes	NRG1	ERBB2_ERBB4	0	NRG1 - (ERBB2+ERBB4)	NRG	Secreted Signaling	KEGG: hsa04012
Astrocytes	Astrocytes	NRG2	ERBB3	0	NRG2 - ERBB3	NRG	Secreted Signaling	KEGG: hsa04012
Astrocytes	Astrocytes	NRG2	ERBB2_ERBB3	0	NRG2 - (ERBB2+ERBB3)	NRG	Secreted Signaling	KEGG: hsa04012
Astrocytes	Astrocytes	NRG2	ERBB4	0	NRG2 - ERBB4	NRG	Secreted Signaling	KEGG: hsa04012
Astrocytes	Astrocytes	NRG2	ERBB2_ERBB4	0	NRG2 - (ERBB2+ERBB4)	NRG	Secreted Signaling	KEGG: hsa04012
Astrocytes	Astrocytes	NRG3	ERBB4	0	NRG3 - ERBB4	NRG	Secreted Signaling	KEGG: hsa04012
Astrocytes	Astrocytes	NRG3	ERBB2_ERBB4	0	NRG3 - (ERBB2+ERBB4)	NRG	Secreted Signaling	KEGG: hsa04012
Astrocytes	Astrocytes	NRG4	ERBB4	0	NRG4 - ERBB4	NRG	Secreted Signaling	KEGG: hsa04012
Astrocytes	Astrocytes	NRG4	ERBB2_ERBB4	0	NRG4 - (ERBB2+ERBB4)	NRG	Secreted Signaling	KEGG: hsa04012
Astrocytes	Astrocytes	NRG1	ITGAV_ITGB3	0	NRG1 - (ITGAV+ITGB3)	NRG	Secreted Signaling	PMID: 20682778
Astrocytes	Astrocytes	NRXN1	NLGN1	0	NRXN1 - NLGN1	NRXN	Cell-Cell Contact	KEGG: hsa04514
Astrocytes	Astrocytes	NRXN1	NLGN2	0	NRXN1 - NLGN2	NRXN	Cell-Cell Contact	KEGG: hsa04514
Astrocytes	Astrocytes	NRXN1	NLGN3	0	NRXN1 - NLGN3	NRXN	Cell-Cell Contact	KEGG: hsa04514
Astrocytes	Astrocytes	NRXN2	NLGN1	0	NRXN2 - NLGN1	NRXN	Cell-Cell Contact	KEGG: hsa04514
Astrocytes	Astrocytes	NRXN2	NLGN2	0	NRXN2 - NLGN2	NRXN	Cell-Cell Contact	KEGG: hsa04514
Astrocytes	Astrocytes	NRXN2	NLGN3	0	NRXN2 - NLGN3	NRXN	Cell-Cell Contact	KEGG: hsa04514
Astrocytes	Astrocytes	NRXN3	NLGN1	0	NRXN3 - NLGN1	NRXN	Cell-Cell Contact	KEGG: hsa04514
Astrocytes	Astrocytes	NRXN3	NLGN2	0	NRXN3 - NLGN2	NRXN	Cell-Cell Contact	KEGG: hsa04514
Astrocytes	Astrocytes	NRXN3	NLGN3	0	NRXN3 - NLGN3	NRXN	Cell-Cell Contact	KEGG: hsa04514
Astrocytes	Astrocytes	BDNF	NTRK2	0	BDNF - NTRK2	NT	Secreted Signaling	PMID: 27908981
Astrocytes	Astrocytes	NTF3	NTRK2	0	NTF3 - NTRK2	NT	Secreted Signaling	PMID: 27908981
Astrocytes	Astrocytes	NTF3	NTRK3	0	NTF3 - NTRK3	NT	Secreted Signaling	PMID: 27908981
Astrocytes	Astrocytes	NTF3	NTRK1	0.04	NTF3 - NTRK1	NT	Secreted Signaling	PMID: 27908981
Astrocytes	Astrocytes	NTS	NTSR1	0	NTS - NTSR1	NTS	Secreted Signaling	KEGG: hsa04080
Astrocytes	Astrocytes	NTS	NTSR2	0	NTS - NTSR2	NTS	Secreted Signaling	KEGG: hsa04080
Astrocytes	Astrocytes	OCLN	OCLN	0	OCLN - OCLN	OCLN	Cell-Cell Contact	KEGG: hsa04514
Astrocytes	Astrocytes	OSTN	NPR3	0.02	OSTN - NPR3	OSTN	Secreted Signaling	PMID: 29326144
Astrocytes	Astrocytes	PLG	F2R	0	PLG - F2RL3	PARs	Secreted Signaling	KEGG: hsa04080
Astrocytes	Astrocytes	PLG	F2RL1	0	PLG - F2RL1	PARs	Secreted Signaling	KEGG: hsa04080
Astrocytes	Astrocytes	PRSS3	F2RL2	0	PRSS3 - F2RL2	PARs	Secreted Signaling	KEGG: hsa04080
Astrocytes	Astrocytes	PLG	F2RL2	0	PLG - F2RL2	PARs	Secreted Signaling	KEGG: hsa04080
Astrocytes	Astrocytes	PLG	F2RL3	0	PLG - F2RL3	PARs	Secreted Signaling	KEGG: hsa04080
Astrocytes	Astrocytes	PLG	PARD3	0	PLG - PARD3	PARs	Secreted Signaling	KEGG: hsa04080
Astrocytes	Astrocytes	PRSS3	F2R	0.01	PRSS3 - F2R	PARs	Secreted Signaling	KEGG: hsa04080
Astrocytes	Astrocytes	PRSS3	PARD3	0.01	PRSS3 - PARD3	PARs	Secreted Signaling	KEGG: hsa04080
Astrocytes	Astrocytes	PRSS3	F2RL1	0.02	PRSS3 - F2RL1	PARs	Secreted Signaling	KEGG: hsa04080
Astrocytes	Astrocytes	PRSS3	F2RL3	0.03	PRSS3 - F2RL3	PARs	Secreted Signaling	KEGG: hsa04080
Astrocytes	Astrocytes	PDGFA	PDGFRB	0	PDGFA - PDGFRB	PDGF	Secreted Signaling	PMID: 15207812
Astrocytes	Astrocytes	PDGFD	PDGFRB	0	PDGFD - PDGFRB	PDGF	Secreted Signaling	PMID: 15207812
Astrocytes	Astrocytes	POSTN	ITGAV_ITGB3	0	POSTN - (ITGAV+ITGB3)	PERIOSTIN	Secreted Signaling	PMID: 26721738
Astrocytes	Astrocytes	POSTN	ITGAV_ITGB5	0	POSTN - (ITGAV+ITGB5)	PERIOSTIN	Secreted Signaling	PMID: 26721738
Astrocytes	Astrocytes	PROS1	AXL	0	PROS1 - AXL	PROS	Secreted Signaling	PMID: 29531161
Astrocytes	Astrocytes	PROS1	TYRO3	0	PROS1 - TYRO3	PROS	Secreted Signaling	PMID: 30501104
Astrocytes	Astrocytes	PSAP	GPR37L1	0	PSAP - GPR37L1	PSAP	Secreted Signaling	PMID: 23690594
Astrocytes	Astrocytes	PTHLH	PTH1R	0	PTHLH - PTH1R	PTH	Secreted Signaling	PMID: 29577935
Astrocytes	Astrocytes	PTN	PTPRZ1	0	PTN - PTPRZ1	PTN	Secreted Signaling	PMID: 28356350; PMID: 25620911
Astrocytes	Astrocytes	PTN	SDC2	0	PTN - SDC2	PTN	Secreted Signaling	PMID: 28356350; PMID: 25620911
Astrocytes	Astrocytes	PTN	SDC3	0	PTN - SDC3	PTN	Secreted Signaling	PMID: 28356350; PMID: 25620911
Astrocytes	Astrocytes	PTN	SDC4	0	PTN - SDC4	PTN	Secreted Signaling	PMID: 28356350; PMID: 25620911
Astrocytes	Astrocytes	PTN	ITGAV_ITGB3	0	PTN - (ITGAV+ITGB3)	PTN	Secreted Signaling	PMID: 28356350; PMID: 25620911
Astrocytes	Astrocytes	PTN	NCL	0	PTN - NCL	PTN	Secreted Signaling	PMID: 28356350; PMID: 25620911
Astrocytes	Astrocytes	PTN	ALK	0	PTN - ALK	PTN	Secreted Signaling	PMID: 28356350; PMID: 25620911
Astrocytes	Astrocytes	PTN	SDC1	0.01	PTN - SDC1	PTN	Secreted Signaling	PMID: 28356350; PMID: 25620911
Astrocytes	Astrocytes	PTPRM	PTPRM	0	PTPRM - PTPRM	PTPRM	Cell-Cell Contact	KEGG: hsa04514
Astrocytes	Astrocytes	PVR	CD226	0	PVR - CD226	PVR	Cell-Cell Contact	KEGG: hsa04514
Astrocytes	Astrocytes	PVR	TIGIT	0	PVR - TIGIT	PVR	Cell-Cell Contact	KEGG: hsa04514
Astrocytes	Astrocytes	RELN	ITGA3_ITGB1	0	RELN - (ITGA3+ITGB1)	RELN	ECM-Receptor	KEGG: hsa04512
Astrocytes	Astrocytes	INSL5	RXFP1	0.01	INSL5 - RXFP1	RLN	Secreted Signaling	KEGG: hsa04080
Astrocytes	Astrocytes	SELE	GLG1	0.01	SELE - GLG1	SELE	Cell-Cell Contact	PMID: 11404363
Astrocytes	Astrocytes	SELPLG	SELE	0.04	SELPLG - SELE	SELPLG	Cell-Cell Contact	PMC4571854
Astrocytes	Astrocytes	SEMA3A	NRP1_PLXNA1	0	SEMA3A - (NRP1+PLXNA1)	SEMA3	Secreted Signaling	PMID: 27533782
Astrocytes	Astrocytes	SEMA3A	NRP1_PLXNA2	0	SEMA3A - (NRP1+PLXNA2)	SEMA3	Secreted Signaling	PMID: 27533782
Astrocytes	Astrocytes	SEMA3A	NRP1_PLXNA3	0	SEMA3A - (NRP1+PLXNA3)	SEMA3	Secreted Signaling	PMID: 27533782
Astrocytes	Astrocytes	SEMA3A	NRP1_PLXNA4	0	SEMA3A - (NRP1+PLXNA4)	SEMA3	Secreted Signaling	PMID: 27533782
Astrocytes	Astrocytes	SEMA3B	NRP1_PLXNA1	0	SEMA3B - (NRP1+PLXNA1)	SEMA3	Secreted Signaling	PMID: 27533782
Astrocytes	Astrocytes	SEMA3B	NRP1_PLXNA2	0	SEMA3B - (NRP1+PLXNA2)	SEMA3	Secreted Signaling	PMID: 27533782
Astrocytes	Astrocytes	SEMA3B	NRP1_PLXNA3	0	SEMA3B - (NRP1+PLXNA3)	SEMA3	Secreted Signaling	PMID: 27533782
Astrocytes	Astrocytes	SEMA3B	NRP1_PLXNA4	0	SEMA3B - (NRP1+PLXNA4)	SEMA3	Secreted Signaling	PMID: 27533782
Astrocytes	Astrocytes	SEMA3C	NRP1_PLXNA1	0	SEMA3C - (NRP1+PLXNA1)	SEMA3	Secreted Signaling	PMID: 27533782
Astrocytes	Astrocytes	SEMA3C	NRP1_PLXNA2	0	SEMA3C - (NRP1+PLXNA2)	SEMA3	Secreted Signaling	PMID: 27533782
Astrocytes	Astrocytes	SEMA3C	NRP1_PLXNA3	0	SEMA3C - (NRP1+PLXNA3)	SEMA3	Secreted Signaling	PMID: 27533782
Astrocytes	Astrocytes	SEMA3C	NRP1_PLXNA4	0	SEMA3C - (NRP1+PLXNA4)	SEMA3	Secreted Signaling	PMID: 27533782
Astrocytes	Astrocytes	SEMA3D	NRP1_PLXNA1	0	SEMA3D - (NRP1+PLXNA1)	SEMA3	Secreted Signaling	PMID: 27533782
Astrocytes	Astrocytes	SEMA3D	NRP1_PLXNA2	0	SEMA3D - (NRP1+PLXNA2)	SEMA3	Secreted Signaling	PMID: 27533782
Astrocytes	Astrocytes	SEMA3D	NRP1_PLXNA3	0	SEMA3D - (NRP1+PLXNA3)	SEMA3	Secreted Signaling	PMID: 27533782
Astrocytes	Astrocytes	SEMA3D	NRP1_PLXNA4	0	SEMA3D - (NRP1+PLXNA4)	SEMA3	Secreted Signaling	PMID: 27533782
Astrocytes	Astrocytes	SEMA3B	NRP2_PLXNA1	0	SEMA3B - (NRP2+PLXNA1)	SEMA3	Secreted Signaling	PMID: 27533782
Astrocytes	Astrocytes	SEMA3B	NRP2_PLXNA2	0	SEMA3B - (NRP2+PLXNA2)	SEMA3	Secreted Signaling	PMID: 27533782
Astrocytes	Astrocytes	SEMA3B	NRP2_PLXNA3	0	SEMA3B - (NRP2+PLXNA3)	SEMA3	Secreted Signaling	PMID: 27533782
Astrocytes	Astrocytes	SEMA3B	NRP2_PLXNA4	0	SEMA3B - (NRP2+PLXNA4)	SEMA3	Secreted Signaling	PMID: 27533782
Astrocytes	Astrocytes	SEMA3C	NRP2_PLXNA1	0	SEMA3C - (NRP2+PLXNA1)	SEMA3	Secreted Signaling	PMID: 27533782
Astrocytes	Astrocytes	SEMA3C	NRP2_PLXNA2	0	SEMA3C - (NRP2+PLXNA2)	SEMA3	Secreted Signaling	PMID: 27533782
Astrocytes	Astrocytes	SEMA3C	NRP2_PLXNA3	0	SEMA3C - (NRP2+PLXNA3)	SEMA3	Secreted Signaling	PMID: 27533782
Astrocytes	Astrocytes	SEMA3C	NRP2_PLXNA4	0	SEMA3C - (NRP2+PLXNA4)	SEMA3	Secreted Signaling	PMID: 27533782
Astrocytes	Astrocytes	SEMA3D	NRP2_PLXNA1	0	SEMA3D - (NRP2+PLXNA1)	SEMA3	Secreted Signaling	PMID: 27533782
Astrocytes	Astrocytes	SEMA3D	NRP2_PLXNA2	0	SEMA3D - (NRP2+PLXNA2)	SEMA3	Secreted Signaling	PMID: 27533782
Astrocytes	Astrocytes	SEMA3D	NRP2_PLXNA3	0	SEMA3D - (NRP2+PLXNA3)	SEMA3	Secreted Signaling	PMID: 27533782
Astrocytes	Astrocytes	SEMA3D	NRP2_PLXNA4	0	SEMA3D - (NRP2+PLXNA4)	SEMA3	Secreted Signaling	PMID: 27533782
Astrocytes	Astrocytes	SEMA3C	NRP1_NRP2	0	SEMA3C - (NRP1+NRP2)	SEMA3	Secreted Signaling	PMID: 27533782
Astrocytes	Astrocytes	SEMA3C	PLXND1	0.02	SEMA3C - PLXND1	SEMA3	Secreted Signaling	PMID: 27533782
Astrocytes	Astrocytes	SEMA4A	NRP1_PLXNA1	0	SEMA4A - (NRP1+PLXNA1)	SEMA4	Cell-Cell Contact	PMID: 27533782
Astrocytes	Astrocytes	SEMA4A	NRP1_PLXNA2	0	SEMA4A - (NRP1+PLXNA2)	SEMA4	Cell-Cell Contact	PMID: 27533782
Astrocytes	Astrocytes	SEMA4A	NRP1_PLXNA3	0	SEMA4A - (NRP1+PLXNA3)	SEMA4	Cell-Cell Contact	PMID: 27533782
Astrocytes	Astrocytes	SEMA4A	NRP1_PLXNA4	0	SEMA4A - (NRP1+PLXNA4)	SEMA4	Cell-Cell Contact	PMID: 27533782
Astrocytes	Astrocytes	SEMA4A	PLXNB1	0	SEMA4A - PLXNB1	SEMA4	Cell-Cell Contact	PMID: 27533782
Astrocytes	Astrocytes	SEMA4A	PLXNB2	0	SEMA4A - PLXNB2	SEMA4	Cell-Cell Contact	PMID: 27533782
Astrocytes	Astrocytes	SEMA4A	PLXNB3	0	SEMA4A - PLXNB3	SEMA4	Cell-Cell Contact	PMID: 27533782
Astrocytes	Astrocytes	SEMA4D	PLXNB1	0	SEMA4D - PLXNB1	SEMA4	Cell-Cell Contact	PMID: 27533782
Astrocytes	Astrocytes	SEMA4D	PLXNB2	0	SEMA4D - PLXNB2	SEMA4	Cell-Cell Contact	PMID: 27533782
Astrocytes	Astrocytes	SEMA4D	PLXNB3	0	SEMA4D - PLXNB3	SEMA4	Cell-Cell Contact	PMID: 27533782
Astrocytes	Astrocytes	SEMA4C	PLXNB2	0	SEMA4C - PLXNB2	SEMA4	Cell-Cell Contact	PMID: 27533782
Astrocytes	Astrocytes	SEMA4G	PLXNB2	0	SEMA4G - PLXNB2	SEMA4	Cell-Cell Contact	PMID: 27533782
Astrocytes	Astrocytes	SEMA4D	CD72	0	SEMA4D - CD72	SEMA4	Cell-Cell Contact	PMID: 22325954
Astrocytes	Astrocytes	SEMA5B	PLXNA1	0	SEMA5B - PLXNA1	SEMA5	Cell-Cell Contact	PMID: 27533782
Astrocytes	Astrocytes	SEMA5B	PLXNA3	0	SEMA5B - PLXNA3	SEMA5	Cell-Cell Contact	PMID: 27533782
Astrocytes	Astrocytes	SEMA6D	PLXNA1_KDR	0	SEMA6D - (PLXNA1+KDR)	SEMA6	Cell-Cell Contact	PMID: 22325954
Astrocytes	Astrocytes	SEMA6D	PLXNA1_TREM2	0	SEMA6D - (PLXNA1+TREM2)	SEMA6	Cell-Cell Contact	PMID: 22325954
Astrocytes	Astrocytes	SEMA6D	PLXNA1	0	SEMA6D - PLXNA1	SEMA6	Cell-Cell Contact	PMID: 27533782
Astrocytes	Astrocytes	SEMA6A	PLXNA2	0	SEMA6A - PLXNA2	SEMA6	Cell-Cell Contact	PMID: 27533782
Astrocytes	Astrocytes	SEMA6B	PLXNA2	0	SEMA6B - PLXNA2	SEMA6	Cell-Cell Contact	PMID: 27533782
Astrocytes	Astrocytes	SEMA6A	PLXNA4	0	SEMA6A - PLXNA4	SEMA6	Cell-Cell Contact	PMID: 27533782
Astrocytes	Astrocytes	SEMA6B	PLXNA4	0	SEMA6B - PLXNA4	SEMA6	Cell-Cell Contact	PMID: 27533782
Astrocytes	Astrocytes	SIGLEC1	SPN	0	SIGLEC1 - SPN	SN	Cell-Cell Contact	KEGG: hsa04514; PMID: 11238599
Astrocytes	Astrocytes	TNC	ITGA8_ITGB1	0	TNC - (ITGA8+ITGB1)	TENASCIN	ECM-Receptor	KEGG: hsa04512
Astrocytes	Astrocytes	TNR	ITGA8_ITGB1	0	TNR - (ITGA8+ITGB1)	TENASCIN	ECM-Receptor	KEGG: hsa04512
Astrocytes	Astrocytes	TNXB	ITGA8_ITGB1	0	TNXB - (ITGA8+ITGB1)	TENASCIN	ECM-Receptor	KEGG: hsa04512
Astrocytes	Astrocytes	TNC	ITGA9_ITGB1	0	TNC - (ITGA9+ITGB1)	TENASCIN	ECM-Receptor	KEGG: hsa04512
Astrocytes	Astrocytes	TNR	ITGA9_ITGB1	0	TNR - (ITGA9+ITGB1)	TENASCIN	ECM-Receptor	KEGG: hsa04512
Astrocytes	Astrocytes	TNXB	ITGA9_ITGB1	0	TNXB - (ITGA9+ITGB1)	TENASCIN	ECM-Receptor	KEGG: hsa04512
Astrocytes	Astrocytes	TNC	ITGAV_ITGB3	0	TNC - (ITGAV+ITGB3)	TENASCIN	ECM-Receptor	KEGG: hsa04512
Astrocytes	Astrocytes	TNR	ITGAV_ITGB3	0	TNR - (ITGAV+ITGB3)	TENASCIN	ECM-Receptor	KEGG: hsa04512
Astrocytes	Astrocytes	TNXB	ITGAV_ITGB3	0	TNXB - (ITGAV+ITGB3)	TENASCIN	ECM-Receptor	KEGG: hsa04512
Astrocytes	Astrocytes	TNC	ITGA2B_ITGB3	0	TNC - (ITGA2B+ITGB3)	TENASCIN	ECM-Receptor	KEGG: hsa04512
Astrocytes	Astrocytes	TNR	ITGA2B_ITGB3	0	TNR - (ITGA2B+ITGB3)	TENASCIN	ECM-Receptor	KEGG: hsa04512
Astrocytes	Astrocytes	TNXB	ITGA2B_ITGB3	0	TNXB - (ITGA2B+ITGB3)	TENASCIN	ECM-Receptor	KEGG: hsa04512
Astrocytes	Astrocytes	TNC	SDC4	0	TNC - SDC4	TENASCIN	ECM-Receptor	KEGG: hsa04512
Astrocytes	Astrocytes	TNR	SDC4	0	TNR - SDC4	TENASCIN	ECM-Receptor	KEGG: hsa04512
Astrocytes	Astrocytes	TNXB	SDC4	0	TNXB - SDC4	TENASCIN	ECM-Receptor	KEGG: hsa04512
Astrocytes	Astrocytes	TNN	ITGAV_ITGB3	0.01	TNN - (ITGAV+ITGB3)	TENASCIN	ECM-Receptor	KEGG: hsa04512
Astrocytes	Astrocytes	TNXB	SDC1	0.01	TNXB - SDC1	TENASCIN	ECM-Receptor	KEGG: hsa04512
Astrocytes	Astrocytes	TNN	SDC4	0.01	TNN - SDC4	TENASCIN	ECM-Receptor	KEGG: hsa04512
Astrocytes	Astrocytes	TNN	ITGA2B_ITGB3	0.02	TNN - (ITGA2B+ITGB3)	TENASCIN	ECM-Receptor	KEGG: hsa04512
Astrocytes	Astrocytes	TNC	SDC1	0.02	TNC - SDC1	TENASCIN	ECM-Receptor	KEGG: hsa04512
Astrocytes	Astrocytes	TNR	SDC1	0.03	TNR - SDC1	TENASCIN	ECM-Receptor	KEGG: hsa04512
Astrocytes	Astrocytes	TNN	ITGA9_ITGB1	0.04	TNN - (ITGA9+ITGB1)	TENASCIN	ECM-Receptor	KEGG: hsa04512
Astrocytes	Astrocytes	TGFB1	TGFbR1_R2	0	TGFB1 - (TGFBR1+TGFBR2)	TGFb	Secreted Signaling	KEGG: hsa04350
Astrocytes	Astrocytes	TGFB2	TGFbR1_R2	0	TGFB2 - (TGFBR1+TGFBR2)	TGFb	Secreted Signaling	KEGG: hsa04350
Astrocytes	Astrocytes	TGFB3	TGFbR1_R2	0	TGFB3 - (TGFBR1+TGFBR2)	TGFb	Secreted Signaling	KEGG: hsa04350
Astrocytes	Astrocytes	TGFB1	ACVR1B_TGFbR2	0	TGFB1 - (ACVR1B+TGFBR2)	TGFb	Secreted Signaling	PMID: 27449815
Astrocytes	Astrocytes	TGFB1	ACVR1C_TGFbR2	0	TGFB1 - (ACVR1C+TGFBR2)	TGFb	Secreted Signaling	PMID: 27449815
Astrocytes	Astrocytes	TGFB2	ACVR1B_TGFbR2	0	TGFB2 - (ACVR1B+TGFBR2)	TGFb	Secreted Signaling	PMID: 27449815
Astrocytes	Astrocytes	TGFB2	ACVR1C_TGFbR2	0	TGFB2 - (ACVR1C+TGFBR2)	TGFb	Secreted Signaling	PMID: 27449815
Astrocytes	Astrocytes	TGFB3	ACVR1B_TGFbR2	0	TGFB3 - (ACVR1B+TGFBR2)	TGFb	Secreted Signaling	PMID: 27449815
Astrocytes	Astrocytes	TGFB3	ACVR1C_TGFbR2	0	TGFB3 - (ACVR1C+TGFBR2)	TGFb	Secreted Signaling	PMID: 27449815
Astrocytes	Astrocytes	TGFB1	ACVR1_TGFbR	0	TGFB1 - (ACVR1+TGFBR1)	TGFb	Secreted Signaling	PMID: 29376829
Astrocytes	Astrocytes	TGFB2	ACVR1_TGFbR	0	TGFB2 - (ACVR1+TGFBR1)	TGFb	Secreted Signaling	PMID: 29376829
Astrocytes	Astrocytes	TGFB3	ACVR1_TGFbR	0	TGFB3 - (ACVR1+TGFBR1)	TGFb	Secreted Signaling	PMID: 29376829
Astrocytes	Astrocytes	THBS3	ITGA3_ITGB1	0	THBS3 - (ITGA3+ITGB1)	THBS	ECM-Receptor	KEGG: hsa04512
Astrocytes	Astrocytes	THBS4	ITGA3_ITGB1	0	THBS4 - (ITGA3+ITGB1)	THBS	ECM-Receptor	KEGG: hsa04512
Astrocytes	Astrocytes	THBS2	ITGAV_ITGB3	0	THBS2 - (ITGAV+ITGB3)	THBS	ECM-Receptor	KEGG: hsa04512
Astrocytes	Astrocytes	THBS3	ITGAV_ITGB3	0	THBS3 - (ITGAV+ITGB3)	THBS	ECM-Receptor	KEGG: hsa04512
Astrocytes	Astrocytes	THBS4	ITGAV_ITGB3	0	THBS4 - (ITGAV+ITGB3)	THBS	ECM-Receptor	KEGG: hsa04512
Astrocytes	Astrocytes	THBS2	SDC4	0	THBS2 - SDC4	THBS	ECM-Receptor	KEGG: hsa04512
Astrocytes	Astrocytes	THBS3	SDC4	0	THBS3 - SDC4	THBS	ECM-Receptor	KEGG: hsa04512
Astrocytes	Astrocytes	THBS4	SDC4	0	THBS4 - SDC4	THBS	ECM-Receptor	KEGG: hsa04512
Astrocytes	Astrocytes	THBS2	CD36	0	THBS2 - CD36	THBS	ECM-Receptor	KEGG: hsa04512
Astrocytes	Astrocytes	THBS3	CD36	0	THBS3 - CD36	THBS	ECM-Receptor	KEGG: hsa04512
Astrocytes	Astrocytes	THBS4	CD36	0	THBS4 - CD36	THBS	ECM-Receptor	KEGG: hsa04512
Astrocytes	Astrocytes	THBS3	CD47	0	THBS3 - CD47	THBS	ECM-Receptor	KEGG: hsa04512
Astrocytes	Astrocytes	THBS4	CD47	0	THBS4 - CD47	THBS	ECM-Receptor	KEGG: hsa04512
Astrocytes	Astrocytes	THBS3	SDC1	0.01	THBS3 - SDC1	THBS	ECM-Receptor	KEGG: hsa04512
Astrocytes	Astrocytes	THBS2	ITGA3_ITGB1	0.03	THBS2 - (ITGA3+ITGB1)	THBS	ECM-Receptor	KEGG: hsa04512
Astrocytes	Astrocytes	THBS4	SDC1	0.03	THBS4 - SDC1	THBS	ECM-Receptor	KEGG: hsa04512
Astrocytes	Astrocytes	THBS2	CD47	0.03	THBS2 - CD47	THBS	ECM-Receptor	KEGG: hsa04512
Astrocytes	Astrocytes	TIGIT	NECTIN2	0	TIGIT - NECTIN2	TIGIT	Cell-Cell Contact	PMID: 1313846; PMID:24987108
Astrocytes	Astrocytes	TIGIT	PVR	0	TIGIT - PVR	TIGIT	Cell-Cell Contact	PMID:24987108
Astrocytes	Astrocytes	ITGA9_ITGB1	VCAM1	0	ITGA9 - (ITGB1+VCAM1)	VCAM	Cell-Cell Contact	KEGG: hsa04514
Astrocytes	Astrocytes	ITGA4_ITGB7	VCAM1	0.01	ITGA4 - (ITGB7+VCAM1)	VCAM	Cell-Cell Contact	KEGG: hsa04514
Astrocytes	Astrocytes	VEGFC	KDR	0	VEGFC - VEGFR2	VEGF	Secreted Signaling	KEGG: hsa04370; PMID: 16633338
Astrocytes	Astrocytes	VEGFD	KDR	0.02	VEGFD - VEGFR2	VEGF	Secreted Signaling	KEGG: hsa04370; PMID: 16633338
Astrocytes	Astrocytes	VSIR	IGSF11	0	VSIR - IGSF11	VISTA	Cell-Cell Contact	KEGG: hsa04514
Astrocytes	Astrocytes	VTN	ITGAV_ITGB3	0	VTN - (ITGAV+ITGB3)	VTN	ECM-Receptor	KEGG: hsa04512
Astrocytes	Astrocytes	VTN	ITGA2B_ITGB3	0	VTN - (ITGA2B+ITGB3)	VTN	ECM-Receptor	KEGG: hsa04512
Astrocytes	Astrocytes	VTN	ITGAV_ITGB5	0	VTN - (ITGAV+ITGB5)	VTN	ECM-Receptor	KEGG: hsa04512
Astrocytes	Astrocytes	VTN	ITGAV_ITGB8	0	VTN - (ITGAV+ITGB8)	VTN	ECM-Receptor	KEGG: hsa04512
Astrocytes	Astrocytes	VTN	ITGAV_ITGB1	0.01	VTN - (ITGAV+ITGB1)	VTN	ECM-Receptor	KEGG: hsa04512
Astrocytes	Astrocytes	VTN	ITGA8_ITGB1	0.02	VTN - (ITGA8+ITGB1)	VTN	ECM-Receptor	KEGG: hsa04512
Astrocytes	Astrocytes	WNT10B	FZD2_LRP5	0	WNT10B - (FZD2+LRP5)	WNT	Secreted Signaling	KEGG: hsa04310; PMID: 23209147
Astrocytes	Astrocytes	WNT2	FZD1_LRP5	0	WNT2 - (FZD1+LRP5)	WNT	Secreted Signaling	KEGG: hsa04310; PMID: 23209147
Astrocytes	Astrocytes	WNT2	FZD2_LRP5	0	WNT2 - (FZD2+LRP5)	WNT	Secreted Signaling	KEGG: hsa04310; PMID: 23209147
Astrocytes	Astrocytes	WNT2	FZD3_LRP5	0	WNT2 - (FZD3+LRP5)	WNT	Secreted Signaling	KEGG: hsa04310; PMID: 23209147
Astrocytes	Astrocytes	WNT2	FZD5_LRP5	0	WNT2 - (FZD5+LRP5)	WNT	Secreted Signaling	KEGG: hsa04310; PMID: 23209147
Astrocytes	Astrocytes	WNT2	FZD6_LRP5	0	WNT2 - (FZD6+LRP5)	WNT	Secreted Signaling	KEGG: hsa04310; PMID: 23209147
Astrocytes	Astrocytes	WNT2	FZD7_LRP5	0	WNT2 - (FZD7+LRP5)	WNT	Secreted Signaling	KEGG: hsa04310; PMID: 23209147
Astrocytes	Astrocytes	WNT2	FZD8_LRP5	0	WNT2 - (FZD8+LRP5)	WNT	Secreted Signaling	KEGG: hsa04310; PMID: 23209147
Astrocytes	Astrocytes	WNT2B	FZD1_LRP5	0	WNT2B - (FZD1+LRP5)	WNT	Secreted Signaling	KEGG: hsa04310; PMID: 23209147
Astrocytes	Astrocytes	WNT2B	FZD2_LRP5	0	WNT2B - (FZD2+LRP5)	WNT	Secreted Signaling	KEGG: hsa04310; PMID: 23209147
Astrocytes	Astrocytes	WNT2B	FZD3_LRP5	0	WNT2B - (FZD3+LRP5)	WNT	Secreted Signaling	KEGG: hsa04310; PMID: 23209147
Astrocytes	Astrocytes	WNT2B	FZD4_LRP5	0	WNT2B - (FZD4+LRP5)	WNT	Secreted Signaling	KEGG: hsa04310; PMID: 23209147
Astrocytes	Astrocytes	WNT2B	FZD5_LRP5	0	WNT2B - (FZD5+LRP5)	WNT	Secreted Signaling	KEGG: hsa04310; PMID: 23209147
Astrocytes	Astrocytes	WNT2B	FZD6_LRP5	0	WNT2B - (FZD6+LRP5)	WNT	Secreted Signaling	KEGG: hsa04310; PMID: 23209147
Astrocytes	Astrocytes	WNT2B	FZD7_LRP5	0	WNT2B - (FZD7+LRP5)	WNT	Secreted Signaling	KEGG: hsa04310; PMID: 23209147
Astrocytes	Astrocytes	WNT2B	FZD8_LRP5	0	WNT2B - (FZD8+LRP5)	WNT	Secreted Signaling	KEGG: hsa04310; PMID: 23209147
Astrocytes	Astrocytes	WNT2B	FZD9_LRP5	0	WNT2B - (FZD9+LRP5)	WNT	Secreted Signaling	KEGG: hsa04310; PMID: 23209147
Astrocytes	Astrocytes	WNT3	FZD1_LRP5	0	WNT3 - (FZD1+LRP5)	WNT	Secreted Signaling	KEGG: hsa04310; PMID: 23209147
Astrocytes	Astrocytes	WNT3	FZD10_LRP5	0	WNT3 - (FZD10+LRP5)	WNT	Secreted Signaling	KEGG: hsa04310; PMID: 23209147
Astrocytes	Astrocytes	WNT3	FZD2_LRP5	0	WNT3 - (FZD2+LRP5)	WNT	Secreted Signaling	KEGG: hsa04310; PMID: 23209147
Astrocytes	Astrocytes	WNT3	FZD3_LRP5	0	WNT3 - (FZD3+LRP5)	WNT	Secreted Signaling	KEGG: hsa04310; PMID: 23209147
Astrocytes	Astrocytes	WNT3	FZD4_LRP5	0	WNT3 - (FZD4+LRP5)	WNT	Secreted Signaling	KEGG: hsa04310; PMID: 23209147
Astrocytes	Astrocytes	WNT3	FZD5_LRP5	0	WNT3 - (FZD5+LRP5)	WNT	Secreted Signaling	KEGG: hsa04310; PMID: 23209147
Astrocytes	Astrocytes	WNT3	FZD6_LRP5	0	WNT3 - (FZD6+LRP5)	WNT	Secreted Signaling	KEGG: hsa04310; PMID: 23209147
Astrocytes	Astrocytes	WNT3	FZD7_LRP5	0	WNT3 - (FZD7+LRP5)	WNT	Secreted Signaling	KEGG: hsa04310; PMID: 23209147
Astrocytes	Astrocytes	WNT3	FZD8_LRP5	0	WNT3 - (FZD8+LRP5)	WNT	Secreted Signaling	KEGG: hsa04310; PMID: 23209147
Astrocytes	Astrocytes	WNT3	FZD9_LRP5	0	WNT3 - (FZD9+LRP5)	WNT	Secreted Signaling	KEGG: hsa04310; PMID: 23209147
Astrocytes	Astrocytes	WNT3A	FZD1_LRP5	0	WNT3A - (FZD1+LRP5)	WNT	Secreted Signaling	KEGG: hsa04310; PMID: 23209147
Astrocytes	Astrocytes	WNT3A	FZD10_LRP5	0	WNT3A - (FZD10+LRP5)	WNT	Secreted Signaling	KEGG: hsa04310; PMID: 23209147
Astrocytes	Astrocytes	WNT3A	FZD2_LRP5	0	WNT3A - (FZD2+LRP5)	WNT	Secreted Signaling	KEGG: hsa04310; PMID: 23209147
Astrocytes	Astrocytes	WNT3A	FZD3_LRP5	0	WNT3A - (FZD3+LRP5)	WNT	Secreted Signaling	KEGG: hsa04310; PMID: 23209147
Astrocytes	Astrocytes	WNT3A	FZD4_LRP5	0	WNT3A - (FZD4+LRP5)	WNT	Secreted Signaling	KEGG: hsa04310; PMID: 23209147
Astrocytes	Astrocytes	WNT3A	FZD5_LRP5	0	WNT3A - (FZD5+LRP5)	WNT	Secreted Signaling	KEGG: hsa04310; PMID: 23209147
Astrocytes	Astrocytes	WNT3A	FZD6_LRP5	0	WNT3A - (FZD6+LRP5)	WNT	Secreted Signaling	KEGG: hsa04310; PMID: 23209147
Astrocytes	Astrocytes	WNT3A	FZD7_LRP5	0	WNT3A - (FZD7+LRP5)	WNT	Secreted Signaling	KEGG: hsa04310; PMID: 23209147
Astrocytes	Astrocytes	WNT3A	FZD8_LRP5	0	WNT3A - (FZD8+LRP5)	WNT	Secreted Signaling	KEGG: hsa04310; PMID: 23209147
Astrocytes	Astrocytes	WNT3A	FZD9_LRP5	0	WNT3A - (FZD9+LRP5)	WNT	Secreted Signaling	KEGG: hsa04310; PMID: 23209147
Astrocytes	Astrocytes	WNT7A	FZD1_LRP5	0	WNT7A - (FZD1+LRP5)	WNT	Secreted Signaling	KEGG: hsa04310; PMID: 23209147
Astrocytes	Astrocytes	WNT7A	FZD10_LRP5	0	WNT7A - (FZD10+LRP5)	WNT	Secreted Signaling	KEGG: hsa04310; PMID: 23209147
Astrocytes	Astrocytes	WNT7A	FZD2_LRP5	0	WNT7A - (FZD2+LRP5)	WNT	Secreted Signaling	KEGG: hsa04310; PMID: 23209147
Astrocytes	Astrocytes	WNT7A	FZD3_LRP5	0	WNT7A - (FZD3+LRP5)	WNT	Secreted Signaling	KEGG: hsa04310; PMID: 23209147
Astrocytes	Astrocytes	WNT7A	FZD4_LRP5	0	WNT7A - (FZD4+LRP5)	WNT	Secreted Signaling	KEGG: hsa04310; PMID: 23209147
Astrocytes	Astrocytes	WNT7A	FZD5_LRP5	0	WNT7A - (FZD5+LRP5)	WNT	Secreted Signaling	KEGG: hsa04310; PMID: 23209147
Astrocytes	Astrocytes	WNT7A	FZD6_LRP5	0	WNT7A - (FZD6+LRP5)	WNT	Secreted Signaling	KEGG: hsa04310; PMID: 23209147
Astrocytes	Astrocytes	WNT7A	FZD7_LRP5	0	WNT7A - (FZD7+LRP5)	WNT	Secreted Signaling	KEGG: hsa04310; PMID: 23209147
Astrocytes	Astrocytes	WNT7A	FZD8_LRP5	0	WNT7A - (FZD8+LRP5)	WNT	Secreted Signaling	KEGG: hsa04310; PMID: 23209147
Astrocytes	Astrocytes	WNT7A	FZD9_LRP5	0	WNT7A - (FZD9+LRP5)	WNT	Secreted Signaling	KEGG: hsa04310; PMID: 23209147
Astrocytes	Astrocytes	WNT8A	FZD1_LRP5	0	WNT8A - (FZD1+LRP5)	WNT	Secreted Signaling	KEGG: hsa04310; PMID: 23209147
Astrocytes	Astrocytes	WNT8A	FZD10_LRP5	0	WNT8A - (FZD10+LRP5)	WNT	Secreted Signaling	KEGG: hsa04310; PMID: 23209147
Astrocytes	Astrocytes	WNT8A	FZD2_LRP5	0	WNT8A - (FZD2+LRP5)	WNT	Secreted Signaling	KEGG: hsa04310; PMID: 23209147
Astrocytes	Astrocytes	WNT8A	FZD3_LRP5	0	WNT8A - (FZD3+LRP5)	WNT	Secreted Signaling	KEGG: hsa04310; PMID: 23209147
Astrocytes	Astrocytes	WNT8A	FZD4_LRP5	0	WNT8A - (FZD4+LRP5)	WNT	Secreted Signaling	KEGG: hsa04310; PMID: 23209147
Astrocytes	Astrocytes	WNT8A	FZD5_LRP5	0	WNT8A - (FZD5+LRP5)	WNT	Secreted Signaling	KEGG: hsa04310; PMID: 23209147
Astrocytes	Astrocytes	WNT8A	FZD6_LRP5	0	WNT8A - (FZD6+LRP5)	WNT	Secreted Signaling	KEGG: hsa04310; PMID: 23209147
Astrocytes	Astrocytes	WNT8A	FZD7_LRP5	0	WNT8A - (FZD7+LRP5)	WNT	Secreted Signaling	KEGG: hsa04310; PMID: 23209147
Astrocytes	Astrocytes	WNT8A	FZD8_LRP5	0	WNT8A - (FZD8+LRP5)	WNT	Secreted Signaling	KEGG: hsa04310; PMID: 23209147
Astrocytes	Astrocytes	WNT8A	FZD9_LRP5	0	WNT8A - (FZD9+LRP5)	WNT	Secreted Signaling	KEGG: hsa04310; PMID: 23209147
Astrocytes	Astrocytes	WNT9A	FZD1_LRP5	0	WNT9A - (FZD1+LRP5)	WNT	Secreted Signaling	KEGG: hsa04310; PMID: 23209147
Astrocytes	Astrocytes	WNT9A	FZD10_LRP5	0	WNT9A - (FZD10+LRP5)	WNT	Secreted Signaling	KEGG: hsa04310; PMID: 23209147
Astrocytes	Astrocytes	WNT9A	FZD2_LRP5	0	WNT9A - (FZD2+LRP5)	WNT	Secreted Signaling	KEGG: hsa04310; PMID: 23209147
Astrocytes	Astrocytes	WNT9A	FZD3_LRP5	0	WNT9A - (FZD3+LRP5)	WNT	Secreted Signaling	KEGG: hsa04310; PMID: 23209147
Astrocytes	Astrocytes	WNT9A	FZD4_LRP5	0	WNT9A - (FZD4+LRP5)	WNT	Secreted Signaling	KEGG: hsa04310; PMID: 23209147
Astrocytes	Astrocytes	WNT9A	FZD5_LRP5	0	WNT9A - (FZD5+LRP5)	WNT	Secreted Signaling	KEGG: hsa04310; PMID: 23209147
Astrocytes	Astrocytes	WNT9A	FZD6_LRP5	0	WNT9A - (FZD6+LRP5)	WNT	Secreted Signaling	KEGG: hsa04310; PMID: 23209147
Astrocytes	Astrocytes	WNT9A	FZD7_LRP5	0	WNT9A - (FZD7+LRP5)	WNT	Secreted Signaling	KEGG: hsa04310; PMID: 23209147
Astrocytes	Astrocytes	WNT9A	FZD8_LRP5	0	WNT9A - (FZD8+LRP5)	WNT	Secreted Signaling	KEGG: hsa04310; PMID: 23209147
Astrocytes	Astrocytes	WNT9A	FZD9_LRP5	0	WNT9A - (FZD9+LRP5)	WNT	Secreted Signaling	KEGG: hsa04310; PMID: 23209147
Astrocytes	Astrocytes	WNT9B	FZD1_LRP5	0	WNT9B - (FZD1+LRP5)	WNT	Secreted Signaling	KEGG: hsa04310; PMID: 23209147
Astrocytes	Astrocytes	WNT9B	FZD10_LRP5	0	WNT9B - (FZD10+LRP5)	WNT	Secreted Signaling	KEGG: hsa04310; PMID: 23209147
Astrocytes	Astrocytes	WNT9B	FZD2_LRP5	0	WNT9B - (FZD2+LRP5)	WNT	Secreted Signaling	KEGG: hsa04310; PMID: 23209147
Astrocytes	Astrocytes	WNT9B	FZD3_LRP5	0	WNT9B - (FZD3+LRP5)	WNT	Secreted Signaling	KEGG: hsa04310; PMID: 23209147
Astrocytes	Astrocytes	WNT9B	FZD4_LRP5	0	WNT9B - (FZD4+LRP5)	WNT	Secreted Signaling	KEGG: hsa04310; PMID: 23209147
Astrocytes	Astrocytes	WNT9B	FZD5_LRP5	0	WNT9B - (FZD5+LRP5)	WNT	Secreted Signaling	KEGG: hsa04310; PMID: 23209147
Astrocytes	Astrocytes	WNT9B	FZD6_LRP5	0	WNT9B - (FZD6+LRP5)	WNT	Secreted Signaling	KEGG: hsa04310; PMID: 23209147
Astrocytes	Astrocytes	WNT9B	FZD7_LRP5	0	WNT9B - (FZD7+LRP5)	WNT	Secreted Signaling	KEGG: hsa04310; PMID: 23209147
Astrocytes	Astrocytes	WNT9B	FZD8_LRP5	0	WNT9B - (FZD8+LRP5)	WNT	Secreted Signaling	KEGG: hsa04310; PMID: 23209147
Astrocytes	Astrocytes	WNT9B	FZD9_LRP5	0	WNT9B - (FZD9+LRP5)	WNT	Secreted Signaling	KEGG: hsa04310; PMID: 23209147
Astrocytes	Astrocytes	WNT2	FZD1_LRP6	0	WNT2 - (FZD1+LRP6)	WNT	Secreted Signaling	KEGG: hsa04310; PMID: 23209147
Astrocytes	Astrocytes	WNT2	FZD2_LRP6	0	WNT2 - (FZD2+LRP6)	WNT	Secreted Signaling	KEGG: hsa04310; PMID: 23209147
Astrocytes	Astrocytes	WNT2	FZD3_LRP6	0	WNT2 - (FZD3+LRP6)	WNT	Secreted Signaling	KEGG: hsa04310; PMID: 23209147
Astrocytes	Astrocytes	WNT2	FZD6_LRP6	0	WNT2 - (FZD6+LRP6)	WNT	Secreted Signaling	KEGG: hsa04310; PMID: 23209147
Astrocytes	Astrocytes	WNT2B	FZD1_LRP6	0	WNT2B - (FZD1+LRP6)	WNT	Secreted Signaling	KEGG: hsa04310; PMID: 23209147
Astrocytes	Astrocytes	WNT2B	FZD2_LRP6	0	WNT2B - (FZD2+LRP6)	WNT	Secreted Signaling	KEGG: hsa04310; PMID: 23209147
Astrocytes	Astrocytes	WNT2B	FZD3_LRP6	0	WNT2B - (FZD3+LRP6)	WNT	Secreted Signaling	KEGG: hsa04310; PMID: 23209147
Astrocytes	Astrocytes	WNT2B	FZD4_LRP6	0	WNT2B - (FZD4+LRP6)	WNT	Secreted Signaling	KEGG: hsa04310; PMID: 23209147
Astrocytes	Astrocytes	WNT2B	FZD5_LRP6	0	WNT2B - (FZD5+LRP6)	WNT	Secreted Signaling	KEGG: hsa04310; PMID: 23209147
Astrocytes	Astrocytes	WNT2B	FZD6_LRP6	0	WNT2B - (FZD6+LRP6)	WNT	Secreted Signaling	KEGG: hsa04310; PMID: 23209147
Astrocytes	Astrocytes	WNT2B	FZD7_LRP6	0	WNT2B - (FZD7+LRP6)	WNT	Secreted Signaling	KEGG: hsa04310; PMID: 23209147
Astrocytes	Astrocytes	WNT2B	FZD8_LRP6	0	WNT2B - (FZD8+LRP6)	WNT	Secreted Signaling	KEGG: hsa04310; PMID: 23209147
Astrocytes	Astrocytes	WNT3	FZD1_LRP6	0	WNT3 - (FZD1+LRP6)	WNT	Secreted Signaling	KEGG: hsa04310; PMID: 23209147
Astrocytes	Astrocytes	WNT3	FZD10_LRP6	0	WNT3 - (FZD10+LRP6)	WNT	Secreted Signaling	KEGG: hsa04310; PMID: 23209147
Astrocytes	Astrocytes	WNT3	FZD2_LRP6	0	WNT3 - (FZD2+LRP6)	WNT	Secreted Signaling	KEGG: hsa04310; PMID: 23209147
Astrocytes	Astrocytes	WNT3	FZD3_LRP6	0	WNT3 - (FZD3+LRP6)	WNT	Secreted Signaling	KEGG: hsa04310; PMID: 23209147
Astrocytes	Astrocytes	WNT3	FZD4_LRP6	0	WNT3 - (FZD4+LRP6)	WNT	Secreted Signaling	KEGG: hsa04310; PMID: 23209147
Astrocytes	Astrocytes	WNT3	FZD5_LRP6	0	WNT3 - (FZD5+LRP6)	WNT	Secreted Signaling	KEGG: hsa04310; PMID: 23209147
Astrocytes	Astrocytes	WNT3	FZD6_LRP6	0	WNT3 - (FZD6+LRP6)	WNT	Secreted Signaling	KEGG: hsa04310; PMID: 23209147
Astrocytes	Astrocytes	WNT3	FZD7_LRP6	0	WNT3 - (FZD7+LRP6)	WNT	Secreted Signaling	KEGG: hsa04310; PMID: 23209147
Astrocytes	Astrocytes	WNT3	FZD8_LRP6	0	WNT3 - (FZD8+LRP6)	WNT	Secreted Signaling	KEGG: hsa04310; PMID: 23209147
Astrocytes	Astrocytes	WNT3	FZD9_LRP6	0	WNT3 - (FZD9+LRP6)	WNT	Secreted Signaling	KEGG: hsa04310; PMID: 23209147
Astrocytes	Astrocytes	WNT3A	FZD1_LRP6	0	WNT3A - (FZD1+LRP6)	WNT	Secreted Signaling	KEGG: hsa04310; PMID: 23209147
Astrocytes	Astrocytes	WNT3A	FZD10_LRP6	0	WNT3A - (FZD10+LRP6)	WNT	Secreted Signaling	KEGG: hsa04310; PMID: 23209147
Astrocytes	Astrocytes	WNT3A	FZD2_LRP6	0	WNT3A - (FZD2+LRP6)	WNT	Secreted Signaling	KEGG: hsa04310; PMID: 23209147
Astrocytes	Astrocytes	WNT3A	FZD3_LRP6	0	WNT3A - (FZD3+LRP6)	WNT	Secreted Signaling	KEGG: hsa04310; PMID: 23209147
Astrocytes	Astrocytes	WNT3A	FZD4_LRP6	0	WNT3A - (FZD4+LRP6)	WNT	Secreted Signaling	KEGG: hsa04310; PMID: 23209147
Astrocytes	Astrocytes	WNT3A	FZD5_LRP6	0	WNT3A - (FZD5+LRP6)	WNT	Secreted Signaling	KEGG: hsa04310; PMID: 23209147
Astrocytes	Astrocytes	WNT3A	FZD6_LRP6	0	WNT3A - (FZD6+LRP6)	WNT	Secreted Signaling	KEGG: hsa04310; PMID: 23209147
Astrocytes	Astrocytes	WNT3A	FZD7_LRP6	0	WNT3A - (FZD7+LRP6)	WNT	Secreted Signaling	KEGG: hsa04310; PMID: 23209147
Astrocytes	Astrocytes	WNT3A	FZD8_LRP6	0	WNT3A - (FZD8+LRP6)	WNT	Secreted Signaling	KEGG: hsa04310; PMID: 23209147
Astrocytes	Astrocytes	WNT3A	FZD9_LRP6	0	WNT3A - (FZD9+LRP6)	WNT	Secreted Signaling	KEGG: hsa04310; PMID: 23209147
Astrocytes	Astrocytes	WNT7A	FZD1_LRP6	0	WNT7A - (FZD1+LRP6)	WNT	Secreted Signaling	KEGG: hsa04310; PMID: 23209147
Astrocytes	Astrocytes	WNT7A	FZD10_LRP6	0	WNT7A - (FZD10+LRP6)	WNT	Secreted Signaling	KEGG: hsa04310; PMID: 23209147
Astrocytes	Astrocytes	WNT7A	FZD2_LRP6	0	WNT7A - (FZD2+LRP6)	WNT	Secreted Signaling	KEGG: hsa04310; PMID: 23209147
Astrocytes	Astrocytes	WNT7A	FZD3_LRP6	0	WNT7A - (FZD3+LRP6)	WNT	Secreted Signaling	KEGG: hsa04310; PMID: 23209147
Astrocytes	Astrocytes	WNT7A	FZD5_LRP6	0	WNT7A - (FZD5+LRP6)	WNT	Secreted Signaling	KEGG: hsa04310; PMID: 23209147
Astrocytes	Astrocytes	WNT7A	FZD6_LRP6	0	WNT7A - (FZD6+LRP6)	WNT	Secreted Signaling	KEGG: hsa04310; PMID: 23209147
Astrocytes	Astrocytes	WNT7A	FZD7_LRP6	0	WNT7A - (FZD7+LRP6)	WNT	Secreted Signaling	KEGG: hsa04310; PMID: 23209147
Astrocytes	Astrocytes	WNT7A	FZD8_LRP6	0	WNT7A - (FZD8+LRP6)	WNT	Secreted Signaling	KEGG: hsa04310; PMID: 23209147
Astrocytes	Astrocytes	WNT7A	FZD9_LRP6	0	WNT7A - (FZD9+LRP6)	WNT	Secreted Signaling	KEGG: hsa04310; PMID: 23209147
Astrocytes	Astrocytes	WNT8A	FZD1_LRP6	0	WNT8A - (FZD1+LRP6)	WNT	Secreted Signaling	KEGG: hsa04310; PMID: 23209147
Astrocytes	Astrocytes	WNT8A	FZD10_LRP6	0	WNT8A - (FZD10+LRP6)	WNT	Secreted Signaling	KEGG: hsa04310; PMID: 23209147
Astrocytes	Astrocytes	WNT8A	FZD2_LRP6	0	WNT8A - (FZD2+LRP6)	WNT	Secreted Signaling	KEGG: hsa04310; PMID: 23209147
Astrocytes	Astrocytes	WNT8A	FZD3_LRP6	0	WNT8A - (FZD3+LRP6)	WNT	Secreted Signaling	KEGG: hsa04310; PMID: 23209147
Astrocytes	Astrocytes	WNT8A	FZD4_LRP6	0	WNT8A - (FZD4+LRP6)	WNT	Secreted Signaling	KEGG: hsa04310; PMID: 23209147
Astrocytes	Astrocytes	WNT8A	FZD5_LRP6	0	WNT8A - (FZD5+LRP6)	WNT	Secreted Signaling	KEGG: hsa04310; PMID: 23209147
Astrocytes	Astrocytes	WNT8A	FZD6_LRP6	0	WNT8A - (FZD6+LRP6)	WNT	Secreted Signaling	KEGG: hsa04310; PMID: 23209147
Astrocytes	Astrocytes	WNT8A	FZD7_LRP6	0	WNT8A - (FZD7+LRP6)	WNT	Secreted Signaling	KEGG: hsa04310; PMID: 23209147
Astrocytes	Astrocytes	WNT8A	FZD8_LRP6	0	WNT8A - (FZD8+LRP6)	WNT	Secreted Signaling	KEGG: hsa04310; PMID: 23209147
Astrocytes	Astrocytes	WNT8A	FZD9_LRP6	0	WNT8A - (FZD9+LRP6)	WNT	Secreted Signaling	KEGG: hsa04310; PMID: 23209147
Astrocytes	Astrocytes	WNT9A	FZD1_LRP6	0	WNT9A - (FZD1+LRP6)	WNT	Secreted Signaling	KEGG: hsa04310; PMID: 23209147
Astrocytes	Astrocytes	WNT9A	FZD10_LRP6	0	WNT9A - (FZD10+LRP6)	WNT	Secreted Signaling	KEGG: hsa04310; PMID: 23209147
Astrocytes	Astrocytes	WNT9A	FZD2_LRP6	0	WNT9A - (FZD2+LRP6)	WNT	Secreted Signaling	KEGG: hsa04310; PMID: 23209147
Astrocytes	Astrocytes	WNT9A	FZD3_LRP6	0	WNT9A - (FZD3+LRP6)	WNT	Secreted Signaling	KEGG: hsa04310; PMID: 23209147
Astrocytes	Astrocytes	WNT9A	FZD4_LRP6	0	WNT9A - (FZD4+LRP6)	WNT	Secreted Signaling	KEGG: hsa04310; PMID: 23209147
Astrocytes	Astrocytes	WNT9A	FZD5_LRP6	0	WNT9A - (FZD5+LRP6)	WNT	Secreted Signaling	KEGG: hsa04310; PMID: 23209147
Astrocytes	Astrocytes	WNT9A	FZD6_LRP6	0	WNT9A - (FZD6+LRP6)	WNT	Secreted Signaling	KEGG: hsa04310; PMID: 23209147
Astrocytes	Astrocytes	WNT9A	FZD7_LRP6	0	WNT9A - (FZD7+LRP6)	WNT	Secreted Signaling	KEGG: hsa04310; PMID: 23209147
Astrocytes	Astrocytes	WNT9A	FZD8_LRP6	0	WNT9A - (FZD8+LRP6)	WNT	Secreted Signaling	KEGG: hsa04310; PMID: 23209147
Astrocytes	Astrocytes	WNT9A	FZD9_LRP6	0	WNT9A - (FZD9+LRP6)	WNT	Secreted Signaling	KEGG: hsa04310; PMID: 23209147
Astrocytes	Astrocytes	WNT9B	FZD1_LRP6	0	WNT9B - (FZD1+LRP6)	WNT	Secreted Signaling	KEGG: hsa04310; PMID: 23209147
Astrocytes	Astrocytes	WNT9B	FZD10_LRP6	0	WNT9B - (FZD10+LRP6)	WNT	Secreted Signaling	KEGG: hsa04310; PMID: 23209147
Astrocytes	Astrocytes	WNT9B	FZD2_LRP6	0	WNT9B - (FZD2+LRP6)	WNT	Secreted Signaling	KEGG: hsa04310; PMID: 23209147
Astrocytes	Astrocytes	WNT9B	FZD3_LRP6	0	WNT9B - (FZD3+LRP6)	WNT	Secreted Signaling	KEGG: hsa04310; PMID: 23209147
Astrocytes	Astrocytes	WNT9B	FZD4_LRP6	0	WNT9B - (FZD4+LRP6)	WNT	Secreted Signaling	KEGG: hsa04310; PMID: 23209147
Astrocytes	Astrocytes	WNT9B	FZD5_LRP6	0	WNT9B - (FZD5+LRP6)	WNT	Secreted Signaling	KEGG: hsa04310; PMID: 23209147
Astrocytes	Astrocytes	WNT9B	FZD6_LRP6	0	WNT9B - (FZD6+LRP6)	WNT	Secreted Signaling	KEGG: hsa04310; PMID: 23209147
Astrocytes	Astrocytes	WNT9B	FZD7_LRP6	0	WNT9B - (FZD7+LRP6)	WNT	Secreted Signaling	KEGG: hsa04310; PMID: 23209147
Astrocytes	Astrocytes	WNT9B	FZD8_LRP6	0	WNT9B - (FZD8+LRP6)	WNT	Secreted Signaling	KEGG: hsa04310; PMID: 23209147
Astrocytes	Astrocytes	WNT9B	FZD9_LRP6	0	WNT9B - (FZD9+LRP6)	WNT	Secreted Signaling	KEGG: hsa04310; PMID: 23209147
Astrocytes	Astrocytes	WNT2	FZD9_LRP5	0.01	WNT2 - (FZD9+LRP5)	WNT	Secreted Signaling	KEGG: hsa04310; PMID: 23209147
Astrocytes	Astrocytes	WNT2B	FZD10_LRP5	0.01	WNT2B - (FZD10+LRP5)	WNT	Secreted Signaling	KEGG: hsa04310; PMID: 23209147
Astrocytes	Astrocytes	WNT2	FZD7_LRP6	0.01	WNT2 - (FZD7+LRP6)	WNT	Secreted Signaling	KEGG: hsa04310; PMID: 23209147
Astrocytes	Astrocytes	WNT2	FZD8_LRP6	0.01	WNT2 - (FZD8+LRP6)	WNT	Secreted Signaling	KEGG: hsa04310; PMID: 23209147
Astrocytes	Astrocytes	WNT2	FZD9_LRP6	0.01	WNT2 - (FZD9+LRP6)	WNT	Secreted Signaling	KEGG: hsa04310; PMID: 23209147
Astrocytes	Astrocytes	WNT2B	FZD10_LRP6	0.01	WNT2B - (FZD10+LRP6)	WNT	Secreted Signaling	KEGG: hsa04310; PMID: 23209147
Astrocytes	Astrocytes	WNT2B	FZD9_LRP6	0.01	WNT2B - (FZD9+LRP6)	WNT	Secreted Signaling	KEGG: hsa04310; PMID: 23209147
Astrocytes	Astrocytes	WNT7A	FZD4_LRP6	0.01	WNT7A - (FZD4+LRP6)	WNT	Secreted Signaling	KEGG: hsa04310; PMID: 23209147
Astrocytes	Astrocytes	WNT2	FZD10_LRP5	0.02	WNT2 - (FZD10+LRP5)	WNT	Secreted Signaling	KEGG: hsa04310; PMID: 23209147
Astrocytes	Astrocytes	WNT10B	FZD2_LRP6	0.02	WNT10B - (FZD2+LRP6)	WNT	Secreted Signaling	KEGG: hsa04310; PMID: 23209147
Astrocytes	Astrocytes	WNT2	FZD10_LRP6	0.02	WNT2 - (FZD10+LRP6)	WNT	Secreted Signaling	KEGG: hsa04310; PMID: 23209147
Astrocytes	Astrocytes	WNT2	FZD5_LRP6	0.02	WNT2 - (FZD5+LRP6)	WNT	Secreted Signaling	KEGG: hsa04310; PMID: 23209147
Astrocytes	Astrocytes	WNT10B	FZD3_LRP5	0.03	WNT10B - (FZD3+LRP5)	WNT	Secreted Signaling	KEGG: hsa04310; PMID: 23209147
Astrocytes	Astrocytes	WNT10B	FZD7_LRP5	0.03	WNT10B - (FZD7+LRP5)	WNT	Secreted Signaling	KEGG: hsa04310; PMID: 23209147
Astrocytes	Astrocytes	WNT10B	FZD8_LRP5	0.03	WNT10B - (FZD8+LRP5)	WNT	Secreted Signaling	KEGG: hsa04310; PMID: 23209147
Astrocytes	Astrocytes	WNT10B	FZD9_LRP5	0.03	WNT10B - (FZD9+LRP5)	WNT	Secreted Signaling	KEGG: hsa04310; PMID: 23209147
Astrocytes	Astrocytes	WNT2	FZD4_LRP5	0.03	WNT2 - (FZD4+LRP5)	WNT	Secreted Signaling	KEGG: hsa04310; PMID: 23209147
Astrocytes	Astrocytes	WNT10B	FZD6_LRP5	0.04	WNT10B - (FZD6+LRP5)	WNT	Secreted Signaling	KEGG: hsa04310; PMID: 23209147
Astrocytes	Astrocytes	WNT10B	FZD9_LRP6	0.04	WNT10B - (FZD9+LRP6)	WNT	Secreted Signaling	KEGG: hsa04310; PMID: 23209147
Astrocytes	Astrocytes	WNT2	FZD4_LRP6	0.04	WNT2 - (FZD4+LRP6)	WNT	Secreted Signaling	KEGG: hsa04310; PMID: 23209147
Astrocytes	Endothelial	INHBC	ACVR1C_ACVR2A	0.01	INHBC - (ACVR1C+ACVR2A)	ACTIVIN	Secreted Signaling	KEGG: hsa04358
Astrocytes	Endothelial	INHBB	ACVR1C_ACVR2A	0.04	INHBB - (ACVR1C+ACVR2A)	ACTIVIN	Secreted Signaling	KEGG: hsa04354
Astrocytes	Endothelial	INHBC	ACVR1B_ACVR2A	0.04	INHBC - (ACVR1B+ACVR2A)	ACTIVIN	Secreted Signaling	KEGG: hsa04356
Astrocytes	Endothelial	Activin AB	ACVR1C_ACVR2A	0.04	INHBABB - (ACVR1C+ACVR2A)	ACTIVIN	Secreted Signaling	PMID: 2457849; PMID: 22991378
Astrocytes	Endothelial	ADGRE5	CD55	0	ADGRE5 - CD55	ADGRE5	Cell-Cell Contact	PMID: 11297558
Astrocytes	Endothelial	AGRN	DAG1	0.01	AGRN - DAG1	AGRN	ECM-Receptor	KEGG: hsa04512
Astrocytes	Endothelial	ANGPT1	TEK	0	ANGPT1 - TEK	ANGPT	Secreted Signaling	PMID: 20651738
Astrocytes	Endothelial	ANGPT2	TEK	0	ANGPT2 - TEK	ANGPT	Secreted Signaling	PMID: 20651738
Astrocytes	Endothelial	ANGPT2	ITGA5_ITGB1	0	ANGPT2 - (ITGA5+ITGB1)	ANGPT	Secreted Signaling	PMID: 20651738; PMID: 25635707
Astrocytes	Endothelial	ANGPTL1	ITGA1_ITGB1	0	ANGPTL1 - (ITGA1+ITGB1)	ANGPTL	Secreted Signaling	PMID: 24478758
Astrocytes	Endothelial	ANGPTL2	ITGA5_ITGB1	0	ANGPTL2 - (ITGA5+ITGB1)	ANGPTL	Secreted Signaling	PMID: 24478758
Astrocytes	Endothelial	ANGPTL2	TLR4	0	ANGPTL2 - TLR4	ANGPTL	Secreted Signaling	PMID: 24478758
Astrocytes	Endothelial	ANGPTL4	ITGA5_ITGB1	0	ANGPTL4 - (ITGA5+ITGB1)	ANGPTL	Secreted Signaling	PMID: 30049845
Astrocytes	Endothelial	ANGPTL4	CDH5	0	ANGPTL4 - CDH5	ANGPTL	Secreted Signaling	PMID: 30049845
Astrocytes	Endothelial	ANGPTL1	LILRB3	0.02	ANGPTL1 - PIRB	ANGPTL	Secreted Signaling	PMID: 24478758
Astrocytes	Endothelial	APLN	APLNR	0.03	APLN - APLNR	APELIN	Secreted Signaling	KEGG: hsa04371
Astrocytes	Endothelial	APP	CD74	0	APP - CD74	APP	Cell-Cell Contact	PMID: 19849849
Astrocytes	Endothelial	BMP2	BMPR1A_ACVR2A	0	BMP2 - (BMPR1A+ACVR2A)	BMP	Secreted Signaling	KEGG: hsa04350; PMID:26893264
Astrocytes	Endothelial	BMP2	BMPR1A_BMPR2	0	BMP2 - (BMPR1A+BMPR2)	BMP	Secreted Signaling	KEGG: hsa04350; PMID:26893264
Astrocytes	Endothelial	BMP2	BMPR1B_BMPR2	0	BMP2 - (BMPR1B+BMPR2)	BMP	Secreted Signaling	KEGG: hsa04350; PMID:26893264
Astrocytes	Endothelial	BMP4	BMPR1A_BMPR2	0	BMP4 - (BMPR1A+BMPR2)	BMP	Secreted Signaling	KEGG: hsa04350; PMID:26893264
Astrocytes	Endothelial	GDF5	BMPR1A_ACVR2A	0	GDF5 - (BMPR1A+ACVR2A)	BMP	Secreted Signaling	KEGG: hsa04350; PMID:26893264
Astrocytes	Endothelial	GDF5	BMPR1A_BMPR2	0	GDF5 - (BMPR1A+BMPR2)	BMP	Secreted Signaling	KEGG: hsa04350; PMID:26893264
Astrocytes	Endothelial	GDF5	BMPR1B_BMPR2	0	GDF5 - (BMPR1B+BMPR2)	BMP	Secreted Signaling	KEGG: hsa04350; PMID:26893264
Astrocytes	Endothelial	BMP5	ACVR1_ACVR2A	0	BMP5 - (ACVR1+ACVR2A)	BMP	Secreted Signaling	KEGG: hsa04350; PMID:26893264
Astrocytes	Endothelial	BMP5	ACVR1_BMPR2	0	BMP5 - (ACVR1+BMPR2)	BMP	Secreted Signaling	KEGG: hsa04350; PMID:26893264
Astrocytes	Endothelial	BMP5	BMPR1A_ACVR2A	0	BMP5 - (BMPR1A+ACVR2A)	BMP	Secreted Signaling	KEGG: hsa04350; PMID:26893264
Astrocytes	Endothelial	BMP5	BMPR1A_BMPR2	0	BMP5 - (BMPR1A+BMPR2)	BMP	Secreted Signaling	KEGG: hsa04350; PMID:26893264
Astrocytes	Endothelial	BMP5	BMPR1B_ACVR2A	0	BMP5 - (BMPR1B+ACVR2A)	BMP	Secreted Signaling	KEGG: hsa04350; PMID:26893264
Astrocytes	Endothelial	BMP5	BMPR1B_BMPR2	0	BMP5 - (BMPR1B+BMPR2)	BMP	Secreted Signaling	KEGG: hsa04350; PMID:26893264
Astrocytes	Endothelial	BMP6	ACVR1_ACVR2A	0	BMP6 - (ACVR1+ACVR2A)	BMP	Secreted Signaling	KEGG: hsa04350; PMID:26893264
Astrocytes	Endothelial	BMP6	ACVR1_BMPR2	0	BMP6 - (ACVR1+BMPR2)	BMP	Secreted Signaling	KEGG: hsa04350; PMID:26893264
Astrocytes	Endothelial	BMP6	BMPR1A_BMPR2	0	BMP6 - (BMPR1A+BMPR2)	BMP	Secreted Signaling	KEGG: hsa04350; PMID:26893264
Astrocytes	Endothelial	BMP6	BMPR1B_BMPR2	0	BMP6 - (BMPR1B+BMPR2)	BMP	Secreted Signaling	KEGG: hsa04350; PMID:26893264
Astrocytes	Endothelial	BMP7	ACVR1_ACVR2A	0	BMP7 - (ACVR1+ACVR2A)	BMP	Secreted Signaling	KEGG: hsa04350; PMID:26893264
Astrocytes	Endothelial	BMP7	ACVR1_BMPR2	0	BMP7 - (ACVR1+BMPR2)	BMP	Secreted Signaling	KEGG: hsa04350; PMID:26893264
Astrocytes	Endothelial	BMP7	BMPR1A_ACVR2A	0	BMP7 - (BMPR1A+ACVR2A)	BMP	Secreted Signaling	KEGG: hsa04350; PMID:26893264
Astrocytes	Endothelial	BMP7	BMPR1A_BMPR2	0	BMP7 - (BMPR1A+BMPR2)	BMP	Secreted Signaling	KEGG: hsa04350; PMID:26893264
Astrocytes	Endothelial	BMP7	BMPR1B_ACVR2A	0	BMP7 - (BMPR1B+ACVR2A)	BMP	Secreted Signaling	KEGG: hsa04350; PMID:26893264
Astrocytes	Endothelial	BMP7	BMPR1B_BMPR2	0	BMP7 - (BMPR1B+BMPR2)	BMP	Secreted Signaling	KEGG: hsa04350; PMID:26893264
Astrocytes	Endothelial	BMP8A	ACVR1_ACVR2A	0	BMP8A - (ACVR1+ACVR2A)	BMP	Secreted Signaling	KEGG: hsa04350; PMID:26893264
Astrocytes	Endothelial	BMP8A	ACVR1_BMPR2	0	BMP8A - (ACVR1+BMPR2)	BMP	Secreted Signaling	KEGG: hsa04350; PMID:26893264
Astrocytes	Endothelial	BMP8A	BMPR1A_ACVR2A	0	BMP8A - (BMPR1A+ACVR2A)	BMP	Secreted Signaling	KEGG: hsa04350; PMID:26893264
Astrocytes	Endothelial	BMP8A	BMPR1A_BMPR2	0	BMP8A - (BMPR1A+BMPR2)	BMP	Secreted Signaling	KEGG: hsa04350; PMID:26893264
Astrocytes	Endothelial	BMP8A	BMPR1B_BMPR2	0	BMP8A - (BMPR1B+BMPR2)	BMP	Secreted Signaling	KEGG: hsa04350; PMID:26893264
Astrocytes	Endothelial	BMP2	BMPR1B_ACVR2A	0.01	BMP2 - (BMPR1B+ACVR2A)	BMP	Secreted Signaling	KEGG: hsa04350; PMID:26893264
Astrocytes	Endothelial	BMP4	BMPR1B_BMPR2	0.01	BMP4 - (BMPR1B+BMPR2)	BMP	Secreted Signaling	KEGG: hsa04350; PMID:26893264
Astrocytes	Endothelial	GDF5	BMPR1B_ACVR2A	0.01	GDF5 - (BMPR1B+ACVR2A)	BMP	Secreted Signaling	KEGG: hsa04350; PMID:26893264
Astrocytes	Endothelial	BMP5	ACVR1_ACVR2B	0.01	BMP5 - (ACVR1+ACVR2B)	BMP	Secreted Signaling	KEGG: hsa04350; PMID:26893264
Astrocytes	Endothelial	BMP8A	BMPR1B_ACVR2A	0.02	BMP8A - (BMPR1B+ACVR2A)	BMP	Secreted Signaling	KEGG: hsa04350; PMID:26893264
Astrocytes	Endothelial	BMP6	BMPR1A_ACVR2A	0.03	BMP6 - (BMPR1A+ACVR2A)	BMP	Secreted Signaling	KEGG: hsa04350; PMID:26893264
Astrocytes	Endothelial	KNG1	BDKRB2	0	KNG1 - BDKRB2	BRADYKININ	Secreted Signaling	KEGG: hsa04080
Astrocytes	Endothelial	BTLA	TNFRSF14	0.01	BTLA - TNFRSF14	BTLA	Secreted Signaling	PMID: 21941365
Astrocytes	Endothelial	CADM3	CADM3	0	CADM3 - CADM3	CADM	Cell-Cell Contact	KEGG: hsa04514
Astrocytes	Endothelial	CADM1	CADM1	0.01	CADM1 - CADM1	CADM	Cell-Cell Contact	PMID: 24503895
Astrocytes	Endothelial	ADM	CALCRL	0	ADM - CALCRL	CALCR	Secreted Signaling	KEGG: hsa04080
Astrocytes	Endothelial	CALCB	CALCRL	0	CALCB - CALCRL	CALCR	Secreted Signaling	KEGG: hsa04080
Astrocytes	Endothelial	IAPP	CALCRL	0	IAPP - CALCRL	CALCR	Secreted Signaling	KEGG: hsa04080
Astrocytes	Endothelial	CD226	NECTIN2	0	CD226 - NECTIN2	CD226	Cell-Cell Contact	PMID: 24440149
Astrocytes	Endothelial	CD226	PVR	0	CD226 - PVR	CD226	Cell-Cell Contact	PMID: 24440149
Astrocytes	Endothelial	FCER2	CR2	0.04	FCER2A - CR2	CD23	Cell-Cell Contact	PMID: 16785534
Astrocytes	Endothelial	TNFSF8	TNFRSF8	0.04	TNFSF8 - TNFRSF8	CD30	Secreted Signaling	KEGG: hsa04060
Astrocytes	Endothelial	PTPRC	MRC1	0	PTPRC - MRC1	CD45	Cell-Cell Contact	PMID: 27601670; PMID: 10575006
Astrocytes	Endothelial	CD46	JAG1	0	CD46 - JAG1	CD46	Cell-Cell Contact	PMID: 23086448
Astrocytes	Endothelial	CD96	PVR	0	CD96 - PVR	CD96	Cell-Cell Contact	PMID: 15034010
Astrocytes	Endothelial	CD99	CD99	0	CD99 - CD99	CD99	Cell-Cell Contact	KEGG: hsa04514
Astrocytes	Endothelial	CD99	PILRA	0.03	CD99 - PILRA	CD99	Cell-Cell Contact	PMID: 18234675
Astrocytes	Endothelial	CDH4	CDH4	0	CDH4 - CDH4	CDH	Cell-Cell Contact	KEGG: hsa04514
Astrocytes	Endothelial	CDH2	CDH2	0	CDH2 - CDH2	CDH	Cell-Cell Contact	KEGG: hsa04514
Astrocytes	Endothelial	CDH15	CDH15	0.03	CDH15 - CDH15	CDH	Cell-Cell Contact	KEGG: hsa04514
Astrocytes	Endothelial	CDH1	ITGA2_ITGB1	0	CDH1 - (ITGA1+ITGB1)	CDH1	Cell-Cell Contact	PMID: 12392763
Astrocytes	Endothelial	CDH1	ITGAE_ITGB7	0	CDH1 - (ITGAE+ITGB7)	CDH1	Cell-Cell Contact	PMID: 9425167
Astrocytes	Endothelial	CDH5	CDH5	0	CDH5 - CDH5	CDH5	Cell-Cell Contact	KEGG: hsa04514
Astrocytes	Endothelial	RARRES2	GPR1	0.01	RARRES2 - GPR1	CHEMERIN	Secreted Signaling	PMID: 24671882
Astrocytes	Endothelial	CLEC2D	KLRB1	0.01	CLEC2D - KLRB1	CLEC	Cell-Cell Contact	PMID: 24223577
Astrocytes	Endothelial	CLEC2L	KLRB1	0.01	CLEC2L - KLRB1	CLEC	Cell-Cell Contact	PMID: 24223577
Astrocytes	Endothelial	CD69	KLRB1	0.02	CLEC2C - KLRB1	CLEC	Cell-Cell Contact	PMID: 24223577
Astrocytes	Endothelial	CLEC2B	KLRB1	0.03	CLEC2B - KLRB1	CLEC	Cell-Cell Contact	PMID: 24223577
Astrocytes	Endothelial	CNTN2	CNTN2_CNTNAP2	0	CNTN2 - (CNTN2+CNTNAP2)	CNTN	Cell-Cell Contact	KEGG: hsa04514
Astrocytes	Endothelial	CNTN2	CNTN2	0	CNTN2 - CNTN2	CNTN	Cell-Cell Contact	KEGG: hsa04514
Astrocytes	Endothelial	CNTN1	NRCAM	0	CNTN1 - NRCAM	CNTN	Cell-Cell Contact	KEGG: hsa04514
Astrocytes	Endothelial	COL1A1	ITGA1_ITGB1	0	COL1A1 - (ITGA1+ITGB1)	COLLAGEN	ECM-Receptor	KEGG: hsa04512
Astrocytes	Endothelial	COL1A2	ITGA1_ITGB1	0	COL1A2 - (ITGA1+ITGB1)	COLLAGEN	ECM-Receptor	KEGG: hsa04512
Astrocytes	Endothelial	COL4A1	ITGA1_ITGB1	0	COL4A1 - (ITGA1+ITGB1)	COLLAGEN	ECM-Receptor	KEGG: hsa04512
Astrocytes	Endothelial	COL4A2	ITGA1_ITGB1	0	COL4A2 - (ITGA1+ITGB1)	COLLAGEN	ECM-Receptor	KEGG: hsa04512
Astrocytes	Endothelial	COL4A3	ITGA1_ITGB1	0	COL4A3 - (ITGA1+ITGB1)	COLLAGEN	ECM-Receptor	KEGG: hsa04512
Astrocytes	Endothelial	COL4A4	ITGA1_ITGB1	0	COL4A4 - (ITGA1+ITGB1)	COLLAGEN	ECM-Receptor	KEGG: hsa04512
Astrocytes	Endothelial	COL4A5	ITGA1_ITGB1	0	COL4A5 - (ITGA1+ITGB1)	COLLAGEN	ECM-Receptor	KEGG: hsa04512
Astrocytes	Endothelial	COL4A6	ITGA1_ITGB1	0	COL4A6 - (ITGA1+ITGB1)	COLLAGEN	ECM-Receptor	KEGG: hsa04512
Astrocytes	Endothelial	COL6A1	ITGA1_ITGB1	0	COL6A1 - (ITGA1+ITGB1)	COLLAGEN	ECM-Receptor	KEGG: hsa04512
Astrocytes	Endothelial	COL6A2	ITGA1_ITGB1	0	COL6A2 - (ITGA1+ITGB1)	COLLAGEN	ECM-Receptor	KEGG: hsa04512
Astrocytes	Endothelial	COL6A3	ITGA1_ITGB1	0	COL6A3 - (ITGA1+ITGB1)	COLLAGEN	ECM-Receptor	KEGG: hsa04512
Astrocytes	Endothelial	COL6A5	ITGA1_ITGB1	0	COL6A5 - (ITGA1+ITGB1)	COLLAGEN	ECM-Receptor	KEGG: hsa04512
Astrocytes	Endothelial	COL6A6	ITGA1_ITGB1	0	COL6A6 - (ITGA1+ITGB1)	COLLAGEN	ECM-Receptor	KEGG: hsa04512
Astrocytes	Endothelial	COL9A1	ITGA1_ITGB1	0	COL9A1 - (ITGA1+ITGB1)	COLLAGEN	ECM-Receptor	KEGG: hsa04512
Astrocytes	Endothelial	COL9A2	ITGA1_ITGB1	0	COL9A2 - (ITGA1+ITGB1)	COLLAGEN	ECM-Receptor	KEGG: hsa04512
Astrocytes	Endothelial	COL9A3	ITGA1_ITGB1	0	COL9A3 - (ITGA1+ITGB1)	COLLAGEN	ECM-Receptor	KEGG: hsa04512
Astrocytes	Endothelial	COL1A1	ITGA2_ITGB1	0	COL1A1 - (ITGA2+ITGB1)	COLLAGEN	ECM-Receptor	KEGG: hsa04512
Astrocytes	Endothelial	COL1A2	ITGA2_ITGB1	0	COL1A2 - (ITGA2+ITGB1)	COLLAGEN	ECM-Receptor	KEGG: hsa04512
Astrocytes	Endothelial	COL4A1	ITGA2_ITGB1	0	COL4A1 - (ITGA2+ITGB1)	COLLAGEN	ECM-Receptor	KEGG: hsa04512
Astrocytes	Endothelial	COL4A2	ITGA2_ITGB1	0	COL4A2 - (ITGA2+ITGB1)	COLLAGEN	ECM-Receptor	KEGG: hsa04512
Astrocytes	Endothelial	COL4A3	ITGA2_ITGB1	0	COL4A3 - (ITGA2+ITGB1)	COLLAGEN	ECM-Receptor	KEGG: hsa04512
Astrocytes	Endothelial	COL4A4	ITGA2_ITGB1	0	COL4A4 - (ITGA2+ITGB1)	COLLAGEN	ECM-Receptor	KEGG: hsa04512
Astrocytes	Endothelial	COL4A5	ITGA2_ITGB1	0	COL4A5 - (ITGA2+ITGB1)	COLLAGEN	ECM-Receptor	KEGG: hsa04512
Astrocytes	Endothelial	COL4A6	ITGA2_ITGB1	0	COL4A6 - (ITGA2+ITGB1)	COLLAGEN	ECM-Receptor	KEGG: hsa04512
Astrocytes	Endothelial	COL6A1	ITGA2_ITGB1	0	COL6A1 - (ITGA2+ITGB1)	COLLAGEN	ECM-Receptor	KEGG: hsa04512
Astrocytes	Endothelial	COL6A2	ITGA2_ITGB1	0	COL6A2 - (ITGA2+ITGB1)	COLLAGEN	ECM-Receptor	KEGG: hsa04512
Astrocytes	Endothelial	COL6A3	ITGA2_ITGB1	0	COL6A3 - (ITGA2+ITGB1)	COLLAGEN	ECM-Receptor	KEGG: hsa04512
Astrocytes	Endothelial	COL6A5	ITGA2_ITGB1	0	COL6A5 - (ITGA2+ITGB1)	COLLAGEN	ECM-Receptor	KEGG: hsa04512
Astrocytes	Endothelial	COL6A6	ITGA2_ITGB1	0	COL6A6 - (ITGA2+ITGB1)	COLLAGEN	ECM-Receptor	KEGG: hsa04512
Astrocytes	Endothelial	COL9A1	ITGA2_ITGB1	0	COL9A1 - (ITGA2+ITGB1)	COLLAGEN	ECM-Receptor	KEGG: hsa04512
Astrocytes	Endothelial	COL9A2	ITGA2_ITGB1	0	COL9A2 - (ITGA2+ITGB1)	COLLAGEN	ECM-Receptor	KEGG: hsa04512
Astrocytes	Endothelial	COL9A3	ITGA2_ITGB1	0	COL9A3 - (ITGA2+ITGB1)	COLLAGEN	ECM-Receptor	KEGG: hsa04512
Astrocytes	Endothelial	COL1A1	ITGA3_ITGB1	0	COL1A1 - (ITGA3+ITGB1)	COLLAGEN	ECM-Receptor	KEGG: hsa04512
Astrocytes	Endothelial	COL1A2	ITGA3_ITGB1	0	COL1A2 - (ITGA3+ITGB1)	COLLAGEN	ECM-Receptor	KEGG: hsa04512
Astrocytes	Endothelial	COL4A1	ITGA3_ITGB1	0	COL4A1 - (ITGA3+ITGB1)	COLLAGEN	ECM-Receptor	KEGG: hsa04512
Astrocytes	Endothelial	COL4A2	ITGA3_ITGB1	0	COL4A2 - (ITGA3+ITGB1)	COLLAGEN	ECM-Receptor	KEGG: hsa04512
Astrocytes	Endothelial	COL4A3	ITGA3_ITGB1	0	COL4A3 - (ITGA3+ITGB1)	COLLAGEN	ECM-Receptor	KEGG: hsa04512
Astrocytes	Endothelial	COL4A4	ITGA3_ITGB1	0	COL4A4 - (ITGA3+ITGB1)	COLLAGEN	ECM-Receptor	KEGG: hsa04512
Astrocytes	Endothelial	COL4A5	ITGA3_ITGB1	0	COL4A5 - (ITGA3+ITGB1)	COLLAGEN	ECM-Receptor	KEGG: hsa04512
Astrocytes	Endothelial	COL4A6	ITGA3_ITGB1	0	COL4A6 - (ITGA3+ITGB1)	COLLAGEN	ECM-Receptor	KEGG: hsa04512
Astrocytes	Endothelial	COL6A1	ITGA3_ITGB1	0	COL6A1 - (ITGA3+ITGB1)	COLLAGEN	ECM-Receptor	KEGG: hsa04512
Astrocytes	Endothelial	COL6A2	ITGA3_ITGB1	0	COL6A2 - (ITGA3+ITGB1)	COLLAGEN	ECM-Receptor	KEGG: hsa04512
Astrocytes	Endothelial	COL6A3	ITGA3_ITGB1	0	COL6A3 - (ITGA3+ITGB1)	COLLAGEN	ECM-Receptor	KEGG: hsa04512
Astrocytes	Endothelial	COL6A5	ITGA3_ITGB1	0	COL6A5 - (ITGA3+ITGB1)	COLLAGEN	ECM-Receptor	KEGG: hsa04512
Astrocytes	Endothelial	COL6A6	ITGA3_ITGB1	0	COL6A6 - (ITGA3+ITGB1)	COLLAGEN	ECM-Receptor	KEGG: hsa04512
Astrocytes	Endothelial	COL9A2	ITGA3_ITGB1	0	COL9A2 - (ITGA3+ITGB1)	COLLAGEN	ECM-Receptor	KEGG: hsa04512
Astrocytes	Endothelial	COL9A3	ITGA3_ITGB1	0	COL9A3 - (ITGA3+ITGB1)	COLLAGEN	ECM-Receptor	KEGG: hsa04512
Astrocytes	Endothelial	COL1A1	ITGA9_ITGB1	0	COL1A1 - (ITGA9+ITGB1)	COLLAGEN	ECM-Receptor	KEGG: hsa04512
Astrocytes	Endothelial	COL1A2	ITGA9_ITGB1	0	COL1A2 - (ITGA9+ITGB1)	COLLAGEN	ECM-Receptor	KEGG: hsa04512
Astrocytes	Endothelial	COL4A1	ITGA9_ITGB1	0	COL4A1 - (ITGA9+ITGB1)	COLLAGEN	ECM-Receptor	KEGG: hsa04512
Astrocytes	Endothelial	COL4A2	ITGA9_ITGB1	0	COL4A2 - (ITGA9+ITGB1)	COLLAGEN	ECM-Receptor	KEGG: hsa04512
Astrocytes	Endothelial	COL4A3	ITGA9_ITGB1	0	COL4A3 - (ITGA9+ITGB1)	COLLAGEN	ECM-Receptor	KEGG: hsa04512
Astrocytes	Endothelial	COL4A4	ITGA9_ITGB1	0	COL4A4 - (ITGA9+ITGB1)	COLLAGEN	ECM-Receptor	KEGG: hsa04512
Astrocytes	Endothelial	COL4A5	ITGA9_ITGB1	0	COL4A5 - (ITGA9+ITGB1)	COLLAGEN	ECM-Receptor	KEGG: hsa04512
Astrocytes	Endothelial	COL4A6	ITGA9_ITGB1	0	COL4A6 - (ITGA9+ITGB1)	COLLAGEN	ECM-Receptor	KEGG: hsa04512
Astrocytes	Endothelial	COL6A1	ITGA9_ITGB1	0	COL6A1 - (ITGA9+ITGB1)	COLLAGEN	ECM-Receptor	KEGG: hsa04512
Astrocytes	Endothelial	COL6A2	ITGA9_ITGB1	0	COL6A2 - (ITGA9+ITGB1)	COLLAGEN	ECM-Receptor	KEGG: hsa04512
Astrocytes	Endothelial	COL6A3	ITGA9_ITGB1	0	COL6A3 - (ITGA9+ITGB1)	COLLAGEN	ECM-Receptor	KEGG: hsa04512
Astrocytes	Endothelial	COL6A5	ITGA9_ITGB1	0	COL6A5 - (ITGA9+ITGB1)	COLLAGEN	ECM-Receptor	KEGG: hsa04512
Astrocytes	Endothelial	COL6A6	ITGA9_ITGB1	0	COL6A6 - (ITGA9+ITGB1)	COLLAGEN	ECM-Receptor	KEGG: hsa04512
Astrocytes	Endothelial	COL9A2	ITGA9_ITGB1	0	COL9A2 - (ITGA9+ITGB1)	COLLAGEN	ECM-Receptor	KEGG: hsa04512
Astrocytes	Endothelial	COL9A3	ITGA9_ITGB1	0	COL9A3 - (ITGA9+ITGB1)	COLLAGEN	ECM-Receptor	KEGG: hsa04512
Astrocytes	Endothelial	COL1A1	ITGA10_ITGB1	0	COL1A1 - (ITGA10+ITGB1)	COLLAGEN	ECM-Receptor	KEGG: hsa04512
Astrocytes	Endothelial	COL1A2	ITGA10_ITGB1	0	COL1A2 - (ITGA10+ITGB1)	COLLAGEN	ECM-Receptor	KEGG: hsa04512
Astrocytes	Endothelial	COL4A1	ITGA10_ITGB1	0	COL4A1 - (ITGA10+ITGB1)	COLLAGEN	ECM-Receptor	KEGG: hsa04512
Astrocytes	Endothelial	COL4A2	ITGA10_ITGB1	0	COL4A2 - (ITGA10+ITGB1)	COLLAGEN	ECM-Receptor	KEGG: hsa04512
Astrocytes	Endothelial	COL4A3	ITGA10_ITGB1	0	COL4A3 - (ITGA10+ITGB1)	COLLAGEN	ECM-Receptor	KEGG: hsa04512
Astrocytes	Endothelial	COL4A4	ITGA10_ITGB1	0	COL4A4 - (ITGA10+ITGB1)	COLLAGEN	ECM-Receptor	KEGG: hsa04512
Astrocytes	Endothelial	COL4A5	ITGA10_ITGB1	0	COL4A5 - (ITGA10+ITGB1)	COLLAGEN	ECM-Receptor	KEGG: hsa04512
Astrocytes	Endothelial	COL4A6	ITGA10_ITGB1	0	COL4A6 - (ITGA10+ITGB1)	COLLAGEN	ECM-Receptor	KEGG: hsa04512
Astrocytes	Endothelial	COL6A1	ITGA10_ITGB1	0	COL6A1 - (ITGA10+ITGB1)	COLLAGEN	ECM-Receptor	KEGG: hsa04512
Astrocytes	Endothelial	COL6A2	ITGA10_ITGB1	0	COL6A2 - (ITGA10+ITGB1)	COLLAGEN	ECM-Receptor	KEGG: hsa04512
Astrocytes	Endothelial	COL6A3	ITGA10_ITGB1	0	COL6A3 - (ITGA10+ITGB1)	COLLAGEN	ECM-Receptor	KEGG: hsa04512
Astrocytes	Endothelial	COL6A5	ITGA10_ITGB1	0	COL6A5 - (ITGA10+ITGB1)	COLLAGEN	ECM-Receptor	KEGG: hsa04512
Astrocytes	Endothelial	COL6A6	ITGA10_ITGB1	0	COL6A6 - (ITGA10+ITGB1)	COLLAGEN	ECM-Receptor	KEGG: hsa04512
Astrocytes	Endothelial	COL9A1	ITGA10_ITGB1	0	COL9A1 - (ITGA10+ITGB1)	COLLAGEN	ECM-Receptor	KEGG: hsa04512
Astrocytes	Endothelial	COL9A2	ITGA10_ITGB1	0	COL9A2 - (ITGA10+ITGB1)	COLLAGEN	ECM-Receptor	KEGG: hsa04512
Astrocytes	Endothelial	COL9A3	ITGA10_ITGB1	0	COL9A3 - (ITGA10+ITGB1)	COLLAGEN	ECM-Receptor	KEGG: hsa04512
Astrocytes	Endothelial	COL4A5	ITGAV_ITGB8	0	COL4A5 - (ITGAV+ITGB8)	COLLAGEN	ECM-Receptor	KEGG: hsa04512
Astrocytes	Endothelial	COL4A6	ITGAV_ITGB8	0	COL4A6 - (ITGAV+ITGB8)	COLLAGEN	ECM-Receptor	KEGG: hsa04512
Astrocytes	Endothelial	COL6A2	ITGAV_ITGB8	0	COL6A2 - (ITGAV+ITGB8)	COLLAGEN	ECM-Receptor	KEGG: hsa04512
Astrocytes	Endothelial	COL6A6	ITGAV_ITGB8	0	COL6A6 - (ITGAV+ITGB8)	COLLAGEN	ECM-Receptor	KEGG: hsa04512
Astrocytes	Endothelial	COL9A2	ITGAV_ITGB8	0	COL9A2 - (ITGAV+ITGB8)	COLLAGEN	ECM-Receptor	KEGG: hsa04512
Astrocytes	Endothelial	COL9A3	ITGAV_ITGB8	0	COL9A3 - (ITGAV+ITGB8)	COLLAGEN	ECM-Receptor	KEGG: hsa04512
Astrocytes	Endothelial	COL4A5	SDC4	0	COL4A5 - SDC4	COLLAGEN	ECM-Receptor	KEGG: hsa04512
Astrocytes	Endothelial	COL4A6	SDC4	0	COL4A6 - SDC4	COLLAGEN	ECM-Receptor	KEGG: hsa04512
Astrocytes	Endothelial	COL4A6	CD44	0.01	COL4A6 - CD44	COLLAGEN	ECM-Receptor	KEGG: hsa04512
Astrocytes	Endothelial	COL9A2	SDC4	0.01	COL9A2 - SDC4	COLLAGEN	ECM-Receptor	KEGG: hsa04512
Astrocytes	Endothelial	COL9A3	SDC4	0.01	COL9A3 - SDC4	COLLAGEN	ECM-Receptor	KEGG: hsa04512
Astrocytes	Endothelial	COL9A1	ITGA9_ITGB1	0.02	COL9A1 - (ITGA9+ITGB1)	COLLAGEN	ECM-Receptor	KEGG: hsa04512
Astrocytes	Endothelial	COL6A6	SDC4	0.02	COL6A6 - SDC4	COLLAGEN	ECM-Receptor	KEGG: hsa04512
Astrocytes	Endothelial	COL6A5	ITGAV_ITGB8	0.03	COL6A5 - (ITGAV+ITGB8)	COLLAGEN	ECM-Receptor	KEGG: hsa04512
Astrocytes	Endothelial	COL6A5	SDC4	0.03	COL6A5 - SDC4	COLLAGEN	ECM-Receptor	KEGG: hsa04512
Astrocytes	Endothelial	CXCL2	ACKR1	0	CXCL2 - ACKR1	CXCL	Secreted Signaling	PMID: 26740381
Astrocytes	Endothelial	CXCL11	ACKR3	0	CXCL11 - ACKR3	CXCL	Secreted Signaling	KEGG: hsa04060
Astrocytes	Endothelial	CXCL12	ACKR3	0.01	CXCL12 - ACKR3	CXCL	Secreted Signaling	KEGG: hsa04060
Astrocytes	Endothelial	CXCL12	CXCR4	0.02	CXCL12 - CXCR4	CXCL	Secreted Signaling	KEGG: hsa04060
Astrocytes	Endothelial	CXCL3	ACKR1	0.03	CXCL3 - ACKR1	CXCL	Secreted Signaling	PMID: 26740381
Astrocytes	Endothelial	CXCL5	ACKR1	0.03	CXCL5 - ACKR1	CXCL	Secreted Signaling	PMID: 26740381
Astrocytes	Endothelial	BTC	ERBB4	0.03	BTC - ERBB4	EGF	Secreted Signaling	KEGG: hsa04012
Astrocytes	Endothelial	BTC	EGFR	0.04	BTC - EGFR	EGF	Secreted Signaling	KEGG: hsa04012
Astrocytes	Endothelial	EPGN	EGFR	0.03	EPGN - EGFR	EPGN	Cell-Cell Contact	PMID: 27298358
Astrocytes	Endothelial	EFNA3	EPHA2	0	EFNA3 - EPHA2	EPHA	Cell-Cell Contact	PMID: 15114347
Astrocytes	Endothelial	EFNA3	EPHA3	0	EFNA3 - EPHA3	EPHA	Cell-Cell Contact	PMID: 15114347
Astrocytes	Endothelial	EFNA3	EPHA4	0	EFNA3 - EPHA4	EPHA	Cell-Cell Contact	PMID: 15114347
Astrocytes	Endothelial	EFNA4	EPHA2	0	EFNA4 - EPHA2	EPHA	Cell-Cell Contact	PMID: 15114347
Astrocytes	Endothelial	EFNA4	EPHA3	0	EFNA4 - EPHA3	EPHA	Cell-Cell Contact	PMID: 15114347
Astrocytes	Endothelial	EFNA4	EPHA4	0	EFNA4 - EPHA4	EPHA	Cell-Cell Contact	PMID: 15114347
Astrocytes	Endothelial	EFNA5	EPHA2	0	EFNA5 - EPHA2	EPHA	Cell-Cell Contact	PMID: 15114347
Astrocytes	Endothelial	EFNA5	EPHA3	0	EFNA5 - EPHA3	EPHA	Cell-Cell Contact	PMID: 15114347
Astrocytes	Endothelial	EFNA5	EPHA4	0	EFNA5 - EPHA4	EPHA	Cell-Cell Contact	PMID: 15114347
Astrocytes	Endothelial	EFNA5	EPHA5	0.01	EFNA5 - EPHA5	EPHA	Cell-Cell Contact	PMID: 15114347
Astrocytes	Endothelial	EFNA1	EPHA2	0.03	EFNA1 - EPHA2	EPHA	Cell-Cell Contact	PMID: 15114347
Astrocytes	Endothelial	EFNB1	EPHA4	0	EFNB1 - EPHA4	EPHB	Cell-Cell Contact	PMID: 15114347
Astrocytes	Endothelial	EFNB1	EPHB4	0	EFNB1 - EPHB4	EPHB	Cell-Cell Contact	PMID: 15114347
Astrocytes	Endothelial	EFNB2	EPHA4	0	EFNB2 - EPHA4	EPHB	Cell-Cell Contact	PMID: 15114347
Astrocytes	Endothelial	EFNB2	EPHB4	0	EFNB2 - EPHB4	EPHB	Cell-Cell Contact	PMID: 15114347
Astrocytes	Endothelial	EFNB3	EPHA4	0	EFNB3 - EPHA4	EPHB	Cell-Cell Contact	PMID: 15114347
Astrocytes	Endothelial	EFNB3	EPHB4	0	EFNB3 - EPHB4	EPHB	Cell-Cell Contact	PMID: 15114347
Astrocytes	Endothelial	EFNB1	EPHB1	0.02	EFNB1 - EPHB1	EPHB	Cell-Cell Contact	PMID: 15114347
Astrocytes	Endothelial	ESAM	ESAM	0	ESAM - ESAM	ESAM	Cell-Cell Contact	KEGG: hsa04514; PMID: 11279107
Astrocytes	Endothelial	FGF10	FGFR1	0	FGF10 - FGFR1	FGF	Secreted Signaling	PMC: 4393358
Astrocytes	Endothelial	FGF10	FGFR2	0	FGF10 - FGFR2	FGF	Secreted Signaling	PMC: 4393358
Astrocytes	Endothelial	FGF2	FGFR1	0.02	FGF2 - FGFR1	FGF	Secreted Signaling	PMC: 4393358
Astrocytes	Endothelial	FGF9	FGFR1	0.02	FGF9 - FGFR1	FGF	Secreted Signaling	PMC: 4393358
Astrocytes	Endothelial	FN1	ITGA5_ITGB1	0	FN1 - (ITGA5+ITGB1)	FN1	ECM-Receptor	KEGG: hsa04512
Astrocytes	Endothelial	FN1	ITGA8_ITGB1	0	FN1 - (ITGA8+ITGB1)	FN1	ECM-Receptor	KEGG: hsa04512
Astrocytes	Endothelial	FN1	ITGAV_ITGB1	0	FN1 - (ITGAV+ITGB1)	FN1	ECM-Receptor	KEGG: hsa04512
Astrocytes	Endothelial	GDF11	TGFBR1_ACVR2A	0	GDF11 - (TGFBR1+ACVR2A)	GDF	Secreted Signaling	KEGG: hsa04350
Astrocytes	Endothelial	GDF15	TGFBR2	0	GDF15 - TGFBR2	GDF	Secreted Signaling	KEGG: hsa04350
Astrocytes	Endothelial	GRN	SORT1	0	GRN - SORT1	GRN	Secreted Signaling	PMID: 29555433
Astrocytes	Endothelial	HSPG2	DAG1	0	HSPG2 - DAG1	HSPG	ECM-Receptor	KEGG: hsa04512
Astrocytes	Endothelial	ICAM1	ITGAX_ITGB2	0.01	ICAM1 - (ITGAX+ITGB2)	ICAM	Cell-Cell Contact	PMID: 16252253
Astrocytes	Endothelial	ICAM1	ITGAL_ITGB2	0.03	ICAM1 - (ITGAL+ITGB2)	ICAM	Cell-Cell Contact	KEGG: hsa04514
Astrocytes	Endothelial	IGF2	IGF2R	0	IGF2 - IGF2R	IGF	Secreted Signaling	PMID: 14604834
Astrocytes	Endothelial	IGF2	ITGAV_ITGB3	0	IGF2 - (ITGAV+ITGB3)	IGF	Secreted Signaling	PMID: 28190785; PMID: 28873464
Astrocytes	Endothelial	IGF2	ITGA6_ITGB4	0	IGF2 - (ITGA6+ITGB4)	IGF	Secreted Signaling	PMID: 28190785; PMID: 28873464
Astrocytes	Endothelial	IGF2	IGF1R	0.03	IGF2 - IGF1R	IGF	Secreted Signaling	PMID: 14604834
Astrocytes	Endothelial	IGF1	ITGAV_ITGB3	0.04	IGF1 - (ITGAV+ITGB3)	IGF	Secreted Signaling	PMID: 28190785; PMID: 28873464
Astrocytes	Endothelial	IL27 complex	IL27RA_IL6ST	0.02	EBI3 - (IL27RA+IL6ST)	IL12	Secreted Signaling	PMID: 25861977
Astrocytes	Endothelial	ITGB2	ICAM2	0	ITGB2 - ICAM2	ITGB2	Cell-Cell Contact	KEGG: hsa04514
Astrocytes	Endothelial	JAM2	ITGA3_ITGB1	0	JAM2 - (ITGA3+ITGB1)	JAM	Cell-Cell Contact	PMID: 12070135
Astrocytes	Endothelial	JAM2	ITGAV_ITGB1	0	JAM2 - (ITGAV+ITGB1)	JAM	Cell-Cell Contact	KEGG: hsa04514
Astrocytes	Endothelial	JAM2	JAM3	0	JAM2 - JAM3	JAM	Cell-Cell Contact	PMC1237098; PMID: 11590146
Astrocytes	Endothelial	F11R	F11R	0	F11R - F11R	JAM	Cell-Cell Contact	KEGG: hsa04514
Astrocytes	Endothelial	F11R	JAM2	0	F11R - JAM2	JAM	Cell-Cell Contact	KEGG: hsa04514
Astrocytes	Endothelial	F11R	JAM3	0	F11R - JAM3	JAM	Cell-Cell Contact	KEGG: hsa04514
Astrocytes	Endothelial	JAM2	F11R	0	JAM2 - F11R	JAM	Cell-Cell Contact	KEGG: hsa04514
Astrocytes	Endothelial	JAM2	JAM2	0	JAM2 - JAM2	JAM	Cell-Cell Contact	KEGG: hsa04514
Astrocytes	Endothelial	JAM3	F11R	0	JAM3 - F11R	JAM	Cell-Cell Contact	KEGG: hsa04514
Astrocytes	Endothelial	JAM3	JAM2	0	JAM3 - JAM2	JAM	Cell-Cell Contact	KEGG: hsa04514
Astrocytes	Endothelial	JAM3	JAM3	0	JAM3 - JAM3	JAM	Cell-Cell Contact	KEGG: hsa04514
Astrocytes	Endothelial	F11R	ITGAL_ITGB2	0.01	JAM1 - (ITGAL+ITGB2)	JAM	Cell-Cell Contact	PMID: 11812992
Astrocytes	Endothelial	JAM3	ITGAM_ITGB2	0.02	JAM3 - (ITGAM+ITGB2)	JAM	Cell-Cell Contact	KEGG: hsa04514; PMID: 16118203, PMC2194005
Astrocytes	Endothelial	KITLG	KIT	0	KITL - KIT	KIT	Secreted Signaling	KEGG: hsa04080
Astrocytes	Endothelial	LAMA1	ITGA1_ITGB1	0	LAMA1 - (ITGA1+ITGB1)	LAMININ	ECM-Receptor	KEGG: hsa04512
Astrocytes	Endothelial	LAMA2	ITGA1_ITGB1	0	LAMA2 - (ITGA1+ITGB1)	LAMININ	ECM-Receptor	KEGG: hsa04512
Astrocytes	Endothelial	LAMA3	ITGA1_ITGB1	0	LAMA3 - (ITGA1+ITGB1)	LAMININ	ECM-Receptor	KEGG: hsa04512
Astrocytes	Endothelial	LAMA4	ITGA1_ITGB1	0	LAMA4 - (ITGA1+ITGB1)	LAMININ	ECM-Receptor	KEGG: hsa04512
Astrocytes	Endothelial	LAMA5	ITGA1_ITGB1	0	LAMA5 - (ITGA1+ITGB1)	LAMININ	ECM-Receptor	KEGG: hsa04512
Astrocytes	Endothelial	LAMB1	ITGA1_ITGB1	0	LAMB1 - (ITGA1+ITGB1)	LAMININ	ECM-Receptor	KEGG: hsa04512
Astrocytes	Endothelial	LAMB2	ITGA1_ITGB1	0	LAMB2 - (ITGA1+ITGB1)	LAMININ	ECM-Receptor	KEGG: hsa04512
Astrocytes	Endothelial	LAMB3	ITGA1_ITGB1	0	LAMB3 - (ITGA1+ITGB1)	LAMININ	ECM-Receptor	KEGG: hsa04512
Astrocytes	Endothelial	LAMC1	ITGA1_ITGB1	0	LAMC1 - (ITGA1+ITGB1)	LAMININ	ECM-Receptor	KEGG: hsa04512
Astrocytes	Endothelial	LAMC3	ITGA1_ITGB1	0	LAMC3 - (ITGA1+ITGB1)	LAMININ	ECM-Receptor	KEGG: hsa04512
Astrocytes	Endothelial	LAMA1	ITGA2_ITGB1	0	LAMA1 - (ITGA2+ITGB1)	LAMININ	ECM-Receptor	KEGG: hsa04512
Astrocytes	Endothelial	LAMA2	ITGA2_ITGB1	0	LAMA2 - (ITGA2+ITGB1)	LAMININ	ECM-Receptor	KEGG: hsa04512
Astrocytes	Endothelial	LAMA3	ITGA2_ITGB1	0	LAMA3 - (ITGA2+ITGB1)	LAMININ	ECM-Receptor	KEGG: hsa04512
Astrocytes	Endothelial	LAMA4	ITGA2_ITGB1	0	LAMA4 - (ITGA2+ITGB1)	LAMININ	ECM-Receptor	KEGG: hsa04512
Astrocytes	Endothelial	LAMA5	ITGA2_ITGB1	0	LAMA5 - (ITGA2+ITGB1)	LAMININ	ECM-Receptor	KEGG: hsa04512
Astrocytes	Endothelial	LAMB1	ITGA2_ITGB1	0	LAMB1 - (ITGA2+ITGB1)	LAMININ	ECM-Receptor	KEGG: hsa04512
Astrocytes	Endothelial	LAMB2	ITGA2_ITGB1	0	LAMB2 - (ITGA2+ITGB1)	LAMININ	ECM-Receptor	KEGG: hsa04512
Astrocytes	Endothelial	LAMB3	ITGA2_ITGB1	0	LAMB3 - (ITGA2+ITGB1)	LAMININ	ECM-Receptor	KEGG: hsa04512
Astrocytes	Endothelial	LAMC1	ITGA2_ITGB1	0	LAMC1 - (ITGA2+ITGB1)	LAMININ	ECM-Receptor	KEGG: hsa04512
Astrocytes	Endothelial	LAMC3	ITGA2_ITGB1	0	LAMC3 - (ITGA2+ITGB1)	LAMININ	ECM-Receptor	KEGG: hsa04512
Astrocytes	Endothelial	LAMA1	ITGA3_ITGB1	0	LAMA1 - (ITGA3+ITGB1)	LAMININ	ECM-Receptor	KEGG: hsa04512
Astrocytes	Endothelial	LAMA2	ITGA3_ITGB1	0	LAMA2 - (ITGA3+ITGB1)	LAMININ	ECM-Receptor	KEGG: hsa04512
Astrocytes	Endothelial	LAMA3	ITGA3_ITGB1	0	LAMA3 - (ITGA3+ITGB1)	LAMININ	ECM-Receptor	KEGG: hsa04512
Astrocytes	Endothelial	LAMA4	ITGA3_ITGB1	0	LAMA4 - (ITGA3+ITGB1)	LAMININ	ECM-Receptor	KEGG: hsa04512
Astrocytes	Endothelial	LAMA5	ITGA3_ITGB1	0	LAMA5 - (ITGA3+ITGB1)	LAMININ	ECM-Receptor	KEGG: hsa04512
Astrocytes	Endothelial	LAMB2	ITGA3_ITGB1	0	LAMB2 - (ITGA3+ITGB1)	LAMININ	ECM-Receptor	KEGG: hsa04512
Astrocytes	Endothelial	LAMB3	ITGA3_ITGB1	0	LAMB3 - (ITGA3+ITGB1)	LAMININ	ECM-Receptor	KEGG: hsa04512
Astrocytes	Endothelial	LAMC1	ITGA3_ITGB1	0	LAMC1 - (ITGA3+ITGB1)	LAMININ	ECM-Receptor	KEGG: hsa04512
Astrocytes	Endothelial	LAMC3	ITGA3_ITGB1	0	LAMC3 - (ITGA3+ITGB1)	LAMININ	ECM-Receptor	KEGG: hsa04512
Astrocytes	Endothelial	LAMA1	ITGA6_ITGB1	0	LAMA1 - (ITGA6+ITGB1)	LAMININ	ECM-Receptor	KEGG: hsa04512
Astrocytes	Endothelial	LAMA2	ITGA6_ITGB1	0	LAMA2 - (ITGA6+ITGB1)	LAMININ	ECM-Receptor	KEGG: hsa04512
Astrocytes	Endothelial	LAMA3	ITGA6_ITGB1	0	LAMA3 - (ITGA6+ITGB1)	LAMININ	ECM-Receptor	KEGG: hsa04512
Astrocytes	Endothelial	LAMA4	ITGA6_ITGB1	0	LAMA4 - (ITGA6+ITGB1)	LAMININ	ECM-Receptor	KEGG: hsa04512
Astrocytes	Endothelial	LAMA5	ITGA6_ITGB1	0	LAMA5 - (ITGA6+ITGB1)	LAMININ	ECM-Receptor	KEGG: hsa04512
Astrocytes	Endothelial	LAMB1	ITGA6_ITGB1	0	LAMB1 - (ITGA6+ITGB1)	LAMININ	ECM-Receptor	KEGG: hsa04512
Astrocytes	Endothelial	LAMB2	ITGA6_ITGB1	0	LAMB2 - (ITGA6+ITGB1)	LAMININ	ECM-Receptor	KEGG: hsa04512
Astrocytes	Endothelial	LAMB3	ITGA6_ITGB1	0	LAMB3 - (ITGA6+ITGB1)	LAMININ	ECM-Receptor	KEGG: hsa04512
Astrocytes	Endothelial	LAMC1	ITGA6_ITGB1	0	LAMC1 - (ITGA6+ITGB1)	LAMININ	ECM-Receptor	KEGG: hsa04512
Astrocytes	Endothelial	LAMC3	ITGA6_ITGB1	0	LAMC3 - (ITGA6+ITGB1)	LAMININ	ECM-Receptor	KEGG: hsa04512
Astrocytes	Endothelial	LAMA1	ITGA7_ITGB1	0	LAMA1 - (ITGA7+ITGB1)	LAMININ	ECM-Receptor	KEGG: hsa04512
Astrocytes	Endothelial	LAMA2	ITGA7_ITGB1	0	LAMA2 - (ITGA7+ITGB1)	LAMININ	ECM-Receptor	KEGG: hsa04512
Astrocytes	Endothelial	LAMA3	ITGA7_ITGB1	0	LAMA3 - (ITGA7+ITGB1)	LAMININ	ECM-Receptor	KEGG: hsa04512
Astrocytes	Endothelial	LAMA4	ITGA7_ITGB1	0	LAMA4 - (ITGA7+ITGB1)	LAMININ	ECM-Receptor	KEGG: hsa04512
Astrocytes	Endothelial	LAMA5	ITGA7_ITGB1	0	LAMA5 - (ITGA7+ITGB1)	LAMININ	ECM-Receptor	KEGG: hsa04512
Astrocytes	Endothelial	LAMB2	ITGA7_ITGB1	0	LAMB2 - (ITGA7+ITGB1)	LAMININ	ECM-Receptor	KEGG: hsa04512
Astrocytes	Endothelial	LAMB3	ITGA7_ITGB1	0	LAMB3 - (ITGA7+ITGB1)	LAMININ	ECM-Receptor	KEGG: hsa04512
Astrocytes	Endothelial	LAMC1	ITGA7_ITGB1	0	LAMC1 - (ITGA7+ITGB1)	LAMININ	ECM-Receptor	KEGG: hsa04512
Astrocytes	Endothelial	LAMC3	ITGA7_ITGB1	0	LAMC3 - (ITGA7+ITGB1)	LAMININ	ECM-Receptor	KEGG: hsa04512
Astrocytes	Endothelial	LAMA1	ITGA9_ITGB1	0	LAMA1 - (ITGA9+ITGB1)	LAMININ	ECM-Receptor	KEGG: hsa04512
Astrocytes	Endothelial	LAMA2	ITGA9_ITGB1	0	LAMA2 - (ITGA9+ITGB1)	LAMININ	ECM-Receptor	KEGG: hsa04512
Astrocytes	Endothelial	LAMA3	ITGA9_ITGB1	0	LAMA3 - (ITGA9+ITGB1)	LAMININ	ECM-Receptor	KEGG: hsa04512
Astrocytes	Endothelial	LAMA4	ITGA9_ITGB1	0	LAMA4 - (ITGA9+ITGB1)	LAMININ	ECM-Receptor	KEGG: hsa04512
Astrocytes	Endothelial	LAMA5	ITGA9_ITGB1	0	LAMA5 - (ITGA9+ITGB1)	LAMININ	ECM-Receptor	KEGG: hsa04512
Astrocytes	Endothelial	LAMB2	ITGA9_ITGB1	0	LAMB2 - (ITGA9+ITGB1)	LAMININ	ECM-Receptor	KEGG: hsa04512
Astrocytes	Endothelial	LAMB3	ITGA9_ITGB1	0	LAMB3 - (ITGA9+ITGB1)	LAMININ	ECM-Receptor	KEGG: hsa04512
Astrocytes	Endothelial	LAMC1	ITGA9_ITGB1	0	LAMC1 - (ITGA9+ITGB1)	LAMININ	ECM-Receptor	KEGG: hsa04512
Astrocytes	Endothelial	LAMC3	ITGA9_ITGB1	0	LAMC3 - (ITGA9+ITGB1)	LAMININ	ECM-Receptor	KEGG: hsa04512
Astrocytes	Endothelial	LAMA1	ITGAV_ITGB8	0	LAMA1 - (ITGAV+ITGB8)	LAMININ	ECM-Receptor	KEGG: hsa04512
Astrocytes	Endothelial	LAMA2	ITGAV_ITGB8	0	LAMA2 - (ITGAV+ITGB8)	LAMININ	ECM-Receptor	KEGG: hsa04512
Astrocytes	Endothelial	LAMA4	ITGAV_ITGB8	0	LAMA4 - (ITGAV+ITGB8)	LAMININ	ECM-Receptor	KEGG: hsa04512
Astrocytes	Endothelial	LAMA5	ITGAV_ITGB8	0	LAMA5 - (ITGAV+ITGB8)	LAMININ	ECM-Receptor	KEGG: hsa04512
Astrocytes	Endothelial	LAMB2	ITGAV_ITGB8	0	LAMB2 - (ITGAV+ITGB8)	LAMININ	ECM-Receptor	KEGG: hsa04512
Astrocytes	Endothelial	LAMA1	ITGA6_ITGB4	0	LAMA1 - (ITGA6+ITGB4)	LAMININ	ECM-Receptor	KEGG: hsa04512
Astrocytes	Endothelial	LAMA2	ITGA6_ITGB4	0	LAMA2 - (ITGA6+ITGB4)	LAMININ	ECM-Receptor	KEGG: hsa04512
Astrocytes	Endothelial	LAMA3	ITGA6_ITGB4	0	LAMA3 - (ITGA6+ITGB4)	LAMININ	ECM-Receptor	KEGG: hsa04512
Astrocytes	Endothelial	LAMA4	ITGA6_ITGB4	0	LAMA4 - (ITGA6+ITGB4)	LAMININ	ECM-Receptor	KEGG: hsa04512
Astrocytes	Endothelial	LAMA5	ITGA6_ITGB4	0	LAMA5 - (ITGA6+ITGB4)	LAMININ	ECM-Receptor	KEGG: hsa04512
Astrocytes	Endothelial	LAMB2	ITGA6_ITGB4	0	LAMB2 - (ITGA6+ITGB4)	LAMININ	ECM-Receptor	KEGG: hsa04512
Astrocytes	Endothelial	LAMC1	ITGA6_ITGB4	0	LAMC1 - (ITGA6+ITGB4)	LAMININ	ECM-Receptor	KEGG: hsa04512
Astrocytes	Endothelial	LAMC3	ITGA6_ITGB4	0	LAMC3 - (ITGA6+ITGB4)	LAMININ	ECM-Receptor	KEGG: hsa04512
Astrocytes	Endothelial	LAMA1	SV2C	0	LAMA1 - SV2C	LAMININ	ECM-Receptor	KEGG: hsa04512
Astrocytes	Endothelial	LAMA2	SV2C	0	LAMA2 - SV2C	LAMININ	ECM-Receptor	KEGG: hsa04512
Astrocytes	Endothelial	LAMA4	SV2C	0	LAMA4 - SV2C	LAMININ	ECM-Receptor	KEGG: hsa04512
Astrocytes	Endothelial	LAMA1	DAG1	0	LAMA1 - DAG1	LAMININ	ECM-Receptor	KEGG: hsa04512
Astrocytes	Endothelial	LAMA2	DAG1	0	LAMA2 - DAG1	LAMININ	ECM-Receptor	KEGG: hsa04512
Astrocytes	Endothelial	LAMA3	DAG1	0	LAMA3 - DAG1	LAMININ	ECM-Receptor	KEGG: hsa04512
Astrocytes	Endothelial	LAMA4	DAG1	0	LAMA4 - DAG1	LAMININ	ECM-Receptor	KEGG: hsa04512
Astrocytes	Endothelial	LAMA5	DAG1	0	LAMA5 - DAG1	LAMININ	ECM-Receptor	KEGG: hsa04512
Astrocytes	Endothelial	LAMB2	DAG1	0	LAMB2 - DAG1	LAMININ	ECM-Receptor	KEGG: hsa04512
Astrocytes	Endothelial	LAMB3	DAG1	0	LAMB3 - DAG1	LAMININ	ECM-Receptor	KEGG: hsa04512
Astrocytes	Endothelial	LAMC1	DAG1	0	LAMC1 - DAG1	LAMININ	ECM-Receptor	KEGG: hsa04512
Astrocytes	Endothelial	LAMC3	DAG1	0	LAMC3 - DAG1	LAMININ	ECM-Receptor	KEGG: hsa04512
Astrocytes	Endothelial	LAMB1	ITGA9_ITGB1	0.01	LAMB1 - (ITGA9+ITGB1)	LAMININ	ECM-Receptor	KEGG: hsa04512
Astrocytes	Endothelial	LAMB3	ITGA6_ITGB4	0.01	LAMB3 - (ITGA6+ITGB4)	LAMININ	ECM-Receptor	KEGG: hsa04512
Astrocytes	Endothelial	LAMA5	SV2C	0.01	LAMA5 - SV2C	LAMININ	ECM-Receptor	KEGG: hsa04512
Astrocytes	Endothelial	LAMB2	SV2C	0.01	LAMB2 - SV2C	LAMININ	ECM-Receptor	KEGG: hsa04512
Astrocytes	Endothelial	LAMC3	ITGAV_ITGB8	0.02	LAMC3 - (ITGAV+ITGB8)	LAMININ	ECM-Receptor	KEGG: hsa04512
Astrocytes	Endothelial	LAMC3	SV2C	0.03	LAMC3 - SV2C	LAMININ	ECM-Receptor	KEGG: hsa04512
Astrocytes	Endothelial	LAMB3	SV2C	0.04	LAMB3 - SV2C	LAMININ	ECM-Receptor	KEGG: hsa04512
Astrocytes	Endothelial	CTF1	LIFR_IL6ST	0.01	CTF1 - (LIFR+IL6ST)	LIFR	Secreted Signaling	KEGG: hsa04060
Astrocytes	Endothelial	MIF	CD74_CXCR4	0	MIF - (CD74+CXCR4)	MIF	Secreted Signaling	PMID: 29637711; PMID: 24760155
Astrocytes	Endothelial	MIF	ACKR3	0	MIF - ACKR3	MIF	Secreted Signaling	PMID: 26175090
Astrocytes	Endothelial	MDK	ITGA6_ITGB1	0	MDK - (ITGA6+ITGB1)	MK	Secreted Signaling	PMID: 28356350
Astrocytes	Endothelial	MDK	NCL	0	MDK - NCL	MK	Secreted Signaling	PMID: 28356350
Astrocytes	Endothelial	MDK	ALK	0.01	MDK - ALK	MK	Secreted Signaling	PMID: 19459784
Astrocytes	Endothelial	MPZL1	MPZL1	0	MPZL1 - MPZL1	MPZ	Cell-Cell Contact	KEGG: hsa04514
Astrocytes	Endothelial	NCAM1	FGFR1	0.02	NCAM1 - FGFR1	NCAM	Cell-Cell Contact	PMID: 12791257
Astrocytes	Endothelial	WNT5A	FZD4	0	WNT5A - FZD4	ncWNT	Secreted Signaling	KEGG: hsa04310
Astrocytes	Endothelial	WNT5A	FZD5	0	WNT5A - FZD5	ncWNT	Secreted Signaling	KEGG: hsa04310
Astrocytes	Endothelial	WNT5A	FZD6	0	WNT5A - FZD6	ncWNT	Secreted Signaling	KEGG: hsa04310
Astrocytes	Endothelial	WNT5A	FZD9	0	WNT5A - FZD9	ncWNT	Secreted Signaling	KEGG: hsa04310
Astrocytes	Endothelial	WNT5A	MCAM	0	WNT5A - MCAM	ncWNT	Secreted Signaling	PMID: 24335906
Astrocytes	Endothelial	WNT5B	FZD4	0	WNT5B - FZD4	ncWNT	Secreted Signaling	KEGG: hsa04310
Astrocytes	Endothelial	WNT5B	FZD5	0	WNT5B - FZD5	ncWNT	Secreted Signaling	KEGG: hsa04310
Astrocytes	Endothelial	WNT5B	FZD6	0	WNT5B - FZD6	ncWNT	Secreted Signaling	KEGG: hsa04310
Astrocytes	Endothelial	WNT5B	FZD9	0	WNT5B - FZD9	ncWNT	Secreted Signaling	KEGG: hsa04310
Astrocytes	Endothelial	WNT11	FZD4	0	WNT11 - FZD4	ncWNT	Secreted Signaling	KEGG: hsa04310
Astrocytes	Endothelial	WNT11	FZD5	0	WNT11 - FZD5	ncWNT	Secreted Signaling	KEGG: hsa04310
Astrocytes	Endothelial	WNT11	FZD6	0	WNT11 - FZD6	ncWNT	Secreted Signaling	KEGG: hsa04310
Astrocytes	Endothelial	WNT11	FZD9	0	WNT11 - FZD9	ncWNT	Secreted Signaling	KEGG: hsa04310
Astrocytes	Endothelial	WNT5A	FZD2	0.03	WNT5A - FZD2	ncWNT	Secreted Signaling	KEGG: hsa04310
Astrocytes	Endothelial	WNT5B	FZD2	0.03	WNT5B - FZD2	ncWNT	Secreted Signaling	KEGG: hsa04310
Astrocytes	Endothelial	WNT11	FZD2	0.04	WNT11 - FZD2	ncWNT	Secreted Signaling	KEGG: hsa04310
Astrocytes	Endothelial	NECTIN3	NECTIN2	0	NECTIN3 - NECTIN2	NECTIN	Cell-Cell Contact	PMID: 23027581
Astrocytes	Endothelial	NECTIN3	PVR	0	NECTIN3 - PVR	NECTIN	Cell-Cell Contact	PMID: 23027581
Astrocytes	Endothelial	NECTIN2	CD226	0.01	NECTIN2 - CD226	NECTIN	Cell-Cell Contact	KEGG: hsa04514
Astrocytes	Endothelial	NECTIN3	NECTIN1	0.04	NECTIN3 - NECTIN1	NECTIN	Cell-Cell Contact	PMID: 23027581
Astrocytes	Endothelial	NEGR1	NEGR1	0.01	NEGR1 - NEGR1	NEGR	Cell-Cell Contact	KEGG: hsa04514
Astrocytes	Endothelial	LRRC4	NTNG2	0.04	LRRC4 - NTNG2	NGL	Cell-Cell Contact	KEGG: hsa04514
Astrocytes	Endothelial	DLL1	NOTCH1	0	DLL1 - NOTCH1	NOTCH	Cell-Cell Contact	PMID: 22353464
Astrocytes	Endothelial	DLL1	NOTCH4	0	DLL1 - NOTCH4	NOTCH	Cell-Cell Contact	PMID: 22353464
Astrocytes	Endothelial	DLL3	NOTCH4	0	DLL3 - NOTCH4	NOTCH	Cell-Cell Contact	PMID: 22353464
Astrocytes	Endothelial	DLL4	NOTCH4	0	DLL4 - NOTCH4	NOTCH	Cell-Cell Contact	PMID: 22353464
Astrocytes	Endothelial	JAG1	NOTCH1	0	JAG1 - NOTCH1	NOTCH	Cell-Cell Contact	PMID: 22353464
Astrocytes	Endothelial	JAG1	NOTCH4	0	JAG1 - NOTCH4	NOTCH	Cell-Cell Contact	PMID: 22353464
Astrocytes	Endothelial	JAG2	NOTCH4	0	JAG2 - NOTCH4	NOTCH	Cell-Cell Contact	PMID: 22353464
Astrocytes	Endothelial	Npnt complex 1	ITGA8_ITGB1	0	NPNT1 - (ITGA8+ITGB1)	NPNT	ECM-Receptor	KEGG: hsa04512
Astrocytes	Endothelial	Npnt complex 2	ITGA8_ITGB1	0	NPNT2 - (ITGA8+ITGB1)	NPNT	ECM-Receptor	KEGG: hsa04512
Astrocytes	Endothelial	NPPA	NPR1	0	NPPA - NPR1	NPR1	Secreted Signaling	KEGG: hsa04080; PMID: 29934640
Astrocytes	Endothelial	NPPC	NPR2	0	NPPC - NPR2	NPR2	Secreted Signaling	KEGG: hsa04080; PMID: 29934642
Astrocytes	Endothelial	PYY	NPY1R	0.02	PYY - NPY1R	NPY	Secreted Signaling	KEGG: hsa04080
Astrocytes	Endothelial	NRG2	ERBB3	0	NRG2 - ERBB3	NRG	Secreted Signaling	KEGG: hsa04012
Astrocytes	Endothelial	NRG2	ERBB2_ERBB3	0	NRG2 - (ERBB2+ERBB3)	NRG	Secreted Signaling	KEGG: hsa04012
Astrocytes	Endothelial	NRG2	ERBB4	0	NRG2 - ERBB4	NRG	Secreted Signaling	KEGG: hsa04012
Astrocytes	Endothelial	NRG2	ERBB2_ERBB4	0	NRG2 - (ERBB2+ERBB4)	NRG	Secreted Signaling	KEGG: hsa04012
Astrocytes	Endothelial	NRG3	ERBB4	0	NRG3 - ERBB4	NRG	Secreted Signaling	KEGG: hsa04012
Astrocytes	Endothelial	NRG3	ERBB2_ERBB4	0	NRG3 - (ERBB2+ERBB4)	NRG	Secreted Signaling	KEGG: hsa04012
Astrocytes	Endothelial	NRG4	ERBB4	0	NRG4 - ERBB4	NRG	Secreted Signaling	KEGG: hsa04012
Astrocytes	Endothelial	NRG1	ITGAV_ITGB3	0	NRG1 - (ITGAV+ITGB3)	NRG	Secreted Signaling	PMID: 20682778
Astrocytes	Endothelial	NRG1	ERBB3	0.01	NRG1 - ERBB3	NRG	Secreted Signaling	KEGG: hsa04012
Astrocytes	Endothelial	NRG1	ERBB2_ERBB3	0.01	NRG1 - (ERBB2+ERBB3)	NRG	Secreted Signaling	KEGG: hsa04012
Astrocytes	Endothelial	NRG1	ERBB4	0.01	NRG1 - ERBB4	NRG	Secreted Signaling	KEGG: hsa04012
Astrocytes	Endothelial	NRG4	ERBB2_ERBB4	0.01	NRG4 - (ERBB2+ERBB4)	NRG	Secreted Signaling	KEGG: hsa04012
Astrocytes	Endothelial	NRG1	ERBB2_ERBB4	0.02	NRG1 - (ERBB2+ERBB4)	NRG	Secreted Signaling	KEGG: hsa04012
Astrocytes	Endothelial	NRXN2	NLGN1	0	NRXN2 - NLGN1	NRXN	Cell-Cell Contact	KEGG: hsa04514
Astrocytes	Endothelial	NRXN2	NLGN2	0	NRXN2 - NLGN2	NRXN	Cell-Cell Contact	KEGG: hsa04514
Astrocytes	Endothelial	NRXN3	NLGN1	0.02	NRXN3 - NLGN1	NRXN	Cell-Cell Contact	KEGG: hsa04514
Astrocytes	Endothelial	NRXN2	NLGN3	0.03	NRXN2 - NLGN3	NRXN	Cell-Cell Contact	KEGG: hsa04514
Astrocytes	Endothelial	BDNF	NTRK2	0.01	BDNF - NTRK2	NT	Secreted Signaling	PMID: 27908981
Astrocytes	Endothelial	OCLN	OCLN	0	OCLN - OCLN	OCLN	Cell-Cell Contact	KEGG: hsa04514
Astrocytes	Endothelial	OSTN	NPR3	0.02	OSTN - NPR3	OSTN	Secreted Signaling	PMID: 29326144
Astrocytes	Endothelial	TNFSF4	TNFRSF4	0	TNFSF4 - TNFRSF4	OX40	Secreted Signaling	KEGG: hsa04060
Astrocytes	Endothelial	PRSS3	F2R	0	PRSS3 - F2R	PARs	Secreted Signaling	KEGG: hsa04080
Astrocytes	Endothelial	PLG	F2R	0	PLG - F2RL3	PARs	Secreted Signaling	KEGG: hsa04080
Astrocytes	Endothelial	PRSS3	F2RL3	0	PRSS3 - F2RL3	PARs	Secreted Signaling	KEGG: hsa04080
Astrocytes	Endothelial	PLG	F2RL3	0	PLG - F2RL3	PARs	Secreted Signaling	KEGG: hsa04080
Astrocytes	Endothelial	PLG	F2RL1	0.01	PLG - F2RL1	PARs	Secreted Signaling	KEGG: hsa04080
Astrocytes	Endothelial	PRSS3	F2RL1	0.03	PRSS3 - F2RL1	PARs	Secreted Signaling	KEGG: hsa04080
Astrocytes	Endothelial	PLG	PARD3	0.03	PLG - PARD3	PARs	Secreted Signaling	KEGG: hsa04080
Astrocytes	Endothelial	PECAM1	PECAM1	0	PECAM1 - PECAM1	PECAM1	Cell-Cell Contact	KEGG: hsa04514
Astrocytes	Endothelial	POSTN	ITGAV_ITGB3	0	POSTN - (ITGAV+ITGB3)	PERIOSTIN	Secreted Signaling	PMID: 26721738
Astrocytes	Endothelial	POSTN	ITGAV_ITGB5	0.03	POSTN - (ITGAV+ITGB5)	PERIOSTIN	Secreted Signaling	PMID: 26721738
Astrocytes	Endothelial	PROS1	TYRO3	0.01	PROS1 - TYRO3	PROS	Secreted Signaling	PMID: 30501104
Astrocytes	Endothelial	PSAP	GPR37L1	0	PSAP - GPR37L1	PSAP	Secreted Signaling	PMID: 23690594
Astrocytes	Endothelial	PTN	SDC3	0	PTN - SDC3	PTN	Secreted Signaling	PMID: 28356350; PMID: 25620911
Astrocytes	Endothelial	PTN	ITGAV_ITGB3	0	PTN - (ITGAV+ITGB3)	PTN	Secreted Signaling	PMID: 28356350; PMID: 25620911
Astrocytes	Endothelial	PTN	NCL	0	PTN - NCL	PTN	Secreted Signaling	PMID: 28356350; PMID: 25620911
Astrocytes	Endothelial	PTN	ALK	0	PTN - ALK	PTN	Secreted Signaling	PMID: 28356350; PMID: 25620911
Astrocytes	Endothelial	PTN	SDC4	0.02	PTN - SDC4	PTN	Secreted Signaling	PMID: 28356350; PMID: 25620911
Astrocytes	Endothelial	PTN	SDC2	0.04	PTN - SDC2	PTN	Secreted Signaling	PMID: 28356350; PMID: 25620911
Astrocytes	Endothelial	PTPRM	PTPRM	0	PTPRM - PTPRM	PTPRM	Cell-Cell Contact	KEGG: hsa04514
Astrocytes	Endothelial	RELN	ITGA3_ITGB1	0	RELN - (ITGA3+ITGB1)	RELN	ECM-Receptor	KEGG: hsa04512
Astrocytes	Endothelial	INSL5	RXFP1	0.02	INSL5 - RXFP1	RLN	Secreted Signaling	KEGG: hsa04080
Astrocytes	Endothelial	SELE	GLG1	0.01	SELE - GLG1	SELE	Cell-Cell Contact	PMID: 11404363
Astrocytes	Endothelial	SELPLG	SELP	0	SELPLG - SELP	SELPLG	Cell-Cell Contact	PMID: 19118202; PMID: 9829984
Astrocytes	Endothelial	SEMA3A	NRP1_PLXNA1	0	SEMA3A - (NRP1+PLXNA1)	SEMA3	Secreted Signaling	PMID: 27533782
Astrocytes	Endothelial	SEMA3A	NRP1_PLXNA2	0	SEMA3A - (NRP1+PLXNA2)	SEMA3	Secreted Signaling	PMID: 27533782
Astrocytes	Endothelial	SEMA3A	NRP1_PLXNA3	0	SEMA3A - (NRP1+PLXNA3)	SEMA3	Secreted Signaling	PMID: 27533782
Astrocytes	Endothelial	SEMA3A	NRP1_PLXNA4	0	SEMA3A - (NRP1+PLXNA4)	SEMA3	Secreted Signaling	PMID: 27533782
Astrocytes	Endothelial	SEMA3B	NRP1_PLXNA1	0	SEMA3B - (NRP1+PLXNA1)	SEMA3	Secreted Signaling	PMID: 27533782
Astrocytes	Endothelial	SEMA3B	NRP1_PLXNA2	0	SEMA3B - (NRP1+PLXNA2)	SEMA3	Secreted Signaling	PMID: 27533782
Astrocytes	Endothelial	SEMA3B	NRP1_PLXNA3	0	SEMA3B - (NRP1+PLXNA3)	SEMA3	Secreted Signaling	PMID: 27533782
Astrocytes	Endothelial	SEMA3B	NRP1_PLXNA4	0	SEMA3B - (NRP1+PLXNA4)	SEMA3	Secreted Signaling	PMID: 27533782
Astrocytes	Endothelial	SEMA3C	NRP1_PLXNA1	0	SEMA3C - (NRP1+PLXNA1)	SEMA3	Secreted Signaling	PMID: 27533782
Astrocytes	Endothelial	SEMA3C	NRP1_PLXNA2	0	SEMA3C - (NRP1+PLXNA2)	SEMA3	Secreted Signaling	PMID: 27533782
Astrocytes	Endothelial	SEMA3C	NRP1_PLXNA3	0	SEMA3C - (NRP1+PLXNA3)	SEMA3	Secreted Signaling	PMID: 27533782
Astrocytes	Endothelial	SEMA3C	NRP1_PLXNA4	0	SEMA3C - (NRP1+PLXNA4)	SEMA3	Secreted Signaling	PMID: 27533782
Astrocytes	Endothelial	SEMA3D	NRP1_PLXNA1	0	SEMA3D - (NRP1+PLXNA1)	SEMA3	Secreted Signaling	PMID: 27533782
Astrocytes	Endothelial	SEMA3D	NRP1_PLXNA2	0	SEMA3D - (NRP1+PLXNA2)	SEMA3	Secreted Signaling	PMID: 27533782
Astrocytes	Endothelial	SEMA3D	NRP1_PLXNA3	0	SEMA3D - (NRP1+PLXNA3)	SEMA3	Secreted Signaling	PMID: 27533782
Astrocytes	Endothelial	SEMA3D	NRP1_PLXNA4	0	SEMA3D - (NRP1+PLXNA4)	SEMA3	Secreted Signaling	PMID: 27533782
Astrocytes	Endothelial	SEMA3B	NRP2_PLXNA1	0	SEMA3B - (NRP2+PLXNA1)	SEMA3	Secreted Signaling	PMID: 27533782
Astrocytes	Endothelial	SEMA3B	NRP2_PLXNA2	0	SEMA3B - (NRP2+PLXNA2)	SEMA3	Secreted Signaling	PMID: 27533782
Astrocytes	Endothelial	SEMA3B	NRP2_PLXNA3	0	SEMA3B - (NRP2+PLXNA3)	SEMA3	Secreted Signaling	PMID: 27533782
Astrocytes	Endothelial	SEMA3B	NRP2_PLXNA4	0	SEMA3B - (NRP2+PLXNA4)	SEMA3	Secreted Signaling	PMID: 27533782
Astrocytes	Endothelial	SEMA3C	NRP2_PLXNA1	0	SEMA3C - (NRP2+PLXNA1)	SEMA3	Secreted Signaling	PMID: 27533782
Astrocytes	Endothelial	SEMA3C	NRP2_PLXNA2	0	SEMA3C - (NRP2+PLXNA2)	SEMA3	Secreted Signaling	PMID: 27533782
Astrocytes	Endothelial	SEMA3C	NRP2_PLXNA3	0	SEMA3C - (NRP2+PLXNA3)	SEMA3	Secreted Signaling	PMID: 27533782
Astrocytes	Endothelial	SEMA3C	NRP2_PLXNA4	0	SEMA3C - (NRP2+PLXNA4)	SEMA3	Secreted Signaling	PMID: 27533782
Astrocytes	Endothelial	SEMA3D	NRP2_PLXNA1	0	SEMA3D - (NRP2+PLXNA1)	SEMA3	Secreted Signaling	PMID: 27533782
Astrocytes	Endothelial	SEMA3D	NRP2_PLXNA2	0	SEMA3D - (NRP2+PLXNA2)	SEMA3	Secreted Signaling	PMID: 27533782
Astrocytes	Endothelial	SEMA3D	NRP2_PLXNA3	0	SEMA3D - (NRP2+PLXNA3)	SEMA3	Secreted Signaling	PMID: 27533782
Astrocytes	Endothelial	SEMA3D	NRP2_PLXNA4	0	SEMA3D - (NRP2+PLXNA4)	SEMA3	Secreted Signaling	PMID: 27533782
Astrocytes	Endothelial	SEMA3F	NRP2_PLXNA2	0	SEMA3F - (NRP2+PLXNA2)	SEMA3	Secreted Signaling	PMID: 27533782
Astrocytes	Endothelial	SEMA3C	NRP1_NRP2	0	SEMA3C - (NRP1+NRP2)	SEMA3	Secreted Signaling	PMID: 27533782
Astrocytes	Endothelial	SEMA3C	PLXND1	0	SEMA3C - PLXND1	SEMA3	Secreted Signaling	PMID: 27533782
Astrocytes	Endothelial	SEMA3E	PLXND1	0	SEMA3E - PLXND1	SEMA3	Secreted Signaling	PMID: 22325954
Astrocytes	Endothelial	SEMA3F	NRP2_PLXNA1	0.04	SEMA3F - (NRP2+PLXNA1)	SEMA3	Secreted Signaling	PMID: 27533782
Astrocytes	Endothelial	SEMA3F	NRP2_PLXNA4	0.04	SEMA3F - (NRP2+PLXNA4)	SEMA3	Secreted Signaling	PMID: 27533782
Astrocytes	Endothelial	SEMA4A	NRP1_PLXNA1	0	SEMA4A - (NRP1+PLXNA1)	SEMA4	Cell-Cell Contact	PMID: 27533782
Astrocytes	Endothelial	SEMA4A	NRP1_PLXNA2	0	SEMA4A - (NRP1+PLXNA2)	SEMA4	Cell-Cell Contact	PMID: 27533782
Astrocytes	Endothelial	SEMA4A	NRP1_PLXNA3	0	SEMA4A - (NRP1+PLXNA3)	SEMA4	Cell-Cell Contact	PMID: 27533782
Astrocytes	Endothelial	SEMA4A	NRP1_PLXNA4	0	SEMA4A - (NRP1+PLXNA4)	SEMA4	Cell-Cell Contact	PMID: 27533782
Astrocytes	Endothelial	SEMA4D	PLXNB2	0	SEMA4D - PLXNB2	SEMA4	Cell-Cell Contact	PMID: 27533782
Astrocytes	Endothelial	SEMA4G	PLXNB2	0	SEMA4G - PLXNB2	SEMA4	Cell-Cell Contact	PMID: 27533782
Astrocytes	Endothelial	SEMA4C	PLXNB2	0.01	SEMA4C - PLXNB2	SEMA4	Cell-Cell Contact	PMID: 27533782
Astrocytes	Endothelial	SEMA4A	PLXNB2	0.02	SEMA4A - PLXNB2	SEMA4	Cell-Cell Contact	PMID: 27533782
Astrocytes	Endothelial	SEMA4D	CD72	0.04	SEMA4D - CD72	SEMA4	Cell-Cell Contact	PMID: 22325954
Astrocytes	Endothelial	SEMA6D	PLXNA1_KDR	0	SEMA6D - (PLXNA1+KDR)	SEMA6	Cell-Cell Contact	PMID: 22325954
Astrocytes	Endothelial	SEMA6A	PLXNA2	0	SEMA6A - PLXNA2	SEMA6	Cell-Cell Contact	PMID: 27533782
Astrocytes	Endothelial	SEMA6B	PLXNA2	0	SEMA6B - PLXNA2	SEMA6	Cell-Cell Contact	PMID: 27533782
Astrocytes	Endothelial	SEMA7A	ITGB1_ITGA1	0	SEMA7A - (ITGB1+ITGA1)	SEMA7	Cell-Cell Contact	PMID: 22325954
Astrocytes	Endothelial	SPP1	ITGAV_ITGB1	0	SPP1 - (ITGAV+ITGB1)	SPP1	Secreted Signaling	PMID: 21907263
Astrocytes	Endothelial	SPP1	ITGA9_ITGB1	0	SPP1 - (ITGA9+ITGB1)	SPP1	Secreted Signaling	PMID: 21907263
Astrocytes	Endothelial	SPP1	ITGA8_ITGB1	0	SPP1 - (ITGA8+ITGB1)	SPP1	Secreted Signaling	PMID: 21907263
Astrocytes	Endothelial	SPP1	ITGA5_ITGB1	0	SPP1 - (ITGA5+ITGB1)	SPP1	Secreted Signaling	PMID: 21907263
Astrocytes	Endothelial	TNC	ITGA8_ITGB1	0	TNC - (ITGA8+ITGB1)	TENASCIN	ECM-Receptor	KEGG: hsa04512
Astrocytes	Endothelial	TNR	ITGA8_ITGB1	0	TNR - (ITGA8+ITGB1)	TENASCIN	ECM-Receptor	KEGG: hsa04512
Astrocytes	Endothelial	TNN	ITGA8_ITGB1	0	TNN - (ITGA8+ITGB1)	TENASCIN	ECM-Receptor	KEGG: hsa04512
Astrocytes	Endothelial	TNXB	ITGA8_ITGB1	0	TNXB - (ITGA8+ITGB1)	TENASCIN	ECM-Receptor	KEGG: hsa04512
Astrocytes	Endothelial	TNC	ITGA9_ITGB1	0	TNC - (ITGA9+ITGB1)	TENASCIN	ECM-Receptor	KEGG: hsa04512
Astrocytes	Endothelial	TNR	ITGA9_ITGB1	0	TNR - (ITGA9+ITGB1)	TENASCIN	ECM-Receptor	KEGG: hsa04512
Astrocytes	Endothelial	TNN	ITGA9_ITGB1	0	TNN - (ITGA9+ITGB1)	TENASCIN	ECM-Receptor	KEGG: hsa04512
Astrocytes	Endothelial	TNXB	ITGA9_ITGB1	0	TNXB - (ITGA9+ITGB1)	TENASCIN	ECM-Receptor	KEGG: hsa04512
Astrocytes	Endothelial	TNC	ITGAV_ITGB3	0	TNC - (ITGAV+ITGB3)	TENASCIN	ECM-Receptor	KEGG: hsa04512
Astrocytes	Endothelial	TNR	ITGAV_ITGB3	0	TNR - (ITGAV+ITGB3)	TENASCIN	ECM-Receptor	KEGG: hsa04512
Astrocytes	Endothelial	TNXB	ITGAV_ITGB3	0	TNXB - (ITGAV+ITGB3)	TENASCIN	ECM-Receptor	KEGG: hsa04512
Astrocytes	Endothelial	TNN	ITGAV_ITGB3	0.01	TNN - (ITGAV+ITGB3)	TENASCIN	ECM-Receptor	KEGG: hsa04512
Astrocytes	Endothelial	TNC	SDC4	0.01	TNC - SDC4	TENASCIN	ECM-Receptor	KEGG: hsa04512
Astrocytes	Endothelial	TNC	ITGA2B_ITGB3	0.02	TNC - (ITGA2B+ITGB3)	TENASCIN	ECM-Receptor	KEGG: hsa04512
Astrocytes	Endothelial	TNXB	ITGA2B_ITGB3	0.04	TNXB - (ITGA2B+ITGB3)	TENASCIN	ECM-Receptor	KEGG: hsa04512
Astrocytes	Endothelial	TGFB1	TGFbR1_R2	0	TGFB1 - (TGFBR1+TGFBR2)	TGFb	Secreted Signaling	KEGG: hsa04350
Astrocytes	Endothelial	TGFB2	TGFbR1_R2	0	TGFB2 - (TGFBR1+TGFBR2)	TGFb	Secreted Signaling	KEGG: hsa04350
Astrocytes	Endothelial	TGFB3	TGFbR1_R2	0	TGFB3 - (TGFBR1+TGFBR2)	TGFb	Secreted Signaling	KEGG: hsa04350
Astrocytes	Endothelial	TGFB1	ACVR1B_TGFbR2	0	TGFB1 - (ACVR1B+TGFBR2)	TGFb	Secreted Signaling	PMID: 27449815
Astrocytes	Endothelial	TGFB1	ACVR1C_TGFbR2	0	TGFB1 - (ACVR1C+TGFBR2)	TGFb	Secreted Signaling	PMID: 27449815
Astrocytes	Endothelial	TGFB2	ACVR1B_TGFbR2	0	TGFB2 - (ACVR1B+TGFBR2)	TGFb	Secreted Signaling	PMID: 27449815
Astrocytes	Endothelial	TGFB2	ACVR1C_TGFbR2	0	TGFB2 - (ACVR1C+TGFBR2)	TGFb	Secreted Signaling	PMID: 27449815
Astrocytes	Endothelial	TGFB3	ACVR1B_TGFbR2	0	TGFB3 - (ACVR1B+TGFBR2)	TGFb	Secreted Signaling	PMID: 27449815
Astrocytes	Endothelial	TGFB3	ACVR1C_TGFbR2	0	TGFB3 - (ACVR1C+TGFBR2)	TGFb	Secreted Signaling	PMID: 27449815
Astrocytes	Endothelial	TGFB1	ACVR1_TGFbR	0	TGFB1 - (ACVR1+TGFBR1)	TGFb	Secreted Signaling	PMID: 29376829
Astrocytes	Endothelial	TGFB2	ACVR1_TGFbR	0	TGFB2 - (ACVR1+TGFBR1)	TGFb	Secreted Signaling	PMID: 29376829
Astrocytes	Endothelial	TGFB3	ACVR1_TGFbR	0	TGFB3 - (ACVR1+TGFBR1)	TGFb	Secreted Signaling	PMID: 29376829
Astrocytes	Endothelial	THBS2	ITGA3_ITGB1	0	THBS2 - (ITGA3+ITGB1)	THBS	ECM-Receptor	KEGG: hsa04512
Astrocytes	Endothelial	THBS3	ITGA3_ITGB1	0	THBS3 - (ITGA3+ITGB1)	THBS	ECM-Receptor	KEGG: hsa04512
Astrocytes	Endothelial	THBS4	ITGA3_ITGB1	0	THBS4 - (ITGA3+ITGB1)	THBS	ECM-Receptor	KEGG: hsa04512
Astrocytes	Endothelial	THBS2	ITGAV_ITGB3	0	THBS2 - (ITGAV+ITGB3)	THBS	ECM-Receptor	KEGG: hsa04512
Astrocytes	Endothelial	THBS3	ITGAV_ITGB3	0	THBS3 - (ITGAV+ITGB3)	THBS	ECM-Receptor	KEGG: hsa04512
Astrocytes	Endothelial	THBS4	ITGAV_ITGB3	0	THBS4 - (ITGAV+ITGB3)	THBS	ECM-Receptor	KEGG: hsa04512
Astrocytes	Endothelial	THBS2	CD47	0	THBS2 - CD47	THBS	ECM-Receptor	KEGG: hsa04512
Astrocytes	Endothelial	THBS3	CD47	0	THBS3 - CD47	THBS	ECM-Receptor	KEGG: hsa04512
Astrocytes	Endothelial	THBS4	CD47	0	THBS4 - CD47	THBS	ECM-Receptor	KEGG: hsa04512
Astrocytes	Endothelial	THBS3	CD36	0.01	THBS3 - CD36	THBS	ECM-Receptor	KEGG: hsa04512
Astrocytes	Endothelial	THBS4	CD36	0.03	THBS4 - CD36	THBS	ECM-Receptor	KEGG: hsa04512
Astrocytes	Endothelial	THBS3	SDC4	0.04	THBS3 - SDC4	THBS	ECM-Receptor	KEGG: hsa04512
Astrocytes	Endothelial	TIGIT	NECTIN2	0	TIGIT - NECTIN2	TIGIT	Cell-Cell Contact	PMID: 1313846; PMID:24987108
Astrocytes	Endothelial	TIGIT	PVR	0	TIGIT - PVR	TIGIT	Cell-Cell Contact	PMID:24987108
Astrocytes	Endothelial	TNFSF12	TNFRSF12A	0.01	TNFSF12 - TNFRSF12A	TWEAK	Secreted Signaling	KEGG: hsa04060
Astrocytes	Endothelial	ITGA9_ITGB1	VCAM1	0.01	ITGA9 - (ITGB1+VCAM1)	VCAM	Cell-Cell Contact	KEGG: hsa04514
Astrocytes	Endothelial	ITGA4_ITGB7	VCAM1	0.02	ITGA4 - (ITGB7+VCAM1)	VCAM	Cell-Cell Contact	KEGG: hsa04514
Astrocytes	Endothelial	ITGA4_ITGB1	VCAM1	0.03	ITGA4 - (ITGB1+VCAM1)	VCAM	Cell-Cell Contact	KEGG: hsa04514
Astrocytes	Endothelial	VEGFA	FLT1	0	VEGFA - VEGFR1	VEGF	Secreted Signaling	KEGG: hsa04370; PMID: 16633338
Astrocytes	Endothelial	VEGFA	KDR	0	VEGFA - VEGFR2	VEGF	Secreted Signaling	KEGG: hsa04370; PMID: 16633338
Astrocytes	Endothelial	VEGFB	FLT1	0	VEGFB - VEGFR1	VEGF	Secreted Signaling	KEGG: hsa04370; PMID: 16633338
Astrocytes	Endothelial	VEGFC	FLT4	0	VEGFC - VEGFR3	VEGF	Secreted Signaling	KEGG: hsa04370; PMID: 16633338
Astrocytes	Endothelial	VEGFC	KDR	0	VEGFC - VEGFR2	VEGF	Secreted Signaling	KEGG: hsa04370; PMID: 16633338
Astrocytes	Endothelial	VEGFD	FLT4	0	VEGFD - VEGFR3	VEGF	Secreted Signaling	KEGG: hsa04370; PMID: 16633338
Astrocytes	Endothelial	VEGFD	KDR	0	VEGFD - VEGFR2	VEGF	Secreted Signaling	KEGG: hsa04370; PMID: 16633338
Astrocytes	Endothelial	PGF	FLT1	0	PGF - VEGFR1	VEGF	Secreted Signaling	KEGG: hsa04370; PMID: 16633338
Astrocytes	Endothelial	VEGFA	FLT1_KDR	0	VEGFA - VEGFR1R2	VEGF	Secreted Signaling	PMID: 16633338
Astrocytes	Endothelial	VEGFC	FLT4_KDR	0	VEGFC - VEGFR2R3	VEGF	Secreted Signaling	PMID: 16633338
Astrocytes	Endothelial	VEGFD	FLT4_KDR	0	VEGFD - VEGFR2R3	VEGF	Secreted Signaling	PMID: 16633338
Astrocytes	Endothelial	NAMPT	INSR	0	NAMPT - INSR	VISFATIN	Secreted Signaling	PMID: 28490838
Astrocytes	Endothelial	NAMPT	ITGA5_ITGB1	0	NAMPT - (ITGA5+ITGB1)	VISFATIN	Secreted Signaling	PMID: 28490838
Astrocytes	Endothelial	VTN	ITGA8_ITGB1	0	VTN - (ITGA8+ITGB1)	VTN	ECM-Receptor	KEGG: hsa04512
Astrocytes	Endothelial	VTN	ITGAV_ITGB1	0	VTN - (ITGAV+ITGB1)	VTN	ECM-Receptor	KEGG: hsa04512
Astrocytes	Endothelial	VTN	ITGAV_ITGB3	0	VTN - (ITGAV+ITGB3)	VTN	ECM-Receptor	KEGG: hsa04512
Astrocytes	Endothelial	WNT10B	FZD4_LRP5	0	WNT10B - (FZD4+LRP5)	WNT	Secreted Signaling	KEGG: hsa04310; PMID: 23209147
Astrocytes	Endothelial	WNT2	FZD4_LRP5	0	WNT2 - (FZD4+LRP5)	WNT	Secreted Signaling	KEGG: hsa04310; PMID: 23209147
Astrocytes	Endothelial	WNT2	FZD5_LRP5	0	WNT2 - (FZD5+LRP5)	WNT	Secreted Signaling	KEGG: hsa04310; PMID: 23209147
Astrocytes	Endothelial	WNT2	FZD6_LRP5	0	WNT2 - (FZD6+LRP5)	WNT	Secreted Signaling	KEGG: hsa04310; PMID: 23209147
Astrocytes	Endothelial	WNT2	FZD9_LRP5	0	WNT2 - (FZD9+LRP5)	WNT	Secreted Signaling	KEGG: hsa04310; PMID: 23209147
Astrocytes	Endothelial	WNT2B	FZD4_LRP5	0	WNT2B - (FZD4+LRP5)	WNT	Secreted Signaling	KEGG: hsa04310; PMID: 23209147
Astrocytes	Endothelial	WNT2B	FZD5_LRP5	0	WNT2B - (FZD5+LRP5)	WNT	Secreted Signaling	KEGG: hsa04310; PMID: 23209147
Astrocytes	Endothelial	WNT2B	FZD6_LRP5	0	WNT2B - (FZD6+LRP5)	WNT	Secreted Signaling	KEGG: hsa04310; PMID: 23209147
Astrocytes	Endothelial	WNT2B	FZD9_LRP5	0	WNT2B - (FZD9+LRP5)	WNT	Secreted Signaling	KEGG: hsa04310; PMID: 23209147
Astrocytes	Endothelial	WNT3	FZD1_LRP5	0	WNT3 - (FZD1+LRP5)	WNT	Secreted Signaling	KEGG: hsa04310; PMID: 23209147
Astrocytes	Endothelial	WNT3	FZD2_LRP5	0	WNT3 - (FZD2+LRP5)	WNT	Secreted Signaling	KEGG: hsa04310; PMID: 23209147
Astrocytes	Endothelial	WNT3	FZD3_LRP5	0	WNT3 - (FZD3+LRP5)	WNT	Secreted Signaling	KEGG: hsa04310; PMID: 23209147
Astrocytes	Endothelial	WNT3	FZD4_LRP5	0	WNT3 - (FZD4+LRP5)	WNT	Secreted Signaling	KEGG: hsa04310; PMID: 23209147
Astrocytes	Endothelial	WNT3	FZD5_LRP5	0	WNT3 - (FZD5+LRP5)	WNT	Secreted Signaling	KEGG: hsa04310; PMID: 23209147
Astrocytes	Endothelial	WNT3	FZD6_LRP5	0	WNT3 - (FZD6+LRP5)	WNT	Secreted Signaling	KEGG: hsa04310; PMID: 23209147
Astrocytes	Endothelial	WNT3	FZD9_LRP5	0	WNT3 - (FZD9+LRP5)	WNT	Secreted Signaling	KEGG: hsa04310; PMID: 23209147
Astrocytes	Endothelial	WNT3A	FZD1_LRP5	0	WNT3A - (FZD1+LRP5)	WNT	Secreted Signaling	KEGG: hsa04310; PMID: 23209147
Astrocytes	Endothelial	WNT3A	FZD2_LRP5	0	WNT3A - (FZD2+LRP5)	WNT	Secreted Signaling	KEGG: hsa04310; PMID: 23209147
Astrocytes	Endothelial	WNT3A	FZD3_LRP5	0	WNT3A - (FZD3+LRP5)	WNT	Secreted Signaling	KEGG: hsa04310; PMID: 23209147
Astrocytes	Endothelial	WNT3A	FZD4_LRP5	0	WNT3A - (FZD4+LRP5)	WNT	Secreted Signaling	KEGG: hsa04310; PMID: 23209147
Astrocytes	Endothelial	WNT3A	FZD5_LRP5	0	WNT3A - (FZD5+LRP5)	WNT	Secreted Signaling	KEGG: hsa04310; PMID: 23209147
Astrocytes	Endothelial	WNT3A	FZD6_LRP5	0	WNT3A - (FZD6+LRP5)	WNT	Secreted Signaling	KEGG: hsa04310; PMID: 23209147
Astrocytes	Endothelial	WNT3A	FZD7_LRP5	0	WNT3A - (FZD7+LRP5)	WNT	Secreted Signaling	KEGG: hsa04310; PMID: 23209147
Astrocytes	Endothelial	WNT3A	FZD9_LRP5	0	WNT3A - (FZD9+LRP5)	WNT	Secreted Signaling	KEGG: hsa04310; PMID: 23209147
Astrocytes	Endothelial	WNT7A	FZD1_LRP5	0	WNT7A - (FZD1+LRP5)	WNT	Secreted Signaling	KEGG: hsa04310; PMID: 23209147
Astrocytes	Endothelial	WNT7A	FZD2_LRP5	0	WNT7A - (FZD2+LRP5)	WNT	Secreted Signaling	KEGG: hsa04310; PMID: 23209147
Astrocytes	Endothelial	WNT7A	FZD3_LRP5	0	WNT7A - (FZD3+LRP5)	WNT	Secreted Signaling	KEGG: hsa04310; PMID: 23209147
Astrocytes	Endothelial	WNT7A	FZD4_LRP5	0	WNT7A - (FZD4+LRP5)	WNT	Secreted Signaling	KEGG: hsa04310; PMID: 23209147
Astrocytes	Endothelial	WNT7A	FZD5_LRP5	0	WNT7A - (FZD5+LRP5)	WNT	Secreted Signaling	KEGG: hsa04310; PMID: 23209147
Astrocytes	Endothelial	WNT7A	FZD6_LRP5	0	WNT7A - (FZD6+LRP5)	WNT	Secreted Signaling	KEGG: hsa04310; PMID: 23209147
Astrocytes	Endothelial	WNT7A	FZD9_LRP5	0	WNT7A - (FZD9+LRP5)	WNT	Secreted Signaling	KEGG: hsa04310; PMID: 23209147
Astrocytes	Endothelial	WNT8A	FZD1_LRP5	0	WNT8A - (FZD1+LRP5)	WNT	Secreted Signaling	KEGG: hsa04310; PMID: 23209147
Astrocytes	Endothelial	WNT8A	FZD2_LRP5	0	WNT8A - (FZD2+LRP5)	WNT	Secreted Signaling	KEGG: hsa04310; PMID: 23209147
Astrocytes	Endothelial	WNT8A	FZD3_LRP5	0	WNT8A - (FZD3+LRP5)	WNT	Secreted Signaling	KEGG: hsa04310; PMID: 23209147
Astrocytes	Endothelial	WNT8A	FZD4_LRP5	0	WNT8A - (FZD4+LRP5)	WNT	Secreted Signaling	KEGG: hsa04310; PMID: 23209147
Astrocytes	Endothelial	WNT8A	FZD5_LRP5	0	WNT8A - (FZD5+LRP5)	WNT	Secreted Signaling	KEGG: hsa04310; PMID: 23209147
Astrocytes	Endothelial	WNT8A	FZD6_LRP5	0	WNT8A - (FZD6+LRP5)	WNT	Secreted Signaling	KEGG: hsa04310; PMID: 23209147
Astrocytes	Endothelial	WNT8A	FZD7_LRP5	0	WNT8A - (FZD7+LRP5)	WNT	Secreted Signaling	KEGG: hsa04310; PMID: 23209147
Astrocytes	Endothelial	WNT8A	FZD9_LRP5	0	WNT8A - (FZD9+LRP5)	WNT	Secreted Signaling	KEGG: hsa04310; PMID: 23209147
Astrocytes	Endothelial	WNT8B	FZD9_LRP5	0	WNT8B - (FZD9+LRP5)	WNT	Secreted Signaling	KEGG: hsa04310; PMID: 23209147
Astrocytes	Endothelial	WNT9A	FZD1_LRP5	0	WNT9A - (FZD1+LRP5)	WNT	Secreted Signaling	KEGG: hsa04310; PMID: 23209147
Astrocytes	Endothelial	WNT9A	FZD2_LRP5	0	WNT9A - (FZD2+LRP5)	WNT	Secreted Signaling	KEGG: hsa04310; PMID: 23209147
Astrocytes	Endothelial	WNT9A	FZD3_LRP5	0	WNT9A - (FZD3+LRP5)	WNT	Secreted Signaling	KEGG: hsa04310; PMID: 23209147
Astrocytes	Endothelial	WNT9A	FZD4_LRP5	0	WNT9A - (FZD4+LRP5)	WNT	Secreted Signaling	KEGG: hsa04310; PMID: 23209147
Astrocytes	Endothelial	WNT9A	FZD5_LRP5	0	WNT9A - (FZD5+LRP5)	WNT	Secreted Signaling	KEGG: hsa04310; PMID: 23209147
Astrocytes	Endothelial	WNT9A	FZD6_LRP5	0	WNT9A - (FZD6+LRP5)	WNT	Secreted Signaling	KEGG: hsa04310; PMID: 23209147
Astrocytes	Endothelial	WNT9A	FZD9_LRP5	0	WNT9A - (FZD9+LRP5)	WNT	Secreted Signaling	KEGG: hsa04310; PMID: 23209147
Astrocytes	Endothelial	WNT9B	FZD2_LRP5	0	WNT9B - (FZD2+LRP5)	WNT	Secreted Signaling	KEGG: hsa04310; PMID: 23209147
Astrocytes	Endothelial	WNT9B	FZD3_LRP5	0	WNT9B - (FZD3+LRP5)	WNT	Secreted Signaling	KEGG: hsa04310; PMID: 23209147
Astrocytes	Endothelial	WNT9B	FZD4_LRP5	0	WNT9B - (FZD4+LRP5)	WNT	Secreted Signaling	KEGG: hsa04310; PMID: 23209147
Astrocytes	Endothelial	WNT9B	FZD5_LRP5	0	WNT9B - (FZD5+LRP5)	WNT	Secreted Signaling	KEGG: hsa04310; PMID: 23209147
Astrocytes	Endothelial	WNT9B	FZD6_LRP5	0	WNT9B - (FZD6+LRP5)	WNT	Secreted Signaling	KEGG: hsa04310; PMID: 23209147
Astrocytes	Endothelial	WNT9B	FZD9_LRP5	0	WNT9B - (FZD9+LRP5)	WNT	Secreted Signaling	KEGG: hsa04310; PMID: 23209147
Astrocytes	Endothelial	WNT10B	FZD4_LRP6	0	WNT10B - (FZD4+LRP6)	WNT	Secreted Signaling	KEGG: hsa04310; PMID: 23209147
Astrocytes	Endothelial	WNT2	FZD4_LRP6	0	WNT2 - (FZD4+LRP6)	WNT	Secreted Signaling	KEGG: hsa04310; PMID: 23209147
Astrocytes	Endothelial	WNT2	FZD9_LRP6	0	WNT2 - (FZD9+LRP6)	WNT	Secreted Signaling	KEGG: hsa04310; PMID: 23209147
Astrocytes	Endothelial	WNT2B	FZD4_LRP6	0	WNT2B - (FZD4+LRP6)	WNT	Secreted Signaling	KEGG: hsa04310; PMID: 23209147
Astrocytes	Endothelial	WNT2B	FZD5_LRP6	0	WNT2B - (FZD5+LRP6)	WNT	Secreted Signaling	KEGG: hsa04310; PMID: 23209147
Astrocytes	Endothelial	WNT2B	FZD6_LRP6	0	WNT2B - (FZD6+LRP6)	WNT	Secreted Signaling	KEGG: hsa04310; PMID: 23209147
Astrocytes	Endothelial	WNT2B	FZD9_LRP6	0	WNT2B - (FZD9+LRP6)	WNT	Secreted Signaling	KEGG: hsa04310; PMID: 23209147
Astrocytes	Endothelial	WNT3	FZD2_LRP6	0	WNT3 - (FZD2+LRP6)	WNT	Secreted Signaling	KEGG: hsa04310; PMID: 23209147
Astrocytes	Endothelial	WNT3	FZD3_LRP6	0	WNT3 - (FZD3+LRP6)	WNT	Secreted Signaling	KEGG: hsa04310; PMID: 23209147
Astrocytes	Endothelial	WNT3	FZD4_LRP6	0	WNT3 - (FZD4+LRP6)	WNT	Secreted Signaling	KEGG: hsa04310; PMID: 23209147
Astrocytes	Endothelial	WNT3	FZD5_LRP6	0	WNT3 - (FZD5+LRP6)	WNT	Secreted Signaling	KEGG: hsa04310; PMID: 23209147
Astrocytes	Endothelial	WNT3	FZD6_LRP6	0	WNT3 - (FZD6+LRP6)	WNT	Secreted Signaling	KEGG: hsa04310; PMID: 23209147
Astrocytes	Endothelial	WNT3	FZD9_LRP6	0	WNT3 - (FZD9+LRP6)	WNT	Secreted Signaling	KEGG: hsa04310; PMID: 23209147
Astrocytes	Endothelial	WNT3A	FZD1_LRP6	0	WNT3A - (FZD1+LRP6)	WNT	Secreted Signaling	KEGG: hsa04310; PMID: 23209147
Astrocytes	Endothelial	WNT3A	FZD2_LRP6	0	WNT3A - (FZD2+LRP6)	WNT	Secreted Signaling	KEGG: hsa04310; PMID: 23209147
Astrocytes	Endothelial	WNT3A	FZD3_LRP6	0	WNT3A - (FZD3+LRP6)	WNT	Secreted Signaling	KEGG: hsa04310; PMID: 23209147
Astrocytes	Endothelial	WNT3A	FZD4_LRP6	0	WNT3A - (FZD4+LRP6)	WNT	Secreted Signaling	KEGG: hsa04310; PMID: 23209147
Astrocytes	Endothelial	WNT3A	FZD5_LRP6	0	WNT3A - (FZD5+LRP6)	WNT	Secreted Signaling	KEGG: hsa04310; PMID: 23209147
Astrocytes	Endothelial	WNT3A	FZD6_LRP6	0	WNT3A - (FZD6+LRP6)	WNT	Secreted Signaling	KEGG: hsa04310; PMID: 23209147
Astrocytes	Endothelial	WNT3A	FZD7_LRP6	0	WNT3A - (FZD7+LRP6)	WNT	Secreted Signaling	KEGG: hsa04310; PMID: 23209147
Astrocytes	Endothelial	WNT3A	FZD9_LRP6	0	WNT3A - (FZD9+LRP6)	WNT	Secreted Signaling	KEGG: hsa04310; PMID: 23209147
Astrocytes	Endothelial	WNT7A	FZD2_LRP6	0	WNT7A - (FZD2+LRP6)	WNT	Secreted Signaling	KEGG: hsa04310; PMID: 23209147
Astrocytes	Endothelial	WNT7A	FZD3_LRP6	0	WNT7A - (FZD3+LRP6)	WNT	Secreted Signaling	KEGG: hsa04310; PMID: 23209147
Astrocytes	Endothelial	WNT7A	FZD4_LRP6	0	WNT7A - (FZD4+LRP6)	WNT	Secreted Signaling	KEGG: hsa04310; PMID: 23209147
Astrocytes	Endothelial	WNT7A	FZD5_LRP6	0	WNT7A - (FZD5+LRP6)	WNT	Secreted Signaling	KEGG: hsa04310; PMID: 23209147
Astrocytes	Endothelial	WNT7A	FZD6_LRP6	0	WNT7A - (FZD6+LRP6)	WNT	Secreted Signaling	KEGG: hsa04310; PMID: 23209147
Astrocytes	Endothelial	WNT7A	FZD9_LRP6	0	WNT7A - (FZD9+LRP6)	WNT	Secreted Signaling	KEGG: hsa04310; PMID: 23209147
Astrocytes	Endothelial	WNT8A	FZD1_LRP6	0	WNT8A - (FZD1+LRP6)	WNT	Secreted Signaling	KEGG: hsa04310; PMID: 23209147
Astrocytes	Endothelial	WNT8A	FZD2_LRP6	0	WNT8A - (FZD2+LRP6)	WNT	Secreted Signaling	KEGG: hsa04310; PMID: 23209147
Astrocytes	Endothelial	WNT8A	FZD3_LRP6	0	WNT8A - (FZD3+LRP6)	WNT	Secreted Signaling	KEGG: hsa04310; PMID: 23209147
Astrocytes	Endothelial	WNT8A	FZD4_LRP6	0	WNT8A - (FZD4+LRP6)	WNT	Secreted Signaling	KEGG: hsa04310; PMID: 23209147
Astrocytes	Endothelial	WNT8A	FZD5_LRP6	0	WNT8A - (FZD5+LRP6)	WNT	Secreted Signaling	KEGG: hsa04310; PMID: 23209147
Astrocytes	Endothelial	WNT8A	FZD6_LRP6	0	WNT8A - (FZD6+LRP6)	WNT	Secreted Signaling	KEGG: hsa04310; PMID: 23209147
Astrocytes	Endothelial	WNT8A	FZD9_LRP6	0	WNT8A - (FZD9+LRP6)	WNT	Secreted Signaling	KEGG: hsa04310; PMID: 23209147
Astrocytes	Endothelial	WNT8B	FZD4_LRP6	0	WNT8B - (FZD4+LRP6)	WNT	Secreted Signaling	KEGG: hsa04310; PMID: 23209147
Astrocytes	Endothelial	WNT9A	FZD1_LRP6	0	WNT9A - (FZD1+LRP6)	WNT	Secreted Signaling	KEGG: hsa04310; PMID: 23209147
Astrocytes	Endothelial	WNT9A	FZD2_LRP6	0	WNT9A - (FZD2+LRP6)	WNT	Secreted Signaling	KEGG: hsa04310; PMID: 23209147
Astrocytes	Endothelial	WNT9A	FZD3_LRP6	0	WNT9A - (FZD3+LRP6)	WNT	Secreted Signaling	KEGG: hsa04310; PMID: 23209147
Astrocytes	Endothelial	WNT9A	FZD4_LRP6	0	WNT9A - (FZD4+LRP6)	WNT	Secreted Signaling	KEGG: hsa04310; PMID: 23209147
Astrocytes	Endothelial	WNT9A	FZD5_LRP6	0	WNT9A - (FZD5+LRP6)	WNT	Secreted Signaling	KEGG: hsa04310; PMID: 23209147
Astrocytes	Endothelial	WNT9A	FZD6_LRP6	0	WNT9A - (FZD6+LRP6)	WNT	Secreted Signaling	KEGG: hsa04310; PMID: 23209147
Astrocytes	Endothelial	WNT9A	FZD9_LRP6	0	WNT9A - (FZD9+LRP6)	WNT	Secreted Signaling	KEGG: hsa04310; PMID: 23209147
Astrocytes	Endothelial	WNT9B	FZD2_LRP6	0	WNT9B - (FZD2+LRP6)	WNT	Secreted Signaling	KEGG: hsa04310; PMID: 23209147
Astrocytes	Endothelial	WNT9B	FZD4_LRP6	0	WNT9B - (FZD4+LRP6)	WNT	Secreted Signaling	KEGG: hsa04310; PMID: 23209147
Astrocytes	Endothelial	WNT9B	FZD5_LRP6	0	WNT9B - (FZD5+LRP6)	WNT	Secreted Signaling	KEGG: hsa04310; PMID: 23209147
Astrocytes	Endothelial	WNT9B	FZD6_LRP6	0	WNT9B - (FZD6+LRP6)	WNT	Secreted Signaling	KEGG: hsa04310; PMID: 23209147
Astrocytes	Endothelial	WNT9B	FZD9_LRP6	0	WNT9B - (FZD9+LRP6)	WNT	Secreted Signaling	KEGG: hsa04310; PMID: 23209147
Astrocytes	Endothelial	WNT10B	FZD5_LRP5	0.01	WNT10B - (FZD5+LRP5)	WNT	Secreted Signaling	KEGG: hsa04310; PMID: 23209147
Astrocytes	Endothelial	WNT10B	FZD9_LRP5	0.01	WNT10B - (FZD9+LRP5)	WNT	Secreted Signaling	KEGG: hsa04310; PMID: 23209147
Astrocytes	Endothelial	WNT2B	FZD1_LRP5	0.01	WNT2B - (FZD1+LRP5)	WNT	Secreted Signaling	KEGG: hsa04310; PMID: 23209147
Astrocytes	Endothelial	WNT2B	FZD2_LRP5	0.01	WNT2B - (FZD2+LRP5)	WNT	Secreted Signaling	KEGG: hsa04310; PMID: 23209147
Astrocytes	Endothelial	WNT2B	FZD3_LRP5	0.01	WNT2B - (FZD3+LRP5)	WNT	Secreted Signaling	KEGG: hsa04310; PMID: 23209147
Astrocytes	Endothelial	WNT7A	FZD7_LRP5	0.01	WNT7A - (FZD7+LRP5)	WNT	Secreted Signaling	KEGG: hsa04310; PMID: 23209147
Astrocytes	Endothelial	WNT8B	FZD4_LRP5	0.01	WNT8B - (FZD4+LRP5)	WNT	Secreted Signaling	KEGG: hsa04310; PMID: 23209147
Astrocytes	Endothelial	WNT9B	FZD1_LRP5	0.01	WNT9B - (FZD1+LRP5)	WNT	Secreted Signaling	KEGG: hsa04310; PMID: 23209147
Astrocytes	Endothelial	WNT2	FZD5_LRP6	0.01	WNT2 - (FZD5+LRP6)	WNT	Secreted Signaling	KEGG: hsa04310; PMID: 23209147
Astrocytes	Endothelial	WNT2	FZD6_LRP6	0.01	WNT2 - (FZD6+LRP6)	WNT	Secreted Signaling	KEGG: hsa04310; PMID: 23209147
Astrocytes	Endothelial	WNT3	FZD1_LRP6	0.01	WNT3 - (FZD1+LRP6)	WNT	Secreted Signaling	KEGG: hsa04310; PMID: 23209147
Astrocytes	Endothelial	WNT8B	FZD9_LRP6	0.01	WNT8B - (FZD9+LRP6)	WNT	Secreted Signaling	KEGG: hsa04310; PMID: 23209147
Astrocytes	Endothelial	WNT9B	FZD3_LRP6	0.01	WNT9B - (FZD3+LRP6)	WNT	Secreted Signaling	KEGG: hsa04310; PMID: 23209147
Astrocytes	Endothelial	WNT10B	FZD6_LRP5	0.02	WNT10B - (FZD6+LRP5)	WNT	Secreted Signaling	KEGG: hsa04310; PMID: 23209147
Astrocytes	Endothelial	WNT2	FZD1_LRP5	0.02	WNT2 - (FZD1+LRP5)	WNT	Secreted Signaling	KEGG: hsa04310; PMID: 23209147
Astrocytes	Endothelial	WNT2	FZD2_LRP5	0.02	WNT2 - (FZD2+LRP5)	WNT	Secreted Signaling	KEGG: hsa04310; PMID: 23209147
Astrocytes	Endothelial	WNT9B	FZD7_LRP5	0.02	WNT9B - (FZD7+LRP5)	WNT	Secreted Signaling	KEGG: hsa04310; PMID: 23209147
Astrocytes	Endothelial	WNT2	FZD1_LRP6	0.02	WNT2 - (FZD1+LRP6)	WNT	Secreted Signaling	KEGG: hsa04310; PMID: 23209147
Astrocytes	Endothelial	WNT2	FZD2_LRP6	0.02	WNT2 - (FZD2+LRP6)	WNT	Secreted Signaling	KEGG: hsa04310; PMID: 23209147
Astrocytes	Endothelial	WNT2B	FZD2_LRP6	0.02	WNT2B - (FZD2+LRP6)	WNT	Secreted Signaling	KEGG: hsa04310; PMID: 23209147
Astrocytes	Endothelial	WNT7A	FZD1_LRP6	0.02	WNT7A - (FZD1+LRP6)	WNT	Secreted Signaling	KEGG: hsa04310; PMID: 23209147
Astrocytes	Endothelial	WNT8A	FZD7_LRP6	0.02	WNT8A - (FZD7+LRP6)	WNT	Secreted Signaling	KEGG: hsa04310; PMID: 23209147
Astrocytes	Endothelial	WNT2	FZD3_LRP5	0.03	WNT2 - (FZD3+LRP5)	WNT	Secreted Signaling	KEGG: hsa04310; PMID: 23209147
Astrocytes	Endothelial	WNT3	FZD7_LRP5	0.03	WNT3 - (FZD7+LRP5)	WNT	Secreted Signaling	KEGG: hsa04310; PMID: 23209147
Astrocytes	Endothelial	WNT2B	FZD1_LRP6	0.03	WNT2B - (FZD1+LRP6)	WNT	Secreted Signaling	KEGG: hsa04310; PMID: 23209147
Astrocytes	Endothelial	WNT7A	FZD7_LRP6	0.03	WNT7A - (FZD7+LRP6)	WNT	Secreted Signaling	KEGG: hsa04310; PMID: 23209147
Astrocytes	Endothelial	WNT9A	FZD7_LRP5	0.04	WNT9A - (FZD7+LRP5)	WNT	Secreted Signaling	KEGG: hsa04310; PMID: 23209147
Astrocytes	Endothelial	WNT10B	FZD6_LRP6	0.04	WNT10B - (FZD6+LRP6)	WNT	Secreted Signaling	KEGG: hsa04310; PMID: 23209147
Astrocytes	Endothelial	WNT10B	FZD9_LRP6	0.04	WNT10B - (FZD9+LRP6)	WNT	Secreted Signaling	KEGG: hsa04310; PMID: 23209147
Astrocytes	Endothelial	WNT9B	FZD1_LRP6	0.04	WNT9B - (FZD1+LRP6)	WNT	Secreted Signaling	KEGG: hsa04310; PMID: 23209147
Astrocytes	Ependymal	INHBC	ACVR1B_ACVR2A	0.01	INHBC - (ACVR1B+ACVR2A)	ACTIVIN	Secreted Signaling	KEGG: hsa04356
Astrocytes	Ependymal	INHBC	ACVR1B_ACVR2B	0.02	INHBC - (ACVR1B+ACVR2B)	ACTIVIN	Secreted Signaling	KEGG: hsa04357
Astrocytes	Ependymal	ADGRE5	CD55	0.02	ADGRE5 - CD55	ADGRE5	Cell-Cell Contact	PMID: 11297558
Astrocytes	Ependymal	ANGPT1	TEK	0.01	ANGPT1 - TEK	ANGPT	Secreted Signaling	PMID: 20651738
Astrocytes	Ependymal	ANGPTL1	ITGA1_ITGB1	0.04	ANGPTL1 - (ITGA1+ITGB1)	ANGPTL	Secreted Signaling	PMID: 24478758
Astrocytes	Ependymal	BMP5	ACVR1_ACVR2A	0	BMP5 - (ACVR1+ACVR2A)	BMP	Secreted Signaling	KEGG: hsa04350; PMID:26893264
Astrocytes	Ependymal	BMP5	ACVR1_ACVR2B	0	BMP5 - (ACVR1+ACVR2B)	BMP	Secreted Signaling	KEGG: hsa04350; PMID:26893264
Astrocytes	Ependymal	BMP5	ACVR1_BMPR2	0	BMP5 - (ACVR1+BMPR2)	BMP	Secreted Signaling	KEGG: hsa04350; PMID:26893264
Astrocytes	Ependymal	BMP5	BMPR1A_ACVR2A	0	BMP5 - (BMPR1A+ACVR2A)	BMP	Secreted Signaling	KEGG: hsa04350; PMID:26893264
Astrocytes	Ependymal	BMP5	BMPR1A_ACVR2B	0	BMP5 - (BMPR1A+ACVR2B)	BMP	Secreted Signaling	KEGG: hsa04350; PMID:26893264
Astrocytes	Ependymal	BMP5	BMPR1A_BMPR2	0	BMP5 - (BMPR1A+BMPR2)	BMP	Secreted Signaling	KEGG: hsa04350; PMID:26893264
Astrocytes	Ependymal	BMP5	BMPR1B_ACVR2A	0	BMP5 - (BMPR1B+ACVR2A)	BMP	Secreted Signaling	KEGG: hsa04350; PMID:26893264
Astrocytes	Ependymal	BMP5	BMPR1B_ACVR2B	0	BMP5 - (BMPR1B+ACVR2B)	BMP	Secreted Signaling	KEGG: hsa04350; PMID:26893264
Astrocytes	Ependymal	BMP5	BMPR1B_BMPR2	0	BMP5 - (BMPR1B+BMPR2)	BMP	Secreted Signaling	KEGG: hsa04350; PMID:26893264
Astrocytes	Ependymal	BMP7	ACVR1_ACVR2A	0	BMP7 - (ACVR1+ACVR2A)	BMP	Secreted Signaling	KEGG: hsa04350; PMID:26893264
Astrocytes	Ependymal	BMP7	ACVR1_ACVR2B	0	BMP7 - (ACVR1+ACVR2B)	BMP	Secreted Signaling	KEGG: hsa04350; PMID:26893264
Astrocytes	Ependymal	BMP7	ACVR1_BMPR2	0	BMP7 - (ACVR1+BMPR2)	BMP	Secreted Signaling	KEGG: hsa04350; PMID:26893264
Astrocytes	Ependymal	BMP7	BMPR1A_ACVR2A	0	BMP7 - (BMPR1A+ACVR2A)	BMP	Secreted Signaling	KEGG: hsa04350; PMID:26893264
Astrocytes	Ependymal	BMP7	BMPR1A_ACVR2B	0	BMP7 - (BMPR1A+ACVR2B)	BMP	Secreted Signaling	KEGG: hsa04350; PMID:26893264
Astrocytes	Ependymal	BMP7	BMPR1A_BMPR2	0	BMP7 - (BMPR1A+BMPR2)	BMP	Secreted Signaling	KEGG: hsa04350; PMID:26893264
Astrocytes	Ependymal	BMP7	BMPR1B_ACVR2A	0	BMP7 - (BMPR1B+ACVR2A)	BMP	Secreted Signaling	KEGG: hsa04350; PMID:26893264
Astrocytes	Ependymal	BMP7	BMPR1B_ACVR2B	0	BMP7 - (BMPR1B+ACVR2B)	BMP	Secreted Signaling	KEGG: hsa04350; PMID:26893264
Astrocytes	Ependymal	BMP7	BMPR1B_BMPR2	0	BMP7 - (BMPR1B+BMPR2)	BMP	Secreted Signaling	KEGG: hsa04350; PMID:26893264
Astrocytes	Ependymal	BMP2	BMPR1B_ACVR2A	0.01	BMP2 - (BMPR1B+ACVR2A)	BMP	Secreted Signaling	KEGG: hsa04350; PMID:26893264
Astrocytes	Ependymal	BMP2	BMPR1A_ACVR2A	0.02	BMP2 - (BMPR1A+ACVR2A)	BMP	Secreted Signaling	KEGG: hsa04350; PMID:26893264
Astrocytes	Ependymal	BMP2	BMPR1A_ACVR2B	0.02	BMP2 - (BMPR1A+ACVR2B)	BMP	Secreted Signaling	KEGG: hsa04350; PMID:26893264
Astrocytes	Ependymal	BMP2	BMPR1B_ACVR2B	0.02	BMP2 - (BMPR1B+ACVR2B)	BMP	Secreted Signaling	KEGG: hsa04350; PMID:26893264
Astrocytes	Ependymal	BMP8A	ACVR1_ACVR2A	0.03	BMP8A - (ACVR1+ACVR2A)	BMP	Secreted Signaling	KEGG: hsa04350; PMID:26893264
Astrocytes	Ependymal	BMP8A	ACVR1_BMPR2	0.03	BMP8A - (ACVR1+BMPR2)	BMP	Secreted Signaling	KEGG: hsa04350; PMID:26893264
Astrocytes	Ependymal	BMP8A	BMPR1B_ACVR2A	0.03	BMP8A - (BMPR1B+ACVR2A)	BMP	Secreted Signaling	KEGG: hsa04350; PMID:26893264
Astrocytes	Ependymal	BMP8A	BMPR1B_BMPR2	0.03	BMP8A - (BMPR1B+BMPR2)	BMP	Secreted Signaling	KEGG: hsa04350; PMID:26893264
Astrocytes	Ependymal	GDF5	BMPR1B_ACVR2A	0.04	GDF5 - (BMPR1B+ACVR2A)	BMP	Secreted Signaling	KEGG: hsa04350; PMID:26893264
Astrocytes	Ependymal	BMP8A	ACVR1_ACVR2B	0.04	BMP8A - (ACVR1+ACVR2B)	BMP	Secreted Signaling	KEGG: hsa04350; PMID:26893264
Astrocytes	Ependymal	BMP8A	BMPR1A_ACVR2A	0.04	BMP8A - (BMPR1A+ACVR2A)	BMP	Secreted Signaling	KEGG: hsa04350; PMID:26893264
Astrocytes	Ependymal	CADM1	CADM1	0	CADM1 - CADM1	CADM	Cell-Cell Contact	PMID: 24503895
Astrocytes	Ependymal	CADM3	CADM3	0	CADM3 - CADM3	CADM	Cell-Cell Contact	KEGG: hsa04514
Astrocytes	Ependymal	CCL26	ACKR2	0	CCL26 - ACKR2	CCL	Secreted Signaling	PMID: 26740381
Astrocytes	Ependymal	CCL5	ACKR2	0.03	CCL5 - ACKR2	CCL	Secreted Signaling	PMID: 26740381
Astrocytes	Ependymal	CD22	PTPRC	0.02	CD22 - PTPRC	CD22	Cell-Cell Contact	KEGG: hsa04514
Astrocytes	Ependymal	CD226	NECTIN2	0	CD226 - NECTIN2	CD226	Cell-Cell Contact	PMID: 24440149
Astrocytes	Ependymal	CD46	JAG1	0	CD46 - JAG1	CD46	Cell-Cell Contact	PMID: 23086448
Astrocytes	Ependymal	CD96	NECTIN1	0.01	CD96 - NECTIN1	CD96	Cell-Cell Contact	PMID: 17971293
Astrocytes	Ependymal	CD99	CD99	0	CD99 - CD99	CD99	Cell-Cell Contact	KEGG: hsa04514
Astrocytes	Ependymal	CD99	CD99L2	0	CD99 - CD99L2	CD99	Cell-Cell Contact	KEGG: hsa04514
Astrocytes	Ependymal	CD99	PILRA	0.03	CD99 - PILRA	CD99	Cell-Cell Contact	PMID: 18234675
Astrocytes	Ependymal	CDH4	CDH4	0	CDH4 - CDH4	CDH	Cell-Cell Contact	KEGG: hsa04514
Astrocytes	Ependymal	CDH2	CDH2	0	CDH2 - CDH2	CDH	Cell-Cell Contact	KEGG: hsa04514
Astrocytes	Ependymal	CDH1	ITGA2_ITGB1	0	CDH1 - (ITGA1+ITGB1)	CDH1	Cell-Cell Contact	PMID: 12392763
Astrocytes	Ependymal	CNTN1	NRCAM	0	CNTN1 - NRCAM	CNTN	Cell-Cell Contact	KEGG: hsa04514
Astrocytes	Ependymal	COL4A3	ITGA2_ITGB1	0	COL4A3 - (ITGA2+ITGB1)	COLLAGEN	ECM-Receptor	KEGG: hsa04512
Astrocytes	Ependymal	COL4A5	ITGA2_ITGB1	0	COL4A5 - (ITGA2+ITGB1)	COLLAGEN	ECM-Receptor	KEGG: hsa04512
Astrocytes	Ependymal	COL4A6	ITGA2_ITGB1	0	COL4A6 - (ITGA2+ITGB1)	COLLAGEN	ECM-Receptor	KEGG: hsa04512
Astrocytes	Ependymal	COL6A1	ITGA2_ITGB1	0	COL6A1 - (ITGA2+ITGB1)	COLLAGEN	ECM-Receptor	KEGG: hsa04512
Astrocytes	Ependymal	COL6A2	ITGA2_ITGB1	0	COL6A2 - (ITGA2+ITGB1)	COLLAGEN	ECM-Receptor	KEGG: hsa04512
Astrocytes	Ependymal	COL6A5	ITGA2_ITGB1	0	COL6A5 - (ITGA2+ITGB1)	COLLAGEN	ECM-Receptor	KEGG: hsa04512
Astrocytes	Ependymal	COL6A6	ITGA2_ITGB1	0	COL6A6 - (ITGA2+ITGB1)	COLLAGEN	ECM-Receptor	KEGG: hsa04512
Astrocytes	Ependymal	COL9A2	ITGA2_ITGB1	0	COL9A2 - (ITGA2+ITGB1)	COLLAGEN	ECM-Receptor	KEGG: hsa04512
Astrocytes	Ependymal	COL9A3	ITGA2_ITGB1	0	COL9A3 - (ITGA2+ITGB1)	COLLAGEN	ECM-Receptor	KEGG: hsa04512
Astrocytes	Ependymal	COL4A6	ITGA3_ITGB1	0	COL4A6 - (ITGA3+ITGB1)	COLLAGEN	ECM-Receptor	KEGG: hsa04512
Astrocytes	Ependymal	COL4A5	ITGA9_ITGB1	0	COL4A5 - (ITGA9+ITGB1)	COLLAGEN	ECM-Receptor	KEGG: hsa04512
Astrocytes	Ependymal	COL4A6	ITGA9_ITGB1	0	COL4A6 - (ITGA9+ITGB1)	COLLAGEN	ECM-Receptor	KEGG: hsa04512
Astrocytes	Ependymal	COL9A2	ITGA9_ITGB1	0	COL9A2 - (ITGA9+ITGB1)	COLLAGEN	ECM-Receptor	KEGG: hsa04512
Astrocytes	Ependymal	COL4A3	ITGAV_ITGB8	0	COL4A3 - (ITGAV+ITGB8)	COLLAGEN	ECM-Receptor	KEGG: hsa04512
Astrocytes	Ependymal	COL4A5	ITGAV_ITGB8	0	COL4A5 - (ITGAV+ITGB8)	COLLAGEN	ECM-Receptor	KEGG: hsa04512
Astrocytes	Ependymal	COL4A6	ITGAV_ITGB8	0	COL4A6 - (ITGAV+ITGB8)	COLLAGEN	ECM-Receptor	KEGG: hsa04512
Astrocytes	Ependymal	COL6A1	ITGAV_ITGB8	0	COL6A1 - (ITGAV+ITGB8)	COLLAGEN	ECM-Receptor	KEGG: hsa04512
Astrocytes	Ependymal	COL6A2	ITGAV_ITGB8	0	COL6A2 - (ITGAV+ITGB8)	COLLAGEN	ECM-Receptor	KEGG: hsa04512
Astrocytes	Ependymal	COL6A6	ITGAV_ITGB8	0	COL6A6 - (ITGAV+ITGB8)	COLLAGEN	ECM-Receptor	KEGG: hsa04512
Astrocytes	Ependymal	COL9A2	ITGAV_ITGB8	0	COL9A2 - (ITGAV+ITGB8)	COLLAGEN	ECM-Receptor	KEGG: hsa04512
Astrocytes	Ependymal	COL9A3	ITGAV_ITGB8	0	COL9A3 - (ITGAV+ITGB8)	COLLAGEN	ECM-Receptor	KEGG: hsa04512
Astrocytes	Ependymal	COL4A5	ITGA3_ITGB1	0.01	COL4A5 - (ITGA3+ITGB1)	COLLAGEN	ECM-Receptor	KEGG: hsa04512
Astrocytes	Ependymal	COL4A6	ITGA11_ITGB1	0.01	COL4A6 - (ITGA11+ITGB1)	COLLAGEN	ECM-Receptor	KEGG: hsa04512
Astrocytes	Ependymal	COL6A5	ITGAV_ITGB8	0.01	COL6A5 - (ITGAV+ITGB8)	COLLAGEN	ECM-Receptor	KEGG: hsa04512
Astrocytes	Ependymal	COL4A4	ITGA2_ITGB1	0.03	COL4A4 - (ITGA2+ITGB1)	COLLAGEN	ECM-Receptor	KEGG: hsa04512
Astrocytes	Ependymal	COL6A3	ITGA2_ITGB1	0.03	COL6A3 - (ITGA2+ITGB1)	COLLAGEN	ECM-Receptor	KEGG: hsa04512
Astrocytes	Ependymal	COL4A4	ITGAV_ITGB8	0.03	COL4A4 - (ITGAV+ITGB8)	COLLAGEN	ECM-Receptor	KEGG: hsa04512
Astrocytes	Ependymal	COL1A1	ITGA2_ITGB1	0.04	COL1A1 - (ITGA2+ITGB1)	COLLAGEN	ECM-Receptor	KEGG: hsa04512
Astrocytes	Ependymal	COL9A2	ITGA3_ITGB1	0.04	COL9A2 - (ITGA3+ITGB1)	COLLAGEN	ECM-Receptor	KEGG: hsa04512
Astrocytes	Ependymal	C5	C5AR1	0	HC - C5AR1	COMPLEMENT	Secreted Signaling	KEGG: hsa04080
Astrocytes	Ependymal	CXCL2	ACKR1	0	CXCL2 - ACKR1	CXCL	Secreted Signaling	PMID: 26740381
Astrocytes	Ependymal	CXCL3	ACKR1	0	CXCL3 - ACKR1	CXCL	Secreted Signaling	PMID: 26740381
Astrocytes	Ependymal	CXCL5	ACKR1	0	CXCL5 - ACKR1	CXCL	Secreted Signaling	PMID: 26740381
Astrocytes	Ependymal	CXCL11	ACKR1	0.01	CXCL11 - ACKR1	CXCL	Secreted Signaling	PMID: 26740381
Astrocytes	Ependymal	CXCL11	ACKR3	0.01	CXCL11 - ACKR3	CXCL	Secreted Signaling	KEGG: hsa04060
Astrocytes	Ependymal	DSG2	DSC3	0	DSG2 - DSC3	DESMOSOME	Cell-Cell Contact	PMID: 27298358
Astrocytes	Ependymal	DSC2	DSG2	0.04	DSC2 - DSG2	DESMOSOME	Cell-Cell Contact	PMID: 27298358
Astrocytes	Ependymal	BTC	EGFR_ERBB2	0	BTC - (EGFR+ERBB2)	EGF	Secreted Signaling	KEGG: hsa04012
Astrocytes	Ependymal	BTC	ERBB4	0	BTC - ERBB4	EGF	Secreted Signaling	KEGG: hsa04012
Astrocytes	Ependymal	BTC	ERBB2_ERBB4	0	BTC - (ERBB2+ERBB4)	EGF	Secreted Signaling	KEGG: hsa04012
Astrocytes	Ependymal	HBEGF	ERBB4	0	HBEGF - ERBB4	EGF	Secreted Signaling	KEGG: hsa04012
Astrocytes	Ependymal	HBEGF	ERBB2_ERBB4	0	HBEGF - (ERBB2+ERBB4)	EGF	Secreted Signaling	KEGG: hsa04012
Astrocytes	Ependymal	EGF	EGFR_ERBB2	0.02	EGF - (EGFR+ERBB2)	EGF	Secreted Signaling	KEGG: hsa04012
Astrocytes	Ependymal	HBEGF	EGFR_ERBB2	0.04	HBEGF - (EGFR+ERBB2)	EGF	Secreted Signaling	KEGG: hsa04012
Astrocytes	Ependymal	ENHO	GPR19	0	ENHO - GPR19	ENHO	Secreted Signaling	PMID: 28476646
Astrocytes	Ependymal	EFNA3	EPHA3	0	EFNA3 - EPHA3	EPHA	Cell-Cell Contact	PMID: 15114347
Astrocytes	Ependymal	EFNA4	EPHA5	0	EFNA4 - EPHA5	EPHA	Cell-Cell Contact	PMID: 15114347
Astrocytes	Ependymal	EFNA5	EPHA3	0	EFNA5 - EPHA3	EPHA	Cell-Cell Contact	PMID: 15114347
Astrocytes	Ependymal	EFNA5	EPHA4	0	EFNA5 - EPHA4	EPHA	Cell-Cell Contact	PMID: 15114347
Astrocytes	Ependymal	EFNA5	EPHA5	0	EFNA5 - EPHA5	EPHA	Cell-Cell Contact	PMID: 15114347
Astrocytes	Ependymal	EFNA5	EPHA7	0	EFNA5 - EPHA7	EPHA	Cell-Cell Contact	PMID: 15114347
Astrocytes	Ependymal	EFNA4	EPHA3	0.01	EFNA4 - EPHA3	EPHA	Cell-Cell Contact	PMID: 15114347
Astrocytes	Ependymal	EFNA3	EPHA5	0.03	EFNA3 - EPHA5	EPHA	Cell-Cell Contact	PMID: 15114347
Astrocytes	Ependymal	EFNA4	EPHA7	0.03	EFNA4 - EPHA7	EPHA	Cell-Cell Contact	PMID: 15114347
Astrocytes	Ependymal	EFNA4	EPHA4	0.04	EFNA4 - EPHA4	EPHA	Cell-Cell Contact	PMID: 15114347
Astrocytes	Ependymal	EFNB1	EPHA4	0	EFNB1 - EPHA4	EPHB	Cell-Cell Contact	PMID: 15114347
Astrocytes	Ependymal	EFNB1	EPHB1	0	EFNB1 - EPHB1	EPHB	Cell-Cell Contact	PMID: 15114347
Astrocytes	Ependymal	EFNB3	EPHA4	0	EFNB3 - EPHA4	EPHB	Cell-Cell Contact	PMID: 15114347
Astrocytes	Ependymal	EFNB3	EPHB1	0.01	EFNB3 - EPHB1	EPHB	Cell-Cell Contact	PMID: 15114347
Astrocytes	Ependymal	EFNB2	EPHA4	0.04	EFNB2 - EPHA4	EPHB	Cell-Cell Contact	PMID: 15114347
Astrocytes	Ependymal	FGF2	FGFR1	0	FGF2 - FGFR1	FGF	Secreted Signaling	PMC: 4393358
Astrocytes	Ependymal	FGF10	FGFR1	0	FGF10 - FGFR1	FGF	Secreted Signaling	PMC: 4393358
Astrocytes	Ependymal	FGF10	FGFR2	0	FGF10 - FGFR2	FGF	Secreted Signaling	PMC: 4393358
Astrocytes	Ependymal	FGF9	FGFR1	0	FGF9 - FGFR1	FGF	Secreted Signaling	PMC: 4393358
Astrocytes	Ependymal	FGF1	FGFR1	0.01	FGF1 - FGFR1	FGF	Secreted Signaling	PMC: 4393358
Astrocytes	Ependymal	FGF7	FGFR1	0.04	FGF7 - FGFR1	FGF	Secreted Signaling	PMC: 4393358
Astrocytes	Ependymal	GDF11	TGFBR1_ACVR2A	0	GDF11 - (TGFBR1+ACVR2A)	GDF	Secreted Signaling	KEGG: hsa04350
Astrocytes	Ependymal	GDF11	TGFBR1_ACVR2B	0	GDF11 - (TGFBR1+ACVR2B)	GDF	Secreted Signaling	KEGG: hsa04350
Astrocytes	Ependymal	GDF11	ACVR1B_ACVR2B	0	GDF11 - (ACVR1B+ACVR2B)	GDF	Secreted Signaling	KEGG: hsa04350
Astrocytes	Ependymal	IGF2	IGF1R	0	IGF2 - IGF1R	IGF	Secreted Signaling	PMID: 14604834
Astrocytes	Ependymal	IGF2	ITGAV_ITGB3	0	IGF2 - (ITGAV+ITGB3)	IGF	Secreted Signaling	PMID: 28190785; PMID: 28873464
Astrocytes	Ependymal	IGF2	ITGA6_ITGB4	0	IGF2 - (ITGA6+ITGB4)	IGF	Secreted Signaling	PMID: 28190785; PMID: 28873464
Astrocytes	Ependymal	IGF1	IGF1R	0.01	IGF1 - IGF1R	IGF	Secreted Signaling	PMID: 14604834
Astrocytes	Ependymal	IGF1	ITGAV_ITGB3	0.01	IGF1 - (ITGAV+ITGB3)	IGF	Secreted Signaling	PMID: 28190785; PMID: 28873464
Astrocytes	Ependymal	JAM2	JAM3	0	JAM2 - JAM3	JAM	Cell-Cell Contact	PMC1237098; PMID: 11590146
Astrocytes	Ependymal	JAM2	F11R	0	JAM2 - F11R	JAM	Cell-Cell Contact	KEGG: hsa04514
Astrocytes	Ependymal	JAM3	F11R	0	JAM3 - F11R	JAM	Cell-Cell Contact	KEGG: hsa04514
Astrocytes	Ependymal	JAM3	JAM3	0	JAM3 - JAM3	JAM	Cell-Cell Contact	KEGG: hsa04514
Astrocytes	Ependymal	F11R	F11R	0.01	F11R - F11R	JAM	Cell-Cell Contact	KEGG: hsa04514
Astrocytes	Ependymal	F11R	JAM3	0.01	F11R - JAM3	JAM	Cell-Cell Contact	KEGG: hsa04514
Astrocytes	Ependymal	JAM2	ITGAV_ITGB1	0.02	JAM2 - (ITGAV+ITGB1)	JAM	Cell-Cell Contact	KEGG: hsa04514
Astrocytes	Ependymal	LAMA1	ITGA2_ITGB1	0	LAMA1 - (ITGA2+ITGB1)	LAMININ	ECM-Receptor	KEGG: hsa04512
Astrocytes	Ependymal	LAMA2	ITGA2_ITGB1	0	LAMA2 - (ITGA2+ITGB1)	LAMININ	ECM-Receptor	KEGG: hsa04512
Astrocytes	Ependymal	LAMA4	ITGA2_ITGB1	0	LAMA4 - (ITGA2+ITGB1)	LAMININ	ECM-Receptor	KEGG: hsa04512
Astrocytes	Ependymal	LAMA5	ITGA2_ITGB1	0	LAMA5 - (ITGA2+ITGB1)	LAMININ	ECM-Receptor	KEGG: hsa04512
Astrocytes	Ependymal	LAMB2	ITGA2_ITGB1	0	LAMB2 - (ITGA2+ITGB1)	LAMININ	ECM-Receptor	KEGG: hsa04512
Astrocytes	Ependymal	LAMC3	ITGA2_ITGB1	0	LAMC3 - (ITGA2+ITGB1)	LAMININ	ECM-Receptor	KEGG: hsa04512
Astrocytes	Ependymal	LAMA1	ITGA6_ITGB1	0	LAMA1 - (ITGA6+ITGB1)	LAMININ	ECM-Receptor	KEGG: hsa04512
Astrocytes	Ependymal	LAMA2	ITGA6_ITGB1	0	LAMA2 - (ITGA6+ITGB1)	LAMININ	ECM-Receptor	KEGG: hsa04512
Astrocytes	Ependymal	LAMA1	ITGA9_ITGB1	0	LAMA1 - (ITGA9+ITGB1)	LAMININ	ECM-Receptor	KEGG: hsa04512
Astrocytes	Ependymal	LAMA2	ITGA9_ITGB1	0	LAMA2 - (ITGA9+ITGB1)	LAMININ	ECM-Receptor	KEGG: hsa04512
Astrocytes	Ependymal	LAMA1	ITGAV_ITGB8	0	LAMA1 - (ITGAV+ITGB8)	LAMININ	ECM-Receptor	KEGG: hsa04512
Astrocytes	Ependymal	LAMA2	ITGAV_ITGB8	0	LAMA2 - (ITGAV+ITGB8)	LAMININ	ECM-Receptor	KEGG: hsa04512
Astrocytes	Ependymal	LAMA4	ITGAV_ITGB8	0	LAMA4 - (ITGAV+ITGB8)	LAMININ	ECM-Receptor	KEGG: hsa04512
Astrocytes	Ependymal	LAMA5	ITGAV_ITGB8	0	LAMA5 - (ITGAV+ITGB8)	LAMININ	ECM-Receptor	KEGG: hsa04512
Astrocytes	Ependymal	LAMB2	ITGAV_ITGB8	0	LAMB2 - (ITGAV+ITGB8)	LAMININ	ECM-Receptor	KEGG: hsa04512
Astrocytes	Ependymal	LAMC1	ITGAV_ITGB8	0	LAMC1 - (ITGAV+ITGB8)	LAMININ	ECM-Receptor	KEGG: hsa04512
Astrocytes	Ependymal	LAMC3	ITGAV_ITGB8	0	LAMC3 - (ITGAV+ITGB8)	LAMININ	ECM-Receptor	KEGG: hsa04512
Astrocytes	Ependymal	LAMA1	ITGA6_ITGB4	0	LAMA1 - (ITGA6+ITGB4)	LAMININ	ECM-Receptor	KEGG: hsa04512
Astrocytes	Ependymal	LAMA2	ITGA6_ITGB4	0	LAMA2 - (ITGA6+ITGB4)	LAMININ	ECM-Receptor	KEGG: hsa04512
Astrocytes	Ependymal	LAMA4	ITGA6_ITGB4	0	LAMA4 - (ITGA6+ITGB4)	LAMININ	ECM-Receptor	KEGG: hsa04512
Astrocytes	Ependymal	LAMA5	ITGA6_ITGB4	0	LAMA5 - (ITGA6+ITGB4)	LAMININ	ECM-Receptor	KEGG: hsa04512
Astrocytes	Ependymal	LAMB2	ITGA6_ITGB4	0	LAMB2 - (ITGA6+ITGB4)	LAMININ	ECM-Receptor	KEGG: hsa04512
Astrocytes	Ependymal	LAMC1	ITGA6_ITGB4	0	LAMC1 - (ITGA6+ITGB4)	LAMININ	ECM-Receptor	KEGG: hsa04512
Astrocytes	Ependymal	LAMC3	ITGA6_ITGB4	0	LAMC3 - (ITGA6+ITGB4)	LAMININ	ECM-Receptor	KEGG: hsa04512
Astrocytes	Ependymal	LAMA1	SV2C	0	LAMA1 - SV2C	LAMININ	ECM-Receptor	KEGG: hsa04512
Astrocytes	Ependymal	LAMA2	SV2C	0	LAMA2 - SV2C	LAMININ	ECM-Receptor	KEGG: hsa04512
Astrocytes	Ependymal	LAMA4	SV2C	0	LAMA4 - SV2C	LAMININ	ECM-Receptor	KEGG: hsa04512
Astrocytes	Ependymal	LAMA5	SV2C	0	LAMA5 - SV2C	LAMININ	ECM-Receptor	KEGG: hsa04512
Astrocytes	Ependymal	LAMB2	SV2C	0	LAMB2 - SV2C	LAMININ	ECM-Receptor	KEGG: hsa04512
Astrocytes	Ependymal	LAMC1	SV2C	0	LAMC1 - SV2C	LAMININ	ECM-Receptor	KEGG: hsa04512
Astrocytes	Ependymal	LAMC3	SV2C	0	LAMC3 - SV2C	LAMININ	ECM-Receptor	KEGG: hsa04512
Astrocytes	Ependymal	LAMA1	DAG1	0	LAMA1 - DAG1	LAMININ	ECM-Receptor	KEGG: hsa04512
Astrocytes	Ependymal	LAMA2	DAG1	0	LAMA2 - DAG1	LAMININ	ECM-Receptor	KEGG: hsa04512
Astrocytes	Ependymal	LAMA4	DAG1	0	LAMA4 - DAG1	LAMININ	ECM-Receptor	KEGG: hsa04512
Astrocytes	Ependymal	LAMA5	DAG1	0	LAMA5 - DAG1	LAMININ	ECM-Receptor	KEGG: hsa04512
Astrocytes	Ependymal	LAMB2	DAG1	0	LAMB2 - DAG1	LAMININ	ECM-Receptor	KEGG: hsa04512
Astrocytes	Ependymal	LAMC3	DAG1	0	LAMC3 - DAG1	LAMININ	ECM-Receptor	KEGG: hsa04512
Astrocytes	Ependymal	LAMC1	ITGA2_ITGB1	0.01	LAMC1 - (ITGA2+ITGB1)	LAMININ	ECM-Receptor	KEGG: hsa04512
Astrocytes	Ependymal	LAMA1	ITGA3_ITGB1	0.01	LAMA1 - (ITGA3+ITGB1)	LAMININ	ECM-Receptor	KEGG: hsa04512
Astrocytes	Ependymal	LAMA3	SV2C	0.01	LAMA3 - SV2C	LAMININ	ECM-Receptor	KEGG: hsa04512
Astrocytes	Ependymal	LAMB3	SV2C	0.01	LAMB3 - SV2C	LAMININ	ECM-Receptor	KEGG: hsa04512
Astrocytes	Ependymal	LAMC1	DAG1	0.01	LAMC1 - DAG1	LAMININ	ECM-Receptor	KEGG: hsa04512
Astrocytes	Ependymal	LAMA2	ITGA3_ITGB1	0.02	LAMA2 - (ITGA3+ITGB1)	LAMININ	ECM-Receptor	KEGG: hsa04512
Astrocytes	Ependymal	MDK	SDC2	0	MDK - SDC2	MK	Secreted Signaling	PMID: 28356350
Astrocytes	Ependymal	MDK	PTPRZ1	0	MDK - PTPRZ1	MK	Secreted Signaling	PMID: 28356350
Astrocytes	Ependymal	MDK	ALK	0	MDK - ALK	MK	Secreted Signaling	PMID: 19459784
Astrocytes	Ependymal	MDK	ITGA4_ITGB1	0.03	MDK - (ITGA4+ITGB1)	MK	Secreted Signaling	PMID: 28356350
Astrocytes	Ependymal	MPZL1	MPZL1	0	MPZL1 - MPZL1	MPZ	Cell-Cell Contact	KEGG: hsa04514
Astrocytes	Ependymal	NCAM1	FGFR1	0	NCAM1 - FGFR1	NCAM	Cell-Cell Contact	PMID: 12791257
Astrocytes	Ependymal	NCAM1	NCAM1	0	NCAM1 - NCAM1	NCAM	Cell-Cell Contact	KEGG: hsa04514
Astrocytes	Ependymal	NCAM1	NCAM2	0	NCAM1 - NCAM2	NCAM	Cell-Cell Contact	KEGG: hsa04514
Astrocytes	Ependymal	WNT5A	FZD1	0	WNT5A - FZD1	ncWNT	Secreted Signaling	KEGG: hsa04310
Astrocytes	Ependymal	WNT5A	FZD3	0	WNT5A - FZD3	ncWNT	Secreted Signaling	KEGG: hsa04310
Astrocytes	Ependymal	WNT5A	FZD6	0	WNT5A - FZD6	ncWNT	Secreted Signaling	KEGG: hsa04310
Astrocytes	Ependymal	WNT5A	FZD7	0	WNT5A - FZD7	ncWNT	Secreted Signaling	KEGG: hsa04310
Astrocytes	Ependymal	WNT5B	FZD1	0	WNT5B - FZD1	ncWNT	Secreted Signaling	KEGG: hsa04310
Astrocytes	Ependymal	WNT5B	FZD3	0	WNT5B - FZD3	ncWNT	Secreted Signaling	KEGG: hsa04310
Astrocytes	Ependymal	WNT5B	FZD6	0	WNT5B - FZD6	ncWNT	Secreted Signaling	KEGG: hsa04310
Astrocytes	Ependymal	WNT5B	FZD7	0	WNT5B - FZD7	ncWNT	Secreted Signaling	KEGG: hsa04310
Astrocytes	Ependymal	WNT11	FZD3	0	WNT11 - FZD3	ncWNT	Secreted Signaling	KEGG: hsa04310
Astrocytes	Ependymal	WNT11	FZD6	0	WNT11 - FZD6	ncWNT	Secreted Signaling	KEGG: hsa04310
Astrocytes	Ependymal	WNT11	FZD1	0.02	WNT11 - FZD1	ncWNT	Secreted Signaling	KEGG: hsa04310
Astrocytes	Ependymal	NECTIN1	CADM3	0	NECTIN1 - CADM3	NECTIN	Cell-Cell Contact	PMID: 23027581
Astrocytes	Ependymal	NECTIN3	NECTIN1	0	NECTIN3 - NECTIN1	NECTIN	Cell-Cell Contact	PMID: 23027581
Astrocytes	Ependymal	NECTIN3	NECTIN2	0	NECTIN3 - NECTIN2	NECTIN	Cell-Cell Contact	PMID: 23027581
Astrocytes	Ependymal	NECTIN2	CD226	0.01	NECTIN2 - CD226	NECTIN	Cell-Cell Contact	KEGG: hsa04514
Astrocytes	Ependymal	NEGR1	NEGR1	0	NEGR1 - NEGR1	NEGR	Cell-Cell Contact	KEGG: hsa04514
Astrocytes	Ependymal	LRRC4B	PTPRF	0	LRRC4B - PTPRF	NGL	Cell-Cell Contact	KEGG: hsa04514
Astrocytes	Ependymal	NPPC	NPR2	0	NPPC - NPR2	NPR2	Secreted Signaling	KEGG: hsa04080; PMID: 29934642
Astrocytes	Ependymal	NRG1	ERBB4	0	NRG1 - ERBB4	NRG	Secreted Signaling	KEGG: hsa04012
Astrocytes	Ependymal	NRG1	ERBB2_ERBB4	0	NRG1 - (ERBB2+ERBB4)	NRG	Secreted Signaling	KEGG: hsa04012
Astrocytes	Ependymal	NRG2	ERBB4	0	NRG2 - ERBB4	NRG	Secreted Signaling	KEGG: hsa04012
Astrocytes	Ependymal	NRG2	ERBB2_ERBB4	0	NRG2 - (ERBB2+ERBB4)	NRG	Secreted Signaling	KEGG: hsa04012
Astrocytes	Ependymal	NRG3	ERBB4	0	NRG3 - ERBB4	NRG	Secreted Signaling	KEGG: hsa04012
Astrocytes	Ependymal	NRG3	ERBB2_ERBB4	0	NRG3 - (ERBB2+ERBB4)	NRG	Secreted Signaling	KEGG: hsa04012
Astrocytes	Ependymal	NRG4	ERBB4	0	NRG4 - ERBB4	NRG	Secreted Signaling	KEGG: hsa04012
Astrocytes	Ependymal	NRG4	ERBB2_ERBB4	0	NRG4 - (ERBB2+ERBB4)	NRG	Secreted Signaling	KEGG: hsa04012
Astrocytes	Ependymal	NRG1	ITGAV_ITGB3	0	NRG1 - (ITGAV+ITGB3)	NRG	Secreted Signaling	PMID: 20682778
Astrocytes	Ependymal	NRXN1	NLGN1	0	NRXN1 - NLGN1	NRXN	Cell-Cell Contact	KEGG: hsa04514
Astrocytes	Ependymal	NRXN2	NLGN1	0	NRXN2 - NLGN1	NRXN	Cell-Cell Contact	KEGG: hsa04514
Astrocytes	Ependymal	NRXN2	NLGN3	0	NRXN2 - NLGN3	NRXN	Cell-Cell Contact	KEGG: hsa04514
Astrocytes	Ependymal	NRXN3	NLGN1	0	NRXN3 - NLGN1	NRXN	Cell-Cell Contact	KEGG: hsa04514
Astrocytes	Ependymal	BDNF	NTRK2	0	BDNF - NTRK2	NT	Secreted Signaling	PMID: 27908981
Astrocytes	Ependymal	NTF3	NTRK2	0.02	NTF3 - NTRK2	NT	Secreted Signaling	PMID: 27908981
Astrocytes	Ependymal	OCLN	OCLN	0.02	OCLN - OCLN	OCLN	Cell-Cell Contact	KEGG: hsa04514
Astrocytes	Ependymal	PLG	F2RL1	0	PLG - F2RL1	PARs	Secreted Signaling	KEGG: hsa04080
Astrocytes	Ependymal	PRSS3	F2RL1	0.02	PRSS3 - F2RL1	PARs	Secreted Signaling	KEGG: hsa04080
Astrocytes	Ependymal	PLG	PARD3	0.02	PLG - PARD3	PARs	Secreted Signaling	KEGG: hsa04080
Astrocytes	Ependymal	POSTN	ITGAV_ITGB3	0	POSTN - (ITGAV+ITGB3)	PERIOSTIN	Secreted Signaling	PMID: 26721738
Astrocytes	Ependymal	POSTN	ITGAV_ITGB5	0.04	POSTN - (ITGAV+ITGB5)	PERIOSTIN	Secreted Signaling	PMID: 26721738
Astrocytes	Ependymal	PSAP	GPR37L1	0	PSAP - GPR37L1	PSAP	Secreted Signaling	PMID: 23690594
Astrocytes	Ependymal	PTN	PTPRZ1	0	PTN - PTPRZ1	PTN	Secreted Signaling	PMID: 28356350; PMID: 25620911
Astrocytes	Ependymal	PTN	SDC2	0	PTN - SDC2	PTN	Secreted Signaling	PMID: 28356350; PMID: 25620911
Astrocytes	Ependymal	PTN	ITGAV_ITGB3	0	PTN - (ITGAV+ITGB3)	PTN	Secreted Signaling	PMID: 28356350; PMID: 25620911
Astrocytes	Ependymal	PTN	NCL	0	PTN - NCL	PTN	Secreted Signaling	PMID: 28356350; PMID: 25620911
Astrocytes	Ependymal	PTN	ALK	0	PTN - ALK	PTN	Secreted Signaling	PMID: 28356350; PMID: 25620911
Astrocytes	Ependymal	PTPRM	PTPRM	0	PTPRM - PTPRM	PTPRM	Cell-Cell Contact	KEGG: hsa04514
Astrocytes	Ependymal	RELN	ITGA3_ITGB1	0	RELN - (ITGA3+ITGB1)	RELN	ECM-Receptor	KEGG: hsa04512
Astrocytes	Ependymal	SEMA3C	NRP1_PLXNA1	0	SEMA3C - (NRP1+PLXNA1)	SEMA3	Secreted Signaling	PMID: 27533782
Astrocytes	Ependymal	SEMA3C	NRP1_PLXNA2	0	SEMA3C - (NRP1+PLXNA2)	SEMA3	Secreted Signaling	PMID: 27533782
Astrocytes	Ependymal	SEMA3A	NRP1_PLXNA2	0.02	SEMA3A - (NRP1+PLXNA2)	SEMA3	Secreted Signaling	PMID: 27533782
Astrocytes	Ependymal	SEMA3C	NRP1_PLXNA4	0.02	SEMA3C - (NRP1+PLXNA4)	SEMA3	Secreted Signaling	PMID: 27533782
Astrocytes	Ependymal	SEMA4A	PLXNB1	0	SEMA4A - PLXNB1	SEMA4	Cell-Cell Contact	PMID: 27533782
Astrocytes	Ependymal	SEMA4A	PLXNB2	0	SEMA4A - PLXNB2	SEMA4	Cell-Cell Contact	PMID: 27533782
Astrocytes	Ependymal	SEMA4D	PLXNB1	0	SEMA4D - PLXNB1	SEMA4	Cell-Cell Contact	PMID: 27533782
Astrocytes	Ependymal	SEMA4D	PLXNB2	0	SEMA4D - PLXNB2	SEMA4	Cell-Cell Contact	PMID: 27533782
Astrocytes	Ependymal	SEMA4C	PLXNB2	0	SEMA4C - PLXNB2	SEMA4	Cell-Cell Contact	PMID: 27533782
Astrocytes	Ependymal	SEMA4G	PLXNB2	0	SEMA4G - PLXNB2	SEMA4	Cell-Cell Contact	PMID: 27533782
Astrocytes	Ependymal	SEMA4D	CD72	0	SEMA4D - CD72	SEMA4	Cell-Cell Contact	PMID: 22325954
Astrocytes	Ependymal	SEMA5B	PLXNA1	0.02	SEMA5B - PLXNA1	SEMA5	Cell-Cell Contact	PMID: 27533782
Astrocytes	Ependymal	SEMA6D	PLXNA1	0	SEMA6D - PLXNA1	SEMA6	Cell-Cell Contact	PMID: 27533782
Astrocytes	Ependymal	SEMA6A	PLXNA2	0	SEMA6A - PLXNA2	SEMA6	Cell-Cell Contact	PMID: 27533782
Astrocytes	Ependymal	SEMA6D	PLXNA1_KDR	0.01	SEMA6D - (PLXNA1+KDR)	SEMA6	Cell-Cell Contact	PMID: 22325954
Astrocytes	Ependymal	SEMA6B	PLXNA2	0.02	SEMA6B - PLXNA2	SEMA6	Cell-Cell Contact	PMID: 27533782
Astrocytes	Ependymal	TNC	ITGA9_ITGB1	0	TNC - (ITGA9+ITGB1)	TENASCIN	ECM-Receptor	KEGG: hsa04512
Astrocytes	Ependymal	TNC	ITGAV_ITGB3	0	TNC - (ITGAV+ITGB3)	TENASCIN	ECM-Receptor	KEGG: hsa04512
Astrocytes	Ependymal	TNR	ITGAV_ITGB3	0	TNR - (ITGAV+ITGB3)	TENASCIN	ECM-Receptor	KEGG: hsa04512
Astrocytes	Ependymal	TNXB	ITGAV_ITGB3	0	TNXB - (ITGAV+ITGB3)	TENASCIN	ECM-Receptor	KEGG: hsa04512
Astrocytes	Ependymal	TNC	ITGA2B_ITGB3	0	TNC - (ITGA2B+ITGB3)	TENASCIN	ECM-Receptor	KEGG: hsa04512
Astrocytes	Ependymal	TNR	ITGA2B_ITGB3	0	TNR - (ITGA2B+ITGB3)	TENASCIN	ECM-Receptor	KEGG: hsa04512
Astrocytes	Ependymal	TNXB	ITGA2B_ITGB3	0	TNXB - (ITGA2B+ITGB3)	TENASCIN	ECM-Receptor	KEGG: hsa04512
Astrocytes	Ependymal	TNC	ITGA8_ITGB1	0.03	TNC - (ITGA8+ITGB1)	TENASCIN	ECM-Receptor	KEGG: hsa04512
Astrocytes	Ependymal	TGFB2	ACVR1B_TGFbR2	0	TGFB2 - (ACVR1B+TGFBR2)	TGFb	Secreted Signaling	PMID: 27449815
Astrocytes	Ependymal	TGFB2	ACVR1_TGFbR	0.02	TGFB2 - (ACVR1+TGFBR1)	TGFb	Secreted Signaling	PMID: 29376829
Astrocytes	Ependymal	TGFB2	TGFbR1_R2	0.04	TGFB2 - (TGFBR1+TGFBR2)	TGFb	Secreted Signaling	KEGG: hsa04350
Astrocytes	Ependymal	THBS2	ITGAV_ITGB3	0	THBS2 - (ITGAV+ITGB3)	THBS	ECM-Receptor	KEGG: hsa04512
Astrocytes	Ependymal	THBS3	ITGAV_ITGB3	0	THBS3 - (ITGAV+ITGB3)	THBS	ECM-Receptor	KEGG: hsa04512
Astrocytes	Ependymal	THBS4	ITGAV_ITGB3	0	THBS4 - (ITGAV+ITGB3)	THBS	ECM-Receptor	KEGG: hsa04512
Astrocytes	Ependymal	THBS2	CD36	0	THBS2 - CD36	THBS	ECM-Receptor	KEGG: hsa04512
Astrocytes	Ependymal	THBS3	CD36	0	THBS3 - CD36	THBS	ECM-Receptor	KEGG: hsa04512
Astrocytes	Ependymal	THBS4	CD36	0	THBS4 - CD36	THBS	ECM-Receptor	KEGG: hsa04512
Astrocytes	Ependymal	THBS2	CD47	0	THBS2 - CD47	THBS	ECM-Receptor	KEGG: hsa04512
Astrocytes	Ependymal	THBS3	CD47	0	THBS3 - CD47	THBS	ECM-Receptor	KEGG: hsa04512
Astrocytes	Ependymal	THBS4	CD47	0	THBS4 - CD47	THBS	ECM-Receptor	KEGG: hsa04512
Astrocytes	Ependymal	TIGIT	NECTIN2	0	TIGIT - NECTIN2	TIGIT	Cell-Cell Contact	PMID: 1313846; PMID:24987108
Astrocytes	Ependymal	VSIR	IGSF11	0.02	VSIR - IGSF11	VISTA	Cell-Cell Contact	KEGG: hsa04514
Astrocytes	Ependymal	VTN	ITGAV_ITGB3	0	VTN - (ITGAV+ITGB3)	VTN	ECM-Receptor	KEGG: hsa04512
Astrocytes	Ependymal	VTN	ITGA2B_ITGB3	0.01	VTN - (ITGA2B+ITGB3)	VTN	ECM-Receptor	KEGG: hsa04512
Astrocytes	Ependymal	WNT2	FZD3_LRP5	0	WNT2 - (FZD3+LRP5)	WNT	Secreted Signaling	KEGG: hsa04310; PMID: 23209147
Astrocytes	Ependymal	WNT2B	FZD1_LRP5	0	WNT2B - (FZD1+LRP5)	WNT	Secreted Signaling	KEGG: hsa04310; PMID: 23209147
Astrocytes	Ependymal	WNT2B	FZD3_LRP5	0	WNT2B - (FZD3+LRP5)	WNT	Secreted Signaling	KEGG: hsa04310; PMID: 23209147
Astrocytes	Ependymal	WNT2B	FZD6_LRP5	0	WNT2B - (FZD6+LRP5)	WNT	Secreted Signaling	KEGG: hsa04310; PMID: 23209147
Astrocytes	Ependymal	WNT2B	FZD7_LRP5	0	WNT2B - (FZD7+LRP5)	WNT	Secreted Signaling	KEGG: hsa04310; PMID: 23209147
Astrocytes	Ependymal	WNT3	FZD1_LRP5	0	WNT3 - (FZD1+LRP5)	WNT	Secreted Signaling	KEGG: hsa04310; PMID: 23209147
Astrocytes	Ependymal	WNT3	FZD3_LRP5	0	WNT3 - (FZD3+LRP5)	WNT	Secreted Signaling	KEGG: hsa04310; PMID: 23209147
Astrocytes	Ependymal	WNT3	FZD5_LRP5	0	WNT3 - (FZD5+LRP5)	WNT	Secreted Signaling	KEGG: hsa04310; PMID: 23209147
Astrocytes	Ependymal	WNT3	FZD6_LRP5	0	WNT3 - (FZD6+LRP5)	WNT	Secreted Signaling	KEGG: hsa04310; PMID: 23209147
Astrocytes	Ependymal	WNT3	FZD7_LRP5	0	WNT3 - (FZD7+LRP5)	WNT	Secreted Signaling	KEGG: hsa04310; PMID: 23209147
Astrocytes	Ependymal	WNT3	FZD8_LRP5	0	WNT3 - (FZD8+LRP5)	WNT	Secreted Signaling	KEGG: hsa04310; PMID: 23209147
Astrocytes	Ependymal	WNT3A	FZD1_LRP5	0	WNT3A - (FZD1+LRP5)	WNT	Secreted Signaling	KEGG: hsa04310; PMID: 23209147
Astrocytes	Ependymal	WNT3A	FZD2_LRP5	0	WNT3A - (FZD2+LRP5)	WNT	Secreted Signaling	KEGG: hsa04310; PMID: 23209147
Astrocytes	Ependymal	WNT3A	FZD3_LRP5	0	WNT3A - (FZD3+LRP5)	WNT	Secreted Signaling	KEGG: hsa04310; PMID: 23209147
Astrocytes	Ependymal	WNT3A	FZD5_LRP5	0	WNT3A - (FZD5+LRP5)	WNT	Secreted Signaling	KEGG: hsa04310; PMID: 23209147
Astrocytes	Ependymal	WNT3A	FZD6_LRP5	0	WNT3A - (FZD6+LRP5)	WNT	Secreted Signaling	KEGG: hsa04310; PMID: 23209147
Astrocytes	Ependymal	WNT3A	FZD7_LRP5	0	WNT3A - (FZD7+LRP5)	WNT	Secreted Signaling	KEGG: hsa04310; PMID: 23209147
Astrocytes	Ependymal	WNT3A	FZD8_LRP5	0	WNT3A - (FZD8+LRP5)	WNT	Secreted Signaling	KEGG: hsa04310; PMID: 23209147
Astrocytes	Ependymal	WNT7A	FZD1_LRP5	0	WNT7A - (FZD1+LRP5)	WNT	Secreted Signaling	KEGG: hsa04310; PMID: 23209147
Astrocytes	Ependymal	WNT7A	FZD3_LRP5	0	WNT7A - (FZD3+LRP5)	WNT	Secreted Signaling	KEGG: hsa04310; PMID: 23209147
Astrocytes	Ependymal	WNT7A	FZD6_LRP5	0	WNT7A - (FZD6+LRP5)	WNT	Secreted Signaling	KEGG: hsa04310; PMID: 23209147
Astrocytes	Ependymal	WNT7A	FZD7_LRP5	0	WNT7A - (FZD7+LRP5)	WNT	Secreted Signaling	KEGG: hsa04310; PMID: 23209147
Astrocytes	Ependymal	WNT8A	FZD1_LRP5	0	WNT8A - (FZD1+LRP5)	WNT	Secreted Signaling	KEGG: hsa04310; PMID: 23209147
Astrocytes	Ependymal	WNT8A	FZD2_LRP5	0	WNT8A - (FZD2+LRP5)	WNT	Secreted Signaling	KEGG: hsa04310; PMID: 23209147
Astrocytes	Ependymal	WNT8A	FZD3_LRP5	0	WNT8A - (FZD3+LRP5)	WNT	Secreted Signaling	KEGG: hsa04310; PMID: 23209147
Astrocytes	Ependymal	WNT8A	FZD5_LRP5	0	WNT8A - (FZD5+LRP5)	WNT	Secreted Signaling	KEGG: hsa04310; PMID: 23209147
Astrocytes	Ependymal	WNT8A	FZD6_LRP5	0	WNT8A - (FZD6+LRP5)	WNT	Secreted Signaling	KEGG: hsa04310; PMID: 23209147
Astrocytes	Ependymal	WNT8A	FZD7_LRP5	0	WNT8A - (FZD7+LRP5)	WNT	Secreted Signaling	KEGG: hsa04310; PMID: 23209147
Astrocytes	Ependymal	WNT8A	FZD8_LRP5	0	WNT8A - (FZD8+LRP5)	WNT	Secreted Signaling	KEGG: hsa04310; PMID: 23209147
Astrocytes	Ependymal	WNT9A	FZD1_LRP5	0	WNT9A - (FZD1+LRP5)	WNT	Secreted Signaling	KEGG: hsa04310; PMID: 23209147
Astrocytes	Ependymal	WNT9A	FZD3_LRP5	0	WNT9A - (FZD3+LRP5)	WNT	Secreted Signaling	KEGG: hsa04310; PMID: 23209147
Astrocytes	Ependymal	WNT9A	FZD6_LRP5	0	WNT9A - (FZD6+LRP5)	WNT	Secreted Signaling	KEGG: hsa04310; PMID: 23209147
Astrocytes	Ependymal	WNT9A	FZD7_LRP5	0	WNT9A - (FZD7+LRP5)	WNT	Secreted Signaling	KEGG: hsa04310; PMID: 23209147
Astrocytes	Ependymal	WNT9B	FZD1_LRP5	0	WNT9B - (FZD1+LRP5)	WNT	Secreted Signaling	KEGG: hsa04310; PMID: 23209147
Astrocytes	Ependymal	WNT9B	FZD3_LRP5	0	WNT9B - (FZD3+LRP5)	WNT	Secreted Signaling	KEGG: hsa04310; PMID: 23209147
Astrocytes	Ependymal	WNT9B	FZD6_LRP5	0	WNT9B - (FZD6+LRP5)	WNT	Secreted Signaling	KEGG: hsa04310; PMID: 23209147
Astrocytes	Ependymal	WNT9B	FZD7_LRP5	0	WNT9B - (FZD7+LRP5)	WNT	Secreted Signaling	KEGG: hsa04310; PMID: 23209147
Astrocytes	Ependymal	WNT9B	FZD8_LRP5	0	WNT9B - (FZD8+LRP5)	WNT	Secreted Signaling	KEGG: hsa04310; PMID: 23209147
Astrocytes	Ependymal	WNT2B	FZD3_LRP6	0	WNT2B - (FZD3+LRP6)	WNT	Secreted Signaling	KEGG: hsa04310; PMID: 23209147
Astrocytes	Ependymal	WNT2B	FZD6_LRP6	0	WNT2B - (FZD6+LRP6)	WNT	Secreted Signaling	KEGG: hsa04310; PMID: 23209147
Astrocytes	Ependymal	WNT3	FZD1_LRP6	0	WNT3 - (FZD1+LRP6)	WNT	Secreted Signaling	KEGG: hsa04310; PMID: 23209147
Astrocytes	Ependymal	WNT3	FZD3_LRP6	0	WNT3 - (FZD3+LRP6)	WNT	Secreted Signaling	KEGG: hsa04310; PMID: 23209147
Astrocytes	Ependymal	WNT3	FZD6_LRP6	0	WNT3 - (FZD6+LRP6)	WNT	Secreted Signaling	KEGG: hsa04310; PMID: 23209147
Astrocytes	Ependymal	WNT3	FZD7_LRP6	0	WNT3 - (FZD7+LRP6)	WNT	Secreted Signaling	KEGG: hsa04310; PMID: 23209147
Astrocytes	Ependymal	WNT3A	FZD1_LRP6	0	WNT3A - (FZD1+LRP6)	WNT	Secreted Signaling	KEGG: hsa04310; PMID: 23209147
Astrocytes	Ependymal	WNT3A	FZD2_LRP6	0	WNT3A - (FZD2+LRP6)	WNT	Secreted Signaling	KEGG: hsa04310; PMID: 23209147
Astrocytes	Ependymal	WNT3A	FZD3_LRP6	0	WNT3A - (FZD3+LRP6)	WNT	Secreted Signaling	KEGG: hsa04310; PMID: 23209147
Astrocytes	Ependymal	WNT3A	FZD6_LRP6	0	WNT3A - (FZD6+LRP6)	WNT	Secreted Signaling	KEGG: hsa04310; PMID: 23209147
Astrocytes	Ependymal	WNT3A	FZD7_LRP6	0	WNT3A - (FZD7+LRP6)	WNT	Secreted Signaling	KEGG: hsa04310; PMID: 23209147
Astrocytes	Ependymal	WNT3A	FZD8_LRP6	0	WNT3A - (FZD8+LRP6)	WNT	Secreted Signaling	KEGG: hsa04310; PMID: 23209147
Astrocytes	Ependymal	WNT7A	FZD1_LRP6	0	WNT7A - (FZD1+LRP6)	WNT	Secreted Signaling	KEGG: hsa04310; PMID: 23209147
Astrocytes	Ependymal	WNT7A	FZD3_LRP6	0	WNT7A - (FZD3+LRP6)	WNT	Secreted Signaling	KEGG: hsa04310; PMID: 23209147
Astrocytes	Ependymal	WNT7A	FZD6_LRP6	0	WNT7A - (FZD6+LRP6)	WNT	Secreted Signaling	KEGG: hsa04310; PMID: 23209147
Astrocytes	Ependymal	WNT8A	FZD1_LRP6	0	WNT8A - (FZD1+LRP6)	WNT	Secreted Signaling	KEGG: hsa04310; PMID: 23209147
Astrocytes	Ependymal	WNT8A	FZD3_LRP6	0	WNT8A - (FZD3+LRP6)	WNT	Secreted Signaling	KEGG: hsa04310; PMID: 23209147
Astrocytes	Ependymal	WNT8A	FZD6_LRP6	0	WNT8A - (FZD6+LRP6)	WNT	Secreted Signaling	KEGG: hsa04310; PMID: 23209147
Astrocytes	Ependymal	WNT8A	FZD7_LRP6	0	WNT8A - (FZD7+LRP6)	WNT	Secreted Signaling	KEGG: hsa04310; PMID: 23209147
Astrocytes	Ependymal	WNT8A	FZD8_LRP6	0	WNT8A - (FZD8+LRP6)	WNT	Secreted Signaling	KEGG: hsa04310; PMID: 23209147
Astrocytes	Ependymal	WNT9A	FZD1_LRP6	0	WNT9A - (FZD1+LRP6)	WNT	Secreted Signaling	KEGG: hsa04310; PMID: 23209147
Astrocytes	Ependymal	WNT9A	FZD3_LRP6	0	WNT9A - (FZD3+LRP6)	WNT	Secreted Signaling	KEGG: hsa04310; PMID: 23209147
Astrocytes	Ependymal	WNT9A	FZD6_LRP6	0	WNT9A - (FZD6+LRP6)	WNT	Secreted Signaling	KEGG: hsa04310; PMID: 23209147
Astrocytes	Ependymal	WNT9A	FZD7_LRP6	0	WNT9A - (FZD7+LRP6)	WNT	Secreted Signaling	KEGG: hsa04310; PMID: 23209147
Astrocytes	Ependymal	WNT9B	FZD1_LRP6	0	WNT9B - (FZD1+LRP6)	WNT	Secreted Signaling	KEGG: hsa04310; PMID: 23209147
Astrocytes	Ependymal	WNT9B	FZD3_LRP6	0	WNT9B - (FZD3+LRP6)	WNT	Secreted Signaling	KEGG: hsa04310; PMID: 23209147
Astrocytes	Ependymal	WNT9B	FZD6_LRP6	0	WNT9B - (FZD6+LRP6)	WNT	Secreted Signaling	KEGG: hsa04310; PMID: 23209147
Astrocytes	Ependymal	WNT2	FZD1_LRP5	0.01	WNT2 - (FZD1+LRP5)	WNT	Secreted Signaling	KEGG: hsa04310; PMID: 23209147
Astrocytes	Ependymal	WNT7A	FZD2_LRP5	0.01	WNT7A - (FZD2+LRP5)	WNT	Secreted Signaling	KEGG: hsa04310; PMID: 23209147
Astrocytes	Ependymal	WNT7A	FZD5_LRP5	0.01	WNT7A - (FZD5+LRP5)	WNT	Secreted Signaling	KEGG: hsa04310; PMID: 23209147
Astrocytes	Ependymal	WNT7A	FZD8_LRP5	0.01	WNT7A - (FZD8+LRP5)	WNT	Secreted Signaling	KEGG: hsa04310; PMID: 23209147
Astrocytes	Ependymal	WNT9A	FZD2_LRP5	0.01	WNT9A - (FZD2+LRP5)	WNT	Secreted Signaling	KEGG: hsa04310; PMID: 23209147
Astrocytes	Ependymal	WNT9A	FZD5_LRP5	0.01	WNT9A - (FZD5+LRP5)	WNT	Secreted Signaling	KEGG: hsa04310; PMID: 23209147
Astrocytes	Ependymal	WNT9A	FZD8_LRP5	0.01	WNT9A - (FZD8+LRP5)	WNT	Secreted Signaling	KEGG: hsa04310; PMID: 23209147
Astrocytes	Ependymal	WNT2B	FZD7_LRP6	0.01	WNT2B - (FZD7+LRP6)	WNT	Secreted Signaling	KEGG: hsa04310; PMID: 23209147
Astrocytes	Ependymal	WNT3A	FZD5_LRP6	0.01	WNT3A - (FZD5+LRP6)	WNT	Secreted Signaling	KEGG: hsa04310; PMID: 23209147
Astrocytes	Ependymal	WNT7A	FZD7_LRP6	0.01	WNT7A - (FZD7+LRP6)	WNT	Secreted Signaling	KEGG: hsa04310; PMID: 23209147
Astrocytes	Ependymal	WNT7A	FZD8_LRP6	0.01	WNT7A - (FZD8+LRP6)	WNT	Secreted Signaling	KEGG: hsa04310; PMID: 23209147
Astrocytes	Ependymal	WNT8A	FZD2_LRP6	0.01	WNT8A - (FZD2+LRP6)	WNT	Secreted Signaling	KEGG: hsa04310; PMID: 23209147
Astrocytes	Ependymal	WNT8A	FZD5_LRP6	0.01	WNT8A - (FZD5+LRP6)	WNT	Secreted Signaling	KEGG: hsa04310; PMID: 23209147
Astrocytes	Ependymal	WNT2	FZD5_LRP5	0.02	WNT2 - (FZD5+LRP5)	WNT	Secreted Signaling	KEGG: hsa04310; PMID: 23209147
Astrocytes	Ependymal	WNT2	FZD6_LRP5	0.02	WNT2 - (FZD6+LRP5)	WNT	Secreted Signaling	KEGG: hsa04310; PMID: 23209147
Astrocytes	Ependymal	WNT2	FZD8_LRP5	0.02	WNT2 - (FZD8+LRP5)	WNT	Secreted Signaling	KEGG: hsa04310; PMID: 23209147
Astrocytes	Ependymal	WNT9B	FZD2_LRP5	0.02	WNT9B - (FZD2+LRP5)	WNT	Secreted Signaling	KEGG: hsa04310; PMID: 23209147
Astrocytes	Ependymal	WNT2B	FZD1_LRP6	0.02	WNT2B - (FZD1+LRP6)	WNT	Secreted Signaling	KEGG: hsa04310; PMID: 23209147
Astrocytes	Ependymal	WNT9B	FZD7_LRP6	0.02	WNT9B - (FZD7+LRP6)	WNT	Secreted Signaling	KEGG: hsa04310; PMID: 23209147
Astrocytes	Ependymal	WNT2	FZD2_LRP5	0.03	WNT2 - (FZD2+LRP5)	WNT	Secreted Signaling	KEGG: hsa04310; PMID: 23209147
Astrocytes	Ependymal	WNT2	FZD7_LRP5	0.03	WNT2 - (FZD7+LRP5)	WNT	Secreted Signaling	KEGG: hsa04310; PMID: 23209147
Astrocytes	Ependymal	WNT2B	FZD8_LRP5	0.03	WNT2B - (FZD8+LRP5)	WNT	Secreted Signaling	KEGG: hsa04310; PMID: 23209147
Astrocytes	Ependymal	WNT3	FZD2_LRP5	0.03	WNT3 - (FZD2+LRP5)	WNT	Secreted Signaling	KEGG: hsa04310; PMID: 23209147
Astrocytes	Ependymal	WNT9B	FZD5_LRP5	0.03	WNT9B - (FZD5+LRP5)	WNT	Secreted Signaling	KEGG: hsa04310; PMID: 23209147
Astrocytes	Ependymal	WNT7A	FZD5_LRP6	0.03	WNT7A - (FZD5+LRP6)	WNT	Secreted Signaling	KEGG: hsa04310; PMID: 23209147
Astrocytes	Ependymal	WNT2	FZD1_LRP6	0.04	WNT2 - (FZD1+LRP6)	WNT	Secreted Signaling	KEGG: hsa04310; PMID: 23209147
Astrocytes	Ependymal	WNT2	FZD3_LRP6	0.04	WNT2 - (FZD3+LRP6)	WNT	Secreted Signaling	KEGG: hsa04310; PMID: 23209147
Astrocytes	Ependymal	WNT2	FZD5_LRP6	0.04	WNT2 - (FZD5+LRP6)	WNT	Secreted Signaling	KEGG: hsa04310; PMID: 23209147
Astrocytes	Ependymal	WNT2	FZD6_LRP6	0.04	WNT2 - (FZD6+LRP6)	WNT	Secreted Signaling	KEGG: hsa04310; PMID: 23209147
Astrocytes	Ependymal	WNT2	FZD7_LRP6	0.04	WNT2 - (FZD7+LRP6)	WNT	Secreted Signaling	KEGG: hsa04310; PMID: 23209147
Astrocytes	Ependymal	WNT3	FZD5_LRP6	0.04	WNT3 - (FZD5+LRP6)	WNT	Secreted Signaling	KEGG: hsa04310; PMID: 23209147
Astrocytes	Ependymal	WNT9B	FZD8_LRP6	0.04	WNT9B - (FZD8+LRP6)	WNT	Secreted Signaling	KEGG: hsa04310; PMID: 23209147
Astrocytes	Microglia	INHBC	ACVR1B_ACVR2A	0.01	INHBC - (ACVR1B+ACVR2A)	ACTIVIN	Secreted Signaling	KEGG: hsa04356
Astrocytes	Microglia	INHBB	ACVR1B_ACVR2A	0.02	INHBB - (ACVR1B+ACVR2A)	ACTIVIN	Secreted Signaling	KEGG: hsa04352
Astrocytes	Microglia	INHBC	ACVR1B_ACVR2B	0.03	INHBC - (ACVR1B+ACVR2B)	ACTIVIN	Secreted Signaling	KEGG: hsa04357
Astrocytes	Microglia	ADGRE5	CD55	0.01	ADGRE5 - CD55	ADGRE5	Cell-Cell Contact	PMID: 11297558
Astrocytes	Microglia	ANGPTL1	ITGA1_ITGB1	0	ANGPTL1 - (ITGA1+ITGB1)	ANGPTL	Secreted Signaling	PMID: 24478758
Astrocytes	Microglia	ANGPTL2	TLR4	0	ANGPTL2 - TLR4	ANGPTL	Secreted Signaling	PMID: 24478758
Astrocytes	Microglia	ANGPTL2	LILRB3	0	ANGPTL2 - PIRB	ANGPTL	Secreted Signaling	PMID: 24478758
Astrocytes	Microglia	ANGPTL1	LILRB3	0	ANGPTL1 - PIRB	ANGPTL	Secreted Signaling	PMID: 24478758
Astrocytes	Microglia	ANGPTL2	ITGA5_ITGB1	0.02	ANGPTL2 - (ITGA5+ITGB1)	ANGPTL	Secreted Signaling	PMID: 24478758
Astrocytes	Microglia	ANXA1	FPR1	0	ANXA1 - FPR1	ANNEXIN	Secreted Signaling	PMID: 23230437
Astrocytes	Microglia	APP	CD74	0	APP - CD74	APP	Cell-Cell Contact	PMID: 19849849
Astrocytes	Microglia	BMP2	BMPR1A_ACVR2A	0	BMP2 - (BMPR1A+ACVR2A)	BMP	Secreted Signaling	KEGG: hsa04350; PMID:26893264
Astrocytes	Microglia	BMP2	BMPR1A_BMPR2	0	BMP2 - (BMPR1A+BMPR2)	BMP	Secreted Signaling	KEGG: hsa04350; PMID:26893264
Astrocytes	Microglia	GDF5	BMPR1A_ACVR2A	0	GDF5 - (BMPR1A+ACVR2A)	BMP	Secreted Signaling	KEGG: hsa04350; PMID:26893264
Astrocytes	Microglia	GDF5	BMPR1A_BMPR2	0	GDF5 - (BMPR1A+BMPR2)	BMP	Secreted Signaling	KEGG: hsa04350; PMID:26893264
Astrocytes	Microglia	BMP5	ACVR1_ACVR2A	0	BMP5 - (ACVR1+ACVR2A)	BMP	Secreted Signaling	KEGG: hsa04350; PMID:26893264
Astrocytes	Microglia	BMP5	ACVR1_ACVR2B	0	BMP5 - (ACVR1+ACVR2B)	BMP	Secreted Signaling	KEGG: hsa04350; PMID:26893264
Astrocytes	Microglia	BMP5	ACVR1_BMPR2	0	BMP5 - (ACVR1+BMPR2)	BMP	Secreted Signaling	KEGG: hsa04350; PMID:26893264
Astrocytes	Microglia	BMP5	BMPR1A_ACVR2A	0	BMP5 - (BMPR1A+ACVR2A)	BMP	Secreted Signaling	KEGG: hsa04350; PMID:26893264
Astrocytes	Microglia	BMP5	BMPR1A_ACVR2B	0	BMP5 - (BMPR1A+ACVR2B)	BMP	Secreted Signaling	KEGG: hsa04350; PMID:26893264
Astrocytes	Microglia	BMP5	BMPR1A_BMPR2	0	BMP5 - (BMPR1A+BMPR2)	BMP	Secreted Signaling	KEGG: hsa04350; PMID:26893264
Astrocytes	Microglia	BMP5	BMPR1B_ACVR2A	0	BMP5 - (BMPR1B+ACVR2A)	BMP	Secreted Signaling	KEGG: hsa04350; PMID:26893264
Astrocytes	Microglia	BMP5	BMPR1B_ACVR2B	0	BMP5 - (BMPR1B+ACVR2B)	BMP	Secreted Signaling	KEGG: hsa04350; PMID:26893264
Astrocytes	Microglia	BMP5	BMPR1B_BMPR2	0	BMP5 - (BMPR1B+BMPR2)	BMP	Secreted Signaling	KEGG: hsa04350; PMID:26893264
Astrocytes	Microglia	BMP7	ACVR1_ACVR2A	0	BMP7 - (ACVR1+ACVR2A)	BMP	Secreted Signaling	KEGG: hsa04350; PMID:26893264
Astrocytes	Microglia	BMP7	ACVR1_ACVR2B	0	BMP7 - (ACVR1+ACVR2B)	BMP	Secreted Signaling	KEGG: hsa04350; PMID:26893264
Astrocytes	Microglia	BMP7	ACVR1_BMPR2	0	BMP7 - (ACVR1+BMPR2)	BMP	Secreted Signaling	KEGG: hsa04350; PMID:26893264
Astrocytes	Microglia	BMP7	BMPR1A_ACVR2A	0	BMP7 - (BMPR1A+ACVR2A)	BMP	Secreted Signaling	KEGG: hsa04350; PMID:26893264
Astrocytes	Microglia	BMP7	BMPR1A_ACVR2B	0	BMP7 - (BMPR1A+ACVR2B)	BMP	Secreted Signaling	KEGG: hsa04350; PMID:26893264
Astrocytes	Microglia	BMP7	BMPR1A_BMPR2	0	BMP7 - (BMPR1A+BMPR2)	BMP	Secreted Signaling	KEGG: hsa04350; PMID:26893264
Astrocytes	Microglia	BMP7	BMPR1B_ACVR2A	0	BMP7 - (BMPR1B+ACVR2A)	BMP	Secreted Signaling	KEGG: hsa04350; PMID:26893264
Astrocytes	Microglia	BMP7	BMPR1B_BMPR2	0	BMP7 - (BMPR1B+BMPR2)	BMP	Secreted Signaling	KEGG: hsa04350; PMID:26893264
Astrocytes	Microglia	BMP8A	ACVR1_ACVR2A	0	BMP8A - (ACVR1+ACVR2A)	BMP	Secreted Signaling	KEGG: hsa04350; PMID:26893264
Astrocytes	Microglia	BMP8A	ACVR1_ACVR2B	0	BMP8A - (ACVR1+ACVR2B)	BMP	Secreted Signaling	KEGG: hsa04350; PMID:26893264
Astrocytes	Microglia	BMP8A	ACVR1_BMPR2	0	BMP8A - (ACVR1+BMPR2)	BMP	Secreted Signaling	KEGG: hsa04350; PMID:26893264
Astrocytes	Microglia	BMP8A	BMPR1A_ACVR2A	0	BMP8A - (BMPR1A+ACVR2A)	BMP	Secreted Signaling	KEGG: hsa04350; PMID:26893264
Astrocytes	Microglia	BMP8A	BMPR1A_ACVR2B	0	BMP8A - (BMPR1A+ACVR2B)	BMP	Secreted Signaling	KEGG: hsa04350; PMID:26893264
Astrocytes	Microglia	BMP8A	BMPR1A_BMPR2	0	BMP8A - (BMPR1A+BMPR2)	BMP	Secreted Signaling	KEGG: hsa04350; PMID:26893264
Astrocytes	Microglia	BMP2	BMPR1A_ACVR2B	0.02	BMP2 - (BMPR1A+ACVR2B)	BMP	Secreted Signaling	KEGG: hsa04350; PMID:26893264
Astrocytes	Microglia	GDF5	BMPR1A_ACVR2B	0.02	GDF5 - (BMPR1A+ACVR2B)	BMP	Secreted Signaling	KEGG: hsa04350; PMID:26893264
Astrocytes	Microglia	BMP7	BMPR1B_ACVR2B	0.03	BMP7 - (BMPR1B+ACVR2B)	BMP	Secreted Signaling	KEGG: hsa04350; PMID:26893264
Astrocytes	Microglia	BMP8A	BMPR1B_BMPR2	0.03	BMP8A - (BMPR1B+BMPR2)	BMP	Secreted Signaling	KEGG: hsa04350; PMID:26893264
Astrocytes	Microglia	BMP6	BMPR1A_ACVR2A	0.04	BMP6 - (BMPR1A+ACVR2A)	BMP	Secreted Signaling	KEGG: hsa04350; PMID:26893264
Astrocytes	Microglia	BMP8A	BMPR1B_ACVR2A	0.04	BMP8A - (BMPR1B+ACVR2A)	BMP	Secreted Signaling	KEGG: hsa04350; PMID:26893264
Astrocytes	Microglia	BTLA	TNFRSF14	0	BTLA - TNFRSF14	BTLA	Secreted Signaling	PMID: 21941365
Astrocytes	Microglia	CADM1	CADM1	0	CADM1 - CADM1	CADM	Cell-Cell Contact	PMID: 24503895
Astrocytes	Microglia	CALCB	CALCR	0	CALCB - CALCR	CALCR	Secreted Signaling	KEGG: hsa04080
Astrocytes	Microglia	IAPP	CALCR	0	IAPP - CALCR	CALCR	Secreted Signaling	KEGG: hsa04080
Astrocytes	Microglia	IAPP	CALCRL	0.01	IAPP - CALCRL	CALCR	Secreted Signaling	KEGG: hsa04080
Astrocytes	Microglia	CD22	PTPRC	0	CD22 - PTPRC	CD22	Cell-Cell Contact	KEGG: hsa04514
Astrocytes	Microglia	CD226	NECTIN2	0	CD226 - NECTIN2	CD226	Cell-Cell Contact	PMID: 24440149
Astrocytes	Microglia	FCER2	ITGAM_ITGB2	0	FCER2A - (ITGAM+ITGB2)	CD23	Cell-Cell Contact	PMID: 7621072
Astrocytes	Microglia	FCER2	ITGAX_ITGB2	0	FCER2A - (ITGAX+ITGB2)	CD23	Cell-Cell Contact	PMID: 7621072
Astrocytes	Microglia	ENTPD1	TMIGD3	0	ENTPD1 - TMIGD3	CD39	Cell-Cell Contact	PMID: 21677139
Astrocytes	Microglia	PTPRC	MRC1	0	PTPRC - MRC1	CD45	Cell-Cell Contact	PMID: 27601670; PMID: 10575006
Astrocytes	Microglia	CD48	CD244	0.03	CD48 - CD244A	CD48	Cell-Cell Contact	PMID: 26697006
Astrocytes	Microglia	CD6	ALCAM	0	CD6 - ALCAM	CD6	Cell-Cell Contact	PMID: 23602662
Astrocytes	Microglia	CD80	CD274	0	CD80 - CD274	CD80	Cell-Cell Contact	PMID: 17629517; PMID: 18585785
Astrocytes	Microglia	CD80	CD28	0.04	CD80 - CD28	CD80	Cell-Cell Contact	PMID: 23954143
Astrocytes	Microglia	CD99	PILRA	0	CD99 - PILRA	CD99	Cell-Cell Contact	PMID: 18234675
Astrocytes	Microglia	CDH15	CDH15	0.02	CDH15 - CDH15	CDH	Cell-Cell Contact	KEGG: hsa04514
Astrocytes	Microglia	RARRES2	CMKLR1	0	RARRES2 - CMKLR1	CHEMERIN	Secreted Signaling	PMID: 24671882
Astrocytes	Microglia	COL4A6	ITGA2_ITGB1	0	COL4A6 - (ITGA2+ITGB1)	COLLAGEN	ECM-Receptor	KEGG: hsa04512
Astrocytes	Microglia	COL4A3	ITGA9_ITGB1	0	COL4A3 - (ITGA9+ITGB1)	COLLAGEN	ECM-Receptor	KEGG: hsa04512
Astrocytes	Microglia	COL4A5	ITGA9_ITGB1	0	COL4A5 - (ITGA9+ITGB1)	COLLAGEN	ECM-Receptor	KEGG: hsa04512
Astrocytes	Microglia	COL4A6	ITGA9_ITGB1	0	COL4A6 - (ITGA9+ITGB1)	COLLAGEN	ECM-Receptor	KEGG: hsa04512
Astrocytes	Microglia	COL6A1	ITGA9_ITGB1	0	COL6A1 - (ITGA9+ITGB1)	COLLAGEN	ECM-Receptor	KEGG: hsa04512
Astrocytes	Microglia	COL6A2	ITGA9_ITGB1	0	COL6A2 - (ITGA9+ITGB1)	COLLAGEN	ECM-Receptor	KEGG: hsa04512
Astrocytes	Microglia	COL6A3	ITGA9_ITGB1	0	COL6A3 - (ITGA9+ITGB1)	COLLAGEN	ECM-Receptor	KEGG: hsa04512
Astrocytes	Microglia	COL6A5	ITGA9_ITGB1	0	COL6A5 - (ITGA9+ITGB1)	COLLAGEN	ECM-Receptor	KEGG: hsa04512
Astrocytes	Microglia	COL6A6	ITGA9_ITGB1	0	COL6A6 - (ITGA9+ITGB1)	COLLAGEN	ECM-Receptor	KEGG: hsa04512
Astrocytes	Microglia	COL9A2	ITGA9_ITGB1	0	COL9A2 - (ITGA9+ITGB1)	COLLAGEN	ECM-Receptor	KEGG: hsa04512
Astrocytes	Microglia	COL9A3	ITGA9_ITGB1	0	COL9A3 - (ITGA9+ITGB1)	COLLAGEN	ECM-Receptor	KEGG: hsa04512
Astrocytes	Microglia	COL4A5	ITGAV_ITGB8	0	COL4A5 - (ITGAV+ITGB8)	COLLAGEN	ECM-Receptor	KEGG: hsa04512
Astrocytes	Microglia	COL4A6	ITGAV_ITGB8	0	COL4A6 - (ITGAV+ITGB8)	COLLAGEN	ECM-Receptor	KEGG: hsa04512
Astrocytes	Microglia	COL6A2	ITGAV_ITGB8	0	COL6A2 - (ITGAV+ITGB8)	COLLAGEN	ECM-Receptor	KEGG: hsa04512
Astrocytes	Microglia	COL6A6	ITGAV_ITGB8	0	COL6A6 - (ITGAV+ITGB8)	COLLAGEN	ECM-Receptor	KEGG: hsa04512
Astrocytes	Microglia	COL9A2	ITGAV_ITGB8	0	COL9A2 - (ITGAV+ITGB8)	COLLAGEN	ECM-Receptor	KEGG: hsa04512
Astrocytes	Microglia	COL9A3	ITGAV_ITGB8	0	COL9A3 - (ITGAV+ITGB8)	COLLAGEN	ECM-Receptor	KEGG: hsa04512
Astrocytes	Microglia	COL4A6	SDC1	0	COL4A6 - SDC1	COLLAGEN	ECM-Receptor	KEGG: hsa04512
Astrocytes	Microglia	COL4A5	ITGA2_ITGB1	0.01	COL4A5 - (ITGA2+ITGB1)	COLLAGEN	ECM-Receptor	KEGG: hsa04512
Astrocytes	Microglia	COL9A2	ITGA2_ITGB1	0.01	COL9A2 - (ITGA2+ITGB1)	COLLAGEN	ECM-Receptor	KEGG: hsa04512
Astrocytes	Microglia	COL4A4	ITGA9_ITGB1	0.01	COL4A4 - (ITGA9+ITGB1)	COLLAGEN	ECM-Receptor	KEGG: hsa04512
Astrocytes	Microglia	COL6A5	ITGAV_ITGB8	0.01	COL6A5 - (ITGAV+ITGB8)	COLLAGEN	ECM-Receptor	KEGG: hsa04512
Astrocytes	Microglia	COL4A6	CD44	0.01	COL4A6 - CD44	COLLAGEN	ECM-Receptor	KEGG: hsa04512
Astrocytes	Microglia	COL4A5	SDC1	0.01	COL4A5 - SDC1	COLLAGEN	ECM-Receptor	KEGG: hsa04512
Astrocytes	Microglia	COL6A2	SDC1	0.01	COL6A2 - SDC1	COLLAGEN	ECM-Receptor	KEGG: hsa04512
Astrocytes	Microglia	COL6A3	SDC1	0.01	COL6A3 - SDC1	COLLAGEN	ECM-Receptor	KEGG: hsa04512
Astrocytes	Microglia	COL6A5	SDC1	0.01	COL6A5 - SDC1	COLLAGEN	ECM-Receptor	KEGG: hsa04512
Astrocytes	Microglia	COL9A2	SDC1	0.01	COL9A2 - SDC1	COLLAGEN	ECM-Receptor	KEGG: hsa04512
Astrocytes	Microglia	COL9A3	SDC1	0.01	COL9A3 - SDC1	COLLAGEN	ECM-Receptor	KEGG: hsa04512
Astrocytes	Microglia	COL1A1	ITGA9_ITGB1	0.02	COL1A1 - (ITGA9+ITGB1)	COLLAGEN	ECM-Receptor	KEGG: hsa04512
Astrocytes	Microglia	COL1A2	ITGA9_ITGB1	0.02	COL1A2 - (ITGA9+ITGB1)	COLLAGEN	ECM-Receptor	KEGG: hsa04512
Astrocytes	Microglia	COL4A3	ITGAV_ITGB8	0.02	COL4A3 - (ITGAV+ITGB8)	COLLAGEN	ECM-Receptor	KEGG: hsa04512
Astrocytes	Microglia	COL1A1	SDC1	0.02	COL1A1 - SDC1	COLLAGEN	ECM-Receptor	KEGG: hsa04512
Astrocytes	Microglia	COL1A2	SDC1	0.02	COL1A2 - SDC1	COLLAGEN	ECM-Receptor	KEGG: hsa04512
Astrocytes	Microglia	COL6A6	SDC1	0.02	COL6A6 - SDC1	COLLAGEN	ECM-Receptor	KEGG: hsa04512
Astrocytes	Microglia	COL4A6	SDC4	0.02	COL4A6 - SDC4	COLLAGEN	ECM-Receptor	KEGG: hsa04512
Astrocytes	Microglia	COL4A6	ITGA1_ITGB1	0.03	COL4A6 - (ITGA1+ITGB1)	COLLAGEN	ECM-Receptor	KEGG: hsa04512
Astrocytes	Microglia	COL4A3	SDC1	0.03	COL4A3 - SDC1	COLLAGEN	ECM-Receptor	KEGG: hsa04512
Astrocytes	Microglia	COL4A4	SDC1	0.03	COL4A4 - SDC1	COLLAGEN	ECM-Receptor	KEGG: hsa04512
Astrocytes	Microglia	COL6A1	SDC1	0.03	COL6A1 - SDC1	COLLAGEN	ECM-Receptor	KEGG: hsa04512
[truncated: 19,805 more rows]
