# Supplementary material for: Pro-inflammatory cytokines mediate the epithelial-to-mesenchymal-like transition of pediatric posterior fossa ependymoma
Source: Nat Commun. 2022 Jul 8;13:3936. doi: 10.1038/s41467-022-31683-9 (PMC9270322; doi:10.1038/s41467-022-31683-9)
Supplement: Supplementary file 7 — Supplementary Data 4 [file 41467_2022_31683_MOESM7_ESM.xlsx]

## Sheet: MLCs
Gene	padj	Avg. log2(FC)
VEGFA	2.01792e-267	2.86761
CHI3L1	4.27128e-101	4.66184
HIF1A-AS2	2.08989e-93	2.82348
GBE1	7.53626e-87	2.42634
AKAP12	7.53626e-87	3.55003
CA9	4.32503e-79	3.59006
ADM	2.33396e-74	3.41485
AHNAK2	5.69125e-69	2.7421
NDRG1	6.56406e-68	3.00282
ANGPTL4	6.56406e-68	3.54944
HILPDA	3.7478e-64	2.36155
ENO2	2.47888e-61	2.23628
CAMK2D	1.13922e-58	1.74146
TNC	5.20479e-50	2.18678
CADPS	1.4916e-49	2.92686
SPOCK1	4.24628e-47	3.52641
CAV1	2.74902e-46	2.76095
UBC	7.97228e-46	1.85196
PGK1	1.40629e-44	2.24996
ADAMTS9-AS2	1.01485e-43	1.94485
PDK1	2.74739e-41	3.20238
NAMPT	7.05838e-41	2.40841
ELL2	3.74329e-40	2.90438
LUCAT1	4.86673e-39	3.58185
SERPINE1	3.37219e-38	4.09721
CD44	1.18713e-37	2.19945
FBXO32	3.18608e-37	2.91103
MYOF	3.23689e-37	2.30086
FN1	1.13367e-35	3.42299
PPP1R15A	5.16142e-35	2.94043
ERO1A	4.11611e-33	2.73417
IGFBP5	5.34733e-33	1.48487
PFKP	7.54533e-33	2.40553
FAM180A	1.87265e-32	3.89857
GPC5	6.66489e-32	3.21388
EMP1	8.1031e-31	2.4835
TGFBI	1.5446e-30	2.60191
PLOD2	2.13702e-30	2.26587
NEAT1	1.15463e-29	1.54502
GADD45A	7.57479e-29	5.80558
PFKFB4	1.78782e-28	3.27208
ARRDC3	4.79884e-27	2.80018
MT2A	1.60437e-26	2.34682
SORCS3	1.92777e-26	2.68054
CA12	1.90342e-25	3.57919
KLF6	4.39873e-25	3.38898
INSIG2	4.51318e-24	2.90417
HK2	2.22472e-23	2.84356
SAMD4A	1.14533e-22	1.99648
2021-12-01	1.83055e-22	2.29223
ENO1	1.85877e-22	1.77985
PYGL	3.09137e-22	2.85975
VMP1	6.16183e-22	1.75768
PPP1R3C	1.01262e-21	2.98425
TUBB6	3.1243e-20	2.38517
PRELID2	4.22438e-20	2.59233
FAM210A	4.5651e-20	2.90556
AC010655.4	1.1367e-19	2.75147
TRIM9	3.66919e-19	1.61736
IARS	3.83618e-19	1.40567
CEBPD	6.25176e-19	2.54175
PRUNE2	1.00043e-18	1.3576
NRCAM	3.38341e-18	1.96601
HIF1A	3.66227e-18	1.24049
SLC6A6	4.18225e-18	4.36402
ARSJ	4.80863e-18	3.63703
RPS6KA3	4.91607e-18	1.78642
TSPYL2	9.90965e-18	1.92166
FAM162A	1.44569e-17	1.94795
CHI3L2	2.57754e-17	4.72332
ARHGAP29	3.47303e-17	2.24288
ARFGEF3	6.23278e-17	2.29174
ANXA2	6.30841e-17	2.11478
SERPINE2	1.23871e-16	2.89663
SLC19A2	2.33637e-16	2.4094
MAFF	2.40396e-16	3.56947
MAFG	2.91089e-16	2.64791
FGFR1	3.46218e-16	1.69866
JUN	3.54205e-16	1.70013
HRH1	3.54205e-16	2.95468
SLC2A3	5.54381e-16	3.75277
BNIP3L	6.69672e-16	1.23147
ITGA5	1.15031e-15	3.61305
PAM	1.21885e-15	1.04704
DPYD	2.16155e-15	1.99079
P4HA1	2.28887e-15	1.37158
PRSS23	3.85308e-15	2.5186
SLC2A1	4.06568e-15	2.36496
KDM3A	5.30912e-15	1.43404
ANKRD28	9.25494e-15	0.91707
VCL	1.01781e-14	1.99233
SLC38A1	1.80225e-14	2.51937
SARS	2.71633e-14	2.38327
EGLN3	5.24957e-14	1.8055
DUSP1	6.58949e-14	2.55364
CIART	7.82232e-14	4.10231
IGFBP3	8.32721e-14	2.40515
EPAS1	1.29387e-13	3.05584
MIR222HG	1.29387e-13	3.32284
2021-03-01	1.69732e-13	1.91184
ATF3	1.69732e-13	2.53867
TMEM45A	2.30841e-13	2.75898
HSPA9	2.33687e-13	1.13554
HMGA2	2.43818e-13	3.81969
ITGA3	3.2315e-13	3.2675
FOS	3.9464e-13	1.81495
COL6A2	4.09361e-13	1.78181
GADD45B	7.59654e-13	2.57765
LRRC2	1.28345e-12	3.11237
ADCY8	2.29205e-12	2.36249
PDK3	2.43202e-12	1.94912
STC2	5.09194e-12	2.47224
SOD2	5.58914e-12	1.46771
AC099560.1	5.9204e-12	2.26441
PCBP3	7.33674e-12	4.45454
GEM	7.69538e-12	1.43219
NNMT	8.61074e-12	3.63211
KDM7A	1.09683e-11	1.58071
BAG3	1.25445e-11	3.08839
SLC39A14	1.44266e-11	1.93704
OSMR	1.9777e-11	2.09688
IRS2	1.97778e-11	1.63091
DDIT3	2.17469e-11	2.30062
RAPGEF4	3.25133e-11	2.42403
SQSTM1	3.40824e-11	2.0072
IL1RAP	3.55112e-11	2.93004
S100A10	3.91408e-11	1.55565
PLCL1	4.19714e-11	2.87281
CYR61	4.46897e-11	2.21261
PPFIA4	6.16914e-11	2.70259
SDAD1P1	6.67923e-11	2.48521
TRIO	9.69278e-11	1.44286
RGS2	9.88347e-11	2.75767
BTBD11	1.0234e-10	2.03827
PTCHD1-AS	1.26612e-10	0.596391
ATF4	1.52806e-10	2.14376
MYO1E	1.77497e-10	1.11168
LPP	1.84182e-10	1.03609
RNF24	2.1255e-10	1.78298
GYS1	2.12678e-10	1.65512
ADAM12	2.60461e-10	4.607
RNMT	3.1381e-10	1.45433
PFKFB3	3.44303e-10	1.99112
SESN2	4.45317e-10	2.88807
AL109615.3	4.9374e-10	2.34555
PRICKLE1	5.06245e-10	2.66194
NPAS2	1.31335e-09	2.15717
LHFPL6	1.31335e-09	2.24071
AC098829.1	1.33881e-09	1.88868
YARS	1.70374e-09	1.68725
ACTN1	2.34339e-09	1.63173
MEG3	2.54545e-09	3.11583
BNC2	2.71061e-09	1.36171
AL118516.1	3.93682e-09	2.40535
ZNF654	4.61937e-09	1.19558
ACTN2	5.07312e-09	2.4461
CDON	8.43135e-09	1.58725
HSPA1B	9.09078e-09	1.65094
MYH9	9.29931e-09	2.62709
PGM2L1	9.34617e-09	2.1433
RIOK3	1.04004e-08	1.46905
ZFYVE28	1.19875e-08	2.34587
BACE2	1.58896e-08	1.85624
KDM4C	1.73389e-08	1.05628
FNIP1	2.01798e-08	1.97818
TIPARP	2.21245e-08	2.93495
RN7SK	2.58712e-08	2.14819
CP	2.83474e-08	1.9431
USP36	3.06587e-08	1.72193
BCL6	4.04981e-08	1.50233
MRTFA	4.15535e-08	1.21424
AP000769.1	4.32491e-08	1.55411
HS3ST3A1	4.80637e-08	2.2534
MRVI1	5.0219e-08	2.44177
BNIP3	5.90988e-08	1.55384
BHLHE40	6.46058e-08	1.82238
COL11A1	6.95978e-08	2.08498
STX3	7.61488e-08	2.5586
LAMC1	1.15869e-07	2.01987
TBC1D8	1.16198e-07	1.5272
EGR1	1.25189e-07	2.17815
UBASH3B	1.3246e-07	3.10183
OSMR-AS1	1.33261e-07	1.84358
TPST1	1.89943e-07	1.67224
MAP2K1	1.92233e-07	1.72339
ITGBL1	1.96997e-07	2.92206
CEBPB	2.12839e-07	2.21205
NOL3	2.24216e-07	1.98912
ESYT2	2.62634e-07	1.35922
BACH2	2.88594e-07	1.53187
CEBPG	4.48464e-07	3.05709
RBM22	5.28209e-07	1.81499
OCIAD2	5.64971e-07	2.12787
SYTL2	5.79981e-07	2.3638
COL6A1	6.98421e-07	1.13974
C1orf21	7.64982e-07	2.72672
DDX3Y	7.89169e-07	0.936949
AARS	8.37125e-07	2.21873
PLEKHM1	1.07567e-06	2.18037
SHISA9	1.3281e-06	2.08537
ARHGAP24	1.33097e-06	3.45198
FLNC	1.4879e-06	2.03556
AC010655.2	1.49629e-06	2.92993
SLC2A13	2.01308e-06	2.44629
MT1X	2.77467e-06	1.55685
MXD1	3.02042e-06	2.11802
VIM	3.03254e-06	1.71909
BHLHE41	3.04765e-06	1.53178
RPL36AL	3.43083e-06	1.50774
KLHL21	3.89274e-06	3.14212
PNRC1	4.40542e-06	1.44848
TNIP1	5.29089e-06	2.36301
CHRM3	8.1918e-06	1.8655
HIST1H2AC	8.71168e-06	1.72658
TFRC	8.82895e-06	1.74253
PPP1CB	9.57014e-06	1.11007
ARHGEF2	1.13596e-05	2.00514
JMJD6	1.32932e-05	2.12345
SCARB1	1.56105e-05	1.81428
LDHA	1.91775e-05	1.49009
P3H2	2.01676e-05	1.80333
ENY2	2.06378e-05	1.72511
MBD2	2.33369e-05	1.67801
CCDC59	2.64693e-05	1.83007
KDM5B	3.14451e-05	0.910786
SLC44A3-AS1	3.22896e-05	1.45291
IL6R	3.22896e-05	1.85083
LRP1	3.25978e-05	1.3362
LONP1	3.68205e-05	1.71966
SMS	3.83722e-05	1.73046
FAM126A	3.93399e-05	1.41089
TIMP3	4.08602e-05	2.09708
CRYBB2P1	4.87889e-05	1.72702
FAM110C	5.10009e-05	1.87042
RLF	5.2588e-05	0.989542
SNHG8	5.52063e-05	1.70113
MIR210HG	5.54867e-05	2.22994
IFRD1	5.59431e-05	1.56187
ABCC3	5.61176e-05	1.67
SPRY2	5.6155e-05	1.86794
CCNL1	6.69119e-05	0.907587
PIAS2	6.78688e-05	1.27443
TENT5A	7.28427e-05	2.62465
STK10	7.90441e-05	2.50181
PRR16	8.57876e-05	2.64239
HSPA1A	9.38359e-05	1.5179
PALLD	0.000104128	0.854884
ARHGEF3	0.000112462	1.43556
LRP1B	0.000132679	0.859911
SLC5A3	0.000140489	1.19127
MAOB	0.000146083	1.35252
MACROD2	0.000154277	0.332693
PPP3CA	0.000160288	0.994311
YBX3	0.000165081	1.55929
AC104123.1	0.000173869	1.63586
ARL4C	0.000175247	1.25875
GARS	0.000181722	1.68895
CREBRF	0.000184993	1.45927
AC016831.6	0.000221603	1.06855
S100A6	0.000221603	1.46999
ZNF395	0.00022304	1.72823
ZFP36	0.000248015	1.76335
GNL3	0.000273995	1.18278
RASSF8	0.000289888	1.28292
HEXB	0.000289888	2.51607
YWHAG	0.000296856	1.70392
PLEKHH2	0.000312347	1.47922
SHMT2	0.000313518	1.98066
LPAR1	0.000345222	1.87568
DNAH11	0.000345513	0.481064
ALPK1	0.000349826	2.0556
AMD1	0.00035297	1.74517
FRMD5	0.000376911	0.929326
ANXA1	0.000385284	1.21244
STK35	0.000395356	2.94649
DOK5	0.000409844	1.52471
GCNT1	0.000418069	1.86247
AL357153.2	0.000456477	2.08031
AC097534.2	0.000540167	1.8012
GFPT2	0.000563629	1.15409
NUPR1	0.000563697	2.48036
KCNQ5	0.000577385	1.40908
FASTKD2	0.000590909	1.74853
SLC38A2	0.0006289	2.03994
XPOT	0.000635674	2.06731
FGF13	0.000644918	1.22789
DHRS3	0.000712281	1.5845
RAB1A	0.000754433	0.973696
DENND4A	0.000780817	1.15466
HERPUD1	0.000850732	2.37217
SLC22A23	0.000892799	1.47837
DAPK3	0.000903628	1.71166
MYLK	0.000976225	1.94505
WEE1	0.000991774	1.34628
UBE2E2	0.00103506	0.772319
GRK5	0.00108888	1.89628
HPRT1	0.00115679	3.85696
ZNF430	0.00124282	3.28799
CORO1C	0.00125543	1.53722
TPM2	0.00128006	1.60975
KCTD16	0.00133784	1.57439
LONRF1	0.00133849	1.29359
STK40	0.00146046	1.54968
PKD1	0.00151584	1.26263
ARID5B	0.00170458	1.65414
TCEAL9	0.00189421	1.58874
FAM219A	0.00195616	1.81438
FEM1C	0.00206498	2.06605
FAM160A1	0.00208231	1.30931
EGLN1	0.00239515	1.32791
ECE1	0.00245536	3.22285
FUT11	0.00272803	1.7566
ACVR1	0.00279994	2.09967
GTPBP4	0.00301019	3.28551
WWTR1	0.00304426	0.528611
PUM3	0.00308297	1.45259
RASGEF1B	0.00318437	1.91894
GALNT15	0.00342453	0.971755
SLC16A1	0.00347532	1.3956
TMSB4X	0.00347532	1.75522
A2M	0.00352758	2.23101
PDE10A	0.00357183	1.39689
WDR43	0.00365417	1.30996
MIR4435-2HG	0.00393666	2.3591
TSHZ2	0.00398824	2.07846
NOP58	0.00412186	0.879652
CNBP	0.0041645	1.0344
MTHFD1L	0.00425856	1.26162
FTL	0.00431297	1.38571
HERC3	0.00432519	3.59787
FEM1B	0.00471413	1.74222
CRBN	0.00494427	1.63576
LINC00511	0.00508412	1.29897
GCLM	0.00511753	1.33809
AL136531.2	0.00516923	1.84948
CACNB2	0.00516923	1.96136
RAP1GAP2	0.00522883	1.74457
ZNF14	0.00533644	1.84508
TNFRSF10B	0.00547053	1.51076
DYRK3	0.00547384	1.61413
NXN	0.00552636	1.50375
AC007563.2	0.00588064	1.19769
NTRK3	0.00598089	1.33639
EIF4A3	0.00598089	1.58262
LYST	0.00601463	0.809696
MEG8	0.00611821	1.52668
GPI	0.00611949	1.04508
FRMD3	0.00656893	1.29344
ERN1	0.0066471	3.20263
KLF7	0.00687569	1.69242
SIPA1L2	0.0073087	1.7633
PISD	0.00761812	2.11867
MED6	0.00821653	1.88124
ZNF516	0.00823412	1.49695
MDM2	0.00823412	1.8005
RORA	0.00873233	0.458774
P4HB	0.00873233	1.3965
MKNK2	0.00932085	2.08899
ARL8B	0.0102367	1.81432
MAP1LC3B	0.0104309	1.51394
DNPEP	0.0106767	1.67486
NFIL3	0.0107177	1.58658
CALD1	0.0107272	0.985388
POLH	0.0107272	1.54963
WDR1	0.0111436	1.59591
WTAP	0.0115831	1.10119
GMDS	0.0118076	1.24058
P4HA2	0.0119884	1.63582
ITGB1	0.0120457	1.60436
BZW1	0.012398	1.58625
RAB3IP	0.0124199	2.74443
USP53	0.0132884	1.25035
FAM20C	0.0139216	1.58794
CARS	0.0145905	1.44115
CTNNAL1	0.0151223	1.46376
LDLR	0.0151366	1.34285
CTNND1	0.0161513	0.969083
NFKBIA	0.0172174	1.39187
NRP1	0.0174343	2.03699
TIMM44	0.0177552	1.24141
CLIC4	0.0177552	1.49351
IRF2BP2	0.0192623	0.88739
MAST4	0.0197492	1.3369
RFTN1	0.0199236	1.76573
TRMT10C	0.020308	2.68362
SVIL	0.0203715	1.37873
DOCK10	0.0207788	1.85201
MARS	0.0211289	1.00167
ZNF160	0.0221555	1.51894
BTG1	0.0229707	1.3939
TOPORS	0.0235139	3.01345
GPR158	0.0254881	1.58255
EIF2AK3	0.0258116	1.6034
HSPA5	0.0261776	0.991828
C3orf58	0.0269195	1.15223
NDEL1	0.0269195	1.22264
WASHC2A	0.0270743	2.32495
MIR100HG	0.0279008	1.09011
SLC4A7	0.0285447	1.499
SLC44A3	0.0288085	1.34911
AC005261.1	0.0293462	1.27462
ZNF12	0.029449	1.55232
CTR9	0.0308439	1.49751
RRP15	0.0308439	1.66928
BEX2	0.0311284	1.4522
CRIM1	0.0341468	1.41672
SS18L1	0.0341468	3.22057
AK4	0.034548	1.42218
WDFY1	0.0350473	1.67475
GLIS3	0.0358753	0.874164
MYO9B	0.0364329	1.08045
SCD	0.0364329	1.28868
ANKRD37	0.0368687	1.28826
SRP14-AS1	0.040184	2.86313
DNAJB1	0.0410735	1.12888
APOE	0.0412294	4.09766
DERA	0.0460084	3.26082
FAM50A	0.0462759	1.35994
SLC15A4	0.0469218	1.42406
RYR2	0.0492137	0.918398
USP15	0.0493666	1.16399
NUP58	0.0513411	0.848051
CFLAR	0.0523608	1.50347
METTL14	0.0539662	1.4451
LATS2	0.0552367	1.51175
NOL8	0.0562961	1.20853
FER1L4	0.0562961	1.77435
SEC61G	0.0582153	1.36867
EIF2A	0.0601841	1.39656
RNF19A	0.0617244	0.450014
TTC39C	0.0629182	1.35218
DDX21	0.0653186	1.22116
TRIM56	0.0678742	1.09711
PLPP3	0.0709498	1.42326
PHLDA1	0.0710997	1.79291
SEL1L	0.0748263	1.59986
ABL2	0.075417	1.14411
MEST	0.075417	1.48417
NPIPP1	0.0760277	0.918578
AL137145.2	0.077615	1.4804
BSG	0.0778585	3.9272
PTPN14	0.0789832	1.43032
Z98752.3	0.0789832	1.50021
CCND2	0.0791228	1.61091
DDR2	0.083585	0.860054
MRPS30-DT	0.0841896	1.45689
RAB21	0.086401	1.43759
RUNX1	0.0864851	0.920472
TULP3	0.0900528	1.04969
PHKA1	0.0933605	3.12699
ZBTB43	0.0984865	1.40177
CSNK1A1	0.0993078	0.632206
GAS5	0.0993078	0.677729
UTP20	0.0996524	1.3249

## Sheet: Neuroep.-like tumor cells
Gene	padj	Avg. log2(FC)
DNAH9	1.35679e-87	1.831
CDHR3	5.37782e-84	1.21998
KIAA2012	5.37782e-84	2.46722
CFAP157	3.09285e-82	0.956347
CFAP43	8.3313e-73	1.34993
DPP10	6.35476e-70	1.12629
DNAH12	8.17478e-69	1.90625
CFAP299	1.3091e-67	1.45732
AL357093.2	5.08006e-65	2.18544
C8orf34	8.16106e-60	1.52554
DNAAF1	5.30429e-59	1.64527
DNAH6	4.08529e-56	1.21315
CFAP54	5.53218e-56	1.33271
TMEM232	6.79088e-56	0.850333
FHAD1	3.3912e-54	1.35775
MAPK10	1.99135e-52	1.07246
AL672167.1	7.07361e-52	2.72815
SERPINI2	3.80497e-50	1.38122
SPAG17	5.39479e-50	1.13089
PPP1R42	4.77958e-48	1.09447
CFAP47	5.3923e-46	1.54305
AGBL1	6.61229e-46	1.23879
AL157886.1	8.3972e-46	1.74196
DNAH3	2.65018e-45	2.83622
VWA3A	4.42111e-45	1.49751
LINC00609	7.05682e-45	2.37333
TCTEX1D1	9.28775e-45	1.59032
AC013470.2	3.33311e-43	1.86765
DNAH7	5.51632e-41	1.09023
ABCB11	1.6878e-40	2.02727
ARMC3	3.08449e-39	1.28971
NEK5	1.18496e-38	0.955635
LRRIQ1	3.51474e-38	1.06052
CRB1	1.40818e-35	1.19311
TYMP	3.68001e-35	1.39615
CFAP73	2.28392e-34	1.52271
CEP126	5.57985e-34	1.05016
ZBBX	5.60175e-34	1.83955
TEKT1	8.42436e-34	1.12258
LINC01876	9.73398e-34	1.8098
SPAG8	1.0763e-33	1.4436
STXBP5L	2.71469e-33	1.26172
TTC6	2.71469e-33	1.52856
PTPRQ	1.11031e-31	1.76524
CFAP221	5.62517e-31	1.09383
SCIN	1.00062e-30	2.17873
LRRC9	2.06237e-30	0.92378
CFAP52	2.06237e-30	1.21325
CFAP70	3.06393e-30	1.78875
SPEF2	2.68426e-29	1.22806
MAP3K19	1.08762e-28	1.16147
DNAI2	1.6973e-28	2.08167
WDR49	1.79536e-28	1.47367
TTLL9	2.70661e-28	0.943364
DNAH10	4.9734e-28	2.399
ADGB	2.20746e-27	1.0403
GALNTL6	1.253e-26	1.63293
DNAI1	2.7401e-26	1.19633
RSPH1	4.29655e-26	1.01102
ANKFN1	6.10197e-26	1.20417
CFAP46	8.5493e-26	0.666157
PPP1R12B	1.96642e-25	0.973414
DTHD1	8.77623e-25	1.22003
DCDC1	1.09234e-24	0.842407
NRG4	1.40135e-24	1.65316
ADCY2	3.61479e-24	0.950407
CCDC146	4.42587e-24	1.4195
HYDIN	9.9791e-24	1.00376
CCDC30	1.24941e-23	1.43452
CD36	1.70508e-23	1.57197
TOGARAM2	1.79574e-23	1.12656
PRR29	9.40938e-23	2.63255
CROCC2	9.74271e-23	2.44779
FREM1	1.09686e-22	1.41073
SLC9C2	1.30949e-22	1.75252
CTNNA2	1.90988e-22	1.02207
FRMPD2	4.49966e-22	1.72572
RFX3	1.40799e-21	1.60271
DZIP3	1.48917e-21	1.41635
CCDC114	2.83999e-20	2.01003
CCDC39	3.63927e-20	1.72273
GRIA4	3.73969e-20	1.07095
ANKRD18CP	4.44804e-20	0.746878
SPAG16	4.46438e-20	0.857949
CCDC162P	4.47162e-20	1.77537
PLEKHG4B	5.9962e-20	0.984298
FAM227A	6.4166e-20	1.38622
SMOC1	1.86425e-19	1.53704
AL449403.2	2.11202e-19	3.06483
C21orf58	2.6803e-19	2.82783
LINC00907	2.92006e-19	2.22951
TSGA10	3.73571e-19	1.45323
WDR66	4.24063e-19	0.935239
AGBL2	4.66568e-19	2.43651
CFAP100	4.87969e-19	1.21916
RNLS	8.00336e-19	1.31106
RGS22	3.6444e-18	1.24206
TTC23L	3.92239e-18	1.14189
C6orf118	4.68333e-18	1.37056
GABRG1	1.41469e-17	1.74553
CFAP57	1.4711e-17	1.86267
CSMD3	1.49961e-17	1.52055
LRGUK	1.86504e-17	1.62902
ZHX3	2.64525e-17	1.20911
PACRG	4.80268e-17	1.31683
RMST	5.32574e-17	0.909704
LRRC46	9.33163e-17	2.5177
AK9	1.13209e-16	0.970147
BEST4	1.22113e-16	2.23991
PCAT1	1.56662e-16	0.825208
AC005999.2	2.55005e-16	2.67612
CFAP45	9.87947e-16	1.10718
LINC01088	1.26878e-15	0.778272
KIAA0825	1.34756e-15	0.728194
LRRC71	1.41412e-15	2.13692
VWA3B	2.15714e-15	0.978653
CDH20	2.15954e-15	1.72175
NEK10	2.3108e-15	1.44186
DOC2A	2.3108e-15	2.08888
SNCAIP	3.90047e-15	1.35507
AL591686.2	4.38601e-15	2.54344
CCDC175	4.57316e-15	1.74442
TMEM108	4.95573e-15	0.739748
AGBL4	6.96824e-15	0.616835
CASC1	9.58045e-15	1.34034
WDR93	1.4182e-14	1.12861
SLC1A3	1.50789e-14	0.677901
DNAH2	1.62932e-14	2.11636
CNTN5	1.82898e-14	0.956934
AC096637.2	2.19179e-14	2.61993
CFAP65	2.33366e-14	2.03776
GRAMD2A	3.28938e-14	1.59954
GYG2	3.3791e-14	0.42557
DRC3	3.51036e-14	0.761624
2021-03-10	4.08344e-14	2.51026
ERICH3	4.28017e-14	1.75842
DMD	8.05707e-14	0.662305
WDR78	1.11204e-13	1.359
ERBB4	5.15818e-13	0.715019
WDR63	6.48455e-13	0.80838
UBE3D	9.36928e-13	1.35022
NME5	1.70729e-12	0.765189
EFHC1	1.95974e-12	0.447435
CCDC88C	2.2983e-12	1.75815
AC068587.4	2.46758e-12	0.956108
CSMD1	3.22621e-12	1.04878
KIF6	3.41305e-12	1.3434
ARMC4	4.33208e-12	1.33853
SPATA6L	5.56094e-12	1.03981
AP001831.1	1.19036e-11	1.46317
SDK1	1.27364e-11	0.733075
TTC29	1.33254e-11	0.767296
SPAG1	1.3606e-11	0.475975
ALS2CR12	1.45125e-11	1.01219
CLVS1	1.5781e-11	2.12898
AC137810.1	1.58003e-11	1.72669
DIAPH3	1.81624e-11	2.45859
SAMD15	1.94508e-11	1.24614
KLHL32	1.94642e-11	1.43233
CCDC81	2.11399e-11	2.22312
WWOX	2.33494e-11	0.723972
WNK2	3.31773e-11	1.23825
CFAP61	4.72041e-11	0.993608
KNDC1	5.39871e-11	1.6674
IFT27	5.39871e-11	2.14348
CCDC190	1.06624e-10	2.28015
MDH1B	1.54971e-10	1.26652
ROBO2	2.04107e-10	0.56489
AC113383.1	3.20737e-10	1.67506
FSIP1	3.26698e-10	1.7795
AC234582.1	3.41401e-10	0.805433
LRRC74B	3.64914e-10	1.97851
NME9	4.18203e-10	1.24462
AK7	4.72643e-10	1.24894
EFCAB6	4.89704e-10	0.918339
BAIAP3	5.16054e-10	1.67251
ADAMTS6	5.98242e-10	1.73587
GRIA1	6.96604e-10	1.57642
CABCOCO1	7.18468e-10	0.712835
ST6GALNAC2	8.90091e-10	2.17906
NWD1	1.12948e-09	0.948969
AL022068.1	1.27137e-09	1.44914
ADAMTS16	1.27534e-09	1.45878
AC104078.2	1.34862e-09	2.26774
C5AR1	1.59221e-09	1.04153
DYNLRB2	1.67788e-09	1.0638
CRB2	1.92905e-09	1.9268
ACSS1	2.19056e-09	1.78195
MLIP	2.32574e-09	0.980874
C11orf16	2.69825e-09	2.54001
CAPSL	3.00986e-09	1.73748
CCDC40	3.39525e-09	1.0654
ANKS1B	5.25189e-09	2.00384
EFCAB1	5.38644e-09	2.04786
ADGRD2	5.56105e-09	2.43943
LDLRAD4	6.29847e-09	0.975749
NPHP1	6.50158e-09	0.531758
C1orf158	7.68913e-09	1.3641
SLC15A2	8.16838e-09	1.70157
CENPF	8.16838e-09	2.06231
CENPK	8.16838e-09	2.3955
ARMC2	8.29053e-09	1.005
REEP1	8.38262e-09	1.80395
IQCA1	9.14033e-09	0.943638
ANKRD26	9.40093e-09	0.704517
COLQ	9.40093e-09	0.775067
NEK11	9.52234e-09	0.263659
DZANK1	9.59575e-09	0.933389
AQP4-AS1	1.36168e-08	1.12206
LRRC37A4P	1.57629e-08	1.54127
HAGHL	1.69702e-08	1.92027
RABL2A	1.9217e-08	0.876489
MYO3A	2.47216e-08	1.18904
ENTPD2	2.49366e-08	2.29279
STK33	2.60426e-08	1.02715
VWA5B1	2.86479e-08	1.59714
AKAP14	2.86479e-08	2.11733
PARD3B	2.93194e-08	0.740207
LAMA1	3.19029e-08	1.16721
FOXJ1	3.41497e-08	2.33099
TSNAXIP1	3.55723e-08	1.23329
GMPR	3.90823e-08	1.26526
DRC7	4.05407e-08	1.5894
NRG1	5.1214e-08	0.524549
EFCAB2	5.90766e-08	1.30781
KIF24	6.16372e-08	1.97925
DNAH5	6.4796e-08	1.01617
DUSP18	6.83177e-08	0.978041
CCDC170	6.97389e-08	1.28087
PLCH1	7.02027e-08	1.01889
RGS3	7.02027e-08	2.57047
CCDC153	8.90673e-08	2.14779
BBS9	8.98969e-08	1.49172
USP43	9.13954e-08	1.47346
CATIP	1.05435e-07	1.49992
MAPK15	1.05435e-07	2.08781
CFAP74	1.12478e-07	1.63705
DAW1	1.17088e-07	0.624059
ROPN1L	1.29871e-07	1.191
TMEM231	1.36123e-07	1.50483
CC2D2A	1.65655e-07	0.708823
CSRNP3	1.73856e-07	1.03578
AC092155.1	1.78506e-07	2.93281
EXTL2	1.86069e-07	1.76093
GABBR2	1.87778e-07	0.452223
MORN3	2.01426e-07	2.05329
EYA2	2.28693e-07	1.17302
ZMYND10	2.36715e-07	1.6142
MNS1	2.433e-07	1.32912
RFX4	2.49982e-07	0.818926
PHYHIPL	2.82273e-07	1.34214
SLC22A15	2.9382e-07	1.34189
C4orf47	3.42026e-07	0.628436
AL390879.1	3.55998e-07	0.854251
GRAMD2B	3.88487e-07	0.661122
ULK4	4.48567e-07	0.598325
RFTN2	4.48567e-07	1.05821
HIST1H4C	5.03985e-07	0.771531
RPGRIP1L	5.05111e-07	1.19199
GOLGA2P5	5.73763e-07	0.935873
AKAP6	6.28496e-07	0.93503
EFCAB12	6.28496e-07	1.78365
LINC02197	6.90275e-07	1.43234
MYO16	6.94164e-07	0.839827
CDS1	7.10881e-07	1.33853
SORBS2	7.451e-07	0.96803
PHACTR1	7.56361e-07	0.586959
SLC14A1	7.89612e-07	1.78524
SAXO2	8.54646e-07	0.95819
TTYH1	8.61834e-07	1.38313
KIAA0319	9.69506e-07	1.8323
ECT2L	9.95465e-07	1.36971
FBN1	1.01967e-06	1.12689
ITGB4	1.06597e-06	1.22947
C7orf57	1.14255e-06	0.970064
RSPH4A	1.33262e-06	1.57161
ZIC1	1.4083e-06	0.524505
ATP1A2	1.56874e-06	1.07992
OSBPL11	1.7971e-06	1.47618
WDR60	1.90551e-06	0.785955
AL162511.1	1.95413e-06	2.6051
IQCD	2.00073e-06	1.89552
ABAT	2.19506e-06	1.08156
TPPP3	2.20026e-06	1.17568
AC008957.2	2.29957e-06	2.08027
OPHN1	2.44864e-06	0.961131
A2ML1	2.57352e-06	1.42068
NELL2	2.70985e-06	1.47834
DPY19L2P2	2.80343e-06	1.16152
TMEM67	2.98112e-06	0.835469
SPAG6	3.04534e-06	0.570572
LRRC34	3.10421e-06	1.64877
LGI1	3.50173e-06	0.770766
STPG1	3.80537e-06	1.50751
TTLL5	3.81381e-06	0.812871
FAM92B	3.82615e-06	2.08601
CCDC138	4.39514e-06	0.932354
CAPS	4.6367e-06	1.08683
CCDC151	5.1538e-06	2.23515
IQUB	5.23148e-06	2.19278
CFAP77	5.35073e-06	1.57578
ODF2L	5.75727e-06	0.682166
KCNH5	5.96918e-06	2.44622
ARMH1	6.47589e-06	0.340802
ERICH6-AS1	6.72059e-06	1.73444
CCDC65	6.92278e-06	1.7513
NTM	7.21622e-06	1.45696
AC012291.2	7.28779e-06	1.22873
CYP4F3	7.44765e-06	3.06707
KCNN3	7.50215e-06	1.22533
PLTP	7.7375e-06	1.008
DPY19L2P1	7.7375e-06	1.25719
CFAP97D2	8.97225e-06	1.27254
AXDND1	9.48959e-06	1.24243
ARHGEF26-AS1	9.75924e-06	1.65408
KCNJ10	1.04009e-05	1.65179
AC068620.3	1.10729e-05	2.21812
C5orf49	1.20324e-05	0.988181
MLC1	1.29547e-05	1.18346
ECM2	1.32292e-05	0.883146
AC005162.3	1.32292e-05	2.37589
IQCH	1.64274e-05	0.538278
CCDC189	1.82086e-05	1.62957
ELMOD1	1.91716e-05	1.39911
ENO4	1.92456e-05	0.845211
FAM229B	1.96221e-05	0.915166
ANKMY1	2.12063e-05	1.06642
RELN	2.24741e-05	1.34531
SPA17	2.25342e-05	0.606861
AQP4	2.31005e-05	0.677044
LRRC6	2.35149e-05	0.555314
APCDD1	2.5728e-05	1.4903
DNALI1	2.66104e-05	1.00918
LIMCH1	2.70189e-05	0.20234
ZFHX2	2.70189e-05	0.756398
CCSER1	2.83061e-05	0.537045
CCDC173	2.99673e-05	0.627672
PPM1K	3.22469e-05	1.81518
SULT1C4	3.22975e-05	1.44056
MSI1	3.28073e-05	2.01948
METTL7A	3.36601e-05	1.40187
ITM2C	3.62718e-05	0.743826
SPATA17	3.67955e-05	0.644717
C2orf50	3.72528e-05	2.05672
DENND1B	3.92146e-05	0.835729
KLHDC8A	3.98362e-05	1.87699
C2orf73	4.29625e-05	1.16888
AC013652.1	4.41821e-05	2.05682
SLC44A5	4.49149e-05	1.04115
AK8	4.50092e-05	1.67871
MIR99AHG	4.59481e-05	0.85638
TTC34	4.7278e-05	1.61692
DRC1	5.28527e-05	0.879531
TMEM163	5.6268e-05	0.701201
CDK9	5.64028e-05	1.32501
DZIP1L	5.64028e-05	1.41919
ANKRD30BL	5.75909e-05	2.12776
PTRH1	6.31476e-05	1.53737
B3GLCT	6.65589e-05	0.985198
KIF27	7.7731e-05	0.542224
SYT16	7.81362e-05	1.47126
NTRK2	8.09042e-05	0.68958
C11orf88	8.57299e-05	1.44325
DNAJB13	9.3565e-05	1.09351
FILIP1	0.000100486	1.33528
CRISPLD1	0.000103347	0.863928
FAM183A	0.000108253	0.892224
DDX17	0.000109465	0.596446
CNTN3	0.000127748	1.36993
CYP4F12	0.00013042	1.43615
RIBC2	0.000131736	1.55746
ADAMTS18	0.000164262	1.5279
EFHC2	0.000167326	0.858145
ICA1L	0.000167898	1.09487
NCAM1	0.000177896	1.12887
FBXL13	0.00017984	0.944866
JAKMIP2	0.000192981	0.45791
ZNF19	0.000195719	1.12867
FSTL5	0.000196838	1.04303
STRBP	0.000202307	0.706432
FBXL7	0.000205481	0.265892
SCN1A	0.000214955	0.766991
MORN5	0.000217697	1.60297
IL5RA	0.000220455	1.4118
APOLD1	0.000220455	2.23191
TTLL7	0.000247218	0.665461
CEP97	0.000265738	0.995052
CAPS2	0.000296691	1.11252
SCLT1	0.000304492	0.749083
ANGPTL1	0.000305278	1.36335
MSX1	0.000311495	1.22258
CFAP99	0.000315769	1.65252
RBM41	0.000315973	0.756151
AL390957.1	0.000394882	1.11085
LCA5L	0.000405909	1.50395
NNAT	0.000410394	1.68873
AL136366.1	0.000423712	1.87152
SCN9A	0.0004325	1.33144
MIR4300HG	0.000466104	1.8513
LINC00271	0.000479384	0.801399
NEB	0.000479824	0.918701
AL445250.1	0.000492606	1.50086
SPATA33	0.000502189	2.08479
CFAP53	0.000569669	1.24993
DMKN	0.000574356	1.22294
C9orf24	0.000585859	0.860115
SRGAP3	0.000588145	0.886462
AC008957.1	0.000650424	1.40279
AP002026.1	0.000650804	1.74664
TTC25	0.000706593	0.814969
LRRC63	0.00072773	1.38243
AC022107.1	0.000743799	1.17597
CSPP1	0.000759902	0.730412
GPR37L1	0.000797114	1.47429
LRRN2	0.000813286	0.671408
CROCC	0.000876853	1.67799
CTNND2	0.000956293	0.63507
HEG1	0.000975114	1.38549
RTCA-AS1	0.000978943	1.07818
LRBA	0.000978943	1.30841
USP2-AS1	0.000980235	1.29641
EGFEM1P	0.00102108	0.769534
LMO3	0.00105347	0.661156
RFX3-AS1	0.00133306	0.992595
TTC21A	0.00133509	0.93935
SLC6A1	0.00139445	1.40835
ARNT2	0.00140034	0.93613
CACNA1E	0.00148203	1.35049
NEDD1	0.00148909	1.32053
IQCG	0.0015144	0.29029
LINC00882	0.0015144	0.77152
ANTXR1	0.00152474	0.512586
SHANK2	0.00152808	1.19481
BBOF1	0.00158532	0.775196
TACC2	0.00161765	0.910214
ZNF350-AS1	0.00161765	1.11219
PIH1D2	0.00161765	1.25482
TARBP1	0.00175684	0.77942
ATAD2	0.00185212	1.6445
PURG	0.00185212	1.80566
TRMT9B	0.00186093	1.09987
PCDH7	0.00190618	1.43828
NKAPP1	0.0019664	1.00091
MRC2	0.00197383	0.870095
SPATA7	0.00197984	1.09652
AC093535.2	0.00199516	1.69807
UNC80	0.00204233	0.73203
SETD3	0.00204233	1.08201
NFIB	0.00209182	0.750705
RHPN1	0.00214698	1.77068
SHISA6	0.00230889	1.18042
AL157396.1	0.00231198	0.92278
MPDZ	0.00254814	0.602557
RUNX1T1	0.0026105	0.953789
ROR2	0.00274987	0.757074
USP2	0.00274987	1.81117
CNTN1	0.00277974	0.977552
EPHA6	0.00277974	1.07711
TCTN1	0.00279676	0.790383
ST6GALNAC3	0.00284757	0.462782
PSD2	0.00287264	1.12437
LRRC23	0.00298576	0.538012
C1D	0.00318336	1.21691
CCDC113	0.00332194	0.908571
FZD3	0.00332577	0.599041
KCNJ3	0.00332577	1.47601
ARHGAP18	0.0034144	1.43572
ATP8A1	0.00353232	0.862856
TBC1D4	0.00359368	1.26623
FBXO15	0.00359368	1.36152
PLEKHA5	0.00362777	0.468667
RERG	0.00367789	1.53234
AC093535.1	0.00380018	1.18125
SDR42E2	0.00380018	1.41343
PPIL6	0.00386232	0.404106
TSPAN6	0.00400184	1.32765
FHOD3	0.00400646	0.67352
KCTD8	0.00419018	0.439631
AC079385.1	0.00438732	1.01235
RYR1	0.00444722	0.80404
TCF4	0.00458019	0.721037
C1orf194	0.0047343	1.28794
ADAM22	0.0047886	1.58679
C8orf34-AS1	0.00480844	1.1185
GALNS	0.00491914	0.973936
LINC02006	0.00491914	2.13841
GLI3	0.00500748	1.52266
ESR1	0.00502539	1.58362
AC092957.1	0.00547083	0.590409
SGSM1	0.00555029	0.964521
FAM184A	0.0057954	0.618619
WDR90	0.0057954	1.32553
CADM3	0.00596862	0.709516
TNR	0.00608267	1.96558
CEP83	0.00608542	1.0776
GPM6A	0.00620551	1.39277
TUBA4B	0.00649578	1.53813
ZMYND8	0.0070049	0.483333
TSPOAP1	0.00715444	0.954789
TTC13	0.00745908	1.51191
AC016705.2	0.00768036	1.36511
RAVER2	0.00800543	1.26411
MKX	0.00810834	1.29495
MAK	0.0082251	0.841104
CKB	0.0082251	1.01321
ZNF618	0.0082251	1.4685
ALDH7A1	0.00826294	0.589513
PRIMA1	0.00848896	1.15493
C2orf72	0.00848896	1.20798
CCDC148	0.0085893	1.40439
EYA1	0.00871057	1.13768
GRIK1	0.00886307	0.505071
B9D1	0.00914131	0.738588
SIDT1	0.00914209	1.51068
CLHC1	0.00933362	0.516549
RNF219-AS1	0.00950053	1.38777
AL591895.1	0.00951088	1.18669
AC021351.1	0.0095659	0.456083
FGD6	0.00979339	0.369984
TNIK	0.00987362	0.557784
SATB1	0.0102816	1.07109
SPARC	0.0103373	0.686791
GRIK4	0.0105057	1.42287
ZNF487	0.010571	1.65517
KATNAL2	0.0110175	1.10752
DYDC2	0.01154	1.32271
PITPNC1	0.011947	0.173255
SEMA3D	0.0122662	1.09577
SOX5	0.0123634	0.546065
ADAMTS17	0.0123935	1.57204
NRBP2	0.0125131	0.670621
DACH1	0.0127003	0.971862
PPP1R9A	0.0129399	0.553996
SNTA1	0.0132849	0.99298
NSMF	0.0144531	0.980849
AC009495.3	0.0145898	1.44291
ARL6	0.0151011	1.25826
ZSCAN5A	0.0153377	0.504855
ANKS1A	0.0155113	0.80252
PREX2	0.0156454	0.583389
COL21A1	0.015687	0.763832
NDST3	0.0157784	1.60105
CEP128	0.0159359	0.447302
HVCN1	0.0162074	1.9131
GDPD2	0.0167203	0.711923
BBOX1	0.0169832	1.20454
CLASP2	0.0175809	0.948474
COL5A1	0.0180409	1.50555
PDE3B	0.0186775	0.707287
DPY19L2	0.0186775	0.797022
SPATA18	0.0186775	0.950283
PHTF1	0.018885	0.909233
ABCC9	0.0189209	1.11618
DOK6	0.0201673	0.640712
HES6	0.0201853	0.925609
PLEKHA6	0.0206855	0.98975
AC020718.1	0.0209759	1.21708
SEMA3A	0.0213026	0.947708
IKZF2	0.0214764	1.25375
SLC43A2	0.0216674	1.42631
ANOS1	0.0218899	1.13446
HAPLN1	0.022366	0.861401
TMEM266	0.0223953	1.35991
FUT9	0.022739	1.05462
MMP17	0.0228911	1.30367
AC090630.1	0.0229813	1.91597
ADD2	0.0232199	1.13745
KIAA1257	0.0242091	0.931537
IFT122	0.0243624	0.368879
CTDSPL	0.0247467	1.00561
FOXP2	0.0248871	0.690214
CASC2	0.0253226	0.863201
FGFR3	0.0253226	1.44365
NEK1	0.0254227	0.968672
TRPC6	0.0257546	1.43196
LINC01572	0.025757	1.14992
CHN1	0.0263499	0.704084
FRMD4B	0.0263499	1.52564
AC010127.1	0.0269103	0.835821
WWC1	0.0285373	0.356756
BCAR3	0.0289077	0.942799
NRG3	0.0291366	0.564666
B3GALT5	0.0292826	1.30184
NCALD	0.0300886	0.373198
LIX1	0.0302616	1.29092
GPR162	0.0306502	1.57406
PROS1	0.0307951	1.07815
GPR135	0.0310671	1.28299
TNFRSF25	0.0310671	1.58526
SLC7A11	0.0323174	0.485622
CD99	0.0339398	0.758238
RNF165	0.0339398	1.32038
DZIP1	0.0344358	0.759882
SLC13A3	0.0349902	1.2372
C1orf198	0.0352012	0.833646
AL031686.1	0.0364548	0.922683
RHOJ	0.0368307	0.891608
PAK3	0.038021	1.09641
BMP7	0.0380495	1.01536
AC008957.3	0.0391081	1.13695
MAATS1	0.0400448	0.997223
TSPAN5	0.0406322	0.87015
TCP11L2	0.0406322	1.10825
IGF2	0.0434534	0.759506
TESK2	0.0434534	1.28873
HOTAIRM1	0.0443498	1.285
IQCK	0.0444501	0.695439
KSR2	0.0461795	1.13778
TGFBR3	0.0462477	0.534587
SH3RF3	0.0468093	1.34729
PASK	0.0476348	1.14882
MAN1A1	0.0476991	1.06793
AMER2	0.0478596	1.55951
PLXNB1	0.0481658	0.958686
AL139142.2	0.0482623	1.05788
ADAMTS3	0.0483038	1.14858
BOC	0.0497946	0.407484
COL4A5	0.0521616	0.933525
CFAP126	0.0532126	0.995481
RHOU	0.0533285	0.944098
HOXB3	0.0533285	1.09202
CYP46A1	0.053719	1.32965
NAA11	0.0538078	1.23228
DSCAM	0.05477	1.24786
PPP2R2B	0.055109	0.858018
LYPD1	0.055149	1.17825
SULT1A1	0.0563678	1.14114
PDE4DIP	0.0579325	0.590164
HSPA12A	0.0579325	1.64396
LLGL2	0.0580393	1.28214
C9orf116	0.0581675	0.98254
SUCLG2-AS1	0.0600555	0.572569
MOK	0.0608568	0.643387
PTPN3	0.0639503	0.795515
PLXNA2	0.0639503	0.946488
AZIN1-AS1	0.0643908	0.956608
GVQW3	0.0654898	2.08728
PLCE1	0.065761	0.547054
ZNF804A	0.066514	0.950826
AP001992.1	0.0689581	1.08863
SPPL2B	0.0694264	0.988267
CDH10	0.0715681	0.796262
RUVBL2	0.0807767	0.941078
SPATA6	0.0811251	1.10197
WHRN	0.0815954	1.53942
AC073941.1	0.0897366	0.796931
ACACB	0.0903423	0.537808
BPTF	0.0923279	0.738911
PPOX	0.0923279	0.857536
RBMS2	0.0923279	1.95793
GREB1L	0.0925806	0.792018
CCDC7	0.0932479	0.844689
FAM92A	0.0957531	0.859612
RFX2	0.0966609	0.583203
EML6	0.0971282	0.691984
