# Supplementary material for: Pro-inflammatory cytokines mediate the epithelial-to-mesenchymal-like transition of pediatric posterior fossa ependymoma
Source: Nat Commun. 2022 Jul 8;13:3936. doi: 10.1038/s41467-022-31683-9 (PMC9270322; doi:10.1038/s41467-022-31683-9)
Supplement: Supplementary file 8 — Supplementary Data 5 [file 41467_2022_31683_MOESM8_ESM.xlsx]

## Sheet: Undiff. tumor cells
TF	Motif Id	padj	z	Δz
RFX3	MA0798.2	0	2.54302	3.47215
RFX1	MA0509.2	0	2.41989	3.31182
RFX5	MA0510.2	0	2.35755	3.19037
RFX2	MA0600.2	0	2.2277	3.01618
RFX4	MA0799.1	0	2.17517	2.9446
NFIC	MA0161.2	0	1.45642	2.26937
EBF1	MA0154.4	0	0.936869	1.28993
TCF4	MA0830.2	0	0.754041	1.12066
ASCL1(var.2)	MA1631.1	0	0.70892	1.08974
HIC2	MA0738.1	9.81993e-295	0.725113	1.00941
PLAGL2	MA1548.1	1.72497e-292	0.740474	0.961997
NFIB	MA1643.1	8.84206e-288	1.30988	1.84779
REST	MA0138.2	1.48661e-283	0.660256	0.926824
EBF3	MA1637.1	3.98416e-275	0.669491	0.903292
SMAD2::SMAD3::SMAD4	MA0513.1	1.69842e-270	0.680873	0.93473
ZNF682	MA1599.1	4.23183e-255	0.701274	0.822583
ZNF16	MA1654.1	9.413e-255	0.689533	0.93942
ZEB1	MA0103.3	3.85123e-253	0.663186	0.968253
TCF12(var.2)	MA1648.1	1.0084e-251	0.614246	0.943688
TCF3	MA0522.3	6.26908e-248	0.607015	0.933553
THAP1	MA0597.1	1.91665e-244	0.696459	0.938121
CTCF	MA0139.1	6.99877e-240	0.639768	0.818266
NFIC(var.2)	MA1527.1	1.51682e-230	0.99645	1.39401
NFIC::TLX1	MA0119.1	4.14696e-225	0.841964	1.1606
NFIX(var.2)	MA1528.1	1.07092e-224	1.10686	1.56621
NFIX	MA0671.1	8.03726e-221	0.878983	1.35135
SOX10	MA0442.2	9.35893e-213	0.574298	0.825191
NFIA	MA0670.1	2.50065e-212	0.846909	1.32811
SNAI1	MA1558.1	5.92925e-212	0.508063	0.748919
ZBTB6	MA1581.1	2.05544e-205	0.509167	0.643767
TFAP2C	MA0524.2	5.14805e-195	0.499486	0.630233
TFAP2A	MA0003.4	2.22642e-187	0.478773	0.593904
INSM1	MA0155.1	2.1717e-186	0.527921	0.597418
TFAP2B	MA0811.1	4.35266e-181	0.466233	0.591942
SOX4	MA0867.2	6.53214e-169	0.465377	0.67977
RFX7	MA1554.1	1.43873e-165	0.544618	0.741965
NR5A1	MA1540.1	1.95855e-163	0.531258	0.599878
MYOD1	MA0499.2	5.70972e-154	0.371059	0.597198
ZIC1	MA0696.1	2.21641e-152	0.35568	0.474828
RBPJ	MA1116.1	1.79103e-151	0.47805	0.721365
ZIC4	MA0751.1	1.79103e-151	0.366012	0.490823
SNAI3	MA1559.1	1.6845e-149	0.38441	0.582863
NR3C2	MA0727.1	1.25052e-147	0.321557	0.389928
MEIS1(var.2)	MA1639.1	4.00151e-146	0.558289	0.771742
SCRT2	MA0744.2	8.79057e-146	0.431174	0.628683
SCRT1	MA0743.2	3.3058e-141	0.409795	0.603698
ZNF341	MA1655.1	5.73374e-141	0.365439	0.497152
TCF7L2	MA0523.1	1.0152e-139	0.555924	0.74538
NR3C1	MA0113.3	1.85094e-139	0.324415	0.404883
ESR2	MA0258.2	2.00649e-138	0.505335	0.590369
TFAP2B(var.3)	MA0813.1	5.69571e-131	0.341402	0.399631
MEIS2(var.2)	MA1640.1	5.78861e-130	0.497147	0.694447
SNAI2	MA0745.2	2.77438e-127	0.376663	0.562116
ASCL1	MA1100.2	8.64723e-127	0.220879	0.392977
TCF7	MA0769.2	1.00638e-125	0.531041	0.730147
ZNF684	MA1600.1	2.74217e-120	0.438127	0.523046
PLAG1	MA0163.1	2.34998e-118	0.383245	0.411833
HNF4G	MA0484.2	5.4107e-116	0.417673	0.555528
TFAP2A(var.3)	MA0872.1	1.36651e-114	0.317416	0.373568
MIXL1	MA0662.1	1.4197e-112	0.392311	0.639584
HNF4A	MA0114.4	9.07864e-109	0.40523	0.539843
NFATC2	MA0152.1	1.87447e-108	0.0695568	0.22063
RARA(var.2)	MA0730.1	7.2492e-108	0.493439	0.554887
NEUROD1	MA1109.1	9.73665e-105	0.32589	0.50401
NKX6-2	MA0675.1	5.15653e-103	0.399444	0.608978
LMX1A	MA0702.2	5.15653e-103	0.399444	0.608978
NR4A1	MA1112.2	5.74313e-103	0.346566	0.463998
PBX2	MA1113.2	1.06448e-102	0.352467	0.505467
SOX13	MA1120.1	3.31706e-102	0.342126	0.472624
NOTO	MA0710.1	7.9771e-100	0.287027	0.52302
ZNF528	MA1597.1	1.01593e-99	0.294943	0.415493
UNCX	MA0721.1	1.12832e-99	0.358289	0.559522
ALX3	MA0634.1	8.55132e-99	0.323907	0.577264
TFAP2A(var.2)	MA0810.1	2.97335e-98	0.310518	0.371516
ZNF75D	MA1601.1	1.30412e-96	0.330344	0.404172
ESRRA	MA0592.3	1.62994e-96	0.380383	0.375525
TFAP2C(var.3)	MA0815.1	3.19864e-92	0.274011	0.326322
EWSR1-FLI1	MA0149.1	3.49755e-92	0.317305	0.357951
FIGLA	MA0820.1	5.0679e-92	0.31144	0.444771
LEF1	MA0768.1	3.74586e-90	0.379431	0.474333
VEZF1	MA1578.1	8.99548e-90	0.467254	0.538576
RARA::RXRG	MA1149.1	4.46092e-87	0.464124	0.464922
GLI3	MA1491.1	3.62204e-86	0.350728	0.369629
GLIS3	MA0737.1	4.64191e-84	0.358471	0.44076
PAX4	MA0068.2	3.00674e-83	0.271984	0.503307
LHX9	MA0701.2	3.00674e-83	0.271984	0.503307
PRRX2	MA0075.3	3.00674e-83	0.271984	0.503307
MSGN1	MA1524.1	5.26023e-83	0.294521	0.45154
ARGFX	MA1463.1	8.91673e-82	0.288913	0.477082
NEUROG2(var.2)	MA1642.1	1.30421e-81	0.259399	0.404041
STAT3	MA0144.2	4.95925e-81	0.180182	0.25634
SOX2	MA0143.4	1.55009e-80	0.288704	0.390421
SHOX	MA0630.1	1.16552e-79	0.284879	0.470236
ISX	MA0654.1	1.16552e-79	0.284879	0.470236
PRRX1	MA0716.1	1.16552e-79	0.284879	0.470236
RAX2	MA0717.1	1.16552e-79	0.284879	0.470236
TLX2	MA1577.1	3.64951e-79	0.267234	0.500251
NKX6-1	MA0674.1	6.9282e-78	0.333853	0.53306
LHX5	MA1519.1	6.9282e-78	0.333853	0.53306
TEAD1	MA0090.3	1.07745e-77	0.291743	0.557672
MXI1	MA1108.2	1.57688e-77	0.333348	0.408873
MAZ	MA1522.1	5.94802e-77	0.314857	0.332178
MNX1	MA0707.1	1.46343e-76	0.291866	0.44516
PKNOX2	MA0783.1	1.14126e-73	0.188314	0.33815
HOXB6	MA1500.1	1.25592e-73	0.305838	0.500299
ESRRB	MA0141.3	7.59122e-73	0.345777	0.336942
RAX	MA0718.1	2.79201e-72	0.263421	0.433336
BHLHE22(var.2)	MA1635.1	3.11839e-72	0.0757573	0.141448
RREB1	MA0073.1	3.20765e-72	0.375484	0.352271
ZBTB26	MA1579.1	5.9593e-72	0.210233	0.332223
TEAD2	MA1121.1	3.2995e-71	0.316736	0.541947
TEAD3	MA0808.1	1.53873e-70	0.297943	0.546122
GSX1	MA0892.1	1.55783e-70	0.270103	0.458952
ZNF136	MA1588.1	2.23923e-70	0.214875	0.319366
TEAD4	MA0809.2	3.21029e-69	0.279573	0.533246
ZIC5	MA1584.1	6.51292e-69	0.219952	0.281592
GLI2	MA0734.2	1.71795e-68	0.313913	0.32966
TGIF2	MA0797.1	1.10836e-66	0.205178	0.344874
ESX1	MA0644.1	1.19522e-66	0.217598	0.385159
TFAP2C(var.2)	MA0814.2	1.91738e-62	0.179089	0.203838
LMX1B	MA0703.2	3.93677e-62	0.289282	0.417796
ZIC3	MA0697.1	4.53251e-61	0.187366	0.257998
TFAP2B(var.2)	MA0812.1	4.47323e-60	0.239281	0.273456
HOXB7	MA1501.1	2.6929e-58	0.265543	0.430851
EMX2	MA0886.1	5.48917e-57	0.17103	0.36218
NHLH1	MA0048.2	2.0833e-56	0.0496751	0.124476
GSC	MA0648.1	4.00316e-56	0.163055	0.278013
GLIS2	MA0736.1	1.65619e-54	0.288948	0.328591
NR6A1	MA1541.1	3.30569e-54	0.271942	0.273119
ZNF740	MA0753.2	4.8378e-53	0.343167	0.321785
HOXA6	MA1497.1	6.30594e-53	0.260973	0.421228
TGIF1	MA0796.1	1.15446e-51	0.136088	0.26881
POU6F1	MA0628.1	1.72483e-51	0.208996	0.334939
GRHL2	MA1105.2	3.51632e-51	0.212364	0.307303
ZBTB12	MA1649.1	2.42813e-50	0.194835	0.256571
LHX2	MA0700.2	4.45741e-50	0.158904	0.282593
NR2F2	MA1111.1	7.64017e-49	0.32823	0.279209
EVX2	MA0888.1	1.69785e-48	0.13621	0.288999
LBX1	MA0618.1	1.93497e-48	0.191355	0.338203
TCF7L1	MA1421.1	2.46484e-47	0.182411	0.230697
SOX9	MA0077.1	4.70095e-47	0.204041	0.335604
NR2F6(var.3)	MA1539.1	2.64056e-46	0.27551	0.270524
RARA::RXRA	MA0159.1	1.29541e-43	0.308371	0.317828
OSR2	MA1646.1	3.34831e-43	0.20398	0.239969
POU3F4	MA0789.1	4.75274e-43	0.245045	0.325654
LBX2	MA0699.1	5.99309e-43	0.174578	0.344939
PDX1	MA0132.2	8.62517e-43	0.0479233	0.210626
EMX1	MA0612.2	8.62517e-43	0.0479233	0.210626
GSX2	MA0893.2	8.62517e-43	0.0479233	0.210626
HOXA2	MA0900.2	8.62517e-43	0.0479233	0.210626
HOXD3	MA0912.2	8.62517e-43	0.0479233	0.210626
KLF17	MA1514.1	2.64859e-42	0.272315	0.253369
HESX1	MA0894.1	6.75368e-42	0.153773	0.293766
MEOX1	MA0661.1	1.43547e-41	0.16047	0.308083
HOXD13	MA0909.2	1.82395e-41	0.217718	0.292883
PRDM1	MA0508.3	5.5623e-40	0.102117	0.200846
NR4A2::RXRA	MA1147.1	1.15413e-39	0.248831	0.250778
ZNF354C	MA0130.1	1.16192e-39	0.101032	0.14887
GBX2	MA0890.1	7.6599e-39	0.155913	0.298975
PITX1	MA0682.2	1.06239e-38	0.0503125	0.146094
TP53	MA0106.3	2.52016e-38	0.052882	0.0736452
EVX1	MA0887.1	3.34394e-38	0.100268	0.236514
LHX6	MA0658.1	7.82026e-38	0.103396	0.25049
POU6F1(var.2)	MA1549.1	1.18307e-37	0.176848	0.285259
NR2F1(var.3)	MA1538.1	6.33774e-37	0.175292	0.122579
HOXB2	MA0902.2	6.92359e-37	0.0433038	0.196007
MEOX2	MA0706.1	7.37176e-37	0.180111	0.299649
PITX3	MA0714.1	9.73494e-37	0.0678163	0.158085
MEIS2	MA0774.1	1.82412e-36	0.0374747	0.0973518
VSX2	MA0726.1	4.41075e-36	0.0394641	0.174414
ZSCAN4	MA1155.1	1.21763e-35	0.166906	0.223107
POU6F2	MA0793.1	3.59839e-35	0.12738	0.271936
PRDM4	MA1647.1	5.50411e-35	0.129091	0.147156
NKX2-5	MA0063.2	7.73838e-35	0.182603	0.230048
NR1D1	MA1531.1	8.62822e-34	0.108112	0.0119949
BHLHA15(var.2)	MA1472.1	3.74831e-32	0.0309141	0.0818567
VAX1	MA0722.1	4.96883e-32	0.139469	0.273736
VAX2	MA0723.1	4.96883e-32	0.139469	0.273736
DRGX	MA1481.1	4.96883e-32	0.139469	0.273736
HOXC8	MA1505.1	6.06723e-32	0.199218	0.314608
NKX2-2	MA1645.1	1.67553e-31	0.181385	0.232711
RELB	MA1117.1	7.23317e-31	0.110242	0.139298
POU4F2	MA0683.1	1.13031e-30	0.150765	0.227542
NHLH2	MA1529.1	7.93851e-30	0.0279432	0.0715851
RORC	MA1151.1	1.47463e-29	0.134814	0.222779
MEIS3	MA0775.1	5.32206e-29	0.123412	0.173892
GSC2	MA0891.1	5.73864e-29	0.0446135	0.104304
SOX8	MA0868.2	6.33301e-29	0.123801	0.22722
NR2C2	MA0504.1	9.61968e-29	0.19094	0.0593507
SOX14	MA1562.1	1.05596e-27	0.122712	0.209736
CUX1	MA0754.1	2.80097e-27	0.175855	0.231276
HOXB3	MA0903.1	3.09662e-27	0.0848844	0.211938
RHOXF1	MA0719.1	5.02274e-27	0.0333046	0.0758025
POU4F3	MA0791.1	6.91837e-27	0.10314	0.155208
MTF1	MA0863.1	9.20537e-27	0.106554	0.12878
PBX1	MA0070.1	3.31384e-26	0.181531	0.191057
POU5F1B	MA0792.1	3.40857e-26	0.182814	0.237563
NR1H4::RXRA	MA1146.1	1.00577e-25	0.185385	0.186299
VSX1	MA0725.1	2.23972e-25	0.0573197	0.167024
RORA	MA0071.1	2.43174e-25	0.174686	0.196923
PPARG	MA0066.1	2.44748e-25	0.141327	0.149633
GFI1	MA0038.2	3.21964e-25	0.0237033	0.0538299
RORA(var.2)	MA0072.1	1.10648e-24	0.0984187	0.145982
RORB	MA1150.1	1.48763e-24	0.0964702	0.170025
PAX7	MA0680.1	2.09561e-23	0.154924	0.225464
EN2	MA0642.1	4.56855e-23	0.0882896	0.208505
MEIS1	MA0498.2	6.47969e-23	0.109789	0.151555
NKX6-3	MA1530.1	1.26045e-22	0.11579	0.18269
SOX21	MA0866.1	1.65324e-22	0.120121	0.188103
OTX2	MA0712.2	1.72538e-22	0.0616006	0.11755
FOXE1	MA1487.1	1.10354e-20	0.0521759	0.0801145
PAX3	MA0780.1	1.14899e-20	0.102461	0.164974
MZF1	MA0056.2	1.71228e-20	0.143893	0.162542
NR4A2	MA0160.1	3.17486e-20	0.211181	0.0973581
POU4F1	MA0790.1	6.10614e-20	0.0489613	0.0874342
SOX15	MA1152.1	1.14191e-19	0.119216	0.146132
DLX5	MA1476.1	1.55507e-19	0.0784865	0.164054
MZF1(var.2)	MA0057.1	2.51256e-19	0.0492044	0.0154098
HOXB8	MA1502.1	3.66108e-19	0.0708778	0.145584
HOXA13	MA0650.2	1.27211e-18	0.0965666	0.157543
POU2F1	MA0785.1	4.8697e-18	0.151176	0.192154
NR1H4	MA1110.1	1.27634e-17	0.154342	0.150513
GBX1	MA0889.1	2.0234e-17	0.0939018	0.196591
PAX6	MA0069.1	2.15647e-17	0.0374669	0.0626589
DLX6	MA0882.1	3.12039e-17	0.0429951	0.11431
ZNF317	MA1593.1	3.62018e-17	0.0782969	0.0787153
POU3F2	MA0787.1	3.87074e-17	0.15321	0.198528
NR1D2	MA1532.1	1.51869e-16	0.185317	0.159777
MSX1	MA0666.1	1.71657e-15	0.102133	0.198763
MSX2	MA0708.1	1.71657e-15	0.102133	0.198763
BSX	MA0876.1	1.71657e-15	0.102133	0.198763
POU3F1	MA0786.1	1.11365e-14	0.115202	0.123174
POU5F1	MA1115.1	1.32922e-14	0.095651	0.100154
MSC	MA0665.1	1.6775e-14	0.0146715	0.0725645
ONECUT2	MA0756.1	2.04827e-14	0.111408	0.141561
FOXH1	MA0479.1	4.39096e-14	0.0724768	0.126479
HNF4A(var.2)	MA1494.1	5.1051e-14	0.175848	0.136071
THRB(var.2)	MA1575.1	6.1405e-14	0.119749	0.11727
HOXC4	MA1504.1	9.06456e-14	0.0960002	0.123345
NKX2-8	MA0673.1	9.12827e-14	0.153351	0.183127
SIX2	MA1119.1	1.62514e-12	0.0420016	0.0516409
CUX2	MA0755.1	1.77425e-12	0.13352	0.160337
LHX1	MA1518.1	2.32072e-12	0.0732062	0.145966
TBX5	MA0807.1	2.5493e-12	0.106683	0.100939
HOXB4	MA1499.1	3.45326e-12	0.0748094	0.124311
HOXD4	MA1507.1	3.45326e-12	0.0748094	0.124311
POU2F3	MA0627.2	3.52094e-12	0.107075	0.120449
EN1	MA0027.2	5.01787e-12	0.0608	0.191556
TBXT	MA0009.2	3.16706e-11	0.0696602	0.0792541
POU3F3	MA0788.1	4.40454e-11	0.101144	0.141755
NR1H2::RXRA	MA0115.1	1.61182e-10	0.119381	0.0427341
MGA	MA0801.1	1.96391e-10	0.0813292	0.0548372
TBX15	MA0803.1	1.96391e-10	0.0813292	0.0548372
POU2F2	MA0507.1	2.22338e-10	0.040988	0.0189764
HMBOX1	MA0895.1	5.44023e-10	0.0833839	0.113442
HOXD9	MA0913.2	1.0215e-09	0.0757332	0.121294
TBX4	MA0806.1	1.20405e-09	0.026615	0.024377
NR1I3	MA1534.1	8.64454e-09	0.137494	0.125184
PPARA::RXRA	MA1148.1	6.17838e-08	0.123513	0.0101222
ZNF274	MA1592.1	7.31454e-08	0.0666884	0.0547406
POU1F1	MA0784.1	1.67751e-07	0.0849343	0.0964947
ZNF143	MA0088.2	1.72499e-07	0.0236244	0.0271566
TFAP2E	MA1569.1	2.12948e-07	0.0640543	0.0613311
NR1I2	MA1533.1	5.01028e-07	0.110455	0.0734828
GRHL1	MA0647.1	5.27838e-07	0.0268146	0.0426158
TBX3	MA1566.1	8.92842e-07	0.118751	0.0835089
RXRA::VDR	MA0074.1	2.38527e-06	0.0867536	0.0263142
ZKSCAN1	MA1585.1	4.82763e-06	0.0718681	0.0476209
TBX2	MA0688.1	1.63186e-05	0.0445345	0.0295661
PROP1	MA0715.1	2.09595e-05	0.0415957	0.0481964
ISL2	MA0914.1	0.000713493	0.0427053	0.0719542
TBX18	MA1565.1	0.00501402	0.105534	0.0687977
CDX2	MA0465.2	0.0114917	0.000349584	0.00822733
ZNF449	MA1656.1	2.86138118788958e-319	0.790834	1.03129

## Sheet: NPCs
TF	Motif Id	padj	z	Δz
ASCL1	MA1100.2	1.01423e-187	2.2661	2.09588
BHLHE22(var.2)	MA1635.1	2.37056e-175	1.97365	1.80275
ASCL1(var.2)	MA1631.1	8.67238e-174	1.96082	1.92561
MYOG	MA0500.2	9.98475e-171	1.89755	1.77022
BHLHA15(var.2)	MA1472.1	2.01565e-155	1.76099	1.62519
NHLH1	MA0048.2	8.87207e-153	1.68019	1.53848
NEUROD1	MA1109.1	4.30698e-147	1.57947	1.40717
TCF4	MA0830.2	2.18539e-146	1.61886	1.65276
NEUROG2(var.2)	MA1642.1	5.95428e-146	1.45613	1.30548
ATOH1(var.2)	MA1467.1	6.14422e-139	1.44736	1.35364
MYOD1	MA0499.2	3.12847e-136	1.2917	1.29552
TCF12(var.2)	MA1648.1	1.0997e-133	1.35361	1.43655
TCF3	MA0522.3	4.335e-133	1.34354	1.42766
MYF5	MA1641.1	6.93739e-118	1.18062	1.09428
TAL1::TCF3	MA0091.1	6.64453e-115	0.820485	0.807327
HAND2	MA1638.1	5.54616e-114	0.958589	0.866551
SNAI1	MA1558.1	8.36192e-112	1.13682	1.2586
MSC	MA0665.1	9.46238e-106	1.02424	0.968725
NHLH2	MA1529.1	4.35124e-96	0.83436	0.847746
SNAI3	MA1559.1	1.43563e-82	0.779714	0.937611
NFIC	MA0161.2	3.32805e-81	2.87017	2.14931
TCF7L2	MA0523.1	3.32805e-81	1.13734	0.964557
TCF7	MA0769.2	3.23465e-80	1.24535	1.08519
SOX4	MA0867.2	2.85789e-79	1.46066	1.26799
RFX1	MA0509.2	3.22828e-77	2.99936	2.71308
FERD3L	MA1485.1	6.82353e-76	0.667552	0.582451
NFIX	MA0671.1	5.64933e-75	1.97177	1.48371
RFX3	MA0798.2	7.51008e-75	3.13241	2.82033
MYF6	MA0667.1	9.41385e-73	0.674166	0.644183
RFX5	MA0510.2	3.56684e-71	2.96187	2.69276
NFIA	MA0670.1	9.47334e-71	1.94518	1.47416
SOX10	MA0442.2	1.09787e-70	1.41066	1.21542
RFX2	MA0600.2	1.07122e-66	2.75646	2.50583
ZEB1	MA0103.3	2.31787e-65	0.709556	0.808757
RFX4	MA0799.1	2.27956e-63	2.52726	2.3162
LEF1	MA0768.1	4.79527e-60	0.813686	0.717789
SNAI2	MA0745.2	2.05269e-55	0.440343	0.595975
MEIS2(var.2)	MA1640.1	3.19133e-54	1.12893	0.938696
TWIST1	MA1123.2	9.44272e-54	0.410484	0.368281
SOX13	MA1120.1	2.95474e-53	1.0389	0.91834
SOX2	MA0143.4	1.92641e-52	0.999669	0.883787
NFIB	MA1643.1	4.75268e-52	2.45029	1.78666
NFIC(var.2)	MA1527.1	3.12468e-51	1.99807	1.48648
TFAP4	MA0691.1	1.01338e-49	0.270282	0.24908
MEIS1(var.2)	MA1639.1	5.87712e-49	1.04394	0.868504
MSGN1	MA1524.1	7.69247e-49	0.939381	0.787428
SOX9	MA0077.1	3.1167e-47	0.889936	0.747371
NFIX(var.2)	MA1528.1	5.81302e-46	2.17371	1.55485
PKNOX2	MA0783.1	2.643e-45	0.650067	0.549152
POU5F1	MA1115.1	2.91687e-45	0.824079	0.744221
PBX2	MA1113.2	3.19819e-45	0.966771	0.796084
ATOH7	MA1468.1	6.76098e-45	0.397922	0.432517
FIGLA	MA0820.1	8.01426e-45	0.361763	0.504114
NEUROG2	MA0669.1	7.65542e-44	0.565938	0.582495
POU3F4	MA0789.1	1.99502e-43	0.967736	0.827904
NFIC::TLX1	MA0119.1	2.01725e-43	1.60816	1.2145
TCF21(var.2)	MA1568.1	1.17302e-41	0.409257	0.447098
THAP1	MA0597.1	5.19265e-41	1.13733	0.883686
ZNF449	MA1656.1	3.84903e-38	1.07873	0.851934
NKX6-2	MA0675.1	7.52523e-38	1.1619	0.883475
LMX1A	MA0702.2	7.52523e-38	1.1619	0.883475
POU3F2	MA0787.1	2.33094e-37	0.899216	0.727872
POU5F1B	MA0792.1	3.77939e-37	0.853577	0.722185
MXI1	MA1108.2	7.90595e-35	0.659764	0.458424
ZNF682	MA1599.1	7.8211e-34	0.942503	0.80506
NKX6-1	MA0674.1	4.14817e-33	1.07031	0.818153
LHX5	MA1519.1	4.14817e-33	1.07031	0.818153
UNCX	MA0721.1	4.14817e-33	1.05602	0.782326
GLI3	MA1491.1	4.14817e-33	0.711439	0.649951
TGIF1	MA0796.1	6.06222e-33	0.557405	0.495281
SOX8	MA0868.2	7.55563e-33	0.654292	0.509534
GLI2	MA0734.2	1.3174e-32	0.686025	0.620744
POU2F3	MA0627.2	2.14568e-32	0.757064	0.665001
TGIF2	MA0797.1	2.27757e-32	0.538815	0.472356
HIC2	MA0738.1	2.27839e-31	1.08511	0.82883
POU2F1	MA0785.1	1.28046e-30	0.812244	0.680138
INSM1	MA0155.1	1.54042e-30	0.757505	0.629751
POU2F2	MA0507.1	1.66919e-30	0.72266	0.635645
TLX2	MA1577.1	2.09205e-30	1.0475	0.753472
NEUROG1	MA0623.2	3.45095e-30	0.461285	0.491134
SCRT2	MA0744.2	4.152e-30	0.581333	0.552081
REST	MA0138.2	5.8532e-30	0.966751	0.710257
EBF1	MA0154.4	1.16487e-28	0.977237	0.636269
PLAGL2	MA1548.1	5.57265e-28	0.86413	0.744386
POU1F1	MA0784.1	4.55036e-27	0.737748	0.587567
GSX1	MA0892.1	5.89895e-27	0.915134	0.634594
ZNF16	MA1654.1	7.96087e-26	0.894368	0.664888
RFX7	MA1554.1	8.02921e-26	0.587081	0.581901
SCRT1	MA0743.2	1.65128e-25	0.430309	0.42833
EBF3	MA1637.1	1.65128e-25	0.611099	0.403077
PBX1	MA0070.1	2.77071e-25	0.429014	0.409392
MIXL1	MA0662.1	4.19462e-25	0.945206	0.677931
PAX4	MA0068.2	2.73618e-24	0.970768	0.702671
LHX9	MA0701.2	2.73618e-24	0.970768	0.702671
PRRX2	MA0075.3	2.73618e-24	0.970768	0.702671
POU3F1	MA0786.1	4.42181e-24	0.686112	0.552422
SMAD2::SMAD3::SMAD4	MA0513.1	4.73612e-24	0.797263	0.605553
ALX3	MA0634.1	6.31695e-24	0.934267	0.651523
MEIS2	MA0774.1	8.66708e-24	0.414485	0.34988
RAX	MA0718.1	2.67194e-23	0.820535	0.618954
TFAP2B	MA0811.1	3.661e-23	0.714045	0.554372
NOTO	MA0710.1	3.77793e-23	0.939509	0.659229
BHLHE22	MA0818.1	4.60751e-23	0.368222	0.401971
HOXA6	MA1497.1	1.09272e-22	0.810871	0.59374
ARGFX	MA1463.1	1.21057e-22	0.830403	0.584654
MEIS1	MA0498.2	1.67834e-21	0.464023	0.42314
OLIG1	MA0826.1	1.90316e-21	0.308644	0.364379
MEIS3	MA0775.1	3.28713e-21	0.427475	0.396074
POU6F1(var.2)	MA1549.1	1.30657e-20	0.671861	0.506062
RARA::RXRG	MA1149.1	1.30657e-20	0.287897	0.163021
MAZ	MA1522.1	1.68438e-20	0.537818	0.405682
SOX14	MA1562.1	1.7581e-20	0.586882	0.453998
OSR2	MA1646.1	2.67363e-20	0.484997	0.304603
TFAP2C	MA0524.2	5.78242e-20	0.696028	0.531517
LBX1	MA0618.1	1.03896e-19	0.800597	0.576253
SOX15	MA1152.1	1.3976e-19	0.375539	0.355503
LMX1B	MA0703.2	2.22215e-19	0.756757	0.540239
NEUROD2	MA0668.1	4.81571e-19	0.380021	0.389607
SHOX	MA0630.1	7.03249e-19	0.869077	0.63061
ISX	MA0654.1	7.03249e-19	0.869077	0.63061
PRRX1	MA0716.1	7.03249e-19	0.869077	0.63061
RAX2	MA0717.1	7.03249e-19	0.869077	0.63061
MNX1	MA0707.1	8.23684e-19	0.714692	0.508748
POU6F2	MA0793.1	1.05202e-18	0.699647	0.491943
RARA(var.2)	MA0730.1	1.26907e-18	0.512425	0.335246
TFAP2A	MA0003.4	1.69737e-18	0.647223	0.473451
TGIF2LX	MA1571.1	3.18797e-18	0.233169	0.213262
HNF4A	MA0114.4	5.05025e-18	0.578399	0.425394
HESX1	MA0894.1	1.59643e-17	0.684678	0.468762
HOXB6	MA1500.1	2.72759e-17	0.707527	0.510617
TCF7L1	MA1421.1	6.81923e-17	0.352495	0.276795
BHLHE23	MA0817.1	9.07944e-17	0.302195	0.32615
HOXB7	MA1501.1	1.0406e-16	0.841244	0.597996
POU3F3	MA0788.1	1.48602e-16	0.608209	0.455531
HNF4G	MA0484.2	1.59205e-16	0.542603	0.397688
NR5A1	MA1540.1	1.92698e-16	0.687303	0.49403
EWSR1-FLI1	MA0149.1	2.15144e-16	0.495259	0.359836
TGIF2LY	MA1572.1	3.91077e-16	0.264059	0.241373
POU6F1	MA0628.1	7.61526e-16	0.655945	0.47729
TFAP2A(var.2)	MA0810.1	1.21034e-15	0.492477	0.39014
ZNF740	MA0753.2	1.28523e-15	0.263315	0.224783
PLAG1	MA0163.1	1.33156e-15	0.30912	0.3355
ESX1	MA0644.1	1.46065e-15	0.741086	0.511305
TFAP2A(var.3)	MA0872.1	2.89211e-15	0.457677	0.425495
TFAP2B(var.3)	MA0813.1	6.38301e-15	0.483503	0.411832
OLIG3	MA0827.1	9.26794e-15	0.238252	0.267032
ZNF341	MA1655.1	1.38222e-14	0.668903	0.482922
EN1	MA0027.2	3.52618e-14	0.569513	0.401062
HOXC8	MA1505.1	1.78273e-13	0.596951	0.43635
SOX18	MA1563.1	2.30814e-13	0.518133	0.365273
GBX1	MA0889.1	2.61969e-13	0.622695	0.41388
OLIG2	MA0678.1	3.03274e-13	0.259969	0.286978
RBPJ	MA1116.1	7.54744e-13	0.661167	0.288831
LHX6	MA0658.1	7.64862e-13	0.646031	0.444442
EMX2	MA0886.1	7.89787e-13	0.703854	0.467532
HOXB3	MA0903.1	9.16167e-13	0.613375	0.403113
GBX2	MA0890.1	1.69748e-12	0.699535	0.458258
RARA::RXRA	MA0159.1	3.02338e-12	0.161061	0.033061
LBX2	MA0699.1	3.20879e-12	0.649132	0.456256
NKX6-3	MA1530.1	4.44265e-12	0.521934	0.366629
ZNF317	MA1593.1	1.07265e-11	0.358283	0.241307
LHX1	MA1518.1	1.1822e-11	0.430064	0.275645
VAX1	MA0722.1	1.38793e-11	0.609801	0.40928
VAX2	MA0723.1	1.38793e-11	0.609801	0.40928
DRGX	MA1481.1	1.38793e-11	0.609801	0.40928
TEAD4	MA0809.2	1.93857e-11	0.359519	0.121449
TEAD1	MA0090.3	2.00136e-11	0.379328	0.14117
PRDM1	MA0508.3	2.21114e-11	0.36098	0.252835
TFAP2C(var.3)	MA0815.1	3.58402e-11	0.391946	0.348303
EN2	MA0642.1	3.70939e-11	0.551182	0.335503
MEOX2	MA0706.1	1.50944e-10	0.602102	0.406833
NR2F2	MA1111.1	1.50944e-10	0.0630742	0.0652449
MEOX1	MA0661.1	1.63755e-10	0.666878	0.436995
TFAP2B(var.2)	MA0812.1	2.51273e-10	0.397979	0.274937
HOXA13	MA0650.2	5.37063e-10	0.347997	0.280007
RREB1	MA0073.1	9.69584e-10	0.108666	0.0954318
MYB	MA0100.3	1.42905e-09	0.287993	0.247812
LHX2	MA0700.2	1.99694e-09	0.53853	0.378119
ESRRA	MA0592.3	2.69288e-09	0.261698	0.162665
TEAD2	MA1121.1	3.02097e-09	0.263931	0.0382649
HOXD9	MA0913.2	3.46393e-09	0.354373	0.251123
POU4F2	MA0683.1	3.68638e-09	0.52818	0.318972
ZNF684	MA1600.1	4.45728e-09	0.396525	0.22204
EVX2	MA0888.1	5.49999e-09	0.586564	0.378809
ZSCAN4	MA1155.1	7.63331e-09	0.527261	0.318553
ZIC4	MA0751.1	9.88255e-09	0.187396	0.254079
ZNF136	MA1588.1	1.04854e-08	0.224211	0.144884
ESRRB	MA0141.3	1.06779e-08	0.432168	0.31374
NKX2-8	MA0673.1	1.42442e-08	0.3553	0.255381
DLX5	MA1476.1	1.49975e-08	0.37967	0.250956
MSX1	MA0666.1	1.65768e-08	0.508402	0.358544
MSX2	MA0708.1	1.65768e-08	0.508402	0.358544
BSX	MA0876.1	1.65768e-08	0.508402	0.358544
HOXD13	MA0909.2	1.78431e-08	0.315757	0.272089
ZBTB6	MA1581.1	2.26775e-08	0.358147	0.267898
ZIC1	MA0696.1	2.37089e-08	0.261929	0.310073
PAX7	MA0680.1	2.55611e-08	0.368133	0.239561
HOXC4	MA1504.1	1.1764e-07	0.321017	0.24567
VEZF1	MA1578.1	1.67523e-07	0.229042	0.174716
TFAP2E	MA1569.1	1.80231e-07	0.251476	0.165166
POU4F3	MA0791.1	3.19822e-07	0.449757	0.280447
TFAP2C(var.2)	MA0814.2	4.12477e-07	0.284037	0.192438
NR6A1	MA1541.1	4.42843e-07	0.334604	0.261142
NR1H4	MA1110.1	4.55744e-07	0.308649	0.232736
ISL2	MA0914.1	5.28074e-07	0.0959755	0.0349513
ESR2	MA0258.2	5.29973e-07	0.274564	0.0943377
ZNF528	MA1597.1	5.3375e-07	0.371991	0.250733
GLIS3	MA0737.1	6.54948e-07	0.391299	0.369124
ZBTB26	MA1579.1	9.06685e-07	0.224997	0.0517154
EVX1	MA0887.1	9.3169e-07	0.517251	0.327277
TEAD3	MA0808.1	1.00102e-06	0.335527	0.106864
PAX6	MA0069.1	1.32245e-06	0.377698	0.256409
CUX1	MA0754.1	1.92913e-06	0.350799	0.298792
RELB	MA1117.1	2.19542e-06	0.150791	0.038739
PAX3(var.2)	MA1546.1	7.24799e-06	0.0615685	0.0850438
NR3C2	MA0727.1	8.66323e-06	0.779271	0.162702
NR3C1	MA0113.3	9.50175e-06	0.749717	0.156154
SOX21	MA0866.1	1.43477e-05	0.356644	0.236501
ZNF75D	MA1601.1	1.77002e-05	0.262821	0.0835686
CUX2	MA0755.1	1.96002e-05	0.257645	0.22779
PDX1	MA0132.2	2.23266e-05	0.39886	0.191805
EMX1	MA0612.2	2.23266e-05	0.39886	0.191805
GSX2	MA0893.2	2.23266e-05	0.39886	0.191805
HOXA2	MA0900.2	2.23266e-05	0.39886	0.191805
HOXD3	MA0912.2	2.23266e-05	0.39886	0.191805
GLIS2	MA0736.1	2.24734e-05	0.0570652	0.0859309
ZIC5	MA1584.1	4.47554e-05	0.0753073	0.156848
CDX1	MA0878.2	5.63658e-05	0.230013	0.151522
GSC	MA0648.1	6.04864e-05	0.273498	0.178105
CDX2	MA0465.2	7.02715e-05	0.220651	0.189144
NKX2-5	MA0063.2	7.26293e-05	0.288111	0.233103
VSX1	MA0725.1	8.78553e-05	0.368635	0.228958
HOXB2	MA0902.2	9.78651e-05	0.397728	0.1852
PRDM4	MA1647.1	0.000109882	0.146479	0.112178
CDX4	MA1473.1	0.000175955	0.223953	0.148549
DLX6	MA0882.1	0.000191407	0.246092	0.0938412
HOXB4	MA1499.1	0.000195571	0.133103	0.0655412
HOXD4	MA1507.1	0.000195571	0.133103	0.0655412
NR4A1	MA1112.2	0.000267311	0.211757	0.191015
PAX3	MA0780.1	0.000388297	0.285014	0.155443
PHOX2A	MA0713.1	0.000433538	0.240584	0.0881997
NR1I3	MA1534.1	0.000500281	0.148128	0.0936485
HOXB8	MA1502.1	0.000543062	0.28403	0.179983
TBR1	MA0802.1	0.000556969	0.0823876	0.07638
VSX2	MA0726.1	0.000621814	0.405233	0.209722
GSC2	MA0891.1	0.000633572	0.197928	0.126378
GCM1	MA0646.1	0.000669814	0.1479	0.121559
PITX1	MA0682.2	0.00170279	0.111874	0.0164732
KLF17	MA1514.1	0.00218636	0.164051	0.102774
NR1H4::RXRA	MA1146.1	0.00226794	0.148795	0.118812
BARX1	MA0875.1	0.00252945	0.256553	0.103771
SOX12	MA1561.1	0.00306799	0.246722	0.155552
POU4F1	MA0790.1	0.0032132	0.303331	0.157552
PROP1	MA0715.1	0.00427054	0.245289	0.143547
OTX2	MA0712.2	0.00477567	0.107461	0.0448499
EOMES	MA0800.1	0.00548113	0.0432064	0.0663394
HOXA1	MA1495.1	0.00875817	0.274431	0.108422
HOXA5	MA0158.2	0.00875817	0.274431	0.108422
HOXB5	MA0904.2	0.00875817	0.274431	0.108422
PITX3	MA0714.1	0.00956301	0.155206	0.0991861
NR2F6(var.3)	MA1539.1	0.0181388	0.0584604	0.00604004
TBX2	MA0688.1	0.0227846	0.0312639	0.0335695
HOXA7	MA1498.1	0.0252491	0.199699	0.144199
HOXD8	MA0910.2	0.0252491	0.199699	0.144199
NKX2-2	MA1645.1	0.0291014	0.13568	0.0702353
SIX2	MA1119.1	0.0313968	0.0404287	0.0878425
NR4A2::RXRA	MA1147.1	0.0331849	0.134196	0.126212
ZNF143	MA0088.2	0.0331866	0.295558	0.178509
NKX2-3	MA0672.1	0.053779	0.0139674	0.00468055
TP53	MA0106.3	0.0628987	0.0862975	0.115994
THRB(var.2)	MA1575.1	0.0628987	0.0691817	0.0561063

## Sheet: Astrocytes
TF	Motif Id	padj	z	Δz
NR3C2	MA0727.1	1.28233e-199	1.63194	1.57788
NR3C1	MA0113.3	6.23788e-187	1.51618	1.48726
RORC	MA1151.1	2.93657e-178	1.28365	1.50059
RORB	MA1150.1	1.98703e-169	1.19977	1.39343
RORA(var.2)	MA0072.1	4.00807e-158	1.12266	1.31896
NR5A1	MA1540.1	5.72287e-144	1.28424	1.18097
STAT3	MA0144.2	1.68127e-128	0.952382	1.13515
RBPJ	MA1116.1	8.86723e-128	1.20414	1.29837
RORA	MA0071.1	1.61583e-125	1.01785	1.11586
ESRRA	MA0592.3	1.73732e-114	0.919376	0.909619
ZBTB12	MA1649.1	3.79037e-111	0.760583	0.820291
NFIB	MA1643.1	3.96618e-103	2.13209	2.21119
STAT1	MA0137.3	5.95171e-97	0.493179	0.725264
NFIC	MA0161.2	5.51253e-91	2.37429	2.44397
ESRRB	MA0141.3	8.1422e-88	0.871865	0.850704
NR2F2	MA1111.1	6.75883e-86	0.90389	0.882709
ESR2	MA0258.2	8.85289e-86	0.991129	0.980502
ZBTB26	MA1579.1	7.46143e-83	0.721371	0.841425
RFX1	MA0509.2	4.43881e-79	2.21451	1.87498
RFX3	MA0798.2	6.23398e-79	2.47236	2.11843
NFIX	MA0671.1	3.26263e-78	1.49869	1.59172
EBF3	MA1637.1	2.06237e-75	1.12566	1.03214
TFAP2A	MA0003.4	2.18696e-75	0.939782	0.820318
NFIX(var.2)	MA1528.1	2.54282e-75	1.62679	1.74887
ZNF75D	MA1601.1	2.23365e-72	0.744194	0.77268
RFX5	MA0510.2	6.8735e-70	2.51213	2.13714
RFX4	MA0799.1	3.02194e-69	2.34169	2.00536
RARA::RXRG	MA1149.1	5.14159e-69	1.0143	0.971675
RFX2	MA0600.2	7.33391e-67	2.38236	2.04027
NFIC(var.2)	MA1527.1	8.42072e-66	1.42962	1.52437
THAP1	MA0597.1	3.82291e-64	1.18543	1.09657
RARA(var.2)	MA0730.1	5.85113e-64	0.999993	0.945481
EBF1	MA0154.4	3.47401e-62	1.30253	1.23065
ZNF682	MA1599.1	1.92006e-60	0.990296	0.847396
REST	MA0138.2	2.16712e-59	0.967405	0.925435
ZNF341	MA1655.1	7.27434e-56	0.792342	0.71258
HSF2	MA0770.1	1.03878e-55	0.153455	0.272423
TCF7L2	MA0523.1	1.75169e-54	0.444865	0.269175
TCF7	MA0769.2	2.39071e-54	0.387787	0.270242
ZNF449	MA1656.1	5.98387e-54	1.09761	0.95936
NFIC::TLX1	MA0119.1	2.64301e-53	1.10999	1.15241
HNF4G	MA0484.2	1.08837e-52	0.855259	0.820721
ZNF16	MA1654.1	1.78326e-52	1.05806	1.00655
ZNF528	MA1597.1	8.11283e-52	0.744964	0.749965
SOX4	MA0867.2	9.70536e-51	0.442115	0.27312
NFIA	MA0670.1	3.1242e-50	1.26147	1.36289
SOX10	MA0442.2	3.54808e-49	0.666939	0.499977
HNF4A	MA0114.4	8.59763e-49	0.821397	0.803236
RARA::RXRA	MA0159.1	2.87768e-47	0.768732	0.763067
PPARA::RXRA	MA1148.1	1.39948e-45	0.695298	0.569454
INSM1	MA0155.1	1.77502e-45	0.810759	0.66293
ZBTB6	MA1581.1	1.1294e-44	0.704239	0.667507
NR4A2	MA0160.1	1.91703e-44	0.587027	0.538939
HIC2	MA0738.1	7.76163e-44	0.972299	0.887363
LEF1	MA0768.1	3.14331e-43	0.176906	0.0231438
MEIS1(var.2)	MA1639.1	7.27397e-43	0.146968	0.266771
RFX7	MA1554.1	1.10544e-41	0.100383	0.0279765
THRB(var.3)	MA1576.1	3.99367e-40	0.397202	0.387989
NR2C2	MA0504.1	1.48503e-38	0.628023	0.528641
ZNF684	MA1600.1	6.15642e-38	0.710664	0.676611
TFAP2C	MA0524.2	7.1258e-38	0.779479	0.638725
PLAGL2	MA1548.1	2.60993e-36	0.661273	0.595557
HSF4	MA0771.1	2.80177e-36	0.0425026	0.0891736
SMAD2::SMAD3::SMAD4	MA0513.1	1.18629e-35	0.86307	0.783363
ZIC1	MA0696.1	2.23951e-35	0.037811	0.0527501
TFAP2B	MA0811.1	5.68701e-35	0.697739	0.594983
NR1I3	MA1534.1	1.44129e-34	0.543712	0.555141
NR1H4::RXRA	MA1146.1	1.47734e-32	0.505705	0.451645
SOX13	MA1120.1	5.89201e-32	0.239988	0.151014
SOX2	MA0143.4	6.62456e-32	0.178184	0.0607899
THRB	MA1574.1	9.189e-32	0.420078	0.315315
HSF1	MA0486.2	1.56705e-31	0.0405297	0.133618
NOTO	MA0710.1	3.29603e-31	0.667448	0.713988
VDR	MA0693.2	3.14768e-30	0.127653	0.165786
SHOX	MA0630.1	2.39256e-29	0.614184	0.62622
ISX	MA0654.1	2.39256e-29	0.614184	0.62622
PRRX1	MA0716.1	2.39256e-29	0.614184	0.62622
RAX2	MA0717.1	2.39256e-29	0.614184	0.62622
NR6A1	MA1541.1	9.89167e-29	0.535055	0.524737
NR2F6(var.3)	MA1539.1	2.15109e-27	0.48718	0.392901
MEIS2(var.2)	MA1640.1	4.05555e-27	0.131937	0.23015
EWSR1-FLI1	MA0149.1	4.45195e-27	0.598677	0.496442
PPARG	MA0066.1	1.49564e-26	0.425616	0.464309
NR4A2::RXRA	MA1147.1	1.1863e-25	0.492834	0.383273
OSR2	MA1646.1	1.60866e-25	0.520102	0.428416
PAX4	MA0068.2	3.13378e-25	0.550656	0.604028
LHX9	MA0701.2	3.13378e-25	0.550656	0.604028
PRRX2	MA0075.3	3.13378e-25	0.550656	0.604028
TLX2	MA1577.1	3.63365e-25	0.580362	0.62707
RAX	MA0718.1	9.26873e-25	0.463385	0.495492
NEUROG2(var.2)	MA1642.1	2.81735e-24	0.195462	0.0265734
NEUROD1	MA1109.1	3.50976e-24	0.343633	0.171933
NR2F1(var.3)	MA1538.1	3.55388e-24	0.389139	0.323907
TFAP2A(var.2)	MA0810.1	5.73832e-24	0.47262	0.393656
UNCX	MA0721.1	1.05373e-23	0.565479	0.609999
NKX2-8	MA0673.1	3.85229e-23	0.49326	0.458436
GLIS3	MA0737.1	8.51106e-23	0.0835167	0.0554593
NR4A1	MA1112.2	1.70172e-22	0.552311	0.539188
ZNF136	MA1588.1	7.44714e-22	0.349788	0.429921
MAZ	MA1522.1	1.18302e-21	0.218437	0.103052
NR2F1(var.2)	MA1537.1	2.14492e-21	0.440274	0.334408
HESX1	MA0894.1	2.5871e-21	0.492805	0.478125
ZNF740	MA0753.2	4.93804e-21	0.21278	0.044042
GBX2	MA0890.1	6.38504e-21	0.513989	0.51175
GSX1	MA0892.1	1.97511e-20	0.503049	0.561224
MIXL1	MA0662.1	5.80278e-20	0.551445	0.632502
PRDM1	MA0508.3	2.04815e-19	0.419228	0.456929
ALX3	MA0634.1	2.58018e-19	0.480293	0.553082
NKX6-2	MA0675.1	6.02257e-19	0.446055	0.477338
LMX1A	MA0702.2	6.02257e-19	0.446055	0.477338
HOXB7	MA1501.1	8.90319e-19	0.477593	0.503445
NKX6-1	MA0674.1	1.71672e-18	0.439186	0.46927
LHX5	MA1519.1	1.71672e-18	0.439186	0.46927
RXRB	MA0855.1	3.73341e-18	0.381277	0.259731
PPARD	MA1550.1	1.79548e-17	0.355948	0.241341
KLF17	MA1514.1	2.08702e-17	0.199049	0.0884022
RXRG	MA0856.1	3.26189e-17	0.306852	0.171919
TFAP2C(var.2)	MA0814.2	4.33589e-17	0.368534	0.282254
NR1H4	MA1110.1	8.21821e-17	0.397617	0.426855
BCL6B	MA0731.1	1.12764e-16	0.0147276	0.201821
CTCF	MA0139.1	1.167e-16	0.49181	0.550007
PITX1	MA0682.2	1.53728e-16	0.163713	0.253913
LBX2	MA0699.1	4.74221e-16	0.464471	0.465305
ESX1	MA0644.1	1.55857e-15	0.454932	0.4494
HOXB6	MA1500.1	3.59174e-15	0.332102	0.395021
VEZF1	MA1578.1	3.90601e-15	0.387984	0.308351
RARA	MA0729.1	4.50933e-15	0.0348042	0.0162998
TFAP2B(var.3)	MA0813.1	6.69697e-15	0.34487	0.216776
TFAP2A(var.3)	MA0872.1	7.1127e-15	0.304565	0.171437
PLAG1	MA0163.1	1.34943e-14	0.323658	0.260318
ZNF274	MA1592.1	2.01409e-14	0.260154	0.25463
NR2C1	MA1535.1	1.29478e-13	0.0579402	0.036225
EMX2	MA0886.1	1.54252e-13	0.362147	0.444166
HNF4A(var.2)	MA1494.1	1.64887e-13	0.447596	0.399363
ZNF143	MA0088.2	2.33011e-13	0.279701	0.233791
NKX2-3	MA0672.1	5.91214e-13	0.254202	0.221401
LBX1	MA0618.1	6.38425e-13	0.322784	0.360114
GSC	MA0648.1	7.1566e-13	0.307569	0.355215
RXRA::VDR	MA0074.1	1.0116e-12	0.305988	0.300105
LHX2	MA0700.2	1.01543e-12	0.356793	0.357729
ARGFX	MA1463.1	1.26847e-12	0.369006	0.404556
PAX6	MA0069.1	1.29885e-12	0.21708	0.23177
RELB	MA1117.1	1.61493e-12	0.183369	0.2628
MXI1	MA1108.2	2.19458e-12	0.242609	0.119328
MEOX1	MA0661.1	5.19224e-12	0.34389	0.419763
ISL2	MA0914.1	1.32671e-11	0.172447	0.188916
NR2C2(var.2)	MA1536.1	1.85089e-11	0.210743	0.259228
TCF7L1	MA1421.1	4.0666e-11	0.135468	0.0909294
GSC2	MA0891.1	5.96151e-11	0.14829	0.191809
EN2	MA0642.1	7.27515e-11	0.343478	0.34827
LHX6	MA0658.1	9.95711e-11	0.292059	0.332617
PDX1	MA0132.2	1.05809e-10	0.203127	0.337887
EMX1	MA0612.2	1.05809e-10	0.203127	0.337887
GSX2	MA0893.2	1.05809e-10	0.203127	0.337887
HOXA2	MA0900.2	1.05809e-10	0.203127	0.337887
HOXD3	MA0912.2	1.05809e-10	0.203127	0.337887
LHX1	MA1518.1	1.0862e-10	0.250081	0.256835
ZNF263	MA0528.2	1.59119e-10	0.0736527	0.0608044
PITX3	MA0714.1	1.73573e-10	0.230002	0.32803
POU6F2	MA0793.1	2.94991e-10	0.242834	0.38062
MZF1(var.2)	MA0057.1	3.20083e-10	0.0658868	0.109249
OTX2	MA0712.2	4.46221e-10	0.11977	0.18404
EVX2	MA0888.1	6.58613e-10	0.288259	0.340913
HOXB2	MA0902.2	7.35472e-10	0.178484	0.329137
MSGN1	MA1524.1	1.38472e-09	0.314886	0.278702
NR1I2	MA1533.1	1.65107e-09	0.291854	0.262255
MSX1	MA0666.1	1.93405e-09	0.337877	0.309916
MSX2	MA0708.1	1.93405e-09	0.337877	0.309916
BSX	MA0876.1	1.93405e-09	0.337877	0.309916
TFAP2C(var.3)	MA0815.1	3.26845e-09	0.189067	0.0908499
POU6F1	MA0628.1	6.20692e-09	0.277395	0.298992
POU5F1	MA1115.1	8.27773e-09	0.21296	0.103981
MNX1	MA0707.1	9.38299e-09	0.25828	0.264441
HOXA6	MA1497.1	1.23328e-08	0.166443	0.216704
POU2F3	MA0627.2	2.19593e-08	0.26295	0.133498
PRDM4	MA1647.1	2.2763e-08	0.266363	0.121652
HOXB3	MA0903.1	3.21597e-08	0.189637	0.276182
PAX7	MA0680.1	3.68731e-08	0.28466	0.268443
GBX1	MA0889.1	3.9376e-08	0.322462	0.285325
NR1H2::RXRA	MA0115.1	4.7153e-08	0.313086	0.232316
THRB(var.2)	MA1575.1	7.2657e-08	0.251105	0.260701
POU6F1(var.2)	MA1549.1	9.38994e-08	0.218229	0.260253
POU3F4	MA0789.1	1.88356e-07	0.354439	0.235606
EVX1	MA0887.1	2.08258e-07	0.148634	0.200879
MZF1	MA0056.2	3.05045e-07	0.255516	0.245269
TFAP2B(var.2)	MA0812.1	3.31762e-07	0.335822	0.238472
POU5F1B	MA0792.1	3.46509e-07	0.2666	0.138213
HOXA1	MA1495.1	1.08845e-06	0.0652021	0.196996
HOXA5	MA0158.2	1.08845e-06	0.0652021	0.196996
HOXB5	MA0904.2	1.08845e-06	0.0652021	0.196996
HOXC8	MA1505.1	1.85091e-06	0.106488	0.162156
HOXD13	MA0909.2	2.46999e-06	0.0568852	0.0380182
ZNF317	MA1593.1	3.468e-06	0.236797	0.183004
NKX6-3	MA1530.1	6.07861e-06	0.155169	0.232376
POU2F1	MA0785.1	6.86013e-06	0.261434	0.155234
ZNF24	MA1124.1	8.27168e-06	0.0131687	0.165822
LMX1B	MA0703.2	8.68341e-06	0.217652	0.218774
VSX2	MA0726.1	9.36247e-06	0.0905661	0.203819
DLX6	MA0882.1	9.80499e-06	0.198017	0.246369
PAX3	MA0780.1	1.29861e-05	0.191734	0.208867
EN1	MA0027.2	1.99709e-05	0.258035	0.269829
ZNF652	MA1657.1	4.91735e-05	0.0329752	0.0434334
POU4F2	MA0683.1	5.03904e-05	0.158509	0.187891
ZNF140	MA1589.1	8.3679e-05	0.104954	0.0549546
POU3F1	MA0786.1	8.94709e-05	0.193282	0.0651815
BARX1	MA0875.1	8.98508e-05	0.106893	0.160341
NKX2-2	MA1645.1	0.000147127	0.0803094	0.0668614
MEOX2	MA0706.1	0.000210555	0.117042	0.173032
BARHL2	MA0635.1	0.000403066	0.0648679	0.0722182
SOX21	MA0866.1	0.000412639	0.159645	0.210626
POU3F2	MA0787.1	0.000645866	0.175487	0.0617307
VAX1	MA0722.1	0.000814395	0.134176	0.2224
VAX2	MA0723.1	0.000814395	0.134176	0.2224
DRGX	MA1481.1	0.000814395	0.134176	0.2224
NKX2-5	MA0063.2	0.00082418	0.204868	0.170009
NR1D2	MA1532.1	0.00116442	0.19047	0.135014
ZKSCAN1	MA1585.1	0.00237604	0.0289447	0.0612939
DLX5	MA1476.1	0.00693826	0.0342858	0.0992611
VSX1	MA0725.1	0.0124193	0.069033	0.125235
POU1F1	MA0784.1	0.0133793	0.188892	0.09224
HOXA13	MA0650.2	0.0135328	0.0639772	0.12192
MTF1	MA0863.1	0.0230987	0.0656946	0.024358
PROP1	MA0715.1	0.0396185	0.0294815	0.0690677
POU3F3	MA0788.1	0.0413549	0.15189	0.0811013

## Sheet: Ependymal cells
TF	Motif Id	padj	z	Δz
TP53	MA0106.3	6.03434e-271	2.52551	2.6964
TP73	MA0861.1	2.42764e-243	2.32174	2.46481
TP63	MA0525.2	1.48801e-227	1.89158	2.01991
ZIC4	MA0751.1	5.37666e-175	1.30302	1.44332
RFX1	MA0509.2	3.51995e-174	3.73962	3.87651
RFX3	MA0798.2	2.0584e-172	3.82107	3.95131
ZIC1	MA0696.1	1.65636e-169	1.28004	1.40078
CTCF	MA0139.1	1.60661e-163	1.8048	2.06589
ZIC5	MA1584.1	8.79727e-160	1.05205	1.1845
ZIC3	MA0697.1	1.3244e-157	1.05809	1.19509
RFX5	MA0510.2	8.27089e-156	3.64693	3.76016
RFX4	MA0799.1	1.37793e-152	3.44563	3.56306
TEAD3	MA0808.1	2.42769e-146	1.51924	1.81716
RFX2	MA0600.2	2.71405e-144	3.36625	3.47702
SOX15	MA1152.1	8.37917e-144	1.14795	1.26136
TEAD2	MA1121.1	2.29919e-138	1.36676	1.63364
RFX7	MA1554.1	4.62528e-134	1.23207	1.32047
TEAD4	MA0809.2	2.57298e-133	1.33606	1.61707
SOX10	MA0442.2	1.34479e-129	1.43612	1.49721
TEAD1	MA0090.3	1.61156e-123	1.19245	1.47357
SOX4	MA0867.2	3.291e-113	1.34576	1.40046
ZEB1	MA0103.3	9.72988e-108	1.20099	1.33902
SOX13	MA1120.1	9.24978e-100	1.08894	1.14873
FOXE1	MA1487.1	4.50863e-98	0.671409	0.740564
TCF12(var.2)	MA1648.1	2.33074e-97	1.12361	1.23251
TCF3	MA0522.3	1.25712e-96	1.11473	1.22101
TCF4	MA0830.2	1.37985e-95	1.18834	1.285
GLIS2	MA0736.1	5.16925e-94	0.90727	1.0098
SOX2	MA0143.4	2.0149e-92	0.972128	1.01447
EBF1	MA0154.4	2.74116e-92	1.2465	1.29152
SNAI1	MA1558.1	5.82748e-91	1.04987	1.14051
SNAI3	MA1559.1	1.02828e-90	1.0529	1.14474
SCRT2	MA0744.2	2.67856e-85	0.883638	0.949863
ASCL1(var.2)	MA1631.1	1.0014e-82	0.922801	0.987691
SOX9	MA0077.1	5.02437e-80	0.86061	0.928446
SOX8	MA0868.2	5.31433e-79	0.741224	0.851474
SNAI2	MA0745.2	3.01462e-77	0.937064	1.03088
TCF7	MA0769.2	1.14649e-76	0.888528	0.940108
SCRT1	MA0743.2	8.62472e-76	0.76487	0.833353
EBF3	MA1637.1	6.45527e-74	0.928682	0.94361
KLF2	MA1515.1	2.43845e-68	0.0695495	0.143903
FOXP2	MA0593.1	1.29018e-67	0.292714	0.380204
PLAGL2	MA1548.1	1.69196e-66	0.833745	0.865427
TCF7L2	MA0523.1	1.19849e-64	0.818846	0.830025
MYOD1	MA0499.2	1.04064e-63	0.549251	0.586664
ZSCAN4	MA1155.1	2.8742e-56	0.34528	0.412093
LEF1	MA0768.1	5.14132e-54	0.55387	0.556574
RREB1	MA0073.1	3.15452e-52	0.616339	0.6477
GLIS3	MA0737.1	8.29142e-52	0.735877	0.785962
KLF5	MA0599.1	3.8986e-49	0.0519876	0.0637824
HIC2	MA0738.1	4.74662e-49	0.764113	0.778169
NFIB	MA1643.1	5.90992e-49	1.36017	1.44141
VEZF1	MA1578.1	8.34824e-49	0.593677	0.651627
KLF4	MA0039.4	9.12495e-49	0.229377	0.26741
NFIX(var.2)	MA1528.1	1.36299e-47	1.18752	1.27512
FIGLA	MA0820.1	2.59383e-47	0.526775	0.614756
SOX18	MA1563.1	5.20958e-47	0.40909	0.484361
NFIC(var.2)	MA1527.1	6.5799e-46	1.04787	1.1307
NFIC::TLX1	MA0119.1	9.47203e-46	0.93297	0.991043
SOX14	MA1562.1	1.10402e-44	0.457249	0.536372
FOXI1	MA0042.2	7.62747e-44	0.138979	0.226102
FOXL1	MA0033.2	7.62747e-44	0.138979	0.226102
FOXO4	MA0848.1	7.62747e-44	0.138979	0.226102
FOXO6	MA0849.1	7.62747e-44	0.138979	0.226102
FOXP3	MA0850.1	7.62747e-44	0.138979	0.226102
ZNF16	MA1654.1	1.53264e-43	0.62988	0.638357
FOXK1	MA0852.2	4.54523e-43	0.209541	0.28454
NFIC	MA0161.2	1.29939e-41	0.980968	1.08089
TFAP2C	MA0524.2	3.13574e-41	0.603462	0.570565
ZNF449	MA1656.1	5.78832e-41	0.700858	0.672639
ZNF135	MA1587.1	2.39168e-40	0.333715	0.363568
FOXC2	MA0846.1	2.70788e-40	0.355328	0.410581
TFAP2A(var.3)	MA0872.1	9.71672e-40	0.526056	0.514548
SMAD2::SMAD3::SMAD4	MA0513.1	1.32245e-39	0.393238	0.384907
GRHL2	MA1105.2	3.10997e-39	0.446031	0.499779
REST	MA0138.2	8.30727e-39	0.595251	0.596731
MEIS1(var.2)	MA1639.1	8.87519e-39	0.00832922	0.0218796
TFAP2B	MA0811.1	9.85331e-39	0.568906	0.54945
MTF1	MA0863.1	2.10533e-38	0.372311	0.40436
NFIA	MA0670.1	2.77972e-38	0.608782	0.679141
RBPJ	MA1116.1	2.77972e-38	0.531687	0.575431
KLF13	MA0657.1	5.66436e-38	0.0311141	0.0274661
SRY	MA0084.1	6.1039e-38	0.283477	0.361874
ZNF460	MA1596.1	4.96947e-37	0.268694	0.340374
ZNF740	MA0753.2	8.61233e-36	0.40074	0.418355
CTCFL	MA1102.2	8.81348e-36	0.283332	0.375514
FOXK2	MA1103.2	6.91559e-35	0.101542	0.169945
NFIX	MA0671.1	4.79715e-34	0.487311	0.538415
THAP1	MA0597.1	2.4101e-33	0.507977	0.49107
TFAP2C(var.3)	MA0815.1	6.09258e-33	0.436523	0.433669
FOXA3	MA1683.1	2.10793e-32	0.143112	0.20919
FOXF2	MA0030.1	2.01095e-31	0.182387	0.248223
RARA(var.2)	MA0730.1	8.20733e-31	0.435217	0.404806
MAZ	MA1522.1	3.33434e-30	0.262327	0.261205
TCF7L1	MA1421.1	4.39074e-30	0.242728	0.266867
NR2F1	MA0017.2	6.84773e-30	0.120867	0.0825203
HOXD13	MA0909.2	1.94641e-29	0.421113	0.446026
MEIS2(var.2)	MA1640.1	2.50364e-29	0.0796662	0.0984521
ZNF136	MA1588.1	5.04656e-29	0.297915	0.354619
TFAP2A(var.2)	MA0810.1	5.3505e-29	0.348384	0.344475
ALX3	MA0634.1	4.47034e-28	0.290238	0.339043
ZNF684	MA1600.1	9.08048e-28	0.346792	0.348426
ZNF682	MA1599.1	7.61027e-27	0.547374	0.513703
NR4A1	MA1112.2	5.17796e-26	0.313532	0.323667
ZBTB6	MA1581.1	1.21685e-25	0.422642	0.431226
DBP	MA0639.1	5.24895e-25	0.0500591	0.0701544
KLF17	MA1514.1	6.01918e-25	0.40339	0.406804
MIXL1	MA0662.1	6.25932e-25	0.266175	0.30213
FOXP1	MA0481.3	7.67311e-25	0.0713803	0.132638
KLF9	MA1107.2	9.50089e-25	0.268987	0.300491
RARA::RXRG	MA1149.1	1.22781e-24	0.491294	0.469786
FOXD1	MA0031.1	1.2742e-24	0.0559712	0.130398
FOXG1	MA0613.1	1.2742e-24	0.0559712	0.130398
FOXO3	MA0157.2	1.2742e-24	0.0559712	0.130398
TFAP2B(var.3)	MA0813.1	3.19014e-24	0.438072	0.413413
TEF	MA0843.1	5.33174e-24	0.129179	0.145735
PRDM1	MA0508.3	1.00908e-23	0.0154726	0.0321209
CEBPD	MA0836.2	1.16825e-23	0.112723	0.127472
ZNF528	MA1597.1	4.22108e-23	0.229164	0.244241
HLF	MA0043.3	5.86196e-23	0.215265	0.212796
BCL6B	MA0731.1	9.4903e-23	0.152904	0.24853
ESR1	MA0112.3	1.49262e-22	0.174702	0.185179
HOXA6	MA1497.1	1.8146e-22	0.230216	0.272029
EWSR1-FLI1	MA0149.1	4.26656e-22	0.295073	0.271759
PAX4	MA0068.2	1.69826e-21	0.272339	0.295224
LHX9	MA0701.2	1.69826e-21	0.272339	0.295224
PRRX2	MA0075.3	1.69826e-21	0.272339	0.295224
HOXB6	MA1500.1	1.69826e-21	0.249064	0.294459
CUX1	MA0754.1	3.48247e-21	0.32227	0.339436
ZNF354C	MA0130.1	3.48247e-21	0.117035	0.182379
NFIL3	MA0025.2	3.5164e-21	0.276374	0.288765
ZNF341	MA1655.1	1.89578e-20	0.351094	0.347602
FOXA2	MA0047.3	6.9742e-20	0.0124581	0.069559
MSGN1	MA1524.1	1.08744e-19	0.0409596	0.0321678
UNCX	MA0721.1	2.09353e-19	0.103269	0.102098
SIX1	MA1118.1	2.79232e-19	0.16296	0.210014
TLX2	MA1577.1	3.48271e-19	0.179747	0.200371
GLI3	MA1491.1	4.86574e-19	0.552178	0.537835
EMX2	MA0886.1	5.71103e-19	0.218411	0.256146
NOTO	MA0710.1	7.45259e-19	0.177252	0.187729
GLI2	MA0734.2	8.6464e-19	0.51465	0.504381
CEBPG(var.2)	MA1636.1	1.22514e-18	0.00373223	0.0520178
POU6F2	MA0793.1	1.75391e-18	0.0910906	0.138659
FOXD2	MA0847.2	2.37845e-18	0.157136	0.194483
ZNF263	MA0528.2	1.00812e-17	0.214002	0.240278
ZBTB26	MA1579.1	1.84973e-17	0.00545788	0.04614
HOXB2	MA0902.2	2.22608e-17	0.126343	0.192799
NKX6-2	MA0675.1	3.04861e-17	0.273972	0.285167
LMX1A	MA0702.2	3.04861e-17	0.273972	0.285167
PLAG1	MA0163.1	3.05449e-17	0.395465	0.410924
ARGFX	MA1463.1	5.36082e-17	0.253786	0.274108
VSX1	MA0725.1	5.79799e-17	0.22693	0.25952
VSX2	MA0726.1	1.15072e-16	0.167835	0.222106
LBX1	MA0618.1	1.47411e-16	0.146768	0.1586
HNF1B	MA0153.2	2.70717e-16	0.0320433	0.0785756
MNX1	MA0707.1	2.39238e-15	0.17542	0.185313
SOX12	MA1561.1	5.12437e-15	0.205038	0.252509
EVX1	MA0887.1	5.31076e-15	0.130547	0.157692
BCL6	MA0463.2	5.31076e-15	0.0327385	0.127235
NKX6-1	MA0674.1	6.95529e-15	0.242885	0.259619
LHX5	MA1519.1	6.95529e-15	0.242885	0.259619
FOXN3	MA1489.1	7.5091e-15	0.0929979	0.137061
POU6F1(var.2)	MA1549.1	9.40849e-15	0.0682478	0.0924428
HOXB8	MA1502.1	1.71338e-14	0.0595622	0.107795
HNF4G	MA0484.2	1.80931e-14	0.193389	0.174345
HOXB7	MA1501.1	3.38733e-14	0.164953	0.186275
HNF4A	MA0114.4	4.14817e-14	0.118344	0.098901
ONECUT3	MA0757.1	6.20726e-14	0.303298	0.326762
HOXC8	MA1505.1	7.51984e-14	0.185667	0.219362
SHOX	MA0630.1	1.12273e-13	0.121787	0.116822
ISX	MA0654.1	1.12273e-13	0.121787	0.116822
PRRX1	MA0716.1	1.12273e-13	0.121787	0.116822
RAX2	MA0717.1	1.12273e-13	0.121787	0.116822
INSM1	MA0155.1	2.63422e-13	0.245344	0.203395
MEOX2	MA0706.1	3.10671e-13	0.156256	0.18992
NHLH2	MA1529.1	5.74975e-13	0.0290442	0.0314457
LHX1	MA1518.1	1.42298e-12	0.0671189	0.0762021
DMRTA2	MA1478.1	1.43572e-12	0.2465	0.259056
PDX1	MA0132.2	1.43572e-12	0.116995	0.177394
EMX1	MA0612.2	1.43572e-12	0.116995	0.177394
GSX2	MA0893.2	1.43572e-12	0.116995	0.177394
HOXA2	MA0900.2	1.43572e-12	0.116995	0.177394
HOXD3	MA0912.2	1.43572e-12	0.116995	0.177394
EVX2	MA0888.1	1.52678e-12	0.157207	0.183605
ONECUT2	MA0756.1	7.87894e-12	0.229178	0.255601
SOX21	MA0866.1	1.27429e-11	0.147424	0.186949
TBX5	MA0807.1	3.59452e-11	0.251509	0.314738
MEOX1	MA0661.1	5.09821e-11	0.0656173	0.0865138
LMX1B	MA0703.2	5.11949e-11	0.226822	0.231433
HOXA13	MA0650.2	5.58626e-11	0.121012	0.158917
GLIS1	MA0735.1	1.02179e-10	0.0321988	0.0428943
RARA::RXRA	MA0159.1	1.78431e-10	0.124914	0.102209
GCM1	MA0646.1	2.22472e-10	0.223877	0.245513
ZBTB32	MA1580.1	2.25405e-10	0.0859827	0.0710565
LHX6	MA0658.1	4.76688e-10	0.0484257	0.0536915
NFATC4	MA1525.1	4.96685e-10	0.0902396	0.134407
NR1D1	MA1531.1	6.67168e-10	0.0532818	0.00832392
GRHL1	MA0647.1	8.01076e-10	0.206134	0.258161
ZNF75D	MA1601.1	1.03668e-09	0.0777842	0.0899284
NR3C2	MA0727.1	1.10565e-09	0.328688	0.364792
NR3C1	MA0113.3	1.88149e-09	0.334686	0.385544
BARX1	MA0875.1	2.89071e-09	0.0960536	0.125639
FOXH1	MA0479.1	5.96172e-09	0.145075	0.177608
ESR2	MA0258.2	4.24213e-08	0.246188	0.242023
TFAP2A	MA0003.4	5.08463e-08	0.222422	0.150723
POU3F4	MA0789.1	5.1456e-08	0.272412	0.241943
GSX1	MA0892.1	6.43295e-08	0.125761	0.134794
HOXD9	MA0913.2	6.53714e-08	0.125764	0.147667
LHX2	MA0700.2	1.09457e-07	0.0541961	0.0612722
CUX2	MA0755.1	2.30943e-07	0.18567	0.190793
HMBOX1	MA0895.1	2.69463e-07	0.256024	0.259572
VAX1	MA0722.1	3.71256e-07	0.0746999	0.115931
VAX2	MA0723.1	3.71256e-07	0.0746999	0.115931
DRGX	MA1481.1	3.71256e-07	0.0746999	0.115931
MGA	MA0801.1	4.78411e-07	0.184872	0.235779
TBX15	MA0803.1	4.78411e-07	0.184872	0.235779
ONECUT1	MA0679.2	5.21629e-07	0.181344	0.195556
POU2F3	MA0627.2	6.27854e-07	0.280747	0.240239
LBX2	MA0699.1	1.3101e-06	0.0568673	0.0493811
POU2F1	MA0785.1	1.62067e-06	0.181099	0.158004
POU5F1	MA1115.1	2.2943e-06	0.196556	0.162668
ESRRA	MA0592.3	2.45231e-06	0.242616	0.229043
TBX3	MA1566.1	4.5318e-06	0.251371	0.302577
TBX4	MA0806.1	5.03733e-06	0.194796	0.278074
NR5A1	MA1540.1	6.66511e-06	0.200775	0.143397
TFAP2E	MA1569.1	7.94656e-06	0.170102	0.165466
HOXA10	MA0899.1	1.31088e-05	0.0531242	0.0852839
DMRTC2	MA1479.1	3.59312e-05	0.146235	0.160844
POU5F1B	MA0792.1	3.6021e-05	0.160413	0.121436
RELB	MA1117.1	4.24916e-05	0.0578047	0.0931648
POU2F2	MA0507.1	7.61845e-05	0.149861	0.105966
POU3F2	MA0787.1	7.6866e-05	0.197225	0.164898
NR2F1(var.3)	MA1538.1	0.000129171	0.0708513	0.0345738
CDX2	MA0465.2	0.000171098	0.100309	0.115738
NR6A1	MA1541.1	0.000318781	0.202895	0.204027
TFAP2B(var.2)	MA0812.1	0.000354114	0.149461	0.107343
NR1I2	MA1533.1	0.000372503	0.141421	0.122503
STAT3	MA0144.2	0.000378744	0.0471946	0.0996827
GBX2	MA0890.1	0.000823219	0.0527227	0.0355484
BARX2	MA1471.1	0.000976367	0.0225043	0.045914
GCM2	MA0767.1	0.00139377	0.104808	0.129677
ZNF143	MA0088.2	0.00320771	0.0884483	0.0390918
POU3F1	MA0786.1	0.00336023	0.164078	0.12019
EN1	MA0027.2	0.00337575	0.0306711	0.0261745
ZKSCAN1	MA1585.1	0.004268	0.141864	0.162916
ESRRB	MA0141.3	0.00547479	0.0506059	0.0159445
NR2F2	MA1111.1	0.00565394	0.0735583	0.0380479
THRB(var.2)	MA1575.1	0.0123096	0.178527	0.187921
RXRA::VDR	MA0074.1	0.0173154	0.0712749	0.0653389
ZNF382	MA1594.1	0.0189058	0.0590963	0.0805628
POU1F1	MA0784.1	0.0197249	0.106164	0.0750159
TBX6	MA1567.1	0.022672	0.134912	0.174591
TBX20	MA0689.1	0.0241776	0.0606617	0.0562479
TFAP2C(var.2)	MA0814.2	0.0287311	0.175243	0.132804
THRB(var.3)	MA1576.1	0.0298837	0.151714	0.159272
HOXB13	MA0901.2	0.0374906	0.0391042	0.068046
NR4A2	MA0160.1	0.0443895	0.0692304	0.0463228
PRDM4	MA1647.1	0.0504277	0.205911	0.161367
TBXT	MA0009.2	0.0580366	0.0593848	0.0881477
HNF4A(var.2)	MA1494.1	0.0785182	0.140835	0.113026
NR2F6(var.3)	MA1539.1	0.0884417	0.103629	0.0586487

## Sheet: MLCs
TF	Motif Id	padj	z	Δz
FOS::JUND	MA1141.1	0	10.7052	11.0833
FOSL2	MA0478.1	0	10.5466	10.8988
FOSL1::JUN	MA1128.1	0	10.4665	10.8157
FOS	MA0476.1	0	10.3318	10.7526
FOSL2::JUN	MA1130.1	0	10.3637	10.7381
FOS::JUNB	MA1134.1	0	10.2561	10.6196
FOSL1	MA0477.2	0	10.2424	10.6125
FOS::JUN	MA0099.3	0	10.1714	10.5399
JUN(var.2)	MA0489.1	0	10.0557	10.4486
FOSL1::JUNB	MA1137.1	0	10.0048	10.3949
FOSB::JUNB	MA1135.1	0	9.99904	10.3679
FOSL2::JUND	MA1144.1	0	10.048	10.3615
FOSL2::JUNB	MA1138.1	0	9.81619	10.1471
BATF	MA1634.1	0	9.71448	10.0772
FOSL1::JUND	MA1142.1	0	9.65704	10.0404
BATF::JUN	MA0462.2	0	9.65477	10.0204
JUND	MA0491.2	0	9.52392	9.87705
BATF3	MA0835.2	0	9.36618	9.73524
JUNB	MA0490.2	0	9.32163	9.69451
JUN::JUNB	MA1132.1	0	8.73634	8.98983
BACH2	MA1101.2	0	8.6359	8.90493
NFE2	MA0841.1	0	8.41446	8.71899
JDP2	MA0655.1	0	8.36651	8.58599
BACH1	MA1633.1	0	7.21315	7.51464
NFE2L1	MA0089.2	0	5.6072	5.82896
MAF::NFE2	MA0501.1	0	4.56805	4.76066
MAFK	MA0496.3	0	4.06874	4.207
MAFA	MA1521.1	6.9114e-222	1.09889	1.08618
NRF1	MA0506.1	1.4133e-203	0.365047	0.580468
KLF15	MA1513.1	1.15938e-177	0.317879	0.349037
MAF	MA1520.1	3.29371e-170	0.924578	0.887679
ZBTB14	MA1650.1	3.48463e-160	0.337312	0.408603
EGR1	MA0162.4	3.0222e-159	0.490701	0.374224
TCFL5	MA0632.2	2.95132e-149	0.38265	0.495749
MAFG	MA0659.2	1.05488e-141	0.742708	0.681839
FOSL1::JUND(var.2)	MA1143.1	1.71425e-138	0.896202	0.725625
EGR3	MA0732.1	6.77504e-135	0.449708	0.318811
USF1	MA0093.3	3.46027e-130	0.823361	0.616987
USF2	MA0526.3	2.83689e-119	0.815507	0.573671
REL	MA0101.1	3.39141e-119	1.15099	1.23096
RELA	MA0107.1	3.60067e-119	1.19205	1.26075
HOXA4	MA1496.1	9.39322e-112	0.569544	0.645555
EGR2	MA0472.2	8.98667e-108	0.417331	0.302907
NFATC2	MA0152.1	1.04348e-107	0.526823	0.674344
CREB1	MA0018.4	2.47309e-104	0.996562	0.759698
HINFP	MA0131.2	3.71389e-103	0.243727	0.370739
HOXD10	MA1506.1	4.50926e-102	0.547494	0.549635
TFDP1	MA1122.1	7.84999e-101	0.304556	0.31039
TEAD1	MA0090.3	1.69038e-98	1.01217	0.966584
ZBTB33	MA0527.1	6.73226e-97	0.175937	0.381468
MEF2B	MA0660.1	2.6691e-96	0.253414	0.17376
FOSB::JUN	MA1127.1	2.77454e-96	0.828582	0.598567
CREB3	MA0638.1	1.89967e-93	0.50393	0.396815
ATF7	MA0834.1	3.98721e-88	0.691432	0.472047
NFATC3	MA0625.1	9.426e-88	0.416188	0.518913
BCL6	MA0463.2	2.32917e-87	0.520639	0.534592
FOSL2::JUND(var.2)	MA1145.1	2.47148e-86	0.820648	0.565666
ATF3	MA0605.2	2.79843e-86	0.808423	0.580446
HSF2	MA0770.1	2.39908e-85	0.584619	0.603609
FOSL2::JUNB(var.2)	MA1139.1	8.33198e-85	0.732604	0.504866
PKNOX1	MA0782.2	2.70347e-84	0.351112	0.448783
JDP2(var.2)	MA0656.1	5.01257e-84	0.797132	0.559457
PBX3	MA1114.1	1.67112e-83	0.379418	0.468176
FOSL2::JUN(var.2)	MA1131.1	4.17444e-83	0.869363	0.575973
FOS::JUN(var.2)	MA1126.1	1.11802e-81	0.779803	0.51532
ATF6	MA1466.1	1.61345e-81	0.454339	0.444503
HOXD12	MA0873.1	3.27231e-80	0.472065	0.485302
FOSB::JUNB(var.2)	MA1136.1	2.10638e-79	0.65956	0.444371
ATF2	MA1632.1	6.39262e-78	0.947618	0.646613
HOXB9	MA1503.1	4.28725e-77	0.448497	0.452003
FOSL1::JUN(var.2)	MA1129.1	6.86484e-77	0.608034	0.418417
MEF2D	MA0773.1	2.11492e-75	0.203823	0.0588116
XBP1	MA0844.1	6.46917e-75	0.441423	0.386447
MITF	MA0620.3	1.13864e-73	0.591484	0.335819
HES1	MA1099.2	3.6645e-73	0.320978	0.279002
HSF4	MA0771.1	6.78889e-73	0.505458	0.534528
ZNF24	MA1124.1	8.92719e-73	0.603655	0.538323
SP2	MA0516.2	9.36828e-72	0.237008	0.0232356
TEAD4	MA0809.2	6.13269e-70	0.97365	0.871497
ESR2	MA0258.2	2.93058e-68	0.197959	0.00102713
HOXC11	MA0651.1	4.16331e-68	0.407842	0.444148
CREM	MA0609.2	5.95064e-68	0.649219	0.464659
STAT3	MA0144.2	1.76154e-66	0.417581	0.303533
FOXA1	MA0148.4	6.27074e-64	0.498512	0.368567
TFE3	MA0831.2	7.30789e-64	0.503737	0.248662
JUND(var.2)	MA0492.1	7.53056e-63	0.876648	0.572029
DUX4	MA0468.1	1.63232e-61	0.477108	0.493559
ATF4	MA0833.2	3.75939e-61	0.83855	0.544774
TEAD3	MA0808.1	6.08368e-61	0.922809	0.77911
NFIX(var.2)	MA1528.1	8.48801e-61	0.250659	0.0676792
EGR4	MA0733.1	1.64762e-60	0.390033	0.188415
MAFF	MA0495.3	1.7437e-60	0.446799	0.361121
TEAD2	MA1121.1	2.08651e-58	0.847543	0.710621
HSF1	MA0486.2	2.98242e-58	0.517661	0.518431
CREB3L4(var.2)	MA1475.1	2.78293e-57	0.565156	0.359198
CREB3L4	MA1474.1	1.26639e-56	0.403062	0.299501
HNF1A	MA0046.2	1.54842e-56	0.423294	0.367377
MEIS1(var.2)	MA1639.1	4.33201e-56	0.771425	0.650438
BACH2(var.2)	MA1470.1	5.06997e-56	0.444134	0.339138
JUN	MA0488.1	5.74283e-56	0.948853	0.615378
PITX1	MA0682.2	6.73367e-56	0.277329	0.438568
JUN::JUNB(var.2)	MA1133.1	1.06216e-55	0.647483	0.3845
SREBF2(var.2)	MA0828.1	6.29585e-55	0.353434	0.209458
HOXC10	MA0905.1	2.56386e-52	0.398352	0.386055
FOXI1	MA0042.2	1.77593e-50	0.477707	0.312487
FOXL1	MA0033.2	1.77593e-50	0.477707	0.312487
FOXO4	MA0848.1	1.77593e-50	0.477707	0.312487
FOXO6	MA0849.1	1.77593e-50	0.477707	0.312487
FOXP3	MA0850.1	1.77593e-50	0.477707	0.312487
TFEB	MA0692.1	2.54433e-50	0.476705	0.163328
STAT1	MA0137.3	7.62171e-49	0.62111	0.41925
DPRX	MA1480.1	8.00094e-49	0.244948	0.386237
CEBPA	MA0102.4	1.05885e-47	0.620902	0.257139
HNF1B	MA0153.2	1.1563e-47	0.430142	0.414738
JUNB(var.2)	MA1140.2	2.02618e-47	0.528548	0.26948
E2F6	MA0471.2	6.31579e-47	0.236285	0.152155
ARNT2	MA1464.1	1.33763e-46	0.33161	0.0551166
FOXD1	MA0031.1	2.72662e-46	0.43035	0.306003
FOXG1	MA0613.1	2.72662e-46	0.43035	0.306003
FOXO3	MA0157.2	2.72662e-46	0.43035	0.306003
FOXP2	MA0593.1	6.21587e-46	0.403381	0.307334
CEBPD	MA0836.2	2.96275e-43	0.680544	0.239154
RELB	MA1117.1	1.1286e-42	0.486423	0.511486
TBX1	MA0805.1	3.15258e-42	0.326851	0.279603
CDX1	MA0878.2	2.52201e-41	0.365606	0.380453
FOXP1	MA0481.3	1.7449e-40	0.416303	0.265769
PAX1	MA0779.1	3.86579e-40	0.292276	0.316748
BCL6B	MA0731.1	6.07692e-40	0.363257	0.37636
CEBPG(var.2)	MA1636.1	4.26396e-39	0.692824	0.317275
HOXC9	MA0485.2	1.76215e-38	0.339242	0.309867
SRF	MA0083.3	2.16717e-38	0.474999	0.357033
PHOX2A	MA0713.1	1.12952e-37	0.439523	0.387374
FOXA2	MA0047.3	1.26545e-37	0.41873	0.27779
FOXK2	MA1103.2	2.13151e-37	0.380393	0.21901
RBPJ	MA1116.1	4.8105e-37	0.202311	0.239287
E2F7	MA0758.1	1.8019e-36	0.285423	0.30223
PBX2	MA1113.2	4.19719e-36	0.632177	0.47701
HOXB2	MA0902.2	5.39823e-36	0.350714	0.386474
PDX1	MA0132.2	1.12489e-35	0.299541	0.353161
EMX1	MA0612.2	1.12489e-35	0.299541	0.353161
GSX2	MA0893.2	1.12489e-35	0.299541	0.353161
HOXA2	MA0900.2	1.12489e-35	0.299541	0.353161
HOXD3	MA0912.2	1.12489e-35	0.299541	0.353161
SREBF1(var.2)	MA0829.2	2.25714e-35	0.248202	0.107992
CDX4	MA1473.1	4.22504e-35	0.309861	0.332124
PPARG	MA0066.1	5.40919e-35	0.356438	0.292699
NFATC4	MA1525.1	9.14379e-35	0.211387	0.307304
FOXA3	MA1683.1	1.41806e-34	0.424027	0.256494
TFEC	MA0871.2	2.27952e-34	0.365306	0.0860552
GSC2	MA0891.1	3.99394e-34	0.208307	0.315762
NFIX	MA0671.1	7.52817e-34	0.13322	0.252487
HOXA1	MA1495.1	8.26976e-34	0.414763	0.375471
HOXA5	MA0158.2	8.26976e-34	0.414763	0.375471
HOXB5	MA0904.2	8.26976e-34	0.414763	0.375471
ZFP57	MA1583.1	9.06249e-34	0.088433	0.122331
MEIS2	MA0774.1	1.97797e-33	0.120818	0.258642
VDR	MA0693.2	6.16777e-33	0.17322	0.0975527
OTX2	MA0712.2	4.69871e-32	0.227314	0.287096
E2F3	MA0469.3	8.21594e-32	0.173664	0.147068
CREB3L1	MA0839.1	2.6212e-30	0.324594	0.260147
SREBF2	MA0596.1	7.8375e-30	0.334682	0.229746
MEIS2(var.2)	MA1640.1	1.08947e-29	0.570758	0.466936
FOXC1	MA0032.2	5.92945e-29	0.242354	0.186487
RHOXF1	MA0719.1	1.0897e-28	0.320373	0.307532
NFIA	MA0670.1	1.04154e-27	0.131539	0.320293
TGIF2LX	MA1571.1	1.5729e-27	0.132097	0.200473
PAX9	MA0781.1	4.53244e-27	0.20364	0.254039
PITX3	MA0714.1	4.45311e-26	0.211327	0.304444
UNCX	MA0721.1	4.55649e-26	0.145047	0.015142
ZBTB26	MA1579.1	7.65175e-26	0.197513	0.238291
ZBED1	MA0749.1	1.46062e-25	0.0494927	0.123736
HOXC13	MA0907.1	3.07231e-25	0.310841	0.300126
RORC	MA1151.1	6.38256e-25	0.358273	0.225225
DUXA	MA0884.1	1.11547e-23	0.318124	0.274111
ZNF354C	MA0130.1	1.46129e-23	0.269581	0.246202
MZF1(var.2)	MA0057.1	1.58944e-23	0.48361	0.303053
ALX3	MA0634.1	1.83905e-23	0.0349532	0.039501
HOXD11	MA0908.1	3.39394e-23	0.268813	0.233031
GSC	MA0648.1	3.77064e-23	0.166335	0.267346
DLX6	MA0882.1	6.43752e-23	0.30785	0.312885
RORB	MA1150.1	6.57642e-23	0.395417	0.27355
TBR1	MA0802.1	1.20329e-21	0.256934	0.249428
TWIST1	MA1123.2	1.72099e-21	0.329006	0.232038
HOXC12	MA0906.1	8.15976e-21	0.246405	0.239243
FOXK1	MA0852.2	1.0949e-20	0.313239	0.166962
FOXB1	MA0845.1	2.75217e-20	0.200034	0.101289
NOTO	MA0710.1	5.16635e-20	0.0775762	0.0734858
NKX2-2	MA1645.1	1.44196e-19	0.196444	0.193587
ZNF317	MA1593.1	1.52292e-19	0.0831013	0.000643777
POU4F2	MA0683.1	1.81786e-18	0.272163	0.253357
HIF1A	MA1106.1	3.2451e-18	0.372488	0.107627
E2F8	MA0865.1	4.1548e-18	0.203378	0.249047
TBX4	MA0806.1	4.25649e-18	0.224057	0.20335
VENTX	MA0724.1	5.29354e-18	0.204341	0.227597
PKNOX2	MA0783.1	7.95086e-18	0.0539977	0.192472
POU4F1	MA0790.1	2.18711e-17	0.228053	0.221557
POU4F3	MA0791.1	2.19557e-17	0.298702	0.276199
RORA(var.2)	MA0072.1	2.37499e-17	0.334362	0.236153
HEY1	MA0823.1	5.99311e-17	0.348303	0.0506115
NFKB1	MA0105.4	1.2108e-16	0.351389	0.255106
PAX4	MA0068.2	2.74363e-16	0.0459978	0.073186
LHX9	MA0701.2	2.74363e-16	0.0459978	0.073186
PRRX2	MA0075.3	2.74363e-16	0.0459978	0.073186
NFKB2	MA0778.1	3.20258e-16	0.431661	0.353227
HOXA9	MA0594.2	4.85987e-16	0.0373827	0.0286785
HOXA10	MA0899.1	1.06557e-15	0.259729	0.234575
OTX1	MA0711.1	1.18475e-15	0.0660553	0.147537
ARGFX	MA1463.1	1.40712e-15	0.0425132	0.0249968
FOXN3	MA1489.1	2.27489e-15	0.273633	0.171643
ZNF282	MA1154.1	5.01716e-15	0.303433	0.206268
PAX6	MA0069.1	8.61828e-15	0.231697	0.28075
SIX1	MA1118.1	1.06824e-14	0.158194	0.249609
MSANTD3	MA1523.1	1.20603e-14	0.129259	0.119513
ZNF274	MA1592.1	1.28978e-14	0.0668622	0.074905
MIXL1	MA0662.1	2.00104e-14	0.0996102	0.0570426
CENPB	MA0637.1	2.17315e-14	0.102999	0.0737533
GATA1::TAL1	MA0140.2	3.66186e-14	0.0529813	0.0422724
ARNT::HIF1A	MA0259.1	4.04543e-14	0.2564	0.0215978
TGIF2LY	MA1572.1	1.3336e-13	0.0632875	0.0973383
CLOCK	MA0819.1	1.44685e-13	0.355855	0.188683
SHOX	MA0630.1	3.20671e-13	0.0611172	0.0493229
ISX	MA0654.1	3.20671e-13	0.0611172	0.0493229
PRRX1	MA0716.1	3.20671e-13	0.0611172	0.0493229
RAX2	MA0717.1	3.20671e-13	0.0611172	0.0493229
HOXA7	MA1498.1	3.23251e-13	0.303909	0.190662
HOXD8	MA0910.2	3.23251e-13	0.303909	0.190662
GFI1	MA0038.2	5.10758e-13	0.194604	0.236083
SREBF1	MA0595.1	5.17331e-13	0.267455	0.119601
HOXA13	MA0650.2	5.29418e-13	0.183269	0.229014
RARG(var.3)	MA1553.1	5.64747e-13	0.259304	0.149168
RORA	MA0071.1	8.70802e-13	0.229433	0.128623
TLX2	MA1577.1	1.05254e-12	0.0685743	0.0587723
MZF1	MA0056.2	1.28271e-12	0.116313	0.0753923
TFAP2E	MA1569.1	2.59093e-12	0.0287123	0.0148793
LHX2	MA0700.2	2.76944e-12	0.0916465	0.150195
HOXA6	MA1497.1	4.98953e-12	0.140265	0.0356731
GATA1	MA0035.4	6.03569e-12	0.0428451	0.0795063
ZNF136	MA1588.1	1.57295e-11	0.162035	0.224677
HOXB6	MA1500.1	1.89117e-11	0.0499468	0.00748984
ZBTB18	MA0698.1	2.68105e-11	0.426768	0.146271
EMX2	MA0886.1	6.79198e-11	0.172571	0.191236
PBX1	MA0070.1	2.00186e-10	0.110097	0.0685214
NRL	MA0842.2	2.19084e-10	0.218999	0.0906934
TBX21	MA0690.1	3.4643e-10	0.216065	0.186257
LBX1	MA0618.1	3.91844e-10	0.100975	0.0348595
PRDM1	MA0508.3	4.57073e-10	0.0735034	0.215821
VSX2	MA0726.1	5.14204e-10	0.254263	0.246474
TBX5	MA0807.1	5.89643e-10	0.169135	0.103648
NR2C2(var.2)	MA1536.1	6.41142e-10	0.331476	0.122144
POU6F1(var.2)	MA1549.1	1.14342e-09	0.146809	0.093244
HOXC4	MA1504.1	1.67366e-09	0.287738	0.189118
HOXB4	MA1499.1	1.93388e-09	0.232479	0.208753
HOXD4	MA1507.1	1.93388e-09	0.232479	0.208753
NKX6-3	MA1530.1	2.0262e-09	0.274504	0.155324
HOXB3	MA0903.1	3.30037e-09	0.236549	0.226963
MYBL1	MA0776.1	4.71231e-09	0.0404799	0.00125941
HOXB8	MA1502.1	7.79992e-09	0.257764	0.195573
NKX2-5	MA0063.2	1.05855e-08	0.0827892	0.0537418
ZSCAN4	MA1155.1	1.43529e-08	0.335306	0.00633136
DLX5	MA1476.1	1.79845e-08	0.212467	0.1449
PAX7	MA0680.1	1.99994e-08	0.100854	0.0871142
SIX2	MA1119.1	2.40513e-08	0.132252	0.158197
NKX2-8	MA0673.1	4.70452e-08	0.0245423	0.104081
EOMES	MA0800.1	5.22493e-08	0.178849	0.159437
ZNF263	MA0528.2	6.9028e-08	0.135992	0.0672002
SOX8	MA0868.2	9.03999e-08	0.0413744	0.0428865
FOXF2	MA0030.1	1.11055e-07	0.182959	0.0396938
MGA	MA0801.1	1.31351e-07	0.158325	0.0846829
TBX15	MA0803.1	1.31351e-07	0.158325	0.0846829
HOXC8	MA1505.1	2.61284e-07	0.137471	0.0592468
LHX6	MA0658.1	2.64779e-07	0.112067	0.155036
VAX1	MA0722.1	2.87132e-07	0.273624	0.219906
VAX2	MA0723.1	2.87132e-07	0.273624	0.219906
DRGX	MA1481.1	2.87132e-07	0.273624	0.219906
HOXB7	MA1501.1	3.03191e-07	0.12123	0.0481265
GSX1	MA0892.1	3.6783e-07	0.178683	0.113434
MYBL2	MA0777.1	3.6783e-07	0.0451091	0.0238656
EVX1	MA0887.1	4.07352e-07	0.145085	0.198191
LHX1	MA1518.1	4.24479e-07	0.145799	0.110667
GRHL1	MA0647.1	8.43128e-07	0.018875	0.0306089
TBX19	MA0804.1	8.65729e-07	0.178422	0.0589365
PAX3	MA0780.1	2.60054e-06	0.154208	0.131514
EVX2	MA0888.1	3.10429e-06	0.124386	0.129685
PROX1	MA0794.1	3.87723e-06	0.0257717	0.0533821
POU6F2	MA0793.1	7.06715e-06	0.301275	0.19244
POU6F1	MA0628.1	1.26905e-05	0.183546	0.170298
SOX21	MA0866.1	1.76875e-05	0.0569969	0.0525943
RARA::RXRA	MA0159.1	2.20096e-05	0.204451	0.0861659
TBXT	MA0009.2	2.41393e-05	0.186001	0.062605
TBX3	MA1566.1	3.39181e-05	0.125767	0.0316635
BARX2	MA1471.1	4.79387e-05	0.0988268	0.0447718
ESX1	MA0644.1	5.32678e-05	0.0737085	0.098652
TBX6	MA1567.1	6.55386e-05	0.0980341	0.0619387
BARX1	MA0875.1	6.63481e-05	0.165399	0.141102
TFAP4	MA0691.1	6.79244e-05	0.133414	0.0685557
PAX3(var.2)	MA1546.1	7.87537e-05	0.00301299	0.0263016
BARHL1	MA0877.2	9.30238e-05	0.0332988	0.0550076
TBX2	MA0688.1	0.00012191	0.153067	0.131438
MEOX1	MA0661.1	0.000126475	0.227744	0.180413
RARB(var.3)	MA1552.1	0.000131847	0.182337	0.0550456
NKX2-3	MA0672.1	0.00033253	0.0583085	0.0951748
PROP1	MA0715.1	0.00054855	0.245142	0.126763
NR1H4	MA1110.1	0.000582748	0.259375	0.0956738
NR1I3	MA1534.1	0.000583182	0.0422012	0.0276939
ZKSCAN1	MA1585.1	0.000701019	0.184167	0.0892554
RAX	MA0718.1	0.000772092	0.0592974	0.00517546
GBX2	MA0890.1	0.000898063	0.0630401	0.0795655
SOX12	MA1561.1	0.00141142	0.0615046	0.0227437
MEOX2	MA0706.1	0.00144145	0.220089	0.161212
CDX2	MA0465.2	0.0016749	0.0806377	0.0766212
LBX2	MA0699.1	0.00211165	0.0206106	0.122956
EN1	MA0027.2	0.00576906	0.0114121	0.133112
EN2	MA0642.1	0.00754696	0.107499	0.130438
HOXD9	MA0913.2	0.00894651	0.142497	0.115928
DMRTC2	MA1479.1	0.0177658	0.0412898	0.0492065
BARHL2	MA0635.1	0.0231594	0.148326	0.0745925
HOXB13	MA0901.2	0.0284849	0.106334	0.0648191
HESX1	MA0894.1	0.0319437	0.00421258	0.0197182
MSX1	MA0666.1	0.0341627	0.0332243	0.0880528
MSX2	MA0708.1	0.0341627	0.0332243	0.0880528
BSX	MA0876.1	0.0341627	0.0332243	0.0880528

## Sheet: Microglia
TF	Motif Id	padj	z	Δz
EHF	MA0598.3	0	11.5441	13.1878
SPIB	MA0081.2	0	10.0192	11.4832
SPIC	MA0687.1	0	9.67149	11.0801
ETV6	MA0645.1	0	9.29068	10.7242
ELF5	MA0136.2	0	9.24378	10.6157
ELF3	MA0640.2	0	8.98974	10.257
GABPA	MA0062.3	0	8.85829	10.1131
ELF1	MA0473.3	0	8.22642	9.37932
ETV1	MA0761.2	0	8.08378	9.22576
SPI1	MA0080.5	0	7.79663	8.94595
IKZF1	MA1508.1	0	7.68983	8.78427
ETV5	MA0765.2	0	7.24969	8.3706
ELF4	MA0641.1	0	6.60832	7.62827
ETV4	MA0764.2	0	6.70511	7.62056
ELK4	MA0076.2	0	6.38833	7.39897
ERF	MA0760.1	0	5.86258	6.77882
ETV2	MA0762.1	0	5.83982	6.71008
ETS1	MA0098.3	0	5.68383	6.58122
ETS2	MA1484.1	0	5.60388	6.50881
ERG	MA0474.2	0	5.54195	6.40131
ZBTB7A	MA0750.2	0	5.33183	6.15772
ELF2	MA1483.1	0	5.19997	6.00085
FLI1	MA0475.2	0	5.17013	5.99347
ELK3	MA0759.1	0	5.0261	5.85278
FEV	MA0156.2	0	4.85801	5.66286
CEBPG	MA0838.1	0	4.92	5.51298
ETV3	MA0763.1	0	4.36365	5.07985
CEBPB	MA0466.2	0	4.42405	4.92358
CEBPE	MA0837.1	0	4.41143	4.91552
CEBPA	MA0102.4	0	4.32133	4.77251
ELK1	MA0028.2	0	4.05819	4.76488
STAT1::STAT2	MA0517.1	0	4.15719	4.70925
IRF1	MA0050.2	0	4.04078	4.58763
CEBPD	MA0836.2	0	4.05127	4.4498
IRF9	MA0653.1	0	3.6596	4.13972
IRF4	MA1419.1	0	3.43375	3.88018
MEF2B	MA0660.1	0	3.24599	3.7498
IRF8	MA0652.1	0	3.27716	3.71588
MEF2D	MA0773.1	0	3.24171	3.71425
CEBPG(var.2)	MA1636.1	0	3.25611	3.58519
IRF3	MA1418.1	0	3.01772	3.44683
MEF2A	MA0052.4	0	3.01799	3.44168
TFE3	MA0831.2	0	3.01754	3.33574
PITX2	MA1547.1	0	2.83361	3.2681
MEF2C	MA0497.1	0	2.83854	3.23552
RUNX2	MA0511.2	0	2.87069	3.18801
CREB3L4(var.2)	MA1475.1	0	2.75804	3.17187
USF2	MA0526.3	0	2.87123	3.15258
SP1	MA0079.4	0	2.89455	3.14964
MITF	MA0620.3	0	2.84564	3.1447
KLF14	MA0740.1	0	2.82492	3.12914
KLF6	MA1517.1	0	2.82176	3.09316
MAFK	MA0496.3	0	2.64912	3.08974
TFEB	MA0692.1	0	2.73568	3.03942
FOSL1::JUND(var.2)	MA1143.1	0	2.62124	3.00403
ZNF135	MA1587.1	0	2.63601	2.97566
USF1	MA0093.3	0	2.69855	2.95805
SP4	MA0685.1	0	2.64288	2.89745
TFEC	MA0871.2	0	2.58646	2.87939
CREM	MA0609.2	0	2.52098	2.86597
NR2F1	MA0017.2	0	2.6002	2.86456
KLF2	MA1515.1	0	2.58945	2.84389
MLXIPL	MA0664.1	0	2.5372	2.83182
FOSL2::JUND(var.2)	MA1145.1	0	2.45046	2.78447
ATF7	MA0834.1	0	2.42969	2.77085
KLF3	MA1516.1	0	2.47354	2.75886
SREBF1(var.2)	MA0829.2	0	2.43147	2.74936
ZKSCAN5	MA1652.1	0	2.44401	2.74323
FOSL2::JUN(var.2)	MA1131.1	0	2.41112	2.74045
JUNB(var.2)	MA1140.2	0	2.35128	2.67642
MLX	MA0663.1	0	2.3746	2.65854
FOSB::JUN	MA1127.1	0	2.32722	2.64442
JDP2(var.2)	MA0656.1	0	2.31984	2.64101
ZNF384	MA1125.1	0	2.3764	2.61024
ATF4	MA0833.2	0	2.3374	2.60031
SP3	MA0746.2	0	2.38115	2.59757
FOSL2::JUNB(var.2)	MA1139.1	0	2.28932	2.59669
SP9	MA1564.1	0	2.33953	2.57886
ARNT2	MA1464.1	0	2.32784	2.5738
CREB1	MA0018.4	0	2.2571	2.54663
ATF3	MA0605.2	0	2.21793	2.52331
BHLHE41	MA0636.1	0	2.25334	2.50952
MYC	MA0147.3	0	2.22941	2.50105
FOSB::JUNB(var.2)	MA1136.1	0	2.20256	2.49809
YY2	MA0748.2	0	2.13523	2.48965
FOS::JUN(var.2)	MA1126.1	0	2.20845	2.46872
IRF2	MA0051.1	0	2.18395	2.45125
JUN::JUNB(var.2)	MA1133.1	0	2.15119	2.43119
CREB3	MA0638.1	0	2.10892	2.42954
FOSL1::JUN(var.2)	MA1129.1	0	2.10835	2.41282
ATF2	MA1632.1	0	2.0966	2.36253
KLF15	MA1513.1	0	2.04497	2.35063
IRF5	MA1420.1	0	2.04423	2.34352
SPDEF	MA0686.1	0	1.99007	2.32836
CREB3L4	MA1474.1	0	1.99924	2.2759
SREBF2(var.2)	MA0828.1	0	2.03263	2.25403
HLF	MA0043.3	0	2.06681	2.24107
IRF7	MA0772.1	0	1.9986	2.21546
MYCN	MA0104.4	0	1.94679	2.18565
JUN	MA0488.1	0	1.95251	2.17453
MAX	MA0058.3	0	1.92958	2.15237
YY1	MA0095.2	0	1.82374	2.10678
KLF11	MA1512.1	0	1.94727	2.07198
KLF10	MA1511.1	0	1.94996	2.05443
EGR2	MA0472.2	0	1.69326	1.91918
NFKB1	MA0105.4	0	1.70017	1.91625
RXRG(var.2)	MA1556.1	0	1.69938	1.88825
HES1	MA1099.2	0	1.58483	1.87275
MNT	MA0825.1	0	1.68543	1.87117
RARA	MA0729.1	0	1.65866	1.84725
RUNX3	MA0684.2	0	1.69518	1.84521
HES2	MA0616.2	0	1.63043	1.8404
TEF	MA0843.1	0	1.67275	1.83294
NFKB2	MA0778.1	0	1.6544	1.8306
ESR1	MA0112.3	0	1.62583	1.82666
E2F2	MA0864.2	0	1.56795	1.80992
XBP1	MA0844.1	0	1.55121	1.79635
NFYA	MA0060.3	0	1.50285	1.77123
ATF6	MA1466.1	0	1.51007	1.74483
GATA4	MA0482.2	0	1.53674	1.74416
DBP	MA0639.1	0	1.51897	1.68251
NFIL3	MA0025.2	0	1.56961	1.67636
PAX5	MA0014.3	0	1.48567	1.67055
GATA2	MA0036.3	0	1.46264	1.66957
GATA3	MA0037.3	0	1.45172	1.65456
RXRG	MA0856.1	0	1.55182	1.65017
MAX::MYC	MA0059.1	0	1.49128	1.64882
TFDP1	MA1122.1	0	1.41641	1.64524
IRF6	MA1509.1	0	1.38707	1.58702
GATA5	MA0766.2	0	1.37287	1.53744
GATA6	MA1104.2	0	1.33453	1.50256
SP8	MA0747.1	0	1.39002	1.42397
ZNF460	MA1596.1	0	1.23533	1.39596
TFAP4(var.2)	MA1570.1	0	1.19026	1.31906
SP2	MA0516.2	0	1.23042	1.27425
KLF5	MA0599.1	0	0.968777	0.980852
NRF1	MA0506.1	1.36721e-307	1.568	1.93772
THRB	MA1574.1	8.67539e-307	1.39952	1.46312
HEY2	MA0649.1	9.08821e-306	1.44773	1.60987
ZBTB14	MA1650.1	1.27322e-304	1.3971	1.65918
EGR3	MA0732.1	5.56903e-303	1.45373	1.61258
JUND(var.2)	MA0492.1	2.51671e-299	1.6313	1.81529
MAF::NFE2	MA0501.1	1.2022e-292	1.82978	2.15575
PPARD	MA1550.1	4.00611e-284	1.39553	1.46195
EGR1	MA0162.4	4.73989e-283	1.19507	1.30724
NR2F1(var.2)	MA1537.1	3.4409e-282	1.40263	1.47148
NFYC	MA1644.1	4.06562e-277	1.14691	1.34049
KLF16	MA0741.1	1.03446e-274	1.02137	1.02276
BACH1	MA1633.1	3.45555e-267	2.01906	2.43087
PKNOX1	MA0782.2	1.54098e-266	1.01933	1.1957
CREB3L1	MA0839.1	2.12227e-263	1.10448	1.23765
GMEB2	MA0862.1	1.59727e-255	1.11737	1.26759
JUN::JUNB	MA1132.1	3.10432e-252	2.10492	2.6373
RARB(var.3)	MA1552.1	4.96827e-246	1.14512	1.24787
RXRB	MA0855.1	3.36089e-244	1.33749	1.3897
ZBTB33	MA0527.1	9.31649e-243	1.05539	1.29129
JUN(var.2)	MA0489.1	1.82701e-239	2.12976	2.69458
E2F4	MA0470.2	6.74701e-239	1.06196	1.23947
NRL	MA0842.2	4.58594e-238	1.01717	1.12245
BATF	MA1634.1	7.81233e-238	2.15548	2.67909
BATF::JUN	MA0462.2	2.22544e-234	2.0988	2.61181
NR1D1	MA1531.1	1.97509e-233	1.06632	1.14892
NFE2L1	MA0089.2	8.35053e-230	1.52269	1.85179
HES5	MA0821.1	1.06919e-229	1.03354	1.18894
FOSL2	MA0478.1	1.07169e-229	2.18397	2.73802
RARG(var.3)	MA1553.1	9.7015e-228	1.06089	1.15056
BATF3	MA0835.2	3.40106e-226	1.97839	2.47131
HINFP	MA0131.2	8.12202e-225	0.956427	1.19441
TCFL5	MA0632.2	1.68367e-222	1.0899	1.33481
FOS::JUND	MA1141.1	1.98617e-219	2.05725	2.61027
FOS	MA0476.1	3.44233e-217	1.87477	2.40587
FOS::JUN	MA0099.3	1.40099e-215	1.89356	2.42673
BACH2	MA1101.2	1.01546e-211	1.67651	2.1268
FOSL1::JUN	MA1128.1	1.52538e-208	1.90228	2.41754
FOSB::JUNB	MA1135.1	1.97461e-208	1.79678	2.31597
FOSL2::JUND	MA1144.1	2.2857e-208	1.8612	2.39128
JUND	MA0491.2	1.04508e-207	1.63335	2.12436
FOSL1	MA0477.2	7.6219e-206	1.83183	2.35034
VDR	MA0693.2	2.23701e-204	0.890533	0.989695
JUNB	MA0490.2	3.24823e-204	1.57874	2.0652
FOSL2::JUNB	MA1138.1	4.24148e-204	1.73011	2.24337
EGR4	MA0733.1	1.81201e-203	0.950457	1.01445
ZBTB7C	MA0695.1	2.03798e-201	0.80837	0.909399
FOSL1::JUNB	MA1137.1	4.71974e-201	1.6511	2.15685
NFYB	MA0502.2	1.57232e-200	0.62707	0.735068
FOS::JUNB	MA1134.1	3.09391e-198	1.69689	2.20064
NFE2	MA0841.1	6.42461e-196	1.30804	1.72294
TBX1	MA0805.1	1.36241e-194	0.938332	1.05151
RELA	MA0107.1	1.39036e-194	0.693917	0.743421
JDP2	MA0655.1	4.67452e-193	1.38305	1.80375
FOSL2::JUN	MA1130.1	1.09424e-192	1.60809	2.1041
SREBF1	MA0595.1	2.36276e-190	1.02553	1.10231
HES6	MA1493.1	5.548e-190	0.857823	0.972308
ZFP42	MA1651.1	7.84454e-188	0.939993	1.07782
HIF1A	MA1106.1	2.86243e-187	1.02059	1.15547
KLF4	MA0039.4	3.3031e-183	0.74798	0.718704
E2F6	MA0471.2	2.81682e-182	0.682106	0.736146
FOSL1::JUND	MA1142.1	7.58006e-182	1.39598	1.85842
CENPB	MA0637.1	9.30132e-182	0.861197	1.01885
GATA1	MA0035.4	1.69089e-176	0.656627	0.760982
HES7	MA0822.1	1.72242e-172	0.886609	1.00502
MAFG	MA0659.2	4.87804e-170	0.813067	0.897618
REL	MA0101.1	1.10594e-161	0.555395	0.591541
PROX1	MA0794.1	8.55224e-158	0.70328	0.816065
PPARA::RXRA	MA1148.1	4.86542e-154	0.98622	0.998123
ZBTB32	MA1580.1	7.96876e-149	0.928911	0.977776
SMAD5	MA1557.1	1.56128e-146	0.615526	0.718288
THAP11	MA1573.1	2.21203e-146	0.936663	1.04299
ZBED1	MA0749.1	3.76133e-139	0.740878	0.858825
SREBF2	MA0596.1	2.58432e-138	0.812174	0.878854
ZBTB7B	MA0694.1	1.58681e-137	0.609897	0.672226
BACH2(var.2)	MA1470.1	2.1271e-137	0.848456	0.942727
ARNT::HIF1A	MA0259.1	5.43364e-129	0.831086	0.937337
GLIS1	MA0735.1	5.45009e-126	0.500255	0.580745
NR1H2::RXRA	MA0115.1	3.99864e-125	0.888875	0.926616
SRF	MA0083.3	1.95678e-123	0.567517	0.598773
E2F1	MA0024.3	2.22112e-122	0.641345	0.731168
PBX3	MA1114.1	1.79193e-120	0.610741	0.740112
ZNF140	MA1589.1	2.31496e-119	0.530754	0.607346
TBX6	MA1567.1	4.22697e-119	0.819486	0.887043
MAFF	MA0495.3	3.66859e-117	0.655912	0.718216
ATOH7	MA1468.1	8.71306e-117	0.632576	0.689227
MYBL1	MA0776.1	6.77408e-116	0.618317	0.720945
ZSCAN29	MA1602.1	1.18384e-109	0.621165	0.704649
MAFA	MA1521.1	7.72546e-109	0.597058	0.670178
ZBTB18	MA0698.1	1.25097e-106	0.573105	0.627916
SOHLH2	MA1560.1	1.15261e-104	0.889679	0.943397
PAX3(var.2)	MA1546.1	5.11228e-97	0.606871	0.672341
TBX3	MA1566.1	1.09105e-94	0.854665	0.897278
SMAD3	MA0795.1	4.30559e-94	0.455424	0.531247
DUXA	MA0884.1	2.63148e-90	0.368952	0.419487
OLIG3	MA0827.1	3.73318e-90	0.560611	0.616019
OVOL1	MA1544.1	7.67562e-80	0.592552	0.66681
KLF9	MA1107.2	6.26625e-78	0.664088	0.583327
MGA	MA0801.1	2.92683e-77	0.713662	0.75364
TBX15	MA0803.1	2.92683e-77	0.713662	0.75364
BHLHE22	MA0818.1	3.9424e-76	0.585622	0.634793
OLIG1	MA0826.1	1.12101e-75	0.595568	0.645193
OLIG2	MA0678.1	7.29589e-73	0.540317	0.582684
TBX18	MA1565.1	7.37345e-73	0.647844	0.671156
OVOL2	MA1545.1	1.11672e-72	0.520664	0.589772
HSF4	MA0771.1	7.02669e-72	0.461343	0.515826
FOXB1	MA0845.1	1.21585e-71	0.518387	0.564737
NR2C2	MA0504.1	4.2631e-71	0.607987	0.546853
NR4A2	MA0160.1	5.74562e-70	0.790135	0.738215
HOXA9	MA0594.2	6.25888e-70	0.471285	0.549091
GATA1::TAL1	MA0140.2	6.8837e-69	0.420991	0.475705
THRB(var.3)	MA1576.1	2.3956e-67	0.698507	0.725108
OSR1	MA1542.1	6.56875e-65	0.536645	0.598103
NR2F1(var.3)	MA1538.1	4.865e-61	0.552196	0.559659
TBX4	MA0806.1	6.13028e-61	0.630188	0.684491
FOXD2	MA0847.2	1.08874e-59	0.508921	0.543573
BHLHE23	MA0817.1	2.51189e-58	0.462439	0.511991
BARHL1	MA0877.2	7.33548e-53	0.40297	0.463614
TBX5	MA0807.1	9.14635e-53	0.63327	0.655008
E2F3	MA0469.3	6.66968e-50	0.233876	0.298089
NR2C2(var.2)	MA1536.1	1.5375e-49	0.532514	0.509575
TWIST1	MA1123.2	8.95501e-48	0.101473	0.13667
FOXC1	MA0032.2	1.37941e-47	0.363437	0.391156
CTCFL	MA1102.2	5.15262e-47	0.120406	0.0942805
CLOCK	MA0819.1	4.2595e-46	0.486032	0.511002
NFATC3	MA0625.1	6.97626e-46	0.0839692	0.14019
HNF4A(var.2)	MA1494.1	1.02963e-44	0.597631	0.592657
OTX1	MA0711.1	1.91155e-44	0.34917	0.419787
SNAI3	MA1559.1	3.63003e-44	0.0537279	0.06547
ZNF282	MA1154.1	6.34207e-42	0.25236	0.274875
SNAI2	MA0745.2	2.26355e-41	0.201215	0.227161
FOXC2	MA0846.1	2.38481e-39	0.435814	0.453265
RXRA::VDR	MA0074.1	3.60503e-39	0.51526	0.508826
FIGLA	MA0820.1	1.31661e-38	0.0457807	0.0264081
NFATC4	MA1525.1	8.39047e-36	0.0795485	0.109738
PHOX2B	MA0681.2	3.03326e-35	0.391272	0.38226
NR2F2	MA1111.1	1.41826e-33	0.520323	0.444574
EOMES	MA0800.1	1.75205e-31	0.344481	0.359305
TBX20	MA0689.1	3.63476e-31	0.3871	0.395718
ZNF148	MA1653.1	2.02167e-30	0.2332	0.178563
MAF	MA1520.1	8.71932e-30	0.336067	0.350571
NEUROG2	MA0669.1	3.65731e-28	0.264902	0.297483
TP63	MA0525.2	7.64436e-28	0.182413	0.159573
HOXC9	MA0485.2	1.07505e-27	0.180166	0.196259
NR1I2	MA1533.1	4.18587e-27	0.402706	0.394933
MYBL2	MA0777.1	9.6033e-27	0.346686	0.390848
TP73	MA0861.1	1.25302e-26	0.26852	0.276741
HNF1A	MA0046.2	5.296e-26	0.270628	0.243854
NEUROG1	MA0623.2	3.12202e-25	0.391047	0.402499
NEUROD2	MA0668.1	7.34748e-22	0.342358	0.376745
NR1D2	MA1532.1	1.76358e-21	0.378379	0.36404
TBR1	MA0802.1	4.09593e-21	0.167928	0.169363
TBX19	MA0804.1	1.20826e-20	0.273855	0.28158
HSF2	MA0770.1	7.70908e-20	0.236611	0.246029
ZFP57	MA1583.1	6.41345e-19	0.175652	0.234598
TBX21	MA0690.1	8.43475e-18	0.273216	0.278781
NKX2-3	MA0672.1	1.18585e-17	0.192031	0.194612
PAX9	MA0781.1	1.08573e-16	0.264248	0.294796
DMRT3	MA0610.1	2.42112e-16	0.203076	0.226093
NR1I3	MA1534.1	7.10971e-16	0.118897	0.0690339
HOXA4	MA1496.1	1.21746e-15	0.0281737	0.056414
NR4A2::RXRA	MA1147.1	5.60437e-15	0.180242	0.124025
HOXD11	MA0908.1	4.58502e-14	0.150256	0.153305
HOXB13	MA0901.2	5.00156e-14	0.211118	0.202173
TFAP4	MA0691.1	1.76368e-12	0.134101	0.0854444
BARX2	MA1471.1	1.71917e-10	0.259772	0.254918
HOXC11	MA0651.1	8.29208e-10	0.0329102	0.0444095
TCF21(var.2)	MA1568.1	9.55085e-10	0.218638	0.244654
PRDM4	MA1647.1	1.48856e-09	0.192853	0.196055
ZNF382	MA1594.1	6.12502e-09	0.241522	0.224636
HSF1	MA0486.2	2.76227e-08	0.131817	0.128634
DPRX	MA1480.1	5.5604e-08	0.0208302	0.0689992
ZNF143	MA0088.2	7.23379e-08	0.201509	0.220915
GCM2	MA0767.1	9.00677e-08	0.197851	0.190944
MSANTD3	MA1523.1	1.8141e-07	0.208886	0.205141
NR2F6(var.3)	MA1539.1	1.9969e-07	0.192406	0.132524
HOXD10	MA1506.1	3.29254e-07	0.0389499	0.0463982
ZNF263	MA0528.2	5.41511e-07	0.116672	0.0712865
THRB(var.2)	MA1575.1	2.05582e-05	0.160902	0.150499
GRHL1	MA0647.1	2.63435e-05	0.0691064	0.0625612
PAX1	MA0779.1	0.000108364	0.142934	0.139939
DMRTA2	MA1478.1	0.000110583	0.0857963	0.0762833
ZNF410	MA0752.1	0.000274881	0.028151	0.022167
SIX2	MA1119.1	0.000468542	0.143806	0.139595
TBX2	MA0688.1	0.00078144	0.105152	0.0729217
DMRTC2	MA1479.1	0.068716	0.0508349	0.0247726
KLF13	MA0657.1	1.05235982564186e-321	1.38432	1.45981
RXRB(var.2)	MA1555.1	2.14587674753082e-313	1.35488	1.48304
BHLHE40	MA0464.2	4.59481050632359e-322	1.79345	1.97243
HEY1	MA0823.1	5.04548849290461e-316	1.54291	1.73586
NR2C1	MA1535.1	6.4026461110213e-319	1.36189	1.45288

## Sheet: T cells
TF	Motif Id	padj	z	Δz
TBR1	MA0802.1	2.05976e-26	0.596684	0.572188
TBX2	MA0688.1	5.83149e-24	0.855924	0.794985
YY2	MA0748.2	6.90393e-24	3.07435	2.10652
SP1	MA0079.4	7.68718e-24	3.32919	1.75594
SPDEF	MA0686.1	2.9587e-23	2.51431	1.82004
SP4	MA0685.1	2.03369e-20	3.00016	1.55174
TBX4	MA0806.1	4.22086e-20	1.01516	0.634858
KLF10	MA1511.1	3.15888e-19	2.17227	0.969221
KLF14	MA0740.1	4.04067e-19	3.01222	1.49298
KLF6	MA1517.1	3.71326e-18	2.9254	1.38818
KLF13	MA0657.1	7.65481e-18	2.05555	1.106
TBX5	MA0807.1	9.51267e-18	0.779381	0.465768
POU3F3	MA0788.1	2.03545e-17	0.433335	0.832359
ZFP42	MA1651.1	2.26161e-17	1.77859	1.22788
POU1F1	MA0784.1	8.64138e-17	0.538055	0.909189
KLF15	MA1513.1	1.80824e-16	2.33417	1.377
ELK1	MA0028.2	2.84456e-16	4.3017	2.80522
KLF16	MA0741.1	3.40372e-16	1.40404	0.649443
POU3F2	MA0787.1	1.34039e-15	0.319479	0.764017
TBX21	MA0690.1	2.43223e-15	0.595713	0.495494
POU3F1	MA0786.1	3.86699e-15	0.379019	0.680419
SP8	MA0747.1	4.62084e-15	1.70361	0.72224
BARX2	MA1471.1	8.54928e-15	0.74764	0.586038
ZFP57	MA1583.1	9.76724e-15	0.695647	0.68905
POU2F1	MA0785.1	1.47831e-14	0.594689	0.953548
KLF11	MA1512.1	1.7005e-14	2.01508	0.808857
E2F3	MA0469.3	4.87022e-14	0.950037	0.855588
EGR4	MA0733.1	4.87022e-14	1.16673	0.51726
E2F2	MA0864.2	5.77036e-14	2.02585	1.29851
SP3	MA0746.2	6.70387e-14	2.43348	1.1313
EOMES	MA0800.1	1.01471e-13	0.695297	0.573601
POU2F2	MA0507.1	1.46764e-13	0.623585	0.824029
ETV3	MA0763.1	1.57265e-13	4.25473	2.6986
SP2	MA0516.2	2.12655e-13	1.43414	0.589725
E2F4	MA0470.2	2.2703e-13	1.46376	1.03019
TBX6	MA1567.1	3.40034e-13	0.710061	0.339087
ELK3	MA0759.1	3.45167e-13	4.64744	2.87369
ELK4	MA0076.2	3.65947e-13	5.8564	3.63153
TFDP1	MA1122.1	4.24484e-13	1.48984	0.873154
EGR3	MA0732.1	1.39518e-12	1.69279	0.905676
ELF2	MA1483.1	1.60577e-12	4.66176	2.79093
IRF7	MA0772.1	1.80843e-12	2.13015	1.16118
SP9	MA1564.1	1.80843e-12	2.37472	1.13143
ZBTB14	MA1650.1	2.55956e-12	1.43755	0.872146
KLF9	MA1107.2	3.61875e-12	0.879571	0.277349
FEV	MA0156.2	4.15487e-12	4.42717	2.74886
ZBTB7A	MA0750.2	4.29863e-12	4.76912	2.87002
E2F1	MA0024.3	5.36433e-12	1.03121	0.742034
KLF3	MA1516.1	1.09437e-11	2.32042	1.04232
HINFP	MA0131.2	1.19339e-11	1.20497	0.87901
FLI1	MA0475.2	1.58574e-11	4.60159	2.83597
OVOL1	MA1544.1	2.17559e-11	0.862015	0.644219
ETS1	MA0098.3	2.48086e-11	4.97291	3.01601
POU2F3	MA0627.2	5.07597e-11	0.504575	0.760353
YY1	MA0095.2	7.79157e-11	2.02888	1.06669
KLF5	MA0599.1	1.07589e-10	1.13985	0.488258
OVOL2	MA1545.1	1.08864e-10	0.917918	0.674977
FOXI1	MA0042.2	1.12983e-10	0.805257	0.716464
FOXL1	MA0033.2	1.12983e-10	0.805257	0.716464
FOXO4	MA0848.1	1.12983e-10	0.805257	0.716464
FOXO6	MA0849.1	1.12983e-10	0.805257	0.716464
FOXP3	MA0850.1	1.12983e-10	0.805257	0.716464
EN1	MA0027.2	2.09178e-10	0.166892	0.814655
FOXA3	MA1683.1	2.20968e-10	0.810598	0.736031
TBX1	MA0805.1	2.20968e-10	0.776984	0.39741
MGA	MA0801.1	5.03069e-10	0.492335	0.172009
TBX15	MA0803.1	5.03069e-10	0.492335	0.172009
EGR1	MA0162.4	6.00804e-10	1.23849	0.573202
TBX20	MA0689.1	8.05213e-10	0.493455	0.339934
ERF	MA0760.1	8.0963e-10	4.733	2.75472
NRF1	MA0506.1	9.91133e-10	1.33126	0.877552
FOXN3	MA1489.1	1.32202e-09	0.869875	0.852099
E2F8	MA0865.1	1.47503e-09	0.487246	0.540022
TBX3	MA1566.1	1.71425e-09	0.749876	0.302611
MYBL2	MA0777.1	2.11272e-09	0.400672	0.290678
HOXC11	MA0651.1	2.29186e-09	0.477233	0.441504
NFYC	MA1644.1	2.86405e-09	2.21102	1.25478
LBX2	MA0699.1	2.89026e-09	0.0348232	0.720473
ERG	MA0474.2	4.53074e-09	4.59685	2.70031
E2F7	MA0758.1	4.79127e-09	0.477092	0.425726
POU3F4	MA0789.1	5.08124e-09	0.300699	0.712341
THAP11	MA1573.1	6.9097e-09	0.34201	0.344812
FOXA2	MA0047.3	7.4924e-09	0.775744	0.707584
SRY	MA0084.1	7.94363e-09	0.289152	0.402677
ETS2	MA1484.1	1.0415e-08	4.72243	2.77473
RUNX3	MA0684.2	1.4137e-08	1.33074	0.66698
FOXK2	MA1103.2	1.92491e-08	0.754897	0.656919
EGR2	MA0472.2	2.08786e-08	1.48083	0.639816
POU5F1B	MA0792.1	2.86243e-08	0.404633	0.775469
HOXC12	MA0906.1	3.99642e-08	0.463629	0.43537
FOXP1	MA0481.3	4.50824e-08	0.726022	0.646921
KLF2	MA1515.1	8.33676e-08	2.17739	0.777442
KLF4	MA0039.4	3.6491e-07	0.743555	0.179015
IRF5	MA1420.1	3.80271e-07	1.64375	0.890508
MSX1	MA0666.1	4.42941e-07	0.223419	0.696769
MSX2	MA0708.1	4.42941e-07	0.223419	0.696769
BSX	MA0876.1	4.42941e-07	0.223419	0.696769
FOXD1	MA0031.1	4.65835e-07	0.676057	0.621905
FOXG1	MA0613.1	4.65835e-07	0.676057	0.621905
FOXO3	MA0157.2	4.65835e-07	0.676057	0.621905
PHOX2B	MA0681.2	8.98194e-07	0.602093	0.349174
HOXD12	MA0873.1	1.19058e-06	0.42442	0.441572
NKX2-3	MA0672.1	1.19058e-06	0.352422	0.279343
RUNX2	MA0511.2	1.29857e-06	2.02462	0.869526
VENTX	MA0724.1	1.63357e-06	0.360756	0.537542
NFYA	MA0060.3	1.68522e-06	2.44463	1.32398
ELF4	MA0641.1	1.77733e-06	4.97699	2.62675
ZNF652	MA1657.1	1.95745e-06	0.120732	0.0602788
IRF8	MA0652.1	2.04203e-06	2.62367	1.26264
HNF1A	MA0046.2	2.84343e-06	0.513058	0.17794
TCFL5	MA0632.2	3.0077e-06	1.07903	0.471049
ETV5	MA0765.2	3.05491e-06	5.19458	2.74317
FOXC2	MA0846.1	3.0577e-06	1.31856	0.881753
OSR1	MA1542.1	4.98098e-06	0.652786	0.610713
FOXC1	MA0032.2	5.1625e-06	0.992226	0.631933
FOXB1	MA0845.1	5.55758e-06	0.904635	0.529308
IRF9	MA0653.1	5.60846e-06	2.82259	1.31429
TCF3	MA0522.3	6.10701e-06	0.367994	0.661556
ETV2	MA0762.1	7.10312e-06	4.26989	2.27197
POU5F1	MA1115.1	7.80246e-06	0.182984	0.427644
ZBTB33	MA0527.1	7.9819e-06	0.948862	0.584623
ZEB1	MA0103.3	1.02963e-05	0.553174	0.628933
HOXC9	MA0485.2	1.26455e-05	0.312908	0.191121
FOXP2	MA0593.1	1.51905e-05	0.550651	0.571023
TCF12(var.2)	MA1648.1	1.99804e-05	0.320155	0.617349
HOXA9	MA0594.2	2.58914e-05	0.523262	0.29253
ARNT::HIF1A	MA0259.1	2.66342e-05	0.306031	0.0799698
ZBED1	MA0749.1	3.08856e-05	0.838129	0.506893
BARHL1	MA0877.2	3.12924e-05	0.461877	0.22164
TBX19	MA0804.1	3.47328e-05	0.245001	0.184684
IRF4	MA1419.1	4.52574e-05	2.69884	1.2877
SNAI1	MA1558.1	5.30644e-05	0.522672	0.592154
HOXB9	MA1503.1	6.1271e-05	0.216428	0.192054
BACH2(var.2)	MA1470.1	9.08544e-05	0.800353	0.195172
ONECUT3	MA0757.1	9.84725e-05	0.271424	0.123469
HIF1A	MA1106.1	0.000114502	0.328115	0.030887
MSANTD3	MA1523.1	0.000142849	0.205726	0.180796
TFAP4(var.2)	MA1570.1	0.000153713	0.464789	0.0543971
FOXE1	MA1487.1	0.000176915	0.113826	0.0407879
DUX4	MA0468.1	0.000177222	0.198599	0.333263
PROX1	MA0794.1	0.000193	0.35601	0.00256086
PAX5	MA0014.3	0.000206187	1.25996	0.580156
TCF4	MA0830.2	0.000216451	0.206218	0.597651
OTX1	MA0711.1	0.000302814	0.402856	0.351499
ZBTB7C	MA0695.1	0.000337656	0.842839	0.448935
OLIG1	MA0826.1	0.000449804	0.218806	0.0539709
ZKSCAN1	MA1585.1	0.000468493	0.175796	0.0799341
HNF1B	MA0153.2	0.000468493	0.0902362	0.0336375
HOXD11	MA0908.1	0.000519595	0.29301	0.208648
HOXA13	MA0650.2	0.000573649	0.0645017	0.288845
FOSL1::JUND(var.2)	MA1143.1	0.000637852	2.18062	0.734039
HMBOX1	MA0895.1	0.000657445	0.583609	0.639499
ETV6	MA0645.1	0.000924023	5.45718	2.40052
FOXK1	MA0852.2	0.000974014	0.567294	0.528903
GATA6	MA1104.2	0.001237	0.744369	0.254983
RXRB(var.2)	MA1555.1	0.00134598	0.988745	0.346105
PAX9	MA0781.1	0.0026805	0.0916547	0.0153547
CREB3L1	MA0839.1	0.00272486	1.031	0.490189
IRF2	MA0051.1	0.00290214	1.63543	0.641867
SNAI3	MA1559.1	0.00352198	0.476582	0.415713
FOXD2	MA0847.2	0.00352198	0.825542	0.369698
ZBTB7B	MA0694.1	0.00365378	0.716716	0.363031
TBX18	MA1565.1	0.0038005	0.624742	0.303161
ZNF384	MA1125.1	0.00432317	1.97266	0.625297
SNAI2	MA0745.2	0.00585604	0.304236	0.186405
TFAP2A(var.3)	MA0872.1	0.00606021	0.0414891	0.071999
TP63	MA0525.2	0.00606021	0.102524	0.0170746
GATA1::TAL1	MA0140.2	0.00870611	0.213615	0.0636024
ELF5	MA0136.2	0.0110517	4.73784	1.66878
HOXD10	MA1506.1	0.0148295	0.196652	0.160224
FOXF2	MA0030.1	0.0150115	0.5307	0.256876
ATF6	MA1466.1	0.0154451	1.00232	0.323276
ELF1	MA0473.3	0.0166215	3.82713	1.10484
HOXC10	MA0905.1	0.0172661	0.0695625	0.108652
IRF6	MA1509.1	0.0173557	0.971148	0.382138
FIGLA	MA0820.1	0.033139	0.330988	0.153051
HOXC13	MA0907.1	0.0340739	0.131506	0.248772
GCM2	MA0767.1	0.0410664	0.582827	0.400398
PBX1	MA0070.1	0.0410664	0.0156205	0.00276535
GLIS1	MA0735.1	0.0412303	0.501651	0.214435
XBP1	MA0844.1	0.0425712	0.956018	0.297093
HOXB13	MA0901.2	0.0433749	0.498877	0.237989
OLIG3	MA0827.1	0.0467772	0.201286	0.0662371
CUX2	MA0755.1	0.0498785	0.186458	0.233321
SCRT2	MA0744.2	0.0507507	0.00126281	0.232919
SIX1	MA1118.1	0.0555004	0.1412	0.0305528
MEIS1	MA0498.2	0.0620871	0.2986	0.485965
SREBF2(var.2)	MA0828.1	0.0635811	1.59355	0.175182
EHF	MA0598.3	0.0686639	4.36794	0.619522
GATA2	MA0036.3	0.0719667	0.508595	0.0184207
IRF1	MA0050.2	0.0757773	2.0643	0.362448
BHLHE41	MA0636.1	0.0789042	2.08084	0.534694
MLX	MA0663.1	0.0815933	2.11011	0.518375
ETV4	MA0764.2	0.0815933	2.63822	0.51164
CENPB	MA0637.1	0.0815933	0.357619	0.0450133
GABPA	MA0062.3	0.0860845	3.94791	1.08625
ZNF148	MA1653.1	0.0912174	0.323761	0.0603984
PAX3(var.2)	MA1546.1	0.0936454	0.147787	0.0158339
CUX1	MA0754.1	0.0947924	0.0891697	0.216409
TFCP2	MA0145.3	0.0950603	0.227989	0.1752
ETV1	MA0761.2	0.103697	3.87029	1.26586

## Sheet: OPCs
TF	Motif Id	padj	z	Δz
MYOG	MA0500.2	1.15928e-229	4.36805	4.50685
BHLHE22(var.2)	MA1635.1	2.04438e-202	3.76002	3.7882
NHLH1	MA0048.2	1.80404e-201	3.47554	3.53364
TCFL5	MA0632.2	5.00735e-201	2.08016	2.57846
NRF1	MA0506.1	1.71264e-196	2.20957	2.78743
MYF5	MA1641.1	3.71627e-191	2.92093	3.00995
POU2F2	MA0507.1	2.44477e-189	1.93684	1.95285
EGR3	MA0732.1	2.87538e-187	2.10337	2.43417
BHLHA15(var.2)	MA1472.1	5.31279e-185	3.09867	3.13959
ZNF148	MA1653.1	3.86543e-184	1.0593	1.09451
EGR1	MA0162.4	8.96538e-184	1.73627	2.05878
ONECUT1	MA0679.2	1.26198e-179	1.60254	1.72051
ATOH1(var.2)	MA1467.1	9.35065e-179	2.65848	2.71318
ASCL1	MA1100.2	1.46018e-175	3.28094	3.30415
ZBTB14	MA1650.1	3.13522e-171	1.63239	2.06045
POU1F1	MA0784.1	3.53839e-166	1.64885	1.6673
POU2F3	MA0627.2	1.38918e-162	1.76217	1.74528
ZNF24	MA1124.1	1.84277e-162	1.71496	1.98141
CTCFL	MA1102.2	9.26825e-161	1.24922	1.39032
SOX18	MA1563.1	2.05929e-157	1.50817	1.6933
POU2F1	MA0785.1	2.50191e-154	1.61507	1.61986
MSC	MA0665.1	1.66467e-152	1.72379	1.82185
TAL1::TCF3	MA0091.1	2.0389e-141	1.74827	1.87393
POU3F1	MA0786.1	4.14433e-141	1.4599	1.43576
POU4F1	MA0790.1	5.63573e-141	1.43082	1.57694
POU5F1B	MA0792.1	6.43881e-140	1.54737	1.52087
EGR4	MA0733.1	2.24664e-137	1.36431	1.59609
ZBTB18	MA0698.1	1.50869e-136	1.73136	2.01096
POU5F1	MA1115.1	8.89797e-136	1.48592	1.47544
EGR2	MA0472.2	1.07882e-135	1.60146	1.95629
YY2	MA0748.2	7.73759e-135	1.85322	2.04874
POU3F4	MA0789.1	1.15596e-134	1.48507	1.46016
KLF15	MA1513.1	1.18966e-134	1.49391	1.8832
POU3F3	MA0788.1	1.29055e-134	1.34831	1.37001
ZSCAN4	MA1155.1	1.41678e-132	1.31546	1.45912
POU3F2	MA0787.1	3.61358e-132	1.41515	1.40506
NHLH2	MA1529.1	2.08121e-131	1.78508	1.85558
SOX4	MA0867.2	4.24046e-131	1.50091	1.45698
POU4F3	MA0791.1	1.06807e-127	1.3873	1.52606
FERD3L	MA1485.1	4.19486e-127	1.61031	1.66914
KLF16	MA0741.1	5.04714e-125	1.05143	1.10195
SP9	MA1564.1	9.39549e-125	1.12129	1.32504
NFYA	MA0060.3	3.71278e-124	1.71714	1.712
NFYC	MA1644.1	1.97466e-118	1.58118	1.55168
ONECUT2	MA0756.1	6.92058e-118	1.1525	1.23348
HINFP	MA0131.2	4.10555e-114	1.08728	1.49598
E2F6	MA0471.2	2.41295e-113	0.928733	1.07026
YY1	MA0095.2	4.67087e-112	1.5205	1.60789
PHOX2B	MA0681.2	1.00326e-110	1.15744	1.24669
ELK4	MA0076.2	2.46103e-110	1.44939	1.45894
CUX2	MA0755.1	4.27961e-110	1.1006	1.15307
LBX1	MA0618.1	3.57532e-108	1.27806	1.38246
ZFP42	MA1651.1	4.24801e-106	1.33281	1.35917
FLI1	MA0475.2	4.44789e-106	1.50691	1.55406
ZNF652	MA1657.1	4.69718e-106	1.06697	1.14716
ZNF740	MA0753.2	7.73509e-106	1.08695	0.998796
ERG	MA0474.2	4.93935e-105	1.42282	1.38715
POU4F2	MA0683.1	5.21813e-105	1.24066	1.34673
NEUROG2(var.2)	MA1642.1	1.59078e-103	1.57131	1.51681
ELK3	MA0759.1	1.84849e-103	1.5318	1.6203
SP3	MA0746.2	4.92832e-103	0.605618	0.730622
MYF6	MA0667.1	1.12494e-102	1.1567	1.23695
ETS2	MA1484.1	1.35303e-101	1.35414	1.35024
CUX1	MA0754.1	4.81094e-101	1.05249	1.09562
TWIST1	MA1123.2	7.62297e-101	1.37138	1.52066
HAND2	MA1638.1	7.85215e-101	1.33378	1.40053
KLF11	MA1512.1	1.83415e-100	0.674247	0.791645
ERF	MA0760.1	3.40756e-100	1.36793	1.35984
ETS1	MA0098.3	7.23712e-100	1.32014	1.32583
TFDP1	MA1122.1	1.31064e-99	1.02241	1.3021
FEV	MA0156.2	1.92379e-99	1.34052	1.39551
MZF1(var.2)	MA0057.1	2.11974e-99	0.970024	1.08005
FOSB::JUN	MA1127.1	1.28832e-98	1.54214	2.01626
SP4	MA0685.1	6.77801e-98	0.683604	0.773013
ELK1	MA0028.2	7.81911e-98	1.46753	1.62756
HES1	MA1099.2	8.58492e-98	1.22737	1.54869
ZFP57	MA1583.1	1.75415e-97	0.904673	1.11718
ELF2	MA1483.1	6.23139e-97	0.934943	0.92013
KLF14	MA0740.1	2.12927e-96	0.728055	0.879691
ZBTB7A	MA0750.2	3.66728e-96	0.962052	0.90231
FOXB1	MA0845.1	7.55824e-96	0.991079	1.19535
ZBTB33	MA0527.1	7.17078e-95	1.04586	1.31799
FOSL2::JUNB(var.2)	MA1139.1	1.58069e-94	1.40049	1.84592
FOSB::JUNB(var.2)	MA1136.1	5.89237e-94	1.29958	1.73475
HOXA6	MA1497.1	9.38321e-94	1.00487	1.12832
PAX3	MA0780.1	1.36289e-93	1.05097	1.13013
SOX14	MA1562.1	4.4727e-93	0.875511	1.01586
ONECUT3	MA0757.1	1.12006e-92	0.971499	1.03313
ETV2	MA0762.1	1.3723e-92	0.961619	0.87256
BHLHE40	MA0464.2	1.58841e-92	1.30047	1.50312
BARX1	MA0875.1	2.76495e-92	1.00813	1.12369
MAZ	MA1522.1	4.89409e-92	0.88105	0.828805
E2F4	MA0470.2	5.5011e-92	1.01031	1.18338
HES2	MA0616.2	6.07439e-91	1.25202	1.43856
FOSL1::JUN(var.2)	MA1129.1	3.2964e-90	1.20346	1.63919
SOHLH2	MA1560.1	4.18772e-90	1.06205	1.21152
SP8	MA0747.1	7.5249e-90	0.678707	0.70278
JDP2(var.2)	MA0656.1	1.51643e-89	1.44434	1.90227
BHLHE41	MA0636.1	6.33818e-89	1.2936	1.50552
SOX10	MA0442.2	5.34716e-88	0.992962	0.891988
PAX7	MA0680.1	6.14378e-88	1.02199	1.05989
ETV3	MA0763.1	9.82616e-88	1.2825	1.33629
ATF3	MA0605.2	3.23356e-87	1.37556	1.82519
ETV5	MA0765.2	3.67625e-87	0.722921	0.567395
NEUROD1	MA1109.1	3.91491e-87	1.48549	1.40925
ATF7	MA0834.1	2.30244e-86	1.24573	1.70181
ETV6	MA0645.1	2.40308e-86	0.296049	0.0238681
E2F2	MA0864.2	2.78106e-86	1.03347	1.13515
E2F3	MA0469.3	3.60198e-86	1.00894	1.16444
FOXC1	MA0032.2	4.59462e-86	0.994828	1.16888
SP2	MA0516.2	2.34926e-85	0.805709	0.836721
LHX6	MA0658.1	2.80328e-84	1.0125	1.10065
SPDEF	MA0686.1	8.05649e-84	1.0846	1.19715
GATA5	MA0766.2	4.0391e-83	1.01999	1.08343
SOX12	MA1561.1	7.18295e-83	0.766678	0.881281
TFAP4	MA0691.1	8.32895e-83	1.21444	1.25542
ELF4	MA0641.1	1.00182e-82	0.359821	0.206974
MLXIPL	MA0664.1	1.46152e-82	1.21138	1.39517
GFI1	MA0038.2	6.54174e-82	0.843444	0.947667
FOSL2::JUN(var.2)	MA1131.1	1.8254e-80	1.33855	1.8153
POU6F2	MA0793.1	2.39626e-80	0.953107	1.14029
ARNT2	MA1464.1	5.41217e-80	1.31168	1.5189
VSX2	MA0726.1	3.46322e-79	0.894028	1.06512
NKX6-2	MA0675.1	9.77479e-79	1.04843	1.12656
LMX1A	MA0702.2	9.77479e-79	1.04843	1.12656
BACH2(var.2)	MA1470.1	3.09383e-78	0.894369	1.16374
FOSL2::JUND(var.2)	MA1145.1	6.61848e-78	1.25074	1.72499
HESX1	MA0894.1	1.11801e-77	0.991871	1.00858
NFYB	MA0502.2	6.86643e-77	1.26623	1.16812
UNCX	MA0721.1	1.68914e-76	1.07126	1.14976
JUNB(var.2)	MA1140.2	1.73137e-76	1.02687	1.39432
TCF21(var.2)	MA1568.1	5.11569e-76	0.872261	0.891951
GBX1	MA0889.1	9.59993e-76	0.936612	0.939003
MLX	MA0663.1	1.7713e-74	1.10685	1.31284
TLX2	MA1577.1	5.73043e-74	1.12333	1.20261
CREB3L4(var.2)	MA1475.1	1.19104e-73	1.223	1.60962
EVX2	MA0888.1	2.92004e-73	0.845453	0.942225
E2F1	MA0024.3	4.00252e-73	0.879324	0.950224
MEOX1	MA0661.1	2.42404e-72	0.831056	0.944201
HEY1	MA0823.1	3.16944e-72	1.0718	1.28508
LHX1	MA1518.1	4.68937e-72	0.927166	0.979303
EN2	MA0642.1	1.2026e-71	0.795188	0.836237
VSX1	MA0725.1	2.69795e-71	0.791955	0.902927
HOXB3	MA0903.1	3.40009e-71	0.799502	0.928814
JUN::JUNB(var.2)	MA1133.1	3.76834e-71	0.971676	1.37185
NKX6-3	MA1530.1	5.26257e-70	0.861541	0.984527
PHOX2A	MA0713.1	1.18827e-69	0.785922	0.94918
JUND(var.2)	MA0492.1	1.84608e-69	1.07478	1.43363
NKX6-1	MA0674.1	1.86062e-69	0.919209	0.985406
LHX5	MA1519.1	1.86062e-69	0.919209	0.985406
MEOX2	MA0706.1	5.86083e-69	0.806022	0.916636
GBX2	MA0890.1	2.09992e-67	0.864208	0.881164
ZNF384	MA1125.1	4.37049e-67	0.725365	0.765327
ARGFX	MA1463.1	4.97183e-67	0.914963	0.989021
POU6F1(var.2)	MA1549.1	9.81894e-66	0.825363	0.912403
PROP1	MA0715.1	2.21623e-65	0.824694	0.918848
FOXF2	MA0030.1	8.13991e-65	0.808055	0.970176
FOXP1	MA0481.3	1.63833e-64	0.858567	1.06995
HOXC4	MA1504.1	8.46177e-63	0.760292	0.87342
ALX3	MA0634.1	7.64345e-62	0.867992	0.971542
GATA6	MA1104.2	2.64893e-61	0.684263	0.722244
NOTO	MA0710.1	4.11797e-61	0.903822	0.960716
LMX1B	MA0703.2	9.85286e-61	0.78733	0.835257
NEUROG2	MA0669.1	1.05351e-60	0.861134	0.86997
CDX2	MA0465.2	1.58825e-60	0.691839	0.761995
ARNT::HIF1A	MA0259.1	2.93348e-60	0.610018	0.856841
EVX1	MA0887.1	5.81165e-60	0.670601	0.771902
FOXA3	MA1683.1	2.57289e-59	0.834614	1.03861
SRY	MA0084.1	4.41433e-59	0.578077	0.729132
KLF5	MA0599.1	1.9442e-58	0.291518	0.288868
SOX13	MA1120.1	4.25128e-58	0.594112	0.566828
PAX4	MA0068.2	1.45278e-57	0.811228	0.875534
LHX9	MA0701.2	1.45278e-57	0.811228	0.875534
PRRX2	MA0075.3	1.45278e-57	0.811228	0.875534
EMX2	MA0886.1	2.81553e-57	0.76597	0.875495
MYBL2	MA0777.1	3.48801e-57	0.722057	0.813047
OVOL2	MA1545.1	3.46616e-56	0.770086	0.862006
FOXA2	MA0047.3	3.89377e-56	0.784885	0.98697
ATOH7	MA1468.1	6.6197e-56	0.944115	0.944857
FOS::JUN(var.2)	MA1126.1	1.03725e-55	0.862158	1.23087
MTF1	MA0863.1	2.47125e-55	0.805376	0.818981
CREM	MA0609.2	6.40845e-54	0.93924	1.25946
IRF1	MA0050.2	8.2563e-54	0.192707	0.0126422
OVOL1	MA1544.1	2.04165e-53	0.734729	0.821013
VEZF1	MA1578.1	2.28562e-53	0.873858	0.84027
FOXK1	MA0852.2	2.42527e-53	0.759264	0.937739
MIXL1	MA0662.1	7.02072e-53	0.796766	0.897563
ESX1	MA0644.1	1.40416e-52	0.723355	0.73454
POU6F1	MA0628.1	1.13639e-51	0.710394	0.770079
FOXN3	MA1489.1	6.00362e-51	0.753577	0.896871
FOXP2	MA0593.1	1.28868e-50	0.74825	0.929868
GSX1	MA0892.1	4.55009e-50	0.662389	0.728198
OTX1	MA0711.1	6.67243e-50	0.722992	0.788307
GCM2	MA0767.1	8.96323e-50	0.612287	0.681948
CREB3	MA0638.1	1.19205e-49	0.68203	0.976631
BHLHE22	MA0818.1	4.06015e-49	0.64945	0.637577
FOXC2	MA0846.1	2.15899e-48	0.627429	0.73481
FOSL1::JUND(var.2)	MA1143.1	2.30655e-48	0.676438	1.1419
KLF9	MA1107.2	2.30655e-48	0.193876	0.190453
FOXD2	MA0847.2	1.80044e-47	0.612357	0.723682
VAX1	MA0722.1	1.80044e-47	0.560218	0.682716
VAX2	MA0723.1	1.80044e-47	0.560218	0.682716
DRGX	MA1481.1	1.80044e-47	0.560218	0.682716
NEUROG1	MA0623.2	8.48807e-47	0.672494	0.663266
MNT	MA0825.1	1.22675e-46	0.905452	0.994763
SOX2	MA0143.4	6.29587e-46	0.425252	0.358341
CREB1	MA0018.4	2.71821e-45	0.894496	1.30845
OLIG1	MA0826.1	4.13756e-45	0.61638	0.62158
SHOX	MA0630.1	4.8685e-45	0.626617	0.633644
ISX	MA0654.1	4.8685e-45	0.626617	0.633644
PRRX1	MA0716.1	4.8685e-45	0.626617	0.633644
RAX2	MA0717.1	4.8685e-45	0.626617	0.633644
EN1	MA0027.2	4.87546e-45	0.540435	0.570741
DMRTC2	MA1479.1	6.80913e-45	0.543761	0.592537
HIF1A	MA1106.1	1.11399e-44	0.53887	0.798797
FOXI1	MA0042.2	1.13888e-44	0.680449	0.914844
FOXL1	MA0033.2	1.13888e-44	0.680449	0.914844
FOXO4	MA0848.1	1.13888e-44	0.680449	0.914844
FOXO6	MA0849.1	1.13888e-44	0.680449	0.914844
FOXP3	MA0850.1	1.13888e-44	0.680449	0.914844
HOXB7	MA1501.1	4.17184e-44	0.57249	0.608844
TFEB	MA0692.1	5.77226e-44	0.804915	0.999919
MNX1	MA0707.1	2.76142e-43	0.601895	0.635576
FOXE1	MA1487.1	3.49492e-43	0.534938	0.568519
TFEC	MA0871.2	2.58242e-42	0.859476	1.02701
JUN	MA0488.1	2.87137e-42	0.701202	1.05763
HOXB6	MA1500.1	3.20953e-42	0.585622	0.6652
BHLHE23	MA0817.1	8.61883e-42	0.570793	0.579188
HOXD11	MA0908.1	1.15544e-41	0.625468	0.738563
SOX9	MA0077.1	5.33441e-41	0.291402	0.291546
DLX6	MA0882.1	2.21616e-40	0.560716	0.630849
GATA3	MA0037.3	9.03691e-40	0.389831	0.377382
FOXK2	MA1103.2	1.11254e-39	0.64685	0.833133
NEUROD2	MA0668.1	1.55146e-39	0.553986	0.573925
GATA1::TAL1	MA0140.2	2.06629e-39	0.521811	0.632475
HEY2	MA0649.1	2.33476e-39	0.726782	0.849449
HOXC8	MA1505.1	2.41188e-39	0.47203	0.564515
KLF17	MA1514.1	5.40972e-39	0.567192	0.497937
SOX8	MA0868.2	9.87731e-39	0.167552	0.286354
BARHL2	MA0635.1	1.46969e-38	0.5947	0.644274
KLF4	MA0039.4	1.5807e-38	0.0467632	0.0624057
LBX2	MA0699.1	1.68827e-37	0.475868	0.478762
HOXC10	MA0905.1	3.66541e-37	0.479921	0.626026
HOXA1	MA1495.1	4.91e-37	0.443528	0.600973
HOXA5	MA0158.2	4.91e-37	0.443528	0.600973
HOXB5	MA0904.2	4.91e-37	0.443528	0.600973
OLIG2	MA0678.1	4.91e-37	0.540214	0.542083
E2F7	MA0758.1	8.38738e-37	0.546098	0.674502
HOXB2	MA0902.2	4.87382e-36	0.37565	0.537823
RAX	MA0718.1	5.1417e-36	0.49606	0.528891
CENPB	MA0637.1	5.66205e-36	0.441533	0.605418
FOXA1	MA0148.4	8.17393e-36	0.533361	0.76177
ZBTB7C	MA0695.1	3.14632e-35	0.37729	0.396079
FOXD1	MA0031.1	3.88476e-35	0.546489	0.758495
FOXG1	MA0613.1	3.88476e-35	0.546489	0.758495
FOXO3	MA0157.2	3.88476e-35	0.546489	0.758495
DMRT3	MA0610.1	1.02875e-34	0.516632	0.561058
ATF2	MA1632.1	2.98176e-34	0.584043	0.955338
PDX1	MA0132.2	5.53863e-34	0.322354	0.460064
EMX1	MA0612.2	5.53863e-34	0.322354	0.460064
GSX2	MA0893.2	5.53863e-34	0.322354	0.460064
HOXA2	MA0900.2	5.53863e-34	0.322354	0.460064
HOXD3	MA0912.2	5.53863e-34	0.322354	0.460064
HOXC13	MA0907.1	5.10688e-33	0.511563	0.571075
TFE3	MA0831.2	6.2544e-33	0.56902	0.709112
CREB3L4	MA1474.1	3.40004e-32	0.545773	0.746635
GATA4	MA0482.2	7.92427e-32	0.328576	0.342987
BARX2	MA1471.1	9.5171e-32	0.365384	0.462789
DUX4	MA0468.1	1.18308e-31	0.426761	0.595569
DLX5	MA1476.1	2.37372e-31	0.469154	0.563214
HOXA9	MA0594.2	6.93719e-31	0.442962	0.55124
VENTX	MA0724.1	9.2976e-31	0.381233	0.481854
RREB1	MA0073.1	9.8062e-31	0.427649	0.350376
OLIG3	MA0827.1	1.01422e-30	0.503506	0.538137
HOXB13	MA0901.2	1.2492e-30	0.51972	0.595505
GATA2	MA0036.3	1.64604e-30	0.274604	0.299385
MAX	MA0058.3	3.6432e-30	0.644111	0.740903
PBX2	MA1113.2	8.833e-30	0.212538	0.365974
ZBTB32	MA1580.1	9.99226e-30	0.509243	0.48011
HOXD12	MA0873.1	1.92281e-29	0.389565	0.588649
IRF3	MA1418.1	2.68725e-29	0.264582	0.106952
CLOCK	MA0819.1	4.26336e-29	0.578758	0.681561
HOXA7	MA1498.1	1.09313e-27	0.385205	0.536616
HOXD8	MA0910.2	1.09313e-27	0.385205	0.536616
MSX1	MA0666.1	1.32501e-27	0.376964	0.351342
MSX2	MA0708.1	1.32501e-27	0.376964	0.351342
BSX	MA0876.1	1.32501e-27	0.376964	0.351342
MYC	MA0147.3	3.20998e-27	0.703106	0.772069
BARHL1	MA0877.2	1.02364e-26	0.483306	0.524707
CTCF	MA0139.1	2.09365e-25	0.543526	0.605753
HNF1A	MA0046.2	5.40883e-25	0.422896	0.603016
IRF2	MA0051.1	1.27894e-24	0.172418	0.0206117
HOXD10	MA1506.1	1.43476e-24	0.343269	0.544628
LHX2	MA0700.2	1.84085e-24	0.457678	0.467814
SREBF2(var.2)	MA0828.1	6.33039e-24	0.358674	0.543906
HOXB9	MA1503.1	8.38763e-24	0.413639	0.568706
DPRX	MA1480.1	3.8989e-23	0.343368	0.485731
DUXA	MA0884.1	4.89876e-23	0.432035	0.528942
PAX6	MA0069.1	5.95733e-23	0.379994	0.409289
HOXC11	MA0651.1	2.92473e-22	0.410777	0.570976
HOXC9	MA0485.2	2.65908e-21	0.424745	0.554273
MEF2D	MA0773.1	3.25811e-20	0.00078589	0.0710061
HNF1B	MA0153.2	3.48134e-20	0.347914	0.500372
MITF	MA0620.3	4.17381e-20	0.213139	0.364179
DMRTA2	MA1478.1	4.59114e-20	0.324128	0.335979
IRF6	MA1509.1	8.17099e-20	0.176513	0.202571
HES6	MA1493.1	9.53412e-20	0.418061	0.470389
SOX21	MA0866.1	1.41084e-19	0.335455	0.403383
GLIS1	MA0735.1	1.41084e-19	0.290131	0.312432
IRF7	MA0772.1	6.10714e-19	0.471927	0.364529
ZNF263	MA0528.2	6.29895e-19	0.335922	0.344263
GMEB2	MA0862.1	6.65697e-19	0.37144	0.394007
ZNF341	MA1655.1	6.66883e-19	0.405924	0.288834
ATF6	MA1466.1	9.17029e-19	0.280187	0.511219
ZBTB7B	MA0694.1	1.62161e-18	0.120194	0.125267
XBP1	MA0844.1	2.24374e-18	0.260002	0.479213
TFCP2	MA0145.3	2.94398e-18	0.38695	0.439242
MYBL1	MA0776.1	2.98426e-18	0.375439	0.46512
HOXC12	MA0906.1	5.65182e-18	0.315794	0.425776
ZNF317	MA1593.1	9.62652e-18	0.428669	0.386113
E2F8	MA0865.1	5.59942e-17	0.41341	0.443844
HOXD9	MA0913.2	7.1875e-17	0.289587	0.335602
ZBED1	MA0749.1	3.00368e-16	0.381254	0.446978
HOXB8	MA1502.1	5.4998e-16	0.269152	0.385623
FOXH1	MA0479.1	4.69868e-15	0.243619	0.310855
DBP	MA0639.1	1.44872e-14	0.240923	0.225989
ATF4	MA0833.2	1.70893e-14	0.0477063	0.291477
GCM1	MA0646.1	1.98937e-14	0.205869	0.253847
TEF	MA0843.1	3.23428e-14	0.219571	0.185134
PAX5	MA0014.3	6.11869e-14	0.178167	0.265231
EWSR1-FLI1	MA0149.1	6.3484e-14	0.297239	0.180192
PBX1	MA0070.1	5.44118e-13	0.273544	0.241617
CREB3L1	MA0839.1	7.20136e-13	0.277948	0.372328
MYB	MA0100.3	1.41007e-12	0.394412	0.364323
MSGN1	MA1524.1	1.8259e-12	0.33927	0.306921
HOXB4	MA1499.1	2.90202e-12	0.24484	0.353333
HOXD4	MA1507.1	2.90202e-12	0.24484	0.353333
PROX1	MA0794.1	8.00431e-12	0.343309	0.381664
NFIL3	MA0025.2	1.58356e-11	0.245116	0.210561
ZNF382	MA1594.1	2.27684e-10	0.235542	0.267224
HOXA13	MA0650.2	2.57275e-10	0.159612	0.224956
HOXA10	MA0899.1	1.24238e-09	0.154212	0.239557
MYCN	MA0104.4	1.05409e-08	0.146136	0.172711
MAX::MYC	MA0059.1	2.06977e-08	0.343159	0.361248
NFATC3	MA0625.1	1.38415e-07	0.0440265	0.199975
MYOD1	MA0499.2	2.98018e-07	0.356293	0.352688
MEIS1	MA0498.2	5.68404e-07	0.224998	0.143474
ZSCAN29	MA1602.1	1.78732e-06	0.0398098	0.0683237
GATA1	MA0035.4	3.60554e-06	0.17175	0.216062
TFAP4(var.2)	MA1570.1	1.09037e-05	0.0511496	0.0292062
PRDM1	MA0508.3	1.52968e-05	0.0626141	0.0804377
ZNF143	MA0088.2	2.58721e-05	0.188907	0.133262
HES5	MA0821.1	3.55739e-05	0.146415	0.238007
OSR1	MA1542.1	4.42987e-05	0.255905	0.235707
NRL	MA0842.2	9.62563e-05	0.226004	0.225581
RHOXF1	MA0719.1	0.000211659	0.106154	0.187693
ISL2	MA0914.1	0.000300952	0.150756	0.152019
PAX3(var.2)	MA1546.1	0.000310881	0.0311553	0.00502995
HES7	MA0822.1	0.000591878	0.0551045	0.16234
MAFF	MA0495.3	0.000685668	0.0900234	0.135146
GLIS2	MA0736.1	0.000777854	0.0682368	0.119664

## Sheet: Oligodendrocytes
TF	Motif Id	padj	z	Δz
MYF5	MA1641.1	1.62096e-43	5.81339	5.77183
ZBTB18	MA0698.1	2.07437e-42	3.33792	3.53673
BHLHE22(var.2)	MA1635.1	4.84682e-42	6.38113	6.23202
MYOG	MA0500.2	3.71479e-40	6.47485	6.38976
NHLH1	MA0048.2	1.693e-37	4.99868	4.88408
BHLHA15(var.2)	MA1472.1	4.10114e-37	5.30399	5.19727
ATOH1(var.2)	MA1467.1	1.44231e-36	4.4723	4.39729
NHLH2	MA1529.1	1.44231e-36	3.28776	3.27726
TWIST1	MA1123.2	2.0512e-36	2.77019	2.8636
ASCL1	MA1100.2	2.96473e-35	4.97921	4.83892
FERD3L	MA1485.1	2.25141e-34	2.90197	2.8859
HAND2	MA1638.1	9.64939e-33	2.61411	2.62057
TFAP4	MA0691.1	1.54763e-32	2.64451	2.63957
TAL1::TCF3	MA0091.1	5.86749e-32	2.92698	2.96386
MSC	MA0665.1	5.41787e-31	2.68816	2.69277
NRF1	MA0506.1	9.24485e-31	2.30845	2.72883
YY2	MA0748.2	1.41103e-30	2.74785	2.83406
NEUROG2(var.2)	MA1642.1	2.28255e-30	3.0478	2.92589
TCFL5	MA0632.2	3.93352e-29	2.20935	2.56583
ZBTB14	MA1650.1	6.98166e-29	1.75845	2.07041
NEUROD1	MA1109.1	2.16115e-28	2.96019	2.82344
YY1	MA0095.2	6.43673e-28	2.275	2.27652
BHLHE40	MA0464.2	1.01184e-27	2.50273	2.634
HES2	MA0616.2	1.34561e-27	2.23385	2.35271
SOHLH2	MA1560.1	1.34561e-27	2.01452	2.10501
ARNT2	MA1464.1	4.72225e-27	2.4664	2.60499
HEY1	MA0823.1	5.36926e-27	2.21271	2.37153
BHLHE41	MA0636.1	7.68107e-27	2.43227	2.57152
ZFP42	MA1651.1	7.68107e-27	2.14168	2.09549
MYF6	MA0667.1	9.28349e-27	2.04946	2.06807
HES1	MA1099.2	1.92605e-26	1.9026	2.1502
NFYC	MA1644.1	1.46517e-25	2.02322	1.90036
NFYA	MA0060.3	2.00535e-25	2.11037	2.00344
MNT	MA0825.1	4.0685e-25	2.14758	2.19658
ATOH7	MA1468.1	1.75983e-24	1.89083	1.85257
SOX18	MA1563.1	1.98276e-24	1.80919	1.8907
ELK1	MA0028.2	9.50285e-24	2.30392	2.38436
MLXIPL	MA0664.1	1.13196e-23	2.2216	2.33834
KLF15	MA1513.1	1.8021e-23	1.47967	1.7619
ELK4	MA0076.2	6.21788e-23	1.82406	1.76002
ZNF24	MA1124.1	1.23609e-22	1.82296	1.98554
ELK3	MA0759.1	1.31189e-22	2.20021	2.21033
KLF14	MA0740.1	2.6444e-22	1.33008	1.43757
POU4F1	MA0790.1	3.26491e-22	1.57428	1.6366
TFEC	MA0871.2	3.30602e-22	2.10573	2.23703
MAX	MA0058.3	8.31928e-22	1.8834	1.95399
TFEB	MA0692.1	1.00327e-21	1.89781	2.05675
TFE3	MA0831.2	3.19935e-21	2.04049	2.16474
FEV	MA0156.2	3.46634e-21	1.86903	1.8548
MLX	MA0663.1	4.33745e-21	1.91841	2.0599
ETV3	MA0763.1	5.87193e-21	1.96552	1.95697
SP4	MA0685.1	1.46786e-20	1.20182	1.25258
ELF2	MA1483.1	1.65164e-20	1.41136	1.35145
CLOCK	MA0819.1	3.84927e-20	1.49479	1.57371
ZBTB32	MA1580.1	1.2186e-19	1.62363	1.57627
ELF4	MA0641.1	1.31528e-19	0.901662	0.745455
ETV5	MA0765.2	1.39702e-19	1.07668	0.898992
TCF21(var.2)	MA1568.1	1.80065e-19	1.45694	1.42708
NFYB	MA0502.2	2.01792e-19	1.44828	1.28569
FLI1	MA0475.2	2.50308e-19	1.68663	1.65264
HEY2	MA0649.1	2.69441e-19	1.62777	1.71651
ETS1	MA0098.3	2.88482e-19	1.49209	1.42937
ETS2	MA1484.1	3.43189e-19	1.35248	1.27972
PHOX2B	MA0681.2	4.00986e-19	1.26043	1.28402
HINFP	MA0131.2	4.08187e-19	1.28673	1.61546
CREB3L4(var.2)	MA1475.1	7.54387e-19	1.96746	2.26824
ZFP57	MA1583.1	7.7872e-19	1.11684	1.26761
MYC	MA0147.3	8.4301e-19	1.76922	1.8135
ZBTB7A	MA0750.2	8.4301e-19	1.00895	0.905255
SP3	MA0746.2	1.11079e-18	0.792588	0.875821
DMRTC2	MA1479.1	1.79108e-18	1.24981	1.26676
ERF	MA0760.1	2.63405e-18	1.49649	1.42138
SP9	MA1564.1	4.53042e-18	1.05576	1.18163
FOXF2	MA0030.1	5.11475e-18	1.17777	1.29014
FOXP1	MA0481.3	5.30322e-18	1.08376	1.24258
ARNT::HIF1A	MA0259.1	7.93161e-18	1.18472	1.38561
ERG	MA0474.2	7.93161e-18	1.46387	1.35358
SPDEF	MA0686.1	1.48487e-17	1.24792	1.29594
ZNF317	MA1593.1	2.63298e-17	1.36471	1.31318
ATF3	MA0605.2	3.5184e-17	1.68507	2.02997
MITF	MA0620.3	5.71628e-17	1.27596	1.42738
FOXA3	MA1683.1	9.15349e-17	1.08977	1.24419
CTCFL	MA1102.2	9.2002e-17	1.00509	1.06552
SP1	MA0079.4	1.36232e-16	0.739453	0.773636
SREBF2(var.2)	MA0828.1	1.89336e-16	1.13916	1.3068
FOXA2	MA0047.3	1.98081e-16	0.986404	1.14147
OVOL2	MA1545.1	2.38309e-16	1.22833	1.27837
JDP2(var.2)	MA0656.1	3.45302e-16	1.72421	2.07385
ATF7	MA0834.1	7.54742e-16	1.56988	1.93001
FOSL1::JUN(var.2)	MA1129.1	7.54742e-16	1.4336	1.77581
BACH2(var.2)	MA1470.1	1.06307e-15	1.12027	1.32306
ONECUT1	MA0679.2	1.06307e-15	1.24812	1.26435
FOXP2	MA0593.1	1.62249e-15	1.01973	1.15738
ZBTB33	MA0527.1	1.79456e-15	1.18193	1.38115
FOSB::JUNB(var.2)	MA1136.1	2.09237e-15	1.48963	1.8249
HIF1A	MA1106.1	3.27292e-15	1.01811	1.23766
FOXE1	MA1487.1	3.5262e-15	1.15932	1.16065
FOXC1	MA0032.2	9.32016e-15	0.948372	1.06459
POU4F3	MA0791.1	1.09955e-14	1.211	1.26853
NEUROG2	MA0669.1	1.60295e-14	1.3459	1.30915
HES6	MA1493.1	1.74557e-14	1.10742	1.14142
FOSL2::JUNB(var.2)	MA1139.1	2.23969e-14	1.56153	1.89867
OVOL1	MA1544.1	3.81949e-14	1.08617	1.13101
TFDP1	MA1122.1	3.81949e-14	0.914837	1.12065
FOXI1	MA0042.2	3.81949e-14	0.910529	1.10027
FOXL1	MA0033.2	3.81949e-14	0.910529	1.10027
FOXO4	MA0848.1	3.81949e-14	0.910529	1.10027
FOXO6	MA0849.1	3.81949e-14	0.910529	1.10027
FOXP3	MA0850.1	3.81949e-14	0.910529	1.10027
FOXB1	MA0845.1	3.81949e-14	0.857029	0.998996
HES5	MA0821.1	5.13455e-14	1.0455	1.13568
FOXK1	MA0852.2	1.18665e-13	0.904912	1.03488
E2F4	MA0470.2	1.22956e-13	0.940552	1.0444
FOSB::JUN	MA1127.1	1.3932e-13	1.49576	1.85236
E2F3	MA0469.3	1.58292e-13	1.13512	1.22924
EGR1	MA0162.4	2.01447e-13	0.719869	0.905825
EGR3	MA0732.1	2.1679e-13	0.96658	1.13837
E2F2	MA0864.2	2.52847e-13	1.04948	1.08494
JUN::JUNB(var.2)	MA1133.1	3.34596e-13	1.35298	1.67354
EGR2	MA0472.2	3.7973e-13	0.764261	0.991497
DMRTA2	MA1478.1	9.75015e-13	1.10402	1.09899
KLF11	MA1512.1	1.61928e-12	0.545605	0.61213
SP8	MA0747.1	1.96398e-12	0.671351	0.651611
JUNB(var.2)	MA1140.2	2.00498e-12	1.33133	1.61661
FOSL2::JUN(var.2)	MA1131.1	2.12141e-12	1.35715	1.72807
HOXD12	MA0873.1	3.06788e-12	0.607059	0.779666
USF2	MA0526.3	4.58891e-12	1.02498	1.14639
MEIS2(var.2)	MA1640.1	6.16303e-12	0.0220548	0.124345
NRL	MA0842.2	6.50604e-12	0.952891	0.949304
FOXK2	MA1103.2	7.139e-12	0.773759	0.918714
ATF6	MA1466.1	1.11293e-11	1.02187	1.23227
CREM	MA0609.2	1.1912e-11	1.31782	1.5669
TGIF2LX	MA1571.1	1.36449e-11	0.913701	0.985991
CREB3L4	MA1474.1	1.64187e-11	1.0675	1.2322
CREB3	MA0638.1	1.78132e-11	1.09564	1.33698
PAX5	MA0014.3	1.92034e-11	0.984023	1.06236
MYOD1	MA0499.2	2.03332e-11	1.13545	1.12278
TGIF2LY	MA1572.1	2.59994e-11	0.914861	0.967548
CTCF	MA0139.1	2.99417e-11	1.11032	1.14487
MAFF	MA0495.3	3.06441e-11	0.792978	0.844361
HES7	MA0822.1	3.10436e-11	0.840729	0.946789
ZSCAN4	MA1155.1	3.41182e-11	0.92661	0.980395
MYBL2	MA0777.1	5.24834e-11	0.944309	0.990412
MAX::MYC	MA0059.1	9.11101e-11	0.976582	0.985005
ETV2	MA0762.1	1.01184e-10	0.464168	0.324896
USF1	MA0093.3	1.21088e-10	0.868387	0.9839
FOSL2::JUND(var.2)	MA1145.1	1.70695e-10	1.24378	1.61419
ZNF384	MA1125.1	1.73779e-10	0.649482	0.645743
HOXC11	MA0651.1	2.01963e-10	0.744908	0.880808
HOXC9	MA0485.2	2.18792e-10	0.716253	0.822324
PHOX2A	MA0713.1	4.07462e-10	0.733094	0.849472
POU4F2	MA0683.1	4.40443e-10	1.01724	1.04974
PBX2	MA1113.2	6.04343e-10	0.219735	0.363557
GATA5	MA0766.2	6.53442e-10	0.968415	0.97006
ZNF652	MA1657.1	6.64469e-10	0.889382	0.898593
FOXD2	MA0847.2	7.38243e-10	0.662156	0.736098
SP2	MA0516.2	9.70777e-10	0.543747	0.521783
KLF16	MA0741.1	9.80534e-10	0.646555	0.625056
FOSL1::JUND(var.2)	MA1143.1	1.06756e-09	1.04615	1.45366
MYCN	MA0104.4	1.25911e-09	0.915687	0.947883
HOXD11	MA0908.1	1.36775e-09	0.72971	0.806454
HOXC10	MA0905.1	1.54038e-09	0.632171	0.748138
DMRT3	MA0610.1	1.58321e-09	0.778717	0.790083
FOXD1	MA0031.1	1.66305e-09	0.646881	0.822355
FOXG1	MA0613.1	1.66305e-09	0.646881	0.822355
FOXO3	MA0157.2	1.66305e-09	0.646881	0.822355
MTF1	MA0863.1	1.74358e-09	0.901023	0.869993
MAFG	MA0659.2	2.42675e-09	0.541736	0.638428
PROP1	MA0715.1	2.45755e-09	0.701155	0.74703
KLF10	MA1511.1	3.38703e-09	0.0354081	0.101821
HOXD10	MA1506.1	3.73276e-09	0.51077	0.687303
SRY	MA0084.1	7.15338e-09	0.782441	0.888332
POU2F2	MA0507.1	7.29828e-09	1.01066	0.902052
HOXB9	MA1503.1	1.00716e-08	0.55065	0.681576
PROX1	MA0794.1	1.04448e-08	0.705273	0.730614
FOXA1	MA0148.4	1.19021e-08	0.536038	0.727856
DUX4	MA0468.1	2.17925e-08	0.565762	0.705873
FOXC2	MA0846.1	4.5245e-08	0.692241	0.760935
OLIG1	MA0826.1	4.65901e-08	0.832454	0.798346
NKX6-3	MA1530.1	5.24645e-08	0.583656	0.652584
FOXN3	MA1489.1	5.80512e-08	0.657841	0.754635
CUX1	MA0754.1	8.63294e-08	0.794656	0.764823
KLF13	MA0657.1	1.14875e-07	0.604785	0.536099
LBX1	MA0618.1	1.30574e-07	0.959101	0.979716
SOX4	MA0867.2	1.35743e-07	1.3758	1.2159
OLIG2	MA0678.1	1.53998e-07	0.752669	0.719894
OSR1	MA1542.1	1.54711e-07	0.683436	0.658028
PAX3	MA0780.1	3.81628e-07	0.735161	0.748334
E2F1	MA0024.3	3.9383e-07	0.720052	0.73589
PKNOX2	MA0783.1	4.21938e-07	0.775461	0.79094
GCM2	MA0767.1	5.20725e-07	0.679287	0.706994
CENPB	MA0637.1	5.97327e-07	0.600492	0.730374
FOXH1	MA0479.1	8.61135e-07	0.653504	0.702939
GMEB2	MA0862.1	9.7914e-07	0.545852	0.549381
CREB1	MA0018.4	9.87229e-07	0.713088	1.05128
MEIS1	MA0498.2	1.02755e-06	0.754226	0.666921
CDX2	MA0465.2	1.11028e-06	0.700824	0.728577
NEUROD2	MA0668.1	1.56723e-06	0.731046	0.714242
BARX2	MA1471.1	1.93271e-06	0.495793	0.564752
PBX1	MA0070.1	2.65038e-06	0.550182	0.506704
PAX7	MA0680.1	2.65157e-06	0.723028	0.697627
FOS::JUN(var.2)	MA1126.1	2.82781e-06	0.777259	1.06988
CREB3L1	MA0839.1	3.48816e-06	0.599817	0.677174
ZSCAN29	MA1602.1	6.06243e-06	0.532384	0.55945
HOXC13	MA0907.1	6.57555e-06	0.536812	0.570406
GFI1	MA0038.2	6.90227e-06	0.522428	0.565487
MEOX2	MA0706.1	7.49784e-06	0.610621	0.665981
MIXL1	MA0662.1	9.96432e-06	0.185959	0.227787
CUX2	MA0755.1	9.98809e-06	0.737134	0.712769
TFAP4(var.2)	MA1570.1	1.01207e-05	0.570626	0.558114
HOXB4	MA1499.1	1.11358e-05	0.501033	0.596454
HOXD4	MA1507.1	1.11358e-05	0.501033	0.596454
GATA6	MA1104.2	1.12562e-05	0.424856	0.415145
OTX1	MA0711.1	1.1701e-05	0.567708	0.588599
BARX1	MA0875.1	1.37359e-05	0.565259	0.611377
ONECUT3	MA0757.1	1.69451e-05	0.645429	0.643476
SOX10	MA0442.2	1.74572e-05	0.82801	0.644309
ALX3	MA0634.1	1.74582e-05	0.491383	0.532942
GSX1	MA0892.1	2.14428e-05	0.210858	0.233953
LMX1B	MA0703.2	2.7473e-05	0.545288	0.540309
MYBL1	MA0776.1	2.89513e-05	0.433327	0.499105
LHX1	MA1518.1	3.87682e-05	0.621088	0.616128
HOXA9	MA0594.2	3.9095e-05	0.551044	0.630203
POU6F2	MA0793.1	5.16207e-05	0.307889	0.426133
TLX2	MA1577.1	5.63576e-05	0.753397	0.761143
POU3F3	MA0788.1	6.46081e-05	0.652315	0.581967
ARGFX	MA1463.1	6.70245e-05	0.594095	0.607146
KLF5	MA0599.1	6.70245e-05	0.198919	0.173325
HOXB3	MA0903.1	7.16531e-05	0.641495	0.712713
POU2F3	MA0627.2	7.24718e-05	0.827252	0.698015
EVX2	MA0888.1	7.48911e-05	0.686377	0.722899
NKX6-2	MA0675.1	8.17685e-05	0.605489	0.61307
LMX1A	MA0702.2	8.17685e-05	0.605489	0.61307
BARHL2	MA0635.1	8.88116e-05	0.404183	0.415916
VAX1	MA0722.1	9.01577e-05	0.441394	0.520943
VAX2	MA0723.1	9.01577e-05	0.441394	0.520943
DRGX	MA1481.1	9.01577e-05	0.441394	0.520943
NKX6-1	MA0674.1	9.25752e-05	0.662659	0.668536
LHX5	MA1519.1	9.25752e-05	0.662659	0.668536
HOXA6	MA1497.1	0.000101041	0.617899	0.663379
BHLHE22	MA0818.1	0.000101041	0.635277	0.578224
EVX1	MA0887.1	0.000115396	0.516508	0.566715
SOX12	MA1561.1	0.000116478	0.568091	0.623551
DPRX	MA1480.1	0.000122314	0.389011	0.505094
POU5F1	MA1115.1	0.000142018	0.720405	0.615389
BHLHE23	MA0817.1	0.000146725	0.547778	0.515986
OLIG3	MA0827.1	0.000152984	0.547188	0.548403
POU1F1	MA0784.1	0.000168105	0.659001	0.563297
VSX1	MA0725.1	0.000171023	0.532738	0.584317
NEUROG1	MA0623.2	0.000181437	0.637767	0.58542
ZBED1	MA0749.1	0.000189332	0.416047	0.458848
ZNF148	MA1653.1	0.000193044	0.397439	0.358912
HOXC4	MA1504.1	0.000235401	0.438675	0.502218
HOXB13	MA0901.2	0.000389043	0.435244	0.481646
GCM1	MA0646.1	0.000533489	0.538414	0.567826
UNCX	MA0721.1	0.000616817	0.522485	0.532396
POU3F2	MA0787.1	0.000649315	0.422089	0.312219
HNF1A	MA0046.2	0.00070045	0.347443	0.499329
NOTO	MA0710.1	0.000712922	0.200396	0.195398
VSX2	MA0726.1	0.000723471	0.505635	0.608376
EN2	MA0642.1	0.000780931	0.382589	0.366501
PAX4	MA0068.2	0.000782215	0.325995	0.337664
LHX9	MA0701.2	0.000782215	0.325995	0.337664
PRRX2	MA0075.3	0.000782215	0.325995	0.337664
HNF1B	MA0153.2	0.00080058	0.343884	0.472227
ZNF410	MA0752.1	0.000838504	0.421611	0.432172
OSR2	MA1646.1	0.000878331	0.36675	0.238797
HOXC8	MA1505.1	0.00088549	0.502691	0.558165
DBP	MA0639.1	0.0010056	0.11199	0.0891545
HOXC12	MA0906.1	0.00101281	0.331526	0.418384
SOX14	MA1562.1	0.00101429	0.559761	0.625791
POU3F1	MA0786.1	0.0010278	0.449401	0.324851
HOXB2	MA0902.2	0.00148708	0.0431284	0.172123
GATA1::TAL1	MA0140.2	0.00149699	0.337724	0.410801
TEF	MA0843.1	0.00153879	0.187108	0.147918
MEIS2	MA0774.1	0.00155495	0.514187	0.489546
MEOX1	MA0661.1	0.00164758	0.285267	0.335803
HOXB6	MA1500.1	0.00168682	0.276324	0.311395
MYB	MA0100.3	0.00170026	0.505439	0.460689
ONECUT2	MA0756.1	0.00182396	0.531979	0.533791
POU6F1(var.2)	MA1549.1	0.00183154	0.370532	0.402131
EN1	MA0027.2	0.00251859	0.305777	0.299398
IRF6	MA1509.1	0.00256257	0.014298	0.0268252
POU5F1B	MA0792.1	0.0026784	0.293981	0.158605
EGR4	MA0733.1	0.00339578	0.197587	0.315546
HOXA13	MA0650.2	0.00345342	0.264621	0.320314
NFIL3	MA0025.2	0.00373297	0.220096	0.181023
JUN	MA0488.1	0.0039182	0.0517552	0.342421
TGIF2	MA0797.1	0.0042181	0.417189	0.402394
GATA2	MA0036.3	0.0044759	0.155255	0.160665
POU2F1	MA0785.1	0.00449034	0.465851	0.355672
TGIF1	MA0796.1	0.00460141	0.401499	0.415491
JUND(var.2)	MA0492.1	0.00734876	0.140834	0.406954
GATA3	MA0037.3	0.00745637	0.135027	0.0974048
BARHL1	MA0877.2	0.00927642	0.209626	0.217786
EMX2	MA0886.1	0.0115814	0.251854	0.304846
GBX2	MA0890.1	0.0118794	0.358507	0.319792
SOX13	MA1120.1	0.0130901	0.697799	0.619359
MSGN1	MA1524.1	0.0135923	0.246034	0.195764
RHOXF1	MA0719.1	0.0144557	0.237809	0.31281
GLIS1	MA0735.1	0.0152936	0.159271	0.16094
HOXD9	MA0913.2	0.016306	0.206331	0.235238
DUXA	MA0884.1	0.0167562	0.181936	0.249446
GATA4	MA0482.2	0.016881	0.101561	0.0918212
GBX1	MA0889.1	0.0214789	0.335845	0.27651
HOXA1	MA1495.1	0.024601	0.227319	0.350365
HOXA5	MA0158.2	0.024601	0.227319	0.350365
HOXB5	MA0904.2	0.024601	0.227319	0.350365
ATF2	MA1632.1	0.0269118	0.00920288	0.320333
HOXA7	MA1498.1	0.0286957	0.263938	0.384425
HOXD8	MA0910.2	0.0286957	0.263938	0.384425
DLX6	MA0882.1	0.0297585	0.204853	0.24067
CDX1	MA0878.2	0.0340477	0.143154	0.24359
DLX5	MA1476.1	0.0351892	0.286665	0.347824
ZNF382	MA1594.1	0.0458475	0.214924	0.230054
XBP1	MA0844.1	0.0469474	0.199097	0.390903
PAX6	MA0069.1	0.0478603	0.238418	0.241261
ZNF341	MA1655.1	0.0506602	0.276139	0.137629
LHX6	MA0658.1	0.0529787	0.368531	0.387598
POU6F1	MA0628.1	0.0583667	0.303038	0.314812
LHX2	MA0700.2	0.0598925	0.0841639	0.0668455
NKX2-5	MA0063.2	0.0626856	0.158449	0.111855
SOX2	MA0143.4	0.0684089	0.549215	0.444514
ZNF143	MA0088.2	0.0711598	0.275119	0.212632
HESX1	MA0894.1	0.084655	0.396712	0.346712
TBX19	MA0804.1	0.108952	0.231045	0.251193

## Sheet: Endothelial cells
TF	Motif Id	padj	z	Δz
FOXC2	MA0846.1	6.02092e-54	2.32897	2.29243
SOX15	MA1152.1	2.1277e-44	1.72575	1.8814
FOXD2	MA0847.2	4.35458e-43	1.98877	1.92366
ETV2	MA0762.1	4.54175e-43	4.90472	4.60209
ETV1	MA0761.2	5.9085e-42	5.41797	4.91053
FOXC1	MA0032.2	1.16318e-40	1.72462	1.65644
GABPA	MA0062.3	3.99234e-40	4.98195	4.42473
ETV4	MA0764.2	1.1574e-39	4.0639	3.63037
FOXP2	MA0593.1	2.69497e-39	1.93271	1.9172
IKZF1	MA1508.1	3.20114e-39	3.98245	3.52371
ERG	MA0474.2	9.71646e-39	4.15397	3.89582
FOXB1	MA0845.1	1.05276e-38	1.71054	1.63103
FOXF2	MA0030.1	1.35398e-38	1.75153	1.70814
ERF	MA0760.1	3.98039e-38	4.31291	4.03777
ELK4	MA0076.2	5.65252e-38	4.23599	3.95332
ELF1	MA0473.3	7.01398e-38	4.21135	3.67664
ZBTB7A	MA0750.2	7.27952e-38	3.62295	3.34813
FOXE1	MA1487.1	8.71512e-38	1.52011	1.56854
FOXA1	MA0148.4	9.99353e-38	1.74411	1.67535
ETS1	MA0098.3	1.34343e-37	4.15001	3.89641
ELF3	MA0640.2	3.39575e-37	4.13284	3.5443
FLI1	MA0475.2	3.89383e-37	3.89804	3.67114
FOXK1	MA0852.2	1.75041e-36	1.80037	1.76309
EHF	MA0598.3	1.82387e-36	4.69749	3.96017
SPDEF	MA0686.1	3.84622e-36	2.29042	2.22603
ETS2	MA1484.1	5.16747e-36	3.81999	3.58887
ETV5	MA0765.2	1.68944e-35	3.7547	3.39271
ELF5	MA0136.2	1.68944e-35	3.89166	3.37802
ELF4	MA0641.1	2.88237e-35	3.48613	3.1417
ELF2	MA1483.1	2.88237e-35	3.28066	3.02986
SRY	MA0084.1	2.99306e-35	1.62828	1.69477
ETV6	MA0645.1	8.48631e-35	3.72006	3.23983
CTCF	MA0139.1	7.67402e-34	2.34876	2.47492
FOXA2	MA0047.3	8.02519e-34	1.65049	1.58174
KLF15	MA1513.1	8.62844e-33	2.0676	1.94041
SPIB	MA0081.2	1.21091e-32	2.1385	1.46184
FOXP1	MA0481.3	1.42335e-31	1.59797	1.51411
FOXK2	MA1103.2	2.47371e-31	1.61437	1.53791
ETV3	MA0763.1	2.62731e-31	2.93202	2.75077
SOX8	MA0868.2	4.40621e-31	1.4952	1.68482
FEV	MA0156.2	6.7829e-31	2.98931	2.79477
ELK3	MA0759.1	7.31298e-31	3.17103	2.96136
FOXA3	MA1683.1	2.38569e-30	1.60648	1.5192
SP1	MA0079.4	1.68298e-29	2.20493	1.83005
CTCFL	MA1102.2	4.26177e-29	1.17279	1.16617
TFDP1	MA1122.1	5.06267e-29	1.63922	1.56211
SPIC	MA0687.1	7.58064e-29	1.81559	1.21386
SP4	MA0685.1	9.08997e-29	1.99102	1.66346
ELK1	MA0028.2	2.1382e-28	2.71947	2.58648
SPI1	MA0080.5	3.08477e-28	1.47258	0.977844
SP9	MA1564.1	1.2686e-27	1.8666	1.5927
SP3	MA0746.2	1.66386e-27	1.75011	1.43706
KLF14	MA0740.1	2.68654e-27	2.08838	1.76159
FOXI1	MA0042.2	8.27402e-27	1.48344	1.39753
FOXL1	MA0033.2	8.27402e-27	1.48344	1.39753
FOXO4	MA0848.1	8.27402e-27	1.48344	1.39753
FOXO6	MA0849.1	8.27402e-27	1.48344	1.39753
FOXP3	MA0850.1	8.27402e-27	1.48344	1.39753
KLF3	MA1516.1	8.43384e-27	1.65844	1.40299
KLF6	MA1517.1	1.14071e-26	1.96954	1.61415
ZNF384	MA1125.1	3.8864e-26	1.70011	1.54089
KLF2	MA1515.1	3.8864e-26	1.74263	1.4412
FOXN3	MA1489.1	2.70344e-24	1.3925	1.36097
FOXD1	MA0031.1	2.72423e-24	1.36719	1.30821
FOXG1	MA0613.1	2.72423e-24	1.36719	1.30821
FOXO3	MA0157.2	2.72423e-24	1.36719	1.30821
MEF2A	MA0052.4	1.02724e-23	1.68563	1.4835
MEF2C	MA0497.1	1.94746e-23	1.59798	1.42567
ZNF460	MA1596.1	9.46244e-23	0.717103	0.664495
STAT1	MA0137.3	1.53894e-22	1.12678	1.13007
HINFP	MA0131.2	4.80676e-22	1.14548	1.1866
E2F6	MA0471.2	1.03077e-21	0.98524	0.891055
REL	MA0101.1	1.97169e-21	1.33662	1.14404
IRF1	MA0050.2	2.10718e-21	1.02379	0.79752
KLF5	MA0599.1	2.87159e-21	0.948067	0.741464
KLF11	MA1512.1	3.21488e-21	1.49602	1.16723
ZBTB32	MA1580.1	7.61614e-21	1.07874	1.04173
THAP11	MA1573.1	7.61614e-21	0.958702	0.925485
GATA5	MA0766.2	1.00639e-20	1.14669	1.08682
IRF9	MA0653.1	1.71181e-20	1.12829	0.900508
SOX9	MA0077.1	1.90914e-20	1.02944	1.24149
STAT1::STAT2	MA0517.1	8.39823e-20	0.83712	0.584555
RELA	MA0107.1	8.92292e-20	1.38075	1.17345
ZNF135	MA1587.1	8.97145e-20	1.17602	1.00175
IRF7	MA0772.1	1.67885e-19	1.18946	1.05971
ZBTB14	MA1650.1	3.10593e-19	1.24656	1.21408
IRF3	MA1418.1	4.07398e-19	1.17811	1.03373
MEF2D	MA0773.1	4.15222e-19	1.60342	1.34589
EGR1	MA0162.4	4.43316e-19	1.20906	1.04626
KLF4	MA0039.4	5.45531e-19	0.856203	0.657201
KLF10	MA1511.1	9.29369e-19	1.29507	0.941461
YY2	MA0748.2	1.26074e-18	1.50219	1.44415
FOS	MA0476.1	2.19361e-18	3.94214	3.12585
SP8	MA0747.1	3.23319e-18	1.17816	0.88589
FOSL1::JUNB	MA1137.1	3.44623e-18	3.77488	2.99775
FOS::JUN	MA0099.3	5.20937e-18	3.85846	3.04493
PITX2	MA1547.1	5.20937e-18	0.894515	0.72897
FOSL2	MA0478.1	5.5786e-18	4.09916	3.22799
JDP2	MA0655.1	6.29133e-18	3.41841	2.76262
FOSL2::JUN	MA1130.1	6.30864e-18	3.85465	3.04611
FOSL1::JUN	MA1128.1	6.96003e-18	3.99625	3.14838
FOSB::JUNB	MA1135.1	9.30359e-18	3.75884	2.96233
KLF16	MA0741.1	9.30359e-18	1.09186	0.855735
BACH2	MA1101.2	1.10848e-17	3.18935	2.47685
FOSL2::JUNB	MA1138.1	1.20933e-17	3.75936	2.99272
FOS::JUND	MA1141.1	1.58377e-17	3.95043	3.08066
IRF8	MA0652.1	1.58377e-17	1.17973	0.942229
FOSL1::JUND	MA1142.1	1.68339e-17	3.44947	2.71062
FOSL2::JUND	MA1144.1	1.99171e-17	3.73391	2.93886
JUN(var.2)	MA0489.1	2.06534e-17	3.89926	3.08461
NFE2	MA0841.1	2.07067e-17	3.01175	2.33559
E2F2	MA0864.2	2.1345e-17	0.971022	0.890991
FOS::JUNB	MA1134.1	2.78867e-17	3.75511	2.9444
SP2	MA0516.2	3.89139e-17	1.17001	0.918719
JUND	MA0491.2	5.24064e-17	3.44719	2.6844
FOSL1	MA0477.2	6.08707e-17	3.65937	2.83716
JUNB	MA0490.2	6.61772e-17	3.33473	2.59485
HNF1A	MA0046.2	6.7478e-17	1.00026	0.845005
BATF	MA1634.1	1.5333e-16	3.42676	2.62329
BATF3	MA0835.2	1.93088e-16	3.33042	2.5738
BATF::JUN	MA0462.2	2.16749e-16	3.40719	2.61234
JUN::JUNB	MA1132.1	4.66251e-16	3.40044	2.66867
IRF4	MA1419.1	8.882e-16	1.03657	0.812494
MEF2B	MA0660.1	3.55003e-15	1.36377	1.11634
GATA2	MA0036.3	4.41056e-15	0.907753	0.850437
BACH1	MA1633.1	4.84355e-15	2.42309	1.77183
FOSL2::JUN(var.2)	MA1131.1	7.41757e-15	1.38316	1.20933
NFE2L1	MA0089.2	8.68449e-15	1.7261	1.22995
BCL6	MA0463.2	9.55131e-15	0.616896	0.733117
SREBF2(var.2)	MA0828.1	3.08839e-14	0.534053	0.273844
ZNF148	MA1653.1	3.2313e-14	0.598438	0.501945
GATA3	MA0037.3	3.65511e-14	0.816265	0.755807
CREB3L4(var.2)	MA1475.1	6.036e-14	1.03496	0.885068
STAT3	MA0144.2	6.71097e-14	0.800287	0.856081
ONECUT3	MA0757.1	7.39596e-14	0.762146	0.746072
EGR3	MA0732.1	9.22648e-14	1.1418	0.971024
YY1	MA0095.2	2.20094e-13	0.777717	0.691503
FOSL1::JUND(var.2)	MA1143.1	3.0141e-13	1.22516	1.02767
GATA6	MA1104.2	3.29795e-13	0.820179	0.753486
ATF7	MA0834.1	4.57057e-13	1.14744	0.981979
JUN::JUNB(var.2)	MA1133.1	4.81683e-13	1.19827	1.04769
CREM	MA0609.2	4.81683e-13	1.15745	0.98733
JDP2(var.2)	MA0656.1	6.72291e-13	1.21411	1.05283
NR2F1	MA0017.2	6.78332e-13	0.93615	0.605271
OVOL1	MA1544.1	7.28647e-13	0.786252	0.786749
KLF13	MA0657.1	7.49759e-13	0.932331	0.68767
JUNB(var.2)	MA1140.2	1.38675e-12	1.08926	0.930422
E2F4	MA0470.2	1.3929e-12	0.821338	0.783646
TEF	MA0843.1	1.80984e-12	0.460566	0.322824
SREBF1(var.2)	MA0829.2	1.85402e-12	0.426079	0.156249
DBP	MA0639.1	2.1988e-12	0.538635	0.437449
FOSL2::JUND(var.2)	MA1145.1	2.761e-12	1.1568	0.999518
SOX12	MA1561.1	3.20141e-12	0.700605	0.794937
FOSL1::JUN(var.2)	MA1129.1	3.27e-12	1.00632	0.857976
FOSL2::JUNB(var.2)	MA1139.1	3.57623e-12	1.20775	1.05025
FOSB::JUNB(var.2)	MA1136.1	4.32843e-12	1.06902	0.904462
CREB1	MA0018.4	7.58295e-12	1.28461	1.12228
FOSB::JUN	MA1127.1	7.74492e-12	1.26712	1.09414
OVOL2	MA1545.1	9.52793e-12	0.768083	0.762983
GATA4	MA0482.2	1.54367e-11	0.78757	0.719722
ATF3	MA0605.2	1.57626e-11	1.05632	0.894194
PHOX2B	MA0681.2	1.91065e-11	0.747893	0.668462
MAF::NFE2	MA0501.1	2.37025e-11	1.32679	0.861262
SOX14	MA1562.1	2.83749e-11	0.606762	0.737441
EGR2	MA0472.2	2.86755e-11	0.990052	0.826369
MLXIPL	MA0664.1	7.80535e-11	0.495852	0.208833
ZBTB33	MA0527.1	8.93347e-11	0.903286	0.942295
RARA	MA0729.1	1.10835e-10	0.736236	0.560189
MLX	MA0663.1	1.12493e-10	0.547358	0.283087
BACH2(var.2)	MA1470.1	1.35551e-10	0.935208	0.852585
NFKB2	MA0778.1	1.65487e-10	0.260949	0.034095
MYBL1	MA0776.1	1.82412e-10	0.591253	0.590329
NRF1	MA0506.1	2.61402e-10	0.900605	0.946905
PAX5	MA0014.3	2.77491e-10	0.837085	0.721728
ATF2	MA1632.1	3.36116e-10	0.998315	0.786085
CEBPB	MA0466.2	3.87564e-10	0.509273	0.0380633
IRF2	MA0051.1	4.30439e-10	0.804336	0.660494
ARNT2	MA1464.1	4.95954e-10	0.494943	0.216336
JUN	MA0488.1	5.4076e-10	0.485386	0.26698
IRF6	MA1509.1	9.58194e-10	0.752592	0.679078
RXRG(var.2)	MA1556.1	1.20116e-09	0.607051	0.376814
ZIC5	MA1584.1	1.54644e-09	0.553594	0.551122
FOS::JUN(var.2)	MA1126.1	1.77376e-09	0.963576	0.769956
ESR1	MA0112.3	1.91763e-09	0.527835	0.411179
TBX3	MA1566.1	1.92913e-09	0.149645	0.00335481
PPARD	MA1550.1	2.00576e-09	0.89965	0.656404
GMEB2	MA0862.1	2.73407e-09	0.473113	0.425235
SOX2	MA0143.4	3.01896e-09	0.505722	0.667161
TFEC	MA0871.2	3.81365e-09	0.407045	0.116977
CREB3	MA0638.1	4.15054e-09	0.945324	0.810555
EGR4	MA0733.1	7.74375e-09	0.822372	0.632342
TEAD4	MA0809.2	1.03783e-08	0.742505	0.767894
RXRB(var.2)	MA1555.1	1.14781e-08	0.644051	0.429535
LEF1	MA0768.1	1.42488e-08	0.714743	0.730896
XBP1	MA0844.1	1.52503e-08	0.801069	0.750747
HIF1A	MA1106.1	1.55356e-08	0.806913	0.733679
BHLHE41	MA0636.1	1.57369e-08	0.464054	0.224745
TEAD2	MA1121.1	2.04537e-08	0.641663	0.669087
TBX4	MA0806.1	2.35634e-08	0.152301	0.0428789
IRF5	MA1420.1	2.79699e-08	0.568738	0.467087
BARX2	MA1471.1	3.32092e-08	0.661756	0.617507
ONECUT1	MA0679.2	4.58224e-08	0.571052	0.540143
BHLHE40	MA0464.2	5.65672e-08	0.368145	0.149002
ARNT::HIF1A	MA0259.1	6.48221e-08	0.721063	0.674217
JUND(var.2)	MA0492.1	7.16282e-08	0.722194	0.540979
ZIC3	MA0697.1	7.16282e-08	0.296294	0.281964
MAFK	MA0496.3	8.40007e-08	1.60429	1.09819
TEAD3	MA0808.1	9.01356e-08	0.692544	0.734223
NFIL3	MA0025.2	1.05052e-07	0.216099	0.0283233
GRHL2	MA1105.2	1.16112e-07	0.468555	0.483046
SOX13	MA1120.1	1.19182e-07	0.450966	0.602419
SOX4	MA0867.2	1.24686e-07	0.292346	0.544812
CREB3L4	MA1474.1	1.72592e-07	0.908537	0.751749
HOXB13	MA0901.2	1.95418e-07	0.588946	0.549698
NR2F1(var.2)	MA1537.1	2.38314e-07	0.809512	0.576218
CENPB	MA0637.1	2.77445e-07	0.613381	0.580258
MYC	MA0147.3	3.32692e-07	0.306054	0.0911357
ZFP42	MA1651.1	3.40562e-07	0.541923	0.512216
TCF7L1	MA1421.1	4.58195e-07	0.423757	0.433258
RXRG	MA0856.1	5.56782e-07	0.752374	0.520837
SOX18	MA1563.1	6.09375e-07	0.331954	0.470752
MYCN	MA0104.4	7.71705e-07	0.234497	0.0561426
ZKSCAN5	MA1652.1	7.74227e-07	0.315849	0.0608878
BCL6B	MA0731.1	7.95589e-07	0.349056	0.445992
PAX3(var.2)	MA1546.1	8.00859e-07	0.530951	0.528141
THRB	MA1574.1	8.29586e-07	0.6614	0.393224
RXRB	MA0855.1	9.6856e-07	0.781226	0.544171
KLF9	MA1107.2	1.50014e-06	0.668418	0.401711
GATA1::TAL1	MA0140.2	1.71215e-06	0.610663	0.583995
ZBTB18	MA0698.1	1.89035e-06	0.711359	0.585051
NR2C1	MA1535.1	2.4922e-06	0.736168	0.485605
RBPJ	MA1116.1	2.90453e-06	0.217964	0.379663
ATF6	MA1466.1	3.49938e-06	0.657586	0.572069
ZIC4	MA0751.1	4.63483e-06	0.385392	0.382037
PROX1	MA0794.1	4.73684e-06	0.435771	0.396165
ZFP57	MA1583.1	5.5003e-06	0.41011	0.436969
E2F7	MA0758.1	9.1172e-06	0.290818	0.281741
NFYA	MA0060.3	9.82461e-06	0.595775	0.466305
ZBTB7C	MA0695.1	1.22893e-05	0.376806	0.315445
RXRA::VDR	MA0074.1	1.76953e-05	0.533745	0.463293
HOXD11	MA0908.1	2.19792e-05	0.582742	0.540887
MAX	MA0058.3	2.4453e-05	0.282734	0.101555
TFAP2E	MA1569.1	2.52331e-05	0.406919	0.415835
E2F1	MA0024.3	2.9239e-05	0.543628	0.495915
MNT	MA0825.1	3.58999e-05	0.190897	0.0379096
NR1D1	MA1531.1	3.63162e-05	0.238728	0.0944501
GATA1	MA0035.4	3.64106e-05	0.438256	0.404584
HEY1	MA0823.1	4.20608e-05	0.173686	0.0207581
HEY2	MA0649.1	5.38445e-05	0.154146	0.0249416
TCF7L2	MA0523.1	6.54227e-05	0.427714	0.493508
HSF4	MA0771.1	7.2791e-05	0.577765	0.532634
SOX10	MA0442.2	7.68563e-05	0.056881	0.323203
TEAD1	MA0090.3	8.25933e-05	0.587585	0.619018
HES2	MA0616.2	9.95953e-05	0.260329	0.113541
HOXC12	MA0906.1	0.000103423	0.488284	0.48884
GRHL1	MA0647.1	0.000103682	0.443922	0.446074
HNF1B	MA0153.2	0.000110516	0.463369	0.325725
HES1	MA1099.2	0.000111837	0.34469	0.267715
ZNF652	MA1657.1	0.000129223	0.24041	0.249513
TCFL5	MA0632.2	0.000173291	0.362537	0.340767
NR2F6(var.3)	MA1539.1	0.000176716	0.302107	0.224019
OSR1	MA1542.1	0.000200272	0.450786	0.425746
ESRRB	MA0141.3	0.000220799	0.690665	0.544971
HSF2	MA0770.1	0.000227171	0.530407	0.485777
NR1H4::RXRA	MA1146.1	0.000272001	0.25606	0.199751
NR1H4	MA1110.1	0.000285666	0.423793	0.316885
HOXA9	MA0594.2	0.000287	0.32823	0.311919
NR1H2::RXRA	MA0115.1	0.000293904	0.557746	0.407073
SOHLH2	MA1560.1	0.000300439	0.196472	0.0709073
HSF1	MA0486.2	0.000352532	0.494376	0.472372
HOXC9	MA0485.2	0.000384732	0.535445	0.461388
TFAP2C(var.2)	MA0814.2	0.000384732	0.394414	0.412369
TBX18	MA1565.1	0.000438485	0.142191	0.0332871
MYBL2	MA0777.1	0.000825035	0.421334	0.424527
ZBED1	MA0749.1	0.000916267	0.194282	0.154082
RARG(var.3)	MA1553.1	0.00123152	0.568339	0.378571
NFATC2	MA0152.1	0.00127241	0.0792699	0.164404
ZNF263	MA0528.2	0.0012806	0.382567	0.335074
NR2F2	MA1111.1	0.00128155	0.726201	0.491156
CLOCK	MA0819.1	0.00128521	0.178235	0.0702606
NR5A1	MA1540.1	0.00132233	0.352139	0.295276
HOXB9	MA1503.1	0.0014078	0.421964	0.3553
GLIS1	MA0735.1	0.00150588	0.151947	0.112243
CREB3L1	MA0839.1	0.00155379	0.406508	0.301811
PRDM4	MA1647.1	0.00173656	0.21924	0.248593
SOX21	MA0866.1	0.00178542	0.27988	0.366521
ZIC1	MA0696.1	0.00184245	0.203358	0.213199
NFYC	MA1644.1	0.00191478	0.373071	0.268242
ZNF528	MA1597.1	0.00195055	0.250488	0.316983
E2F8	MA0865.1	0.00267378	0.213421	0.211522
HOXD9	MA0913.2	0.00274592	0.0810691	0.0865038
ZSCAN29	MA1602.1	0.00339924	0.422478	0.390366
NR4A2	MA0160.1	0.00350539	0.645349	0.409311
RARB(var.3)	MA1552.1	0.00359551	0.482354	0.307238
OTX1	MA0711.1	0.00368439	0.398588	0.416125
ZBTB7B	MA0694.1	0.0037352	0.252433	0.165696
NR2C2(var.2)	MA1536.1	0.00401939	0.601988	0.401152
ZNF740	MA0753.2	0.00557177	0.147911	0.0292511
NR2F1(var.3)	MA1538.1	0.00736056	0.332053	0.234147
NFATC3	MA0625.1	0.00839623	0.0602844	0.0757373
HAND2	MA1638.1	0.00862263	0.0969503	0.208045
SIX1	MA1118.1	0.00924931	0.316557	0.274815
FOXH1	MA0479.1	0.0104869	0.243775	0.258967
HMBOX1	MA0895.1	0.0127149	0.304462	0.315789
SRF	MA0083.3	0.0131364	0.228363	0.0525653
ISL2	MA0914.1	0.0136055	0.00957633	0.0214152
PKNOX1	MA0782.2	0.0138151	0.209576	0.13519
ZBTB12	MA1649.1	0.0141161	0.194587	0.263215
GFI1	MA0038.2	0.0151485	0.0134998	0.0197118
RARA::RXRA	MA0159.1	0.0169116	0.303456	0.125652
THRB(var.3)	MA1576.1	0.0192616	0.214304	0.114408
HNF4A(var.2)	MA1494.1	0.0199004	0.434498	0.292477
ONECUT2	MA0756.1	0.0211259	0.141679	0.151429
TCF7	MA0769.2	0.0249344	0.365771	0.446302
BARHL1	MA0877.2	0.0295171	0.148562	0.154996
MTF1	MA0863.1	0.0311399	0.0492283	0.0646402
GCM2	MA0767.1	0.0396782	0.153562	0.112676
CDX2	MA0465.2	0.0414148	0.264062	0.256767
HOXD10	MA1506.1	0.0419498	0.36759	0.299926
E2F3	MA0469.3	0.0533238	0.11826	0.0775186
NR6A1	MA1541.1	0.0689927	0.112607	0.0346938
NR1D2	MA1532.1	0.0711946	0.183827	0.0718235
ZNF382	MA1594.1	0.0738223	0.259199	0.201374
OLIG2	MA0678.1	0.0818023	0.304904	0.251128
TFAP2B(var.2)	MA0812.1	0.0919373	0.220252	0.213789
HES6	MA1493.1	0.0929868	0.0658547	0.0241372
NR4A1	MA1112.2	0.0933035	0.119413	0.0617037
TBX21	MA0690.1	0.100816	0.0690986	0.00881073
DMRTC2	MA1479.1	0.109537	0.0984836	0.0688021

[truncated: 1 more sheets: Mural cells]
