# Supplementary material for: Pro-inflammatory cytokines mediate the epithelial-to-mesenchymal-like transition of pediatric posterior fossa ependymoma
Source: Nat Commun. 2022 Jul 8;13:3936. doi: 10.1038/s41467-022-31683-9 (PMC9270322; doi:10.1038/s41467-022-31683-9)
Supplement: Supplementary file 9 — Supplementary Data 6 [file 41467_2022_31683_MOESM9_ESM.xlsx]

## Sheet: Undiff. tumor cells
Peak	padj	Avg. log2(FC)	Related genes (GeneHancer)
chr8-143823166-143824135	3.17261e-143	1.13367	ADCK5, LRRC14, PUF60, VPS28, ZNF251, ZNF517, ZNF696, BREA2, LOC105375803
chr17-62681643-62682554	1.44495e-131	1.02708	MRC2
chr1-202130110-202131232	1.13573e-128	1.09242	ELF3, IPO9, LMOD1, ENSG00000235121, ENSG00000249007, IPO9-AS1, LOC102723465, PTPRVP
chr1-226809878-226810840	2.14964e-128	1.21457	COQ8A, ITPKB, PSEN2, STUM
chr3-193830605-193832063	1.37611e-126	0.782889	ENSG00000232874
chr1-204637330-204638345	2.60514e-121	1.05525	LRRN2, MDM4, ENSG00000240710
chr1-160410277-160411194	1.47371e-118	1.38918	COPA, IGSF9, NCSTN, VANGL2
chr1-230808931-230810081	4.59666e-117	1.14417	C1orf198, CAPN9, COG2, LOC101927604
chr17-75691517-75692437	6.18e-109	0.954603	GALK1, ITGB4, LLGL2, MRPS7, MYO15B, RECQL5, SAP30BP, SMIM5, SMIM6, TEN1, TMEM94, ENSG00000266980, MIR6785
chr7-128833170-128834249	9.72815e-104	0.845031	ATP6V1F, CALU, CCDC136, FLNC, RBM28, SMO, ENSG00000243230, LOC392787
chr2-54945482-54946524	3.99479e-98	1.07156	RTN4, LOC105374667, PRORSD1P
chr17-75693366-75694303	6.31209e-98	0.667341	GALK1, ITGB4, LLGL2, MRPS7, MYO15B, RECQL5, SAP30BP, SMIM5, SMIM6, TEN1, TMEM94, ENSG00000266980, MIR6785
chr9-96116169-96117118	2.45234e-94	0.822506	RP11-569G13.3
chr17-73356099-73357210	1.06671e-93	1.30925	C17orf80, CDC42EP4, COG1, FAM104A
chr2-43100698-43101692	1.40427e-93	0.774157	THADA
chr5-132003059-132003998	2.92679e-93	0.859548	CSF2, FNIP1, IL3, MEIKIN, ENSG00000234758, ENSG00000253067, LOC553103
chr1-226657733-226658893	1.04611e-92	0.759958	ITPKB, PSEN2, STUM
chr8-27702259-27703280	1.81068e-91	0.951393	CLU, SCARA3, ENSG00000253875
chr7-30988385-30989336	2.0584e-88	1.16194	ADCYAP1R1
chr7-219442-220416	3.27807e-87	1.20515	FAM20C
chr2-96907253-96908227	1.2161e-86	1.13093	ANKRD23, ANKRD39, FAM178B, SEMA4C, SNRNP200
chr11-113705959-113706886	3.64019e-86	1.19418	TMPRSS5
chr17-57935296-57936430	1.87642e-84	0.606851	CUEDC1, EPX, MKS1, MRPS23
chr17-76137964-76138915	2.1602e-84	0.878466	FOXJ1, RNF157-AS1
chr13-110136456-110137391	5.93172e-81	1.06154	IRS2, RAB20
chr3-113264369-113265621	2.54419e-80	1.08353	BOC, CFAP44, SIDT1
chr3-12440719-12441706	2.16962e-78	1.18109	MKRN2, NUP210, PPARG, RAF1, SYN2, TAMM41, TIMP4
chr22-19521953-19522891	2.24734e-78	1.36076	UFD1L, LOC105372860
chr17-44916465-44917515	3.19639e-78	0.816993	EFTUD2, FAM187A, GFAP, GJC1
chr9-88537424-88538375	3.2826e-78	0.907374	NXNL2, SHC3, SPIN1
chr20-24745413-24746866	1.17148e-77	1.21969	CST7, SYNDIG1
chr7-159097283-159098222	7.38007e-77	1.39838	VIPR2, WDR60
chr20-46349717-46350926	1.00806e-76	1.346	CDH22, ELMO2, NCOA5, SLC35C2, SPATA25, TP53RK, ZNF335, ZSWIM1
chr11-108647560-108648642	1.7821e-76	0.592398	ACAT1, ENSG00000255467
chr5-139415003-139415981	2.8781e-76	0.961257	DNAJC18, ECSCR, ETF1, MATR3, MZB1, PAIP2, PROB1, SIL1, SLC23A1, RNU5B-4P
chr17-45110661-45111697	3.52673e-76	0.806063	DCAKD, HEXIM2, NMT1, PLCD3
chr7-56091248-56092278	4.49306e-76	1.14066	CHCHD2, GBAS, MRPS17, SUMF2, PSPHP1
chr11-119375648-119376628	4.56324e-76	0.579056	C1QTNF5, MFRP, THY1, USP2
chr9-4334146-4335299	4.59705e-76	0.947043	GLIS3
chr11-126146142-126147389	1.90803e-75	1.08554	FOXRED1
chr17-40331741-40332715	4.65027e-75	0.899916	CASC3, KRTAP4-6, MSL1, RARA, WIPF2, ENSG00000266208
chr16-67943727-67944724	3.16929e-74	0.934581	LCAT
chr19-15779624-15780600	8.94534e-74	0.931084	CYP4F12, CYP4F24P, LINC01835
chr22-42805177-42806107	1.62451e-73	0.901161	ARFGAP3, RRP7BP
chr2-62293382-62294266	1.11173e-72	1.09355	B3GNT2
chr17-39632121-39633174	5.85128e-71	1.23035	ERBB2, NEUROD2, PGAP3, PNMT, STARD3, TCAP, RNU6-233P
chr19-13002023-13002887	8.9487e-71	0.690067	GCDH, MAN2B1, MAST1, STX10, TNPO2, RPL12P42
chr17-50363351-50364312	1.21569e-70	1.18945	XYLT2
chr17-46831686-46832670	2.21272e-70	1.2627	WNT9B
chr22-41508419-41509373	3.50344e-70	1.17098	CHADL, CSDC2, RANGAP1, TEF, ZC3H7B, RNU6-375P
chr22-29004506-29005457	3.7011e-70	1.06026	C22orf31, ZNRF3-AS1
chr2-240791812-240792798	4.15841e-70	1.14481	C2orf54, KIF1A
chr1-201500084-201501087	7.09602e-70	1.17115	CSRP1, IPO9, LMOD1, NAV1, RNPEP, ENSG00000235121, ENSG00000236390, ENSG00000273478, IPO9-AS1, LOC102723465, RNU6-704P, RPS10P7
chr8-94071874-94072865	3.81256e-69	1.19743	CDH17, RAD54B
chr19-3336559-3337518	1.07834e-68	0.858112	CCDC94
chr14-104973077-104974028	1.27549e-68	0.65795	AHNAK2, C14orf79, CEP170B, GPR132, INF2, LINC00638, ENSG00000257270, IGHE
chr7-74033390-74034372	1.69117e-68	1.17204	WBSCR27
chr17-45092815-45093725	2.27407e-68	0.654574	ACBD4, DCAKD, EFTUD2, GFAP, GPATCH8, HEXIM1, HIGD1B, NMT1, PLCD3, ENSG00000224911, LOC102724391
chr19-54420162-54421262	2.91642e-68	0.930991	LENG8, LENG8-AS1
chr8-27669191-27670240	7.44789e-68	1.08934	CLU, SCARA3, ENSG00000253875, MIR6843
chr20-63834692-63835738	1.96865e-67	1.25339	LIME1, TCFL5, ENSG00000237371
chr1-178931797-178932774	3.52304e-67	0.966381	ANGPTL1, RALGPS2
chr19-1261758-1262702	1.95103e-66	1.01157	ABCA7, APC2, ARHGAP45, ARID3A, ATP5D, ATP8B3, C19orf24, C19orf25, CBARP, CIRBP, EFNA2, FGF22, FSTL3, GRIN3B, MIDN, MIER2, MUM1, R3HDM4, RNA5SP462, RPS15, SBNO2, SCAMP4, SF3A2, STK11, TMEM259, ENSG00000261526, ENSG00000266990, ENSG00000267317, LOC100288123, RPS15P9
chr1-116002518-116003536	1.98768e-66	1.26344	SLC22A15
chr20-25039507-25040535	2.54547e-65	0.828641	ACSS1, APMAP, CST7
chr10-71719628-71720660	2.82896e-65	0.974667	CDH23, VSIR
chr5-139788031-139789083	2.58614e-64	0.562785	DNAJC18, PURA, TMEM173, LINC01024
chr2-219453630-219454547	2.72724e-64	1.26141	ASIC4, DES, GMPPA, PTPRN, ENSG00000227432
chr3-126180336-126181290	3.86144e-64	0.643836	KLF15, ALDH1L1-AS2
chr1-54272937-54274035	8.02037e-64	0.688162	HSPB11, SSBP3, TCEANC2, TMEM59, TTC22, ENSG00000237453, MIR4781, SSBP3-AS1
chr7-25386122-25386946	9.11863e-64	1.52156	ENSG00000202233, ENSG00000260951, TSEN15P3
chr4-2071591-2072540	1.98045e-63	1.11361	NAT8L
chr17-73625894-73627024	2.65961e-63	1.09751	SDK2, TTYH2
chr12-119202057-119203045	2.78903e-63	1.3601	HSPB8
chr14-94517485-94518472	3.76435e-63	1.12439	SERPINA12
chr14-36068789-36069810	5.27682e-63	1.0655	LINC00609, RP11-116N8.4, ENSG00000257826
chr12-76719055-76720066	8.00405e-63	1.31987	ZDHHC17
chr13-23979346-23980534	9.33054e-63	0.610958	RP11-307N16.6, SPATA13, ENSG00000228741
chr12-120361316-120362262	1.8844e-62	0.867546	MSI1, PLA2G1B, SIRT4, TRIAP1
chr16-85206536-85207515	3.11475e-62	1.27525	KIAA0513, ZDHHC7, ENSG00000261243, ENSG00000270184, RNU1-103P
chr8-54268593-54269513	3.81323e-62	1.6036	ATP6V1H
chr9-113505909-113506864	4.99442e-62	1.29063	ALAD, C9orf43, RGS3, RNF183
chr14-90522386-90523354	1.09846e-60	0.92453	CALM1
chr15-99125417-99126556	2.73244e-60	1.16473	LRRC28, SYNM, TTC23, ENSG00000261054, ENSG00000261616
chr14-68730664-68731628	4.29715e-60	1.2765	ENSG00000258623
chr9-113565291-113566238	4.938e-60	1.0707	ALAD, C9orf43, CDC26, POLE3, PRPF4, RGS3, RNF183
chr4-1014412-1015441	1.21012e-59	0.912035	CRIPAK, FGFRL1, SLC26A1
chr2-28980907-28981831	2.43533e-59	1.18751	FAM179A
chr12-19665053-19666356	5.27973e-59	1.55896	RNU1-146P
chr10-7551774-7552762	1.05253e-58	1.25643	ITIH5
chr21-45833132-45834706	6.19682e-58	1.17246	PCBP3
chr19-2866712-2867650	7.58577e-58	0.925984	SMIM24, ZNF555, ZNF556
chr4-4480893-4481948	1.1067e-57	0.697309	NSG1
chr9-34501634-34502707	2.25242e-57	0.563275	ARID3C, DNAI1, FAM219A, FANCG, GALT, RPP25L, SIGMAR1, CNTFR-AS1, ENSG00000232983
chr9-127873102-127874316	2.67162e-57	0.968758	AK1, SLC25A25-AS1
chr20-33693447-33695065	4.16058e-57	0.847054	ENSG00000272945
chr3-58101537-58102482	5.14522e-57	1.06726	DNASE1L3, FLNB, PXK, ENSG00000272360, FLNB-AS1
chr20-47857467-47858531	1.11341e-56	0.961845	SULF2, LOC100419565
chr12-41967611-41968640	1.13879e-56	1.36156	PPHLN1
chr8-144502101-144503131	1.74369e-56	0.855828	GPT, PPP1R16A, RECQL4
chr7-74364884-74365940	4.10093e-56	1.11016	CLIP2
chr14-90545816-90546903	1.2049e-55	1.08428	ENSG00000258875
chr17-75869414-75870380	1.929e-55	1.14792	CDK3, METTL23, MFSD11, MRPL38, NUP85, TRIM47, TRIM65, UNK, ENSG00000264829, ENSG00000266980, ENSG00000267342, HMGN2P43, LINC02080, RPL7P49
chr22-19974344-19975286	2.61427e-55	1.28855	ARVCF, COMT, DGCR8, TBX1, ZDHHC8, ABHD17AP4, DGCR11, ENSG00000273300, ENSG00000273343, LINC01311, LOC100420177, RPL7AP70, RPL8P5
chr7-74379978-74381148	3.91007e-55	0.999429	CLIP2, ENSG00000232415
chr16-20611190-20612160	4.90025e-55	1.12107	ACSM1
chr16-70691542-70692482	5.41111e-55	0.899314	CLEC18A, CMTR2, EXOSC6, MARVELD3, MTSS1L, NOB1, NQO1, VAC14, NPIPB14P, SMG1P7, VAC14-AS1
chr19-18644761-18645701	6.00558e-55	0.860784	CRTC1, UPF1, ENSG00000268030, LOC102724360
chr12-22436788-22437786	7.02242e-55	1.24553	C2CD5, ST8SIA1
chr17-73262166-73263484	8.30104e-55	0.913046	COG1, CPSF4L
chr16-20612798-20613721	1.1013e-54	1.57431	ACSM1
chr2-54087862-54088827	1.36462e-54	1.38659	ACYP2, ENSG00000272156
chr3-57151929-57152864	1.41971e-54	1.36726	APPL1, ARHGEF3, ASB14, DNAH12, HESX1, IL17RD, SLMAP
chr3-47542333-47543304	1.67043e-54	0.909679	CSPG5, ELP6, SCAP, ENSG00000214773
chr7-26376025-26377407	1.83053e-54	0.874324	C7orf71, CBX3, HNRNPA2B1, HOXA9, KIAA0087, SNX10, ENSG00000227386, HMGB3P20, HOXA10-AS, LOC105375304, LOC441204, MIR196B, RPL23P7, TPM3P4
chr12-131067914-131069432	2.01593e-54	1.49248	EP400, SFSWAP
chr20-45911568-45912577	2.18765e-54	0.966068	ACOT8, DNTTIP1, MMP9, NCOA5, PLTP, SLC12A5, SNX21, STK4, TNNC2, UBE2C, WFDC3, ZNF334, ZSWIM3, ENSG00000204044, ENSG00000271984
chr1-229229644-229230604	3.15723e-54	0.732894	CCSAP, HIST3H3, NUP133, RHOU, URB2, ENSG00000269890, ENSG00000269934, HMGN2P19, LOC105373158
chr12-26134761-26135720	4.38742e-54	1.05998	ENSG00000256234
chr8-22103251-22104811	4.47049e-54	1.11134	NUDT18, ENSG00000253200
chr7-106064796-106065761	5.0679e-54	0.885604	SYPL1
chr9-136515935-136516907	1.01885e-53	1.07741	FAM166A, SEC16A, SLC34A3, SNAPC4, NALT1
chr1-54309316-54310301	1.12092e-53	0.910228	CDCP2, HSPB11, SSBP3, TCEANC2, TMEM59, TTC22, ENSG00000225632, ENSG00000237453, MIR4781, SSBP3-AS1
chr8-143170628-143171516	1.26043e-53	1.2217	LY6H, LYNX1, RHPN1
chr2-85430533-85431648	1.5971e-53	1.025	CAPG, SH2D6
chr17-44904350-44905418	4.13469e-53	1.25023	EFTUD2, FAM187A
chr17-73347055-73348012	1.13563e-52	1.04576	C17orf80, CDC42EP4, CPSF4L, FAM104A
chr14-103542247-103543186	1.32774e-52	0.698368	APOPT1, CKB, KLC1, MARK3, ENSG00000269958
chr4-74116691-74117771	3.99735e-52	1.14015	CXCL2, CXCL3, CXCL8, EREG, MTHFD2L
chr2-5725699-5726655	6.55837e-52	1.15647	AC010729.2
chr9-93201423-93202859	9.71243e-52	1.26623	C9orf129, WNK2, ENSG00000203364, RNU6-829P
chr16-67391179-67392483	1.23694e-51	0.818729	ATP6V0D1, FHOD1, HSD11B2, LRRC36, PLEKHG4, PRMT7, ZDHHC1, ENSG00000260465
chr17-55273362-55274292	1.33154e-51	0.88038	HLF
chr8-37716476-37717775	1.33162e-51	0.865332	ENSG00000253344, LOC102723701, LOC105379379
chr6-44233979-44234999	1.65526e-51	0.79928	AARS2, CAPN11, HSP90AB1, MRPL14, NFKBIE, POLH, SLC29A1, SLC35B2, SPATS1, TCTE1, TMEM151B, TMEM63B, LOC101929726, MIR4647, RPS2P29
chr3-40690907-40691939	1.74775e-51	1.26152	RPL14
chr15-72902230-72903259	2.3939e-51	1.40884	NEO1
chr13-101474162-101475091	2.82268e-51	1.05238	ITGBL1, HMGB3P7
chr19-16114988-16116040	3.19873e-51	1.16487	AKAP8, C19orf44, MED26, OR10H2, OR10H5, RAB8A, SIN3B, SMIM7, CYP4F24P, ENSG00000267904, ENSG00000268087, ENSG00000268743, ENSG00000269427, ENSG00000269578, LINC01855, OR1AB1P, SNX33P1
chr11-112523070-112524238	4.45704e-51	1.04359	KCTD9P4, LOC283140, RNU6-44P
chr2-79512326-79513300	4.73504e-51	1.03426	CTNNA2, RNU6-561P
chr8-22927615-22928980	4.83533e-51	0.877622	BIN3, PEBP4, RHOBTB2, LOC101929237
chr11-126359386-126360393	7.67594e-51	1.25586	DCPS, FAM118B, FOXRED1, ST3GAL4, STT3A, TIRAP, ENSG00000254694, HP11014
chr8-102894303-102895298	7.85409e-51	0.800908	AZIN1, AZIN1-AS1
chr11-57241120-57242024	7.93319e-51	1.36636	LRRC55, SSRP1, TIMM10, TNKS1BP1
chr5-173412183-173413186	9.28755e-51	1.26053	CTB-32H22.1
chr20-57438997-57440014	1.24275e-50	1.0962	FAM209A, GCNT7, RBM38, LOC100291105
chr19-1453196-1454315	4.42618e-50	0.813431	APC2, MUM1
chr5-134058742-134059626	4.91674e-50	0.881057	TCF7
chr11-16981312-16982472	7.14047e-50	0.879059	PLEKHA7, RPS13, ENSG00000260196, OR7E14P, SNORD14B
chr11-111327685-111328669	8.29129e-50	1.32192	COLCA1
chr14-64681708-64682764	1.08564e-49	1.11123	HSPA2, PLEKHG3, PPP1R36, ZBTB1
chr2-15888278-15889429	1.46836e-49	1.58296	DDX1, NBAS
chr13-99959528-99960479	1.58986e-49	0.95968	ZIC5
chr17-75720573-75721626	1.97046e-49	1.17385	GALK1, ITGB4, LLGL2, RECQL5, TMEM94, ENSG00000267342, MIR6785
chr1-218459973-218460892	2.20533e-49	0.840228	TGFB2
chr1-178938587-178939560	2.25811e-49	1.01087	ANGPTL1, RALGPS2, ENSG00000273062
chr20-51098205-51099218	3.62983e-49	1.77141	KCNG1, TMEM189, ENSG00000232358
chr12-122944361-122945284	4.8014e-49	0.958456	ARL6IP4, CDK2AP1, HCAR2, HCAR3, PITPNM2, RILPL2, VPS37B, ENSG00000256092
chr12-31229009-31230018	4.94601e-49	1.73304	DDX11
chr17-49776632-49778090	7.19553e-49	1.13984	NXPH3, SLC35B1, LOC100288866
chr9-137447945-137448835	8.26105e-49	1.29699	NOXA1
chr6-19804321-19805269	2.65519e-48	0.711684	CDKAL1, ID4, LOC100506885
chr9-136571880-136572957	2.71228e-48	1.22048	ANAPC2, FUT7, NOTCH1, SEC16A, SNAPC4, CCDC183-AS1
chr5-109412805-109414050	2.77386e-48	1.30122	PJA2, ENSG00000248440, ENSG00000248876, ENSG00000251367, KRT18P42, LINC01848, LOC285638, PGAM5P1
chr17-44915053-44916001	7.17092e-48	0.955767	EFTUD2, FAM187A, GJC1
chr17-17506442-17507382	7.52009e-48	1.38941	DRG2, FLCN, ENSG00000265511, LOC100419436, UPF3AP1
chr6-16258067-16259041	7.69105e-48	1.14812	GMPR
chr12-19710600-19711673	7.87568e-48	1.46165	LOC100506393
chr1-159899825-159900790	1.14514e-47	1.16805	C1orf204, CFAP45, VSIG8, ENSG00000272668
chr7-44065327-44066297	1.18638e-47	0.97384	AEBP1, DBNL, LINC00957, PGAM2, POLM, UBE2D4, MIR4649, RASA4CP
chr14-105472403-105473520	1.34457e-47	1.18201	CRIP2
chr2-101961032-101961921	2.90114e-47	0.768503	CNOT11, IL1R2, LINC01127, MFSD9
chr1-94591995-94592971	4.10565e-47	0.806624	RP11-86H7.6
chr1-16926386-16927331	4.68856e-47	0.995144	ATP13A2, SDHB, CROCCP2, ESPNP
chr11-120128313-120129328	6.49172e-47	1.19795	OAF, TRIM29
chr2-217897998-217898971	8.05788e-47	1.27963	ARPC2, PNKD, RUFY4, SLC11A1, TMBIM1, TNS1, LOC105373878
chr4-84582380-84583307	8.37621e-47	0.962948	CDS1
chr19-8525384-8526272	1.05532e-46	0.714664	ADAMTS10, ELAVL1, HNRNPM, MYO1F, RPS28, XAB2, ZNF414, ZNF558, ZNF559, ZNF699, ENSG00000269300
chr2-98334157-98335096	1.23955e-46	1.04583	LINC01125, VWA3B, LOC105373502
chr1-184150533-184151672	1.38101e-46	0.851769	TSEN15
chr11-62142652-62143596	4.09604e-46	1.23486	INCENP
chr22-41479444-41480415	5.45169e-46	0.919538	CSDC2, DESI1, MEI1, PMM1, POLR3H, SMDT1, TOB2, ZC3H7B, ENSG00000227370
chr11-36015475-36016456	8.13076e-46	1.19627	LDLRAD3
chr8-22227021-22228099	8.22049e-46	0.86598	PIWIL2, POLR3D
chr15-85751373-85752269	8.45118e-46	0.902996	ENSG00000259407, ENSG00000259762, LOC101929679, LOC105370950
chr19-4448924-4449878	8.74362e-46	0.953578	CHAF1A, MRPL54, SH3GL1, UBXN6, ENSG00000267769, ENSG00000267980
chr15-68607929-68608927	1.01107e-45	1.21474	CORO2B
chr15-29670934-29671990	1.55971e-45	0.903222	ENSG00000259814
chr20-62760904-62761832	1.8062e-45	1.39981	LINC00686, NTSR1, ENSG00000223669
chr1-2322100-2323091	2.42565e-45	1.05847	PLCH2, ENSG00000272106, LOC100129534
chr11-57236945-57237905	2.45452e-45	1.34327	APLNR, PRG2, SSRP1
chr7-2616681-2617636	3.00375e-45	0.946882	AMZ1, BRAT1, TTYH3
chr9-121772568-121773544	3.24664e-45	1.29362	ENSG00000239593
chr14-76918643-76919580	3.68032e-45	0.523873	ALKBH1, IRF2BPL, LINC01629, SNW1, ZDHHC22, ENSG00000243225, ENSG00000258876, RPL21P10, RPL22P2, ZMYND19P1
chr19-20051788-20052741	3.91349e-45	0.59416	ZNF682
chr5-58922323-58923285	4.59116e-45	0.733287	ENSG00000248733
chr9-128892269-128893228	5.1949e-45	0.902285	DOLK, GLE1, KYAT1, NUP188, PHYHD1, PKN3, SPOUT1, SPTAN1, ZDHHC12, LOC100506100, LOC101929270
chr16-4316829-4317795	6.06858e-45	1.41267	CLUAP1, CORO7, HMOX2, LINC01569, NMRAL1, PAM16, ZNF174, ZNF500, MTCO1P28
chr17-73348819-73349775	9.61911e-45	0.760246	C17orf80, CDC42EP4, CPSF4L, FAM104A, SDK2
chr7-73742641-73743688	9.69039e-45	1.18454	ABHD11, CLDN3, CLDN4, FKBP6, MLXIPL, STX1A, WBSCR22, WBSCR27, ABHD11-AS1, LOC100101148, MIR590, POM121B, SPDYE7P
chr6-19836706-19837675	1.35898e-44	0.493769	ID4
chr14-75702123-75703270	1.69533e-44	1.16946	FLVCR2, IFT43
chr9-137455942-137457018	1.9975e-44	1.31201	ANAPC2, DPH7, NDOR1, LOC100418938, SNHG7
chr14-76917523-76918562	2.37666e-44	0.694987	ALKBH1, IRF2BPL, LINC01629, SNW1, ZDHHC22, ENSG00000243225, ENSG00000258876, RPL21P10, RPL22P2, ZMYND19P1
chr22-23521416-23522376	3.38214e-44	0.734551	DDT, GUSBP11, MMP11, RGL4, RSPH14, ENSG00000225413, ENSG00000227755, ENSG00000272787, GGTLC4P, LINC01659
chr5-160133039-160134178	3.75664e-44	1.06499	FABP6, PWWP2A
chr2-47002316-47003279	5.29476e-44	0.975846	TTC7A, ENSG00000228925
chr9-134210764-134211708	6.58287e-44	0.964824	RXRA
chr1-54581309-54582218	6.86246e-44	0.994614	ACOT11, MROH7
chr3-127889277-127890225	7.07054e-44	1.06714	EEFSEC, KBTBD12, PODXL2, RPN1, RUVBL1, SEC61A1, RPS15AP16
chr6-36997878-36998887	7.1518e-44	1.00866	MTCH1, GPR166P
chr5-139684676-139685670	8.38871e-44	1.25456	CXXC5, DNAJC18, IGIP, NRG2, PSD2, TMEM173
chr19-56838711-56840150	8.7187e-44	0.264174	MIMT1, PEG3, SMIM17, ZIM2, ZNF470, ZNF471, ZNF583, ZNF667, ZNF805, ZNF835
chr14-103711809-103712741	9.96775e-44	0.89931	TMEM179, XRCC3
chr17-76569503-76570582	1.30599e-43	1.13926	CDK3, PRCD, SNHG16, ST6GALNAC2, TEN1, UNK, ENSG00000267543
chr2-219538301-219539243	1.38324e-43	1.06356	ASIC4, GMPPA, OBSL1, RNF25, SPEG, STK36, ENSG00000227432
chr9-134413686-134415066	3.58607e-43	0.970499	LINC00094, RXRA, ARF4P1, ENSG00000235572, ENSG00000273249, MIR3689B, RNU6ATAC
chr16-85149461-85150491	6.49701e-43	1.14651	ZDHHC7
chr14-38208745-38209726	7.09971e-43	1.14512	CLEC14A, PNN
chr9-126482092-126483269	7.44715e-43	1.09496	MVB12B
chr19-16733613-16734591	8.26432e-43	1.03147	CPAMD8, NWD1, SIN3B
chr19-13691567-13692821	1.07471e-42	0.994778	CACNA1A
chr8-102902489-102903450	1.58187e-42	1.28751	ATP6V1C1, AZIN1-AS1, ENSG00000254236, NPM1P52
chr5-168295335-168296327	2.27119e-42	0.869013	WWC1
chr14-99562759-99563820	2.89546e-42	1.02135	CCDC85C, EML1, HHIPL1, ENSG00000234648, ENSG00000247970, RPL3P4
chr16-4521978-4522944	4.00865e-42	1.00037	HMOX2, MGRN1, NMRAL1
chr2-216713454-216714445	4.70701e-42	1.07934	LINC01921
chr11-67384585-67385563	5.55439e-42	1.12647	CARNS1, POLD4, PPP1CA, PTPRCAP, RPS6KB2, SSH3, ENSG00000255949, RN7SKP239
chr9-86126942-86127888	7.3523e-42	0.966589	GOLM1, LOC100130049
chr7-28980592-28981675	9.62271e-42	1.16319	ENSG00000228421, LOC107986703
chr16-84526657-84527711	9.99569e-42	0.872508	DNAAF1
chr11-118820048-118821088	1.217e-41	1.1902	BCL9L, CXCR5, FOXR1, HINFP, PHLDB1, TREH, UPK2, ENSG00000222529, LOC101929133, LOC105369519, MIR6716, RN7SL688P, TREHP1
chr17-40311834-40312823	1.32981e-41	0.652669	CASC3, CCR7, CDC6, CDK12, IGFBP4, IKZF3, KRTAP9-2, KRTAP9-7, MED1, MSL1, PGAP3, RAPGEFL1, RARA, TMEM99, TOP2A, WIPF2, ENSG00000266208, ENSG00000266469, LOC105371776, RPL23AP75, SNORD124
chr11-27040119-27041038	1.76888e-41	1.12951	BBOX1
chr20-57435398-57436398	2.58004e-41	0.982685	RAB22A, RBM38, LOC100291105
chr17-73359455-73360922	2.72981e-41	1.15594	C17orf80, CDC42EP4, FAM104A
chr9-93304612-93305513	3.12708e-41	1.41004	RNU6-829P
chr14-96053638-96054625	3.3658e-41	0.818409	C14orf132
chr9-137055248-137056258	4.34906e-41	0.771238	ENTPD2
chr20-4835257-4836285	4.4625e-41	1.77388	PRNT, ENSG00000252096, LOC100421361
chr8-22143403-22144370	4.53283e-41	1.23179	REEP4
chr3-96813843-96814877	5.03844e-41	1.21475	EPHA6
chr17-75557135-75558150	5.63151e-41	1.41909	LLGL2, MYO15B, NT5C, NUP85, TMEM94, TSEN54, UBE2O, UNK, ENSG00000266980, ENSG00000267342, MIR6785
chr15-25684338-25685690	6.03759e-41	1.57524	ATP10A
chr2-15984149-15985062	6.15853e-41	0.828848	DDX1, MYCN, NBAS, MYCNOS, RN7SL104P
chr5-61301133-61302223	7.45548e-41	0.795217	ERCC8, SMIM15, ZSWIM6, LOC100421561, RNU6-913P, SMIM15-AS1
chr2-217922024-217923188	7.54079e-41	1.26275	RUFY4, TNS1, LOC105373878
chr3-149575527-149576583	7.88863e-41	1.40016	COMMD2, WWTR1, RNU6-1098P, WWTR1-AS1
chr16-70700302-70701195	7.96766e-41	0.751109	CLEC18A, CMTR2, EXOSC6, MARVELD3, MTSS1L, NOB1, NQO1, VAC14, NPIPB14P, SMG1P7, VAC14-AS1
chr5-134101462-134102454	8.28454e-41	1.14036	CDKL3, JADE2, PPP2CA, TCF7
chr17-45098784-45099697	9.08188e-41	0.987351	CRHR1-IT1, DCAKD, PLCD3
chr16-70702932-70704003	1.16037e-40	0.681552	CLEC18A, CMTR2, EXOSC6, MARVELD3, MTSS1L, NOB1, NQO1, VAC14, NPIPB14P, SMG1P7, VAC14-AS1
chr9-136605703-136606611	1.18546e-40	1.26691	LCN8, MAMDC4
chr3-125644078-125645040	1.90675e-40	0.92927	ENSG00000242001, FAM86JP, LOC101927056, OR7E93P
chr11-73307242-73308117	2.21102e-40	0.622232	ARHGEF17, FAM168A, PAAF1, RELT
chr9-133128799-133129769	2.68932e-40	1.16361	ADAMTSL2, GBGT1, GFI1B, GTF3C4, GTF3C5, LINC00094, RALGDS, REXO4, SETX, SLC2A6, STKLD1, SURF4, SURF6, TSC1, TTF1, CELP, EEF1A1P5, LOC100130548
chr3-9279702-9280609	3.53864e-40	0.942912	SRGAP3, ENSG00000231401, ENSG00000254485, SRGAP3-AS1
chr11-57230542-57231493	4.04697e-40	1.54447	LRRC55, PRG2
chr2-47014173-47015200	4.1182e-40	0.890521	MCFD2, ENSG00000228925, ENSG00000233845
chr15-72179770-72180733	4.27922e-40	0.893625	HEXA, PARP6, PKM, ENSG00000260037
chr2-152464709-152465665	4.69881e-40	1.32421	FMNL2
chr16-67396020-67397057	5.95526e-40	1.08976	ATP6V0D1, FHOD1, HSD11B2, LRRC36, PLEKHG4, PRMT7, ZDHHC1, ENSG00000260465
chr14-101222817-101223763	7.70387e-40	1.24907	WDR25, MIR6764
chr17-62696365-62697311	7.93918e-40	1.14474	MRC2
chr11-64047719-64048724	8.31026e-40	0.94394	C11orf84, ENSG00000256341
chr21-39451300-39452258	1.18854e-39	1.26284	BRWD1, LCA5L, SH3BGR, WRB
chr7-149880657-149881627	1.7158e-39	1.06467	RP11-445N20.3
chr17-58380902-58381840	1.97553e-39	1.17682	EPX, HSF5, LPO, MTMR4, OR4D1, RAD51C, RNF43, SUPT4H1, TRIM37, MSX2P1
chr2-240596384-240597302	2.05213e-39	1.32412	CAPN10, GPR35
chr17-75848507-75849404	2.11665e-39	0.785862	FBF1, METTL23, MFSD11, TRIM65, UNC13D, ENSG00000266980
chr16-67641944-67642909	2.57901e-39	1.16908	PRMT7
chr3-52039411-52040610	3.71551e-39	0.701542	GPR62, PCBP4, RPL29
chr11-74720853-74721779	3.89832e-39	1.2314	XRRA1
chr8-143218347-143219318	5.22492e-39	1.17933	GPIHBP1, LY6H, TOP1MT
chr2-121174656-121175616	6.16802e-39	0.957538	TFCP2L1
chr2-164840981-164842376	6.23836e-39	0.923507	SLC38A11, SNORA70F
chr16-85202327-85203552	7.78042e-39	1.01457	KIAA0513, ZDHHC7, ENSG00000261243, ENSG00000270184, RNU1-103P
chr17-81094488-81095531	9.52752e-39	0.450702	AATK, ALYREF, ARL16, BAIAP2, CEP131, EIF4A3, GPS1, HGS, RFNG, SLC38A10, TEPSIN, TMEM105, ENSG00000262049, ENSG00000262877, LOC100294362
chr5-88660525-88661562	1.00536e-38	0.319886	LINC00461, MEF2C, ENSG00000250555, LOC105379071, MIR9-2
chr22-26550114-26551220	1.04034e-38	0.887197	TPST2, HMGB1P10
chr21-45003266-45004184	1.13564e-38	1.4954	ITGB2, LINC00165, ENSG00000184441, ENSG00000215447, ITGB2-AS1
chr2-46290-47422	1.29836e-38	1.0257	FAM110C, SH3YL1
chr7-150383528-150384466	1.40473e-38	0.726461	ACTR3C, REPIN1, TMEM176A, ZBED6CL, ZNF777, ZNF862, ENSG00000244151, ZNF767P
chr2-39874723-39875922	1.40561e-38	1.1149	SOS1
chr7-151536996-151538642	1.41254e-38	1.20951	CRYGN
chr3-126287175-126288132	1.75227e-38	0.755918	KLF15, ENSG00000250934
chr7-55774366-55775415	1.82261e-38	0.950671	SUMF2, PSPHP1
chr17-60154449-60155390	2.35948e-38	1.29951	HEATR6
chr19-47097487-47098509	2.44454e-38	1.27715	PNMAL1, SAE1, TMEM160
chr20-25032401-25033328	2.58041e-38	0.590133	ACSS1, APMAP, CST7, FAM182B
chr14-91164444-91165332	2.76615e-38	1.40023	C14orf159, RPS6KA5, SNORA11B
chr12-109726576-109727916	2.85332e-38	0.81798	FAM222A, GLTP, TRPV4, ENSG00000249094
chr3-50264316-50265295	2.94585e-38	0.95913	AMIGO3, AMT, CYB561D2, DOCK3, GNAI2, HEMK1, HYAL1, HYAL3, IFRD2, NICN1, SEMA3B, SEMA3F-AS1
chr3-194879959-194881078	3.06293e-38	1.36517	XXYLT1, XXYLT1-AS1
chr7-74480035-74480982	3.07074e-38	0.755648	BAZ1B, GTF2IRD1, GTF2IRD2, TRIM73, WBSCR22, WBSCR27, LOC101926943, MIR590, NSUN5P1, STAG3L1
chr10-79335151-79336212	3.26471e-38	0.654281	PPIF, ZMIZ1, SFTPD-AS1
chr13-112103401-112104440	5.48597e-38	1.11678	SOX1
chr20-57440620-57441640	7.38409e-38	0.669187	FAM209A, GCNT7, RBM38, LOC100291105
chr9-88990725-88991878	7.49324e-38	1.13398	C9orf47, S1PR3
chr20-57428410-57429637	8.36187e-38	0.828729	RAB22A, RBM38, LOC100291105
chr17-45942030-45942943	1.09324e-37	0.818483	CRHR1, CRHR1-IT1, MAPT, STH
chr3-113275799-113276758	1.35055e-37	0.733216	BOC, CFAP44, SIDT1
chr2-241123493-241124603	1.56023e-37	1.42166	PASK
chr10-132463982-132464968	1.69809e-37	0.714208	INPP5A
chr4-125314483-125315396	1.80822e-37	0.718473	FAT4
chr14-90520983-90521834	1.85626e-37	1.04637	CALM1
chr6-56938380-56939391	2.02206e-37	1.03943	BEND6
chr17-39626327-39627311	2.24291e-37	1.2768	PGAP3, PNMT, PPP1R1B, RAPGEFL1, STARD3
chr21-43731626-43732717	2.33808e-37	0.983442	CSTB, H2BFS, HSF2BP, PDXK, PWP2, RRP1B, TRPM2, U2AF1, WDR4, ENSG00000233754
chr2-207227018-207228046	2.8874e-37	0.685636	DYTN, KLF7, ENSG00000234902, ENSG00000240440, MIR1302-4
chr8-68330227-68331240	2.94857e-37	1.17913	C8orf34, C8orf34-AS1
chr9-136546704-136547633	3.12648e-37	0.80365	C9orf163, FUT7, INPP5E, NOTCH1, SEC16A, NALT1
chr3-134644678-134645619	3.7809e-37	1.09552	ANAPC13, CEP63
chr11-44595751-44596845	4.74393e-37	1.15174	CD82, RPL34P22
chr3-123089328-123090517	4.76396e-37	1.01565	PDIA5, SEMA5B
chr16-72857769-72859387	5.11975e-37	1.36189	DHX38, HPR
chr7-132251004-132251918	5.52722e-37	1.10791	PLXNA4
chr20-63351702-63352743	6.57698e-37	1.14653	ARFGAP1, RTEL1, TNFRSF6B, ZNF512B
chr17-80959323-80960183	6.94594e-37	1.35006	ARL16, CEP131, CHMP6, RPTOR, ENSG00000262049, ENSG00000262877, LOC100294362
chr8-102767722-102768671	6.95179e-37	1.05692	LOC401472
chr17-50919416-50920352	7.1105e-37	0.742672	COL1A1, NME2, RSAD1, WFIKKN2, ENSG00000206824, ENSG00000236472, ENSG00000247011, ENSG00000249658, ENSG00000251665, LINC02071, LOC105371827
chr3-4825993-4827029	8.72348e-37	1.10159	ARL8B, BHLHE40, EDEM1, ITPR1, ENSG00000235978
chr8-26625021-26626123	9.63828e-37	0.897774	DPYSL2
chr19-13063608-13064504	1.36349e-36	1.14724	CALR, LYL1, NACC1, TRMT1
chr20-45783605-45784560	1.50804e-36	1.22254	WFDC13, WFDC3
chr11-115408015-115409155	1.66964e-36	1.53166	LOC105369509
chr17-35752565-35753589	2.01314e-36	1.27834	GAS2L2
chr11-46697198-46698087	2.06216e-36	1.61591	F2
chr14-26597895-26598822	2.14391e-36	0.261822	NOVA1
chr20-57395325-57396255	2.26649e-36	0.725836	BMP7, CASS4, PMEPA1, RAB22A, RBM38, ZBP1, LOC100291105
chr11-111419252-111420317	2.56147e-36	1.40427	BCO2, BTG4, C11orf88, COLCA2, COLCA1, LOC100132078, MIR34B, MIR34C, RNU2-60P
chr15-85762640-85763729	3.03789e-36	0.925995	KLHL25, ENSG00000259407
chr21-42524286-42525544	3.08085e-36	1.0792	RSPH1, SLC37A1, TFF2, ENSG00000235772, LOC101930094
chr7-83162395-83163276	3.18563e-36	1.07597	PCLO
chr2-132631798-132632758	3.4537e-36	0.810209	LOC105373623
chr16-58494977-58495902	3.60063e-36	0.586078	NDRG4, SETD6
chr4-182143740-182144859	4.20076e-36	0.708758	LINC00290, TENM3, FAM92A1P2, LOC100132090, LOC90768
chr2-43041504-43042483	4.21905e-36	1.5308	AC016735.2, RNU6-242P
chr9-130891478-130892960	4.45279e-36	1.25428	ABL1, FIBCD1, LOC105376297
chr11-35605334-35606307	5.21251e-36	1.01115	PAMR1, TRIM44
chr9-34342888-34343806	5.40171e-36	1.21481	C9orf24, DCAF12, DNAI1, FAM219A, FANCG, KIAA1161, NUDT2, RPP25L, UBAP1, ENSG00000230729, IMPDH1P1, RNU2-50P
chr8-122658623-122659642	6.74032e-36	0.960149	ENSG00000253607, FAM83A-AS1
chr6-32113717-32114619	6.89104e-36	0.911983	AGER, ATF6B, C4A, CYP21A2, EGFL8, HLA-DRB1, LY6G5B, LY6G6C, PPT2, SKIV2L, STK19, TNXB, VWA7, CYP21A1P, HLA-DRB6, STK19B, TNXA
chr16-85196097-85197046	6.9495e-36	1.38142	KIAA0513, ZDHHC7, ENSG00000261243, ENSG00000270184, RNU1-103P
chr14-105413197-105414125	7.13887e-36	1.19457	TMEM121, ENSG00000257270
chr11-34192422-34193540	7.73019e-36	0.780804	ABTB2, CAT
chr11-57201929-57202874	7.77707e-36	1.43099	APLNR, LRRC55, UBE2L6
chr3-50213052-50214015	7.96452e-36	0.986882	AMT, MST1
chr10-119025243-119026254	8.73997e-36	1.23292	NANOS1
chr16-50591615-50592783	1.12045e-35	0.69144	NOD2
chr22-23098524-23099477	1.27528e-35	1.13245	BCR, GNAZ, RAB36, RSPH14, ENSG00000234630, ENSG00000272779, IGLV5-52
chr17-42409174-42410277	1.4988e-35	1.10327	AOC3, CNP, DHX58, HSD17B1, KAT2A, NAGLU, NT5C3B, RAB5C, RAMP2, RPL27, STAT3, WNK4, AOC4P, ENSG00000267002, ENSG00000267221, ENSG00000267340
chr5-172402671-172403697	1.54729e-35	0.86447	SH3PXD2B
chr12-121753557-121754650	1.70721e-35	1.19922	TMEM120B
chr15-30038849-30039766	1.76736e-35	1.20441	ENSG00000229389
chr22-17845665-17847063	2.06224e-35	0.95418	MICAL3, PEX26, ENSG00000093100, ENSG00000225335, ENSG00000236890
chr13-31208911-31210004	2.31749e-35	1.00424	B3GLCT, HSPH1
chr12-122866209-122867172	3.18409e-35	1.11503	B3GNT4, CCDC62, HIP1R, PITPNM2, VPS37B
chr22-28028942-28029821	3.24547e-35	1.29649	CHEK2, TTC28, TTC28-AS1
chr1-154869855-154870736	4.24697e-35	0.702472	KCNN3
chr11-2136922-2137876	4.3625e-35	1.52188	CARS
chr18-46411943-46412881	8.89595e-35	1.05264	RNF165
chr2-104757954-104758961	9.1408e-35	1.11754	LINC01114, MRPS9, ENSG00000207249
chr20-51562270-51563404	9.99963e-35	0.745942	NFATC2
chr19-45792348-45793391	1.13286e-34	0.546622	BHMG1, DMPK, DMWD, ENSG00000259605, RPS16P9
chr11-82717970-82718939	1.20437e-34	1.00753	MIR4300HG
chr14-89542979-89543931	1.27543e-34	1.02169	FOXN3, ENSG00000252655, RN7SKP107
chr13-44903268-44904356	1.34878e-34	1.22736	TPT1, TPT1-AS1, RN7SL49P
chr16-75588971-75590157	1.53005e-34	1.07389	ADAT1, GABARAPL2, GLG1, TMEM231, ENSG00000261783
chr7-74061674-74062702	1.60206e-34	0.947583	ELN, GTF2IRD2P1, MIR590, POM121B
chr14-75310418-75311355	1.61248e-34	0.682675	JDP2, LINC01220, MLH3, NEK9, TMED10, ZC2HC1C
chr7-73745881-73747188	1.6621e-34	1.37709	ABHD11, WBSCR27, ABHD11-AS1
chr14-68137455-68138383	2.00097e-34	0.903669	ATP6V1D, DDX18P1, RN7SL213P
chr14-68322815-68323849	2.00119e-34	1.2561	ZFYVE26
chr22-21045359-21046284	2.026e-34	0.753325	CCDC116, DGCR8, LRRC74B, SCARF2, SLC7A4, THAP7, LOC100420177, P2RX6P, THAP7-AS1
chr18-377807-378668	2.31877e-34	1.10148	CETN1, COLEC12
chr3-126265885-126267014	2.58926e-34	0.868131	ALDH1L1, CFAP100, KLF15, RP11-71E19.1, ALDH1L1-AS2, CCDC37-AS1, ENPP7P4
chr9-93161706-93163209	2.64262e-34	1.51028	CARD19, ZNF484
chr19-40714532-40715475	2.8149e-34	0.407037	C19orf54, CCDC97, COQ8B, FBL, ITPKC, MIA, PLD3, PSMC4, SERTAD3, SNRPA, ZNF546, CYP2F2P, CYP2G2P, ENSG00000268366, ENSG00000269069, ENSG00000269843, ENSG00000271299
chr8-27614266-27615228	3.45204e-34	0.428783	CLU
chr3-194141187-194142263	4.61846e-34	0.521018	ATP13A3, HES1, LSG1, ENSG00000229964, ENSG00000232874, ENSG00000233987, ENSG00000238031, ENSG00000244675, ENSG00000272707, LINC01972, OPA1-AS1
chr19-18762231-18763194	4.70394e-34	1.116	COMP, CRLF1, GMIP, HAPLN4, KXD1, LPAR2, TMEM59L
chr11-134033657-134034588	5.09885e-34	0.932244	LOC100128239
chr5-35938302-35939226	5.22119e-34	1.23223	CAPSL
chr9-128628197-128629090	5.51493e-34	1.39046	CERCAM, LOC101929270, RNU7-171P
chr8-80366779-80367768	7.3399e-34	1.02588	ZNF704, ENSG00000254027, RNU6-1213P
chr1-162696111-162697046	7.72355e-34	1.16305	DDR2, HSD17B7
chr4-128386709-128387668	8.72074e-34	0.747416	PGRMC2, PLK4, LOC100507487
chr1-202132101-202133368	1.23358e-33	0.705972	ELF3, IPO9, LMOD1, ENSG00000235121, ENSG00000249007, IPO9-AS1, LOC102723465, PTPRVP
chr8-42618694-42619642	1.29797e-33	0.842338	POLB, SLC20A2, SMIM19, ENSG00000254165
chr17-72120477-72121348	1.36213e-33	0.968092	SLC39A11, SOX9
chr1-155195902-155196847	1.37421e-33	0.904221	DPM3, KIAA0907, MUC1, THBS3, ENSG00000271267, GBAP1
chr11-13114454-13115538	1.46674e-33	1.26287	RASSF10
chr9-14314974-14315937	1.50607e-33	0.802715	NFIB, ZDHHC21
chr1-156920067-156921060	1.91753e-33	1.07668	LRRC71
chr11-134026451-134027404	2.05758e-33	1.16834	RP11-713P17.5
chr5-107672118-107673089	2.50192e-33	0.758668	EFNA5, FBXL17
chr13-30880994-30882040	2.61371e-33	1.22298	LINC00545, MEDAG, TEX26, LOC105370145, TEX26-AS1
chr2-43056696-43057682	3.01821e-33	0.870943	RNU6-242P
chr6-52503805-52504877	3.26721e-33	0.730161	EFHC1, MCM3, PAQR8
chr8-100471533-100472443	3.34134e-33	1.13887	ANKRD46, FLJ42969, SPAG1, ENSG00000202310
chr10-59709572-59710546	4.31248e-33	0.681428	SLC16A9
chr9-74496783-74497724	4.3286e-33	1.02977	RORB
chr11-2314652-2315676	4.35781e-33	0.965678	C11orf21
chr4-71186255-71187115	4.87577e-33	1.13861	MOB1B, SLC4A4
chr4-107824403-107825456	5.01732e-33	0.987137	PAPSS1, SGMS2
chr9-128607363-128608418	5.31716e-33	1.18912	PKN3, SPTAN1, ZDHHC12, ZER1, LOC100506100, LOC101929270, RNU7-171P
chr16-30947924-30948815	5.54815e-33	0.566922	AC135048.13, CCDC189, HSD3B7, ORAI3, PRR14, RNF40, ZNF646, ZNF668, ENSG00000260267
chr17-72342518-72343691	6.58431e-33	1.03663	RP11-1124B17.1
chr9-72314877-72315512	7.52496e-33	1.24497	LINC01504
chr13-51246375-51247375	8.37538e-33	0.911287	ALG11, FAM124A
chr22-42344298-42345253	8.53575e-33	0.807427	LINC01315, NFAM1, PHF5A, TCF20, LOC100506679, RN7SKP80, RRP7BP
chr1-147540913-147541754	8.7371e-33	0.960183	ACP6, BCL9, GJA8, ENSG00000228626, ENSG00000235988, LOC100130018, LOC100505824, LOC647481, OR13Z1P, OR13Z2P, OR13Z3P, PDIA3P1
chr19-18672152-18673153	9.21393e-33	1.13761	C19orf60, CRTC1, TMEM59L, SNORA68
chr5-150180028-150180912	9.99035e-33	0.733789	HMGXB3, PDGFRB, RPS14, SLC6A7, SMIM3, TIGD6, ZNF300, RPL7P1, RPS20P4, ZNF300P1
chr15-74250844-74251919	1.01096e-32	1.05082	CCDC33, ISLR, RPP25, STRA6
chr11-68412739-68413961	1.10676e-32	1.32763	GAL, PPP6R3
chr17-50904321-50905246	1.11362e-32	0.942944	TOB1, WFIKKN2, CACNA1G-AS1, ENSG00000247011, ENSG00000251665
chr5-36494790-36495731	1.18091e-32	1.11202	SLC1A3
chr11-85685783-85686736	1.29386e-32	0.724758	CCDC89, SYTL2
chr20-63740589-63741571	1.44503e-32	0.90482	ARFRP1, LIME1, RTEL1, ENSG00000237371
chr5-958334-959621	1.53072e-32	0.819582	NKD2, ENSG00000248949, ENSG00000248994, LOC100506688
chr7-30172808-30173840	1.85136e-32	0.809074	MTURN, NOD1, ZNRF2, LOC105375217, MIR550A1
chr15-31335135-31336321	1.88655e-32	1.2823	ENSG00000270055
chr7-51356793-51357866	2.31388e-32	1.31938	COBL
chr8-26636708-26637672	2.69267e-32	1.32723	DPYSL2, PNMA2
chr13-99971384-99972269	2.77474e-32	1.13193	LINC00411, LINC01039, ZIC2, ZIC5, ARF4P3, CFL1P8, LINC00554, RN7SKP9
chr7-73721206-73722144	3.30226e-32	1.24361	STX1A
chr1-160411278-160411954	3.46552e-32	1.37777	COPA, IGSF9, NCSTN, VANGL2
chr1-211616343-211617373	3.62366e-32	1.42672	SLC30A1
chr2-85523599-85524456	4.26168e-32	1.40036	CAPG, ELMOD3, GGCX, RETSAT, SH2D6, VAMP8, RN7SL251P, RNU7-64P
chr19-32651295-32652363	4.99351e-32	1.19333	ANKRD27, GPATCH1, LINC01533, NUDT19, PDCD5, RGS9BP, WDR88, AKR1B1P7, ENSG00000267012, ENSG00000267489, LOC100996681, RPL21P131
chr12-52029435-52030341	5.42498e-32	1.2219	RNU6-574P
chr11-126062538-126063565	5.45058e-32	0.529445	CDON, STT3A, TMEM218, ENSG00000254694
chr7-27113664-27114632	5.53118e-32	1.36166	C7orf71, CBX3, HNRNPA2B1, HOXA1, HOXA10, HOXA11, HOXA13, HOXA2, HOXA3, HOXA4, HOXA5, HOXA6, HOXA7, HOXA9, KIAA0087, SKAP2, ENSG00000253508, HMGB3P20, HOTAIRM1, HOTTIP, HOXA-AS2, HOXA10-AS, HOXA11-AS, LOC105375304, MIR196B, PSMC1P2, RPL23P7, TPM3P4
chr2-231604379-231605305	5.73223e-32	0.310856	DIS3L2, LINC00471, NMUR1, PTMA, RPL28P2
chr2-95295743-95296709	5.76298e-32	1.17515	KCNIP3, TRIM43
chr2-231015275-231016292	6.06222e-32	0.814673	C2orf72, PSMD1, SPATA3
chr22-42683456-42684400	6.12665e-32	1.33949	A4GALT, CYB5R3, POLDIP3, SERHL2, TSPO
chr19-5913714-5914636	6.6849e-32	0.995367	CAPS, CATSPERD, FUT3, FUT6
chr1-156247663-156248719	6.8352e-32	0.991019	PAQR6
chr19-9986477-9987561	7.34721e-32	0.844706	C19orf66, COL5A3, OLFM2, RDH8
chr1-202112590-202113668	7.63186e-32	1.24414	GPR37L1, PTPRVP
chr2-172233803-172234816	7.73431e-32	1.20633	ITGA6, ENSG00000226963, ENSG00000232788
chr17-48054067-48055048	7.87699e-32	1.02328	CBX1, CDC27, CDK5RAP3, COPZ2, HOXB2, HOXB5, KPNB1, PNPO, SCRN2, SKAP1, SNX11, ENSG00000253347, ENSG00000264701, ENSG00000266601, MIR1203, MRPL45P2, RNU6-1201P
chr19-13068039-13069060	7.9213e-32	1.15359	IER2, LYL1, NACC1, STX10, TRMT1, ZNF136, ZNF490, ZNF625, ENSG00000242615
chr12-120234505-120235545	1.15512e-31	1.0156	BICDL1, COQ5, GCN1, MSI1, PLA2G1B, PXN, RAB35, RNF10, RPLP0, SIRT4, NME2P1, PXN-AS1, RNU4-1, RNU4-2, RNU6-1088P
chr3-193851874-193852820	1.1812e-31	1.16842	HES1, LSG1, ENSG00000232874
chr19-4877805-4878783	1.19299e-31	0.612166	PLIN3, UHRF1
chr3-43247484-43248406	1.20183e-31	1.1099	ABHD5, SNRK
chr4-128600946-128602538	1.41432e-31	0.755474	JADE1, PLK4, RP11-184M15.2, ENSG00000248802
chr16-81466410-81467472	1.4292e-31	1.16391	CMIP, MPHOSPH6, PLCG2
chr11-8670982-8671925	1.55567e-31	0.663593	TRIM66, TMEM9B-AS1
chr12-122028050-122029012	1.65451e-31	1.08676	HPD, WDR66
chr11-118917502-118918666	1.71032e-31	0.796776	ARCN1, BCL9L, C1QTNF5, C2CD2L, CBL, CCDC84, CXCR5, DDX6, DPAGT1, FOXR1, H2AFX, HINFP, HMBS, HYOU1, IFT46, KMT2A, PHLDB1, RNF26, RPS25, SLC37A4, TRAPPC4, UBE4A, UPK2, VPS11, ENSG00000222529, ENSG00000254428, ENSG00000254909, ENSG00000255121, LOC101929133, RPL23AP64, RPL5P30
chr7-114085480-114086493	1.79834e-31	0.641437	FOXP2, LINC01393, PPP1R3A, ENSG00000270997
chr19-46298702-46299472	1.95396e-31	0.803668	FOSB, HIF3A, IGFL3, PPP5C, ENSG00000269124
chr7-31028274-31029311	2.03944e-31	0.975419	ADCYAP1R1
chr8-8323780-8324739	2.05103e-31	1.12422	CLDN23, ALG1L13P, FAM85B, FAM86B3P
chr20-48746525-48747861	2.38432e-31	1.16674	ARFGEF2, CSE1L, PREX1
chr1-41474390-41475405	3.07167e-31	1.01346	CTPS1, FOXO6, SLFNL1, ENSG00000230881, LOC100418723, LOC101929901
chr5-141040732-141041662	3.58809e-31	0.878278	HARS, PCDHA1, PCDHA10, PCDHA2, PCDHA3, PCDHA4, PCDHA5, PCDHA7, PCDHA8, PCDHA9, PCDHB10, PCDHB16, PCDHB2, PCDHB7, PCDHB8, PCDHB9
chr2-216691157-216692624	3.97453e-31	1.02379	IGFBP2
chr22-29011306-29012313	5.25355e-31	1.02853	C22orf31, ZNRF3-AS1
chr8-100105662-100106605	5.49765e-31	1.10318	RGS22, SPAG1
chr17-49515082-49516012	5.98433e-31	0.724166	DLX3, PHB, XYLT2, ENSG00000248172, ENSG00000250186, ENSG00000262837, RPL21P124
chr3-129058183-129059137	6.12214e-31	1.16605	GP9
chr3-64109238-64110863	6.3185e-31	1.06959	PRICKLE2-AS3
chr2-169109516-169110956	6.71957e-31	1.00814	ABCB11, DHRS9
chr12-8687508-8688461	7.93868e-31	1.08689	RIMKLB
chr12-109723075-109724097	9.03991e-31	1.19872	TRPV4
chr3-194270857-194271805	1.02654e-30	0.500535	FAM43A, GP5, HES1, ENSG00000232874
chr22-29030477-29031883	1.22332e-30	0.859338	ASCC2, C22orf31, CCDC117, KREMEN1, XBP1, ZNRF3, ENSG00000226471, ENSG00000226772, RNU6-810P, ZNRF3-AS1
chr2-45823420-45824360	1.32891e-30	1.05153	PRKCE, SOCS5, LOC105374580
chr17-64988399-64989421	1.36582e-30	0.75984	DDX5, GNA13, AMZ2P1
chr14-23436495-23437361	1.37196e-30	1.31794	MYH7
chr11-67397675-67398663	1.43282e-30	1.26509	C11orf80, PTPRCAP, SSH3
chr12-6221760-6222736	1.4423e-30	1.21741	CD9, GNB3, ING4, LPAR5, NCAPD2, NOP2, PIANP, PLEKHG6, SPSB2, TAPBPL, VWF, C1RL-AS1, ENSG00000219410, ENSG00000247853, ENSG00000256967, SCARNA12
chr7-76395828-76396791	1.67391e-30	1.16901	POMZP3, UPK3B, ZP3, DTX2P1, FAM185BP, LOC100133091, NSUN5P1, PMS2P9, SPDYE18
chr22-46010885-46011812	1.817e-30	0.965306	CDPF1, CITF22-92A6.1, LINC00899, MIRLET7BHG, PRR34, TRMU, ENSG00000231010, ENSG00000273243, LOC642648, MIR4763, MIRLET7A3, MIRLET7B, PRR34-AS1, RPS10P31
chr7-79453453-79454348	2.32686e-30	0.866506	MAGI2, MAGI2-AS3
chr1-154730754-154731738	2.42335e-30	1.17836	ADAM15, ADAR, CHRNB2, CRTC2, KCNN3, UBE2Q1, DCST1-AS1, MIR92B
chr16-54286473-54287274	2.78308e-30	0.949007	IRX3
chr9-124852808-124853751	2.85788e-30	0.647065	WDR38
chr5-76806869-76807892	2.91215e-30	1.27454	CRHBP, F2R, F2RL1, ENSG00000225407, ENSG00000250615
chr2-46988856-46989805	3.91989e-30	0.924632	CALM2, MCFD2, RHOQ, TTC7A, ENSG00000228925, ENSG00000233845
chr2-66577865-66578962	3.94637e-30	1.24805	MEIS1, MEIS1-AS2, MEIS1-AS3
chr7-100489450-100490475	4.79515e-30	1.08282	AP4M1, SAP25, ZNF655, ZSCAN25
chr2-233974289-233975499	4.91253e-30	1.02664	TRPM8, USP40, SCARNA6
chr8-11429712-11430549	4.97677e-30	1.18681	BLK, FAM167A, ENSG00000255310, LOC105379241
chr8-124834248-124835223	5.21853e-30	0.934312	MTSS1
chrX-153381709-153382919	5.23616e-30	1.07198	ZNF275
chr11-93567142-93568169	5.26786e-30	1.31156	C11orf54, CEP295, MTNR1B, TAF1D
chr11-115699513-115700428	6.81844e-30	0.885463	LINC00900
chr11-86374308-86375256	7.19494e-30	1.0861	CCDC81
chr14-90513336-90514271	7.4357e-30	0.761888	C14orf159
chr7-100493410-100494490	7.71828e-30	1.11663	NYAP1, PILRA, SAP25
chr2-20614252-20615373	7.91686e-30	1.10223	GDF7, HS1BP3, RHOB, SDC1, ENSG00000269976
chr14-94571301-94572421	9.0016e-30	1.0264	SERPINA3, SERPINA5, SERPINA9, ENSG00000256357
chr7-55567182-55568184	1.03876e-29	1.17321	SEC61G, VOPP1
chr3-185153941-185154904	1.21557e-29	1.38651	C3orf70
chr15-67945733-67946696	1.40634e-29	1.14029	CALML4, PIAS1, SKOR1, LOC101929076, RNU6-1
chr18-21241720-21242806	1.5418e-29	1.2092	GREB1L, RP11-699A5.2
chr3-38031111-38032099	1.66761e-29	0.97904	PLCD1
chr4-70895164-70896005	1.95666e-29	1.1055	DCK
chr2-85771963-85772917	2.18552e-29	0.479178	ENSG00000273080, LOC100130649
chr12-113149099-113150124	2.37126e-29	1.07928	CFAP73, DDX54, RASAL1, RBM19, RITA1, ENSG00000201208
chr3-188051840-188052870	2.82248e-29	0.694743	LPP
chr12-55719539-55720571	4.16332e-29	1.12636	ANKRD52, BAZ2A, BLOC1S1, CDK2, ESYT1, ITGA7, OR10A7, OR6C74, ORMDL2, PA2G4, PYM1, RBMS2, RDH5, STAT2, TIMELESS, ZC3H10, ENSG00000257740, ENSG00000258199, ENSG00000258317, PHC1P1, RN7SL809P, RNU6-343P, TMEM198B
chr9-69324389-69325359	4.69139e-29	1.22469	FAM189A2
chr17-38741832-38743023	4.75679e-29	1.07195	C17orf98, CISD3, FBXO47, MLLT6, PCGF2, PIP4K2B, PSMB3, SOCS7
chr15-85750094-85750942	4.84058e-29	0.65014	ENSG00000259407, ENSG00000259762, LOC101929679, LOC105370950
chr8-122489327-122490284	4.85608e-29	1.02174	RP11-96B2.1
chr12-6215671-6216604	4.95595e-29	1.14815	CD9, GNB3, ING4, LPAR5, NCAPD2, NOP2, PIANP, PLEKHG6, SPSB2, TAPBPL, VWF, C1RL-AS1, ENSG00000219410, ENSG00000247853, ENSG00000256967, SCARNA12
chr22-23144932-23145843	5.45921e-29	0.614495	BCR, GNAZ, RAB36, RSPH14
chr11-102109859-102110877	5.67419e-29	1.02142	BIRC2, DYNC2H1, RP11-732A21.3, YAP1, ENSG00000255504
chr19-12513440-12514350	6.48208e-29	1.21039	ZNF709
chr10-97583763-97584694	7.36389e-29	0.96029	HOGA1, RP11-548K23.11
chr2-136025054-136026047	7.90409e-29	0.925745	DARS, MCM6
chr9-88953287-88954247	8.60686e-29	1.08731	S1PR3
chr6-4460495-4461452	8.675e-29	0.767449	CDYL, ENSG00000271978
chr18-26867208-26868176	9.6217e-29	1.31577	AQP4
chr2-29011651-29012772	9.86283e-29	1.0307	C2orf71, FAM179A, PPP1CB, TRMT61B
chr1-204083987-204084951	1.18902e-28	1.00722	LAX1, PIK3C2B, SOX13, KRT8P29, LOC105371691
chr5-138945386-138946680	1.24386e-28	1.11302	LOC105379194
chr2-41878430-41879350	1.30304e-28	1.21942	C2orf91, PKDCC
chr8-28799737-28800711	1.33718e-28	1.21827	FZD3
chr19-47289185-47290239	1.37131e-28	1.02215	C5AR1, CCDC9, ENSG00000268810
chr11-35275167-35276155	1.48207e-28	1.02273	SLC1A2, ENSG00000255004, MIR1343
chr20-4613870-4614852	1.61209e-28	0.861035	CDS2, PCNA, PRNP, ENSG00000229539
chr11-64762906-64763896	1.67862e-28	0.965701	KAT5, MEN1, PCNX3, POLA2, SSSCA1, SSSCA1-AS1, VPS51, ZFPL1, ENSG00000257086, ENSG00000269038
chr8-122819550-122820605	1.85263e-28	1.30727	ZHX2, ENSG00000238901, ENSG00000253607, FAM83A-AS1
chr15-40063169-40064165	2.1083e-28	1.22678	BMF, BUB1B, C15orf56, EIF2AK4, PAK6, PLCB2, SRP14, SRP14-AS1, RPLP0P10
chr9-88257901-88259165	2.11415e-28	1.27709	SPIN1
chr17-47295274-47296327	2.2269e-28	0.965274	EFCAB13, TBKBP1, RNU7-186P, THCAT158
chr16-66264286-66265459	2.50552e-28	1.22835	LINC00922
chr17-73341798-73342800	2.5878e-28	0.778276	CDC42EP4, COG1, SDK2, SSTR2
chr22-41417618-41418634	2.95551e-28	0.806054	CSDC2, MEI1
chr7-42236978-42238424	3.06799e-28	0.850776	GLI3, LINC01448, HECW1-IT1, MIR3943
chr12-6232857-6233748	3.32988e-28	1.32139	CD9, GNB3, ING4, LPAR5, NCAPD2, NOP2, PIANP, PLEKHG6, SPSB2, TAPBPL, VWF, C1RL-AS1, ENSG00000219410, ENSG00000247853, ENSG00000256967, SCARNA12
chr9-113988690-113989710	3.46227e-28	1.04301	ZNF618
chr2-98086624-98087548	4.05572e-28	0.972731	ACTR1B, VWA3B
chr11-102111073-102112048	4.10874e-28	1.18806	BIRC2, DYNC2H1, RP11-732A21.3, ENSG00000255504
chr16-85220050-85221005	4.12593e-28	0.801307	WFDC1
chr11-34264136-34265096	4.16585e-28	0.845793	ABTB2, FBXO3, NAT10
chr3-39182382-39183570	4.32549e-28	1.31649	CSRNP1, CX3CR1, GORASP1, RPSA, TTC21A, MIR6822
chr12-106586848-106587797	4.6545e-28	1.09701	RFX4, RIC8B
chr19-13091210-13092148	4.66717e-28	0.888476	CALR, GCDH, LYL1, MIR24-2, NANOS3, RNASEH2A, TRMT1, WDR83, ZNF136, ZNF625, ZNF709, ENSG00000242615, RPS6P25
chr3-127888303-127889171	4.79639e-28	1.22059	EEFSEC, KBTBD12, PODXL2, RPN1, RUVBL1, SEC61A1, RPS15AP16
chr9-121883805-121884893	5.58363e-28	0.905679	TTLL11
chr20-57458520-57460097	5.71237e-28	1.04245	RBM38, LOC100291105
chr5-172437249-172438872	6.16816e-28	0.548112	SH3PXD2B
chr2-202064114-202065125	6.89845e-28	1.14867	FZD7, LOC729224
chr17-7716814-7717940	7.5876e-28	0.841137	CNTROB, CTC1, DNAH2, DVL2, EFNB3, KCTD11, NEURL4, PFAS, RPL26, SLC25A35, SPEM1, TNFSF12, ENSG00000262067, ENSG00000262089, ENSG00000271029, LOC105371517, LOC105371523, MIR324, MIR6883, SCARNA21, SNORA48, SNORD10
chr16-50574132-50575064	7.87365e-28	1.19262	NKD1, ENSG00000205414
chr8-60847854-60848867	7.91713e-28	0.853458	CHD7, CLVS1
chr5-134124903-134126017	7.9879e-28	1.20661	C5orf24, CDKL3, CDKN2AIPNL, JADE2, SAR1B, SKP1, TCF7, UBE2B, VDAC1, CTB-3M24.3, ENSG00000248753, ENSG00000270892, ENSG00000271128, MTND4LP30
chr16-4373770-4374872	8.06141e-28	0.917773	CLUAP1, CREBBP, HMOX2, MGRN1, NMRAL1, PAM16, UBN1, VASN, ZNF174, ZNF500, ZNF597, ENSG00000261442, ENSG00000261789, LOC102724927, LOC105371066, LOC105371067
chr8-143952673-143954144	8.12399e-28	0.497282	ADCK5, ARHGAP39, C8orf82, COMMD5, CYHR1, EPPK1, GPAA1, GRINA, HSF1, LRRC14, MAF1, MAFA, PLEC, SLC39A4, SLC52A2, SPATC1, TIGD5, TONSL, TOP1MT, VPS28, WDR97, ZC3H3, ZNF250, ZNF251, ZNF34, ZNF517, ZNF623, ZNF696, ENSG00000253931, ENSG00000254973, LOC105375803, MINCR
chr3-47404851-47405815	8.46582e-28	1.04155	ELP6, PTH1R, PTPN23, SCAP
chr1-244186373-244187850	9.64421e-28	1.11746	ZBTB18
chr8-141409478-141410435	1.03565e-27	1.19522	PTP4A3, ENSG00000244998, FP248, LINC01300
chr3-113253835-113255019	1.13092e-27	1.11201	BOC, CFAP44, SIDT1
chr7-100569334-100570210	1.15713e-27	0.801141	GIGYF1, MBLAC1, PCOLCE, SAP25, ZSCAN25, ENSG00000242798, RN7SL416P, RN7SL750P
chr6-39724839-39725855	1.32366e-27	0.742529	KIF6
chr16-2973043-2973753	1.40164e-27	1.19171	SNHG19, SNORD60
chr12-117032520-117033536	1.59887e-27	1.015	FBXW8, RFC5, TESC
chr20-44600713-44602000	1.85305e-27	1.25238	ADA, LINC01620, PKIG, SERINC3, TTPAL, LINC01430
chr1-27536475-27537362	1.96637e-27	1.04689	AHDC1, CD164L2, PHACTR4, PTAFR, WASF2, ZDHHC18, ENSG00000243659
chr12-124687632-124688658	2.24267e-27	1.20669	ATP6V0A2, DNAH10, NCOR2, TMEM132B, UBC
chr19-56837339-56838306	2.423e-27	0.549429	PEG3, SMIM17, ZIM2, ZNF470, ZNF471, ZNF583, ZNF667, ZNF805, ZNF835
chr1-173507060-173508150	2.57021e-27	1.07729	ANKRD45, GAS5, KLHL20, PRDX6, RC3H1, SLC9C2, SUCO, ENSG00000238272
chr2-47008397-47009368	2.9475e-27	1.23597	ATP6V1E2, TTC7A, ENSG00000233845
chr14-93788359-93789352	2.94807e-27	0.944786	PRIMA1
chr15-75195211-75196153	3.05218e-27	1.23528	C15orf39
chr9-37943417-37944448	3.19106e-27	1.17297	EXOSC3, SHB, SLC25A51, ENSG00000255872, TMX2P1
chr1-58874502-58875461	3.38652e-27	0.9324	JUN, LINC01135
chr13-39765771-39766690	3.39913e-27	0.904223	NHLRC3
chr19-58009242-58010509	3.44255e-27	0.847612	ZNF17, ZNF550, ZNF805, LOC100128398, LOC105372483, UBE2CP5
chr2-233209301-233210314	3.57149e-27	1.0921	ATG16L1
chr5-139828040-139829184	3.72295e-27	1.16054	PSD2
chr19-12194572-12195505	3.91023e-27	0.840249	DNASE2, ZNF20, ZNF433, ZNF625-ZNF20, LOC100289333
chr7-74324371-74325438	3.95391e-27	0.824081	CLIP2, FKBP6, RFC2, ENSG00000277675
chr8-22383402-22384377	4.01876e-27	0.521851	PIWIL2
chr14-94598891-94599978	4.2318e-27	0.771869	SERPINA1, SERPINA10, SERPINA11, SERPINA12, SERPINA3, SERPINA4, SERPINA5, SERPINA6, SERPINA9, SCARNA13, SNHG10
chr14-103540389-103541451	4.51873e-27	1.04106	APOPT1, CKB, KLC1, MARK3, ENSG00000269958
chr2-216765581-216766526	4.77245e-27	1.20543	ENSG00000229352, ENSG00000236295, LINC01921
chr9-113564429-113565278	4.80898e-27	1.0036	ALAD, C9orf43, CDC26, POLE3, PRPF4, RGS3, RNF183
chr12-109291150-109292168	4.88992e-27	0.929974	FOXN4
chr14-22517783-22518719	5.23556e-27	1.11795	ABHD4, BCL2L2, BCL2L2-PABPN1, C14orf119, C14orf93, CEBPE, DAD1, EFS, HOMEZ, LRP10, MMP14, MRPL52, OR6J1, OXA1L, PABPN1, PRMT5, PSMB11, REM2, SLC7A7, ARL6IP1P1, ENSG00000258457, LOC100419912, LOC101926933, LOC105370399, TRAC, TRAV18, TRAV37
chr9-134055642-134056641	5.45711e-27	1.13833	BRD3, LINC00094, DBH-AS1
chr3-194276819-194277712	5.89081e-27	1.2438	HES1, ENSG00000232874
chr13-44906380-44907422	7.05757e-27	1.10532	TPT1, TPT1-AS1, RN7SL49P
chr2-134669969-134670840	7.1202e-27	1.11086	TMEM163
chr2-181656440-181657427	7.15617e-27	1.05312	CERKL, NEUROD1, ENSG00000234595
chr12-119178327-119179286	7.43417e-27	0.942714	HSPB8, LOC100287653
chr6-36998974-36999768	8.27131e-27	1.19822	MTCH1, GPR166P
chr9-123318628-123319634	8.51932e-27	1.20522	CRB2, MIR600HG, OR1H1P
chr5-88141008-88141933	8.56705e-27	0.253245	LINC00461, TMEM161B, ENSG00000245864, ENSG00000250555, LOC105379071, MIR9-2
chr7-33128920-33129876	1.13038e-26	0.358787	BBS9, FKBP9, LSM5
chr6-37244480-37245429	1.7846e-26	0.998146	CDKN1A, CMTR1, FGD2, RAB44, TMEM217, COX6A1P2
chr11-31810854-31811900	1.98073e-26	0.601755	RCN1
chr16-719588-720483	2.23178e-26	0.851625	CCDC154, CCDC78, FAM173A, HAGHL, HN1L, IFT140, JMJD8, LMF1, MPG, NARFL, TMEM204, TPSG1, ENSG00000260954, ENSG00000262528, ENSG00000268836, ENSG00000269482, LOC105371038, WASH4P
chr8-37703061-37704085	2.34367e-26	0.722915	ENSG00000254306, LOC105379374
chr5-147455877-147456943	2.66892e-26	1.08901	DPYSL3, JAKMIP2, STK32A, LOC105378217
chr15-68334904-68336067	2.81961e-26	1.25278	FEM1B, ITGA11
chr18-34224306-34225444	2.85971e-26	0.834172	NOL4, RP11-379L18.3
chr3-66038515-66039532	3.17969e-26	0.658768	MAGI1
chr22-46104016-46105018	3.38255e-26	1.02196	MIRLET7BHG, PPARA
chr13-51243065-51244538	3.40082e-26	1.04856	FAM124A
chr20-46365053-46366031	3.58421e-26	1.00077	CD40, ELMO2, NCOA5, PCIF1, SLC12A5, SLC35C2, TP53RK, ZNF335, ENSG00000204044, ENSG00000271984
chr12-26287523-26288568	3.68131e-26	1.23299	BHLHE41, SSPN, ENSG00000255750, ENSG00000255858, ENSG00000255968, ENSG00000256234
chr14-103543991-103544876	3.73039e-26	0.772822	APOPT1, CKB, KLC1, MARK3, ENSG00000269958
chr12-85835922-85836945	4.64437e-26	1.25752	RASSF9, ENSG00000258178
chr12-57893242-57894230	4.66272e-26	0.426529	ATP23, AVIL, CTDSP2, GLI1, MARCH9, METTL1, METTL21B, TSFM, TSPAN31, LOC283387, MIR26A2, RNU6-1083P
chr11-2778596-2779640	4.67427e-26	0.98551	KCNQ1, KCNQ1-AS1, KCNQ1DN
chr12-8823455-8824456	4.84316e-26	1.08429	LINC00987, RIMKLB
chr12-25648077-25649091	5.03768e-26	1.11356	LMNTD1
chr7-150903290-150904226	5.23279e-26	1.04226	ABCB8, ATG9B, KCNH2, NOS3, SMARCD3, ENSG00000243433, LOC105375569
chr2-64943482-64944455	5.62755e-26	1.04744	CEP68, SLC1A4, LOC102724233, RN7SL211P, RNU6-548P
chr19-56477238-56478327	6.41344e-26	0.515377	ZNF667, ZNF667-AS1
chr21-37207507-37208683	6.75527e-26	0.536423	DSCR3, DSCR9, PIGP, TTC3
chr3-64685511-64686488	6.81447e-26	0.596529	ADAMTS9
chr22-46499863-46500973	6.93118e-26	1.12395	CELSR1, ENSG00000234869
chr17-17567204-17568192	7.26984e-26	0.909486	PEMT, KRT16P6
chr17-39665634-39667142	7.95265e-26	0.951752	MED1, PGAP3, PNMT, STAC2, ENSG00000266469, ENSG00000275532, ENSG00000275665, LOC100287808, SNORA21
chr20-32626620-32627757	8.48536e-26	1.21039	COMMD7, NOL4L, BAK1P1, LOC105372591
chr17-39699669-39701153	1.38515e-25	1.11112	ERBB2, GRB7, MIEN1, NEUROD2, ORMDL3, PGAP3, THRA
chr2-218745561-218746461	1.5572e-25	0.706246	CYP27A1, PLCD4, PRKAG3, RNF25, STK36, TTLL4
chr15-93028443-93029360	1.56991e-25	0.674342	CHD2
chrX-153764777-153765736	1.58289e-25	0.87291	LOC102723591
chr9-72315582-72316323	1.61201e-25	0.992031	LINC01504
chr2-85996490-85997532	1.76147e-25	0.745488	ATOH8, IMMT, POLR1A, LOC284950
chr12-53658702-53659632	2.06527e-25	1.002	AAAS, ATP5G2, PRR13, LOC105378250
chr1-196608385-196609487	2.5384e-25	1.06058	KCNT2
chr2-85132705-85133628	2.6015e-25	0.979422	GNLY, MAT2A, TCF7L1
chr14-59919585-59920478	2.64621e-25	0.906955	CCDC175, LRRC9, RTN1
chr3-193826071-193827018	3.19978e-25	0.923393	HES1, ENSG00000232874
chr16-67393016-67394023	3.41059e-25	0.79536	ATP6V0D1, FHOD1, HSD11B2, LRRC36, PLEKHG4, PRMT7, TPPP3, ZDHHC1, ENSG00000260465
chr16-67389063-67390016	3.48074e-25	0.911901	ATP6V0D1, FHOD1, HSD11B2, LRRC36, PLEKHG4, PRMT7, ZDHHC1, ENSG00000260465
chr2-127515770-127516828	5.29132e-25	0.999429	ERCC3, ENSG00000236682
chr9-123356798-123357734	5.59009e-25	1.07758	CRB2, DENND1A, STRBP, MIR600, MIR600HG, MIR601
chr10-78176536-78177500	5.82417e-25	0.775924	LINC00856, RP11-157J13.1, RP11-90J7.3, RPS24
chr1-184792159-184793190	6.15766e-25	0.632554	EDEM3
chr3-169662077-169663154	6.2005e-25	0.551048	ACTRT3, MECOM, PRKCI, ENSG00000239628, ENSG00000270096, SEC62-AS1
chr22-17910429-17911438	6.65548e-25	1.04984	MICAL3, PEX26, ENSG00000093100, ENSG00000225335, ENSG00000236890
chr9-128550627-128551475	9.19424e-25	1.00226	CDK9, KYAT1, LRRC8A, SPOUT1, SPTAN1, TOR2A, URM1, ENSG00000273186, LOC101929314
chr15-73800522-73801505	1.25996e-24	0.891944	C15orf59, LOC102723657
chr14-105480651-105481705	1.899e-24	0.514049	C14orf79, MTA1, TMEM121, ENSG00000257270, ENSG00000271201, HOMER2P1, HOMER2P2, IGHV3-42, IGHVII-33-1, IGHVIII-11-1
chr8-38625794-38626755	2.0741e-24	0.951019	C8orf86, TACC1
chr15-73051660-73052652	2.24203e-24	0.424225	HEXA, NEO1, LOC105370887, LOC105370888
chr3-126269954-126270843	2.82987e-24	1.05675	SLC41A3
chr14-59464735-59465698	3.15637e-24	0.924807	GPR135, L3HYPDH
chr18-48160974-48162216	3.52542e-24	0.873606	IER3IP1
chr19-53979887-53980868	3.58377e-24	0.850297	BIRC8, CACNG6, CACNG8, CDC42EP5, ERVV-2, MIR519A2, PRPF31, VN1R4, ZNF347, ZNF525, ZNF665, ZNF677, ZNF765, ZNF813, ZNF845, ENSG00000235681, ENSG00000269758, FAM90A27P, FAM90A28P, LENG8-AS1, LOC204800, VN1R6P, ZNF702P
chr3-149657824-149658730	3.89509e-24	0.524109	COMMD2, WWTR1-AS1
chr8-126579650-126580581	4.00221e-24	1.02402	FAM84B, LOC105375751
chr20-31822329-31823299	4.06837e-24	0.837057	HM13
chr12-1318217-1319231	4.11776e-24	1.01007	ERC1, RAD52, ENSG00000249028, ENSG00000250132
chr21-44958389-44959347	4.33267e-24	1.0005	ADARB1, FAM207A, LINC00163, LINC00334, LINC01547, SUMO3, TRPM2, UBE2G2, ENSG00000273027, ITGB2-AS1, LINC01424, SSR4P1, TSPEAR-AS2
chr6-16242888-16244059	4.79486e-24	0.8862	GMPR
chr14-105529565-105530670	5.22153e-24	1.04616	TMEM121
chr17-64984191-64985555	5.32752e-24	0.99236	CEP95, DDX5, GNA13, AMZ2P1
chr1-2247729-2248735	5.32752e-24	1.25691	CCNL2, MIB2, MORN1, NADK, SKI, SLC35E2, SLC35E2B, TNFRSF14, ENSG00000240731, ENSG00000272455, LINC01786, LOC100129381, LOC100129534, LOC100506504, MIR6727
chr21-41612575-41613630	5.40773e-24	1.19408	LINC00479, TMPRSS2, ENSG00000207503, LINC00112
chr11-63537059-63538275	6.22736e-24	0.821475	AHNAK, ATL3, HRASLS2, METTL12, OTUB1, PLA2G16, RARRES3, TRMT112, TTC9C, ENSG00000203520, ENSG00000256789
chr3-181711285-181712210	6.52775e-24	0.532218	SOX2
chr8-141317713-141318639	7.3026e-24	1.00615	GPR20, SLC45A4, ENSG00000253307, LINC01300, LOC105375787
chr20-31603848-31604686	7.55644e-24	0.741993	COX4I2, DEFB121, DEFB124, HM13, ID1, KIF3B, MYLK2, TTLL9, HM13-AS1, LOC149935, MCTS2P, RNU6-384P, TSPY26P
chr5-55600917-55601876	7.75397e-24	0.944237	DDX4, PLPP1, SLC38A9, RNF138P1
chr5-159100015-159100916	9.16912e-24	0.605853	EBF1, RNF145, RP11-175K6.1, ENSG00000253424, ENSG00000253456, ENSG00000254199, LINC01845, LOC101927740
chr20-46928440-46929398	9.90435e-24	1.04062	EYA2
chr19-43634347-43635343	1.01337e-23	0.914147	CADM4, LYPD5, PINLYP, ZNF221, ZNF575
chr17-28746729-28747851	1.03916e-23	0.665001	PROCA1, TRAF4
chr17-77322766-77323831	1.13477e-23	0.861915	METTL23, MFSD11, MGAT5B, SEPT9, ENSG00000200651, ENSG00000267546, MIR6516
chr14-22886404-22887640	1.22615e-23	0.792838	ABHD4, CDH24, HAUS4, MMP14, MRPL52, PRMT5, RBM23, SLC7A7
chr9-136525830-136526759	1.23047e-23	0.767908	C9orf172, DNLZ, LCNL1, NOTCH1, PTGDS, SEC16A, NALT1
chr1-155871116-155871984	1.23249e-23	0.926713	GBA
chr12-96233728-96234728	1.35306e-23	0.699374	CDK17, CFAP54, ELK3, LTA4H, RNU4-24P
chr11-117869828-117870771	1.49343e-23	0.908023	FXYD6
chr16-4375888-4376926	1.55411e-23	1.09771	CLUAP1, CREBBP, HMOX2, MGRN1, NMRAL1, PAM16, UBN1, VASN, ZNF174, ZNF500, ZNF597, ENSG00000261442, ENSG00000261789, LOC102724927, LOC105371066, LOC105371067
chr20-17693256-17694206	1.81652e-23	1.16855	BANF2
chr11-2386960-2387886	2.01902e-23	0.863134	CD81, KCNQ1, ENSG00000199550, TSSC2
chr4-7052911-7053951	2.09646e-23	1.17576	GRPEL1
chr19-16719287-16720295	2.13477e-23	1.08949	NWD1
chr16-85151356-85152304	2.19723e-23	1.0302	FAM92B, ZDHHC7, ENSG00000261243, ENSG00000270184, RNU1-103P
chr2-240451946-240453199	2.32763e-23	0.953061	PP14571
chr14-55071614-55072542	2.45582e-23	0.716438	ATG14, FBXO34, LGALS3, MAPK1IP1L, LOC105370509
chr19-18893868-18894794	2.56058e-23	0.776311	CRTC1, GDF1, HAPLN4, HOMER3, KLHL26, NCAN, SUGP2, TMEM59L
chr2-217653028-217654012	2.80612e-23	0.86771	TNP1, ENSG00000227021, ENSG00000231597, LINC01921, LOC105373876
chr20-32979994-32981026	2.92126e-23	0.918187	CCM2L, CDK5RAP1, MAPRE1, ZNF341, ENSG00000260257
chr1-227946136-227947238	3.52939e-23	0.918723	C1orf145, IBA57, MRPL55, OBSCN, WNT3A, ENSG00000269934
chr16-79437549-79438509	3.58396e-23	0.764582	MAF
chr9-136542309-136543232	3.58396e-23	0.96987	C9orf163, FUT7, INPP5E, NOTCH1, SEC16A, NALT1
chr5-123036285-123037205	3.6971e-23	0.904938	PPIC, PRDM6, ENSG00000260686
chr9-130446038-130447092	3.80226e-23	0.925405	ASS1, ENSG00000246851
chr3-170740666-170741793	3.93157e-23	1.06156	RP11-373E16.4, SLC7A14, LOC101928583, SEC62-AS1
chr9-96047723-96048890	3.95786e-23	0.691287	ERCC6L2, LINC00092, LINC00476
chr12-58919926-58920878	4.21288e-23	0.939086	LRIG3, ENSG00000257443
chr3-147391865-147392738	4.23682e-23	0.940673	ZIC1, ENSG00000243620
chr17-19716247-19717225	4.5125e-23	0.777297	RP11-311F12.1
chr13-33610448-33611654	4.75274e-23	0.686882	RP11-37L2.1
chr5-81857155-81858095	4.75566e-23	0.947958	ATG10, ATP6AP1L, ATG10-AS1
chr14-50560008-50561305	5.17461e-23	0.718138	MAP4K5
chr17-80942206-80943246	5.20247e-23	1.11595	ENSG00000262313
chr20-31670041-31671064	5.69579e-23	1.1132	COX4I2, DEFB118, DEFB121, DEFB123, HM13, MYLK2, PDRG1, REM1, TTLL9, DEFB122, RNU1-94P
chr16-85126725-85127795	6.05857e-23	0.833763	CRISPLD2, FAM92B, ENSG00000261243
chr18-28176762-28177644	7.54651e-23	0.52475	CDH2
chr15-72203142-72204083	8.19816e-23	1.11548	ARIH1, BBS4, HEXA, MYO9A, PARP6, PKM, ENSG00000260672, ENSG00000261187, LOC105370888, RPL17P39
chr12-107911990-107913123	8.24739e-23	0.869251	MTERF2, SART3, ENSG00000260329, LOC101929162
chr1-201565191-201566246	8.7274e-23	0.816663	CSRP1, IPO9, LMOD1, NAV1, ENSG00000224536, ENSG00000235121, ENSG00000236390, IPO9-AS1, RNU6-501P
chr8-1896656-1897608	9.14817e-23	0.985266	ARHGEF10, KBTBD11
chr17-79951370-79952411	1.03143e-22	0.893271	CBX2, CBX4, LOC100294362
chr15-98647007-98647901	1.05948e-22	0.583198	IGF1R
chr2-20450228-20451215	1.29568e-22	0.715999	AC023137.2, GDF7, ENSG00000228950, ENSG00000234597, LINC01808, LOC101928271, LOC105373461
chr5-54533693-54534820	1.43233e-22	1.07302	HSPB3, SNX18, LOC100130990
chr19-37251212-37252270	1.5916e-22	0.844841	LINC00665, LINC01535, ZFP82, ZNF345, ZNF383, ZNF420, ZNF461, ZNF529, ZNF567, ZNF568, ZNF570, ZNF573, ZNF607, ZNF790, ZNF793, ZNF829, ZNF850, LOC728485, ZNF790-AS1
chr1-179814518-179815801	1.63104e-22	0.834593	FAM163A, TDRD5
chr6-110415234-110416266	1.63481e-22	0.8011	DDO
chr7-94657709-94658699	1.68621e-22	0.677713	CASD1, PEG10, SGCE
chr15-59169963-59170877	1.85246e-22	0.938936	LDHAL6B, RNF111
chr8-23002533-23003494	2.17897e-22	0.970651	EGR3, RHOBTB2, ENSG00000251034
chr17-48023359-48024308	2.53633e-22	0.526587	CBX1, CDC27, CDK5RAP3, COPZ2, ITGB3, KPNB1, NFE2L1, PRR15L, SCRN2, SKAP1, SNX11, SP2, SP6, ENSG00000230532, ENSG00000264701, ENSG00000266601, ENSG00000266821, MIR1203, MRPL45P2, RPS2P47
chr3-147408741-147409715	2.60483e-22	0.763633	ZIC1, ZIC4
chr15-90100356-90101756	2.82215e-22	0.61228	CTD-2315E11.1, GDPGP1, IDH2, NGRN
chr1-16925241-16926157	2.83192e-22	0.813521	ATP13A2, SDHB, CROCCP2, ESPNP
chr2-240434972-240435900	2.84848e-22	0.62672	GPC1, CAPN10-AS1
chr22-30340701-30341721	2.88428e-22	0.79595	CCDC157, GATSL3, LIF, RNF215, SEC14L2, SEC14L3
chr11-95338291-95339229	2.9419e-22	0.692742	SESN3, LOC101929295
chr5-16574839-16575926	2.98416e-22	0.743072	FAM134B
chr13-114166248-114167276	3.01053e-22	0.685728	CDC16, LAMP1, UPF3A, GAS6-AS1
chr7-85186170-85187292	3.08296e-22	0.905588	SEMA3D
chr16-75245032-75246084	3.12579e-22	0.669425	BCAR1, ENSG00000261783
chr9-14322114-14323070	3.61996e-22	0.410652	NFIB, ZDHHC21
chr12-39442846-39443905	3.8778e-22	0.541172	C12orf40, KIF21A
chr17-80070982-80071918	4.14099e-22	1.01742	CBX2, CCDC40, EIF4A3, GAA, TBC1D16
chr1-155194423-155195453	4.45693e-22	0.503104	DPM3, KIAA0907, MUC1, THBS3, ENSG00000271267, GBAP1
chr17-39749444-39750896	4.55054e-22	1.02989	GSDMB, MED24
chr1-211133747-211134645	4.8314e-22	0.819304	KCNH1
chr20-2207090-2208051	4.98015e-22	0.838623	RP11-128M1.1, STK35, TGM3, VPS16, ZNF343, LOC388780
chr9-113593537-113594488	5.10409e-22	0.707131	ALAD, C9orf43, PRPF4, RGS3, RNF183
chr16-75733094-75734218	5.32985e-22	1.0956	ADAT1, TMEM170A
chr7-100082401-100083211	7.42758e-22	0.839011	AP4M1, EPHB4, GIGYF1, GNB2, MBLAC1, MCM7, MEPCE, PCOLCE, PDAP1, PPP1R35, PVRIG, SMURF1, STAG3, TAF6, ZKSCAN1, ZNF3, ZNF655, ZNF789, ZSCAN21, ZSCAN25, ENSG00000242798, MIR6875, RN7SL416P, RN7SL750P, STAG3L5P
chr3-72560639-72561890	7.65717e-22	0.961607	RYBP
chr17-81420789-81421760	7.90212e-22	0.96543	CCDC137, FSCN2, HGS, MAFG, MCRIP1, NPLOC4, ENSG00000262877
chr16-70681279-70682226	9.85424e-22	0.712197	CLEC18A, CMTR2, EXOSC6, MARVELD3, MTSS1L, NOB1, NQO1, VAC14, NPIPB14P, SMG1P7, VAC14-AS1
chr2-167292276-167293389	1.01228e-21	0.504039	AC074363.1
chr17-50200009-50201096	1.04485e-21	0.74824	ACSF2, CHAD, COL1A1, FAM117A, LRRC59, PDK2, PPP1R9B, SAMD14, SGCA, TMEM92, XYLT2, CACNA1G-AS1, ENSG00000250282, ENSG00000253730, ENSG00000262837, FLJ45513, HILS1, TMEM92-AS1
chr5-55437966-55438951	1.07178e-21	1.02626	CCNO, DHX29, PLPP1, SKIV2L2, RNF138P1
chr9-33390863-33391816	1.25045e-21	0.973132	AQP3, AQP7, CHMP5, DDX58, NFX1, SMU1, TOPORS, ASS1P12, DFFBP1, ENSG00000228352, TCEA1P4
chr3-3798901-3799860	1.47103e-21	0.590272	LRRN1
chr17-65106189-65107212	1.59224e-21	0.698067	GNA13
chr4-44448477-44449407	1.60468e-21	0.54592	KCTD8
chr12-113097690-113098940	1.67141e-21	0.880807	DDX54, DTX1, RASAL1, RITA1, ENSG00000201208
chr2-64857739-64858671	1.71708e-21	0.981588	ACTR2, AFTPH, RAB1A, SERTAD2, SLC1A4
chr12-117968647-117969653	1.75602e-21	1.04552	KSR2
chr19-33795290-33796330	1.7693e-21	0.439761	KCTD15
chr20-50730754-50731695	1.99675e-21	0.514906	BCAS4, DPM1, FAM65C, PARD6B, PTPN1, ENSG00000232043, MIR645
chr17-69326741-69327691	2.16298e-21	0.793699	ABCA5
chr17-5526430-5527393	2.42824e-21	0.853479	DERL2, DHX33, MIS12, NLRP1, RPAIN
chr1-160117456-160118522	2.54049e-21	0.727228	ATP1A2, ATP1A4, C1orf204, IGSF8, KCNJ10, KCNJ9, PEA15
chr18-26862879-26863948	2.54413e-21	0.999223	AQP4, SS18
chr4-65670120-65671057	2.63615e-21	1.02359	EPHA5
chr5-67165657-67166729	2.88096e-21	0.762627	CD180
chr1-230806716-230807652	2.946e-21	0.553485	C1orf198, CAPN9, COG2, LOC101927604
chr17-75827124-75828287	3.14084e-21	0.890693	FBF1, TRIM65, UNC13D
chr16-9047452-9048382	3.38652e-21	0.512418	C16orf72, PMM2, ENSG00000260276, ENSG00000260349, ENSG00000263244
chr7-76294175-76295190	3.79323e-21	0.4521	HSPB1, POMZP3, RHBDD2, SRRM3, STYXL1, ZP3, ENSG00000250778, FAM185BP, LOC100133091, SPDYE18, STAG3L1
chr21-32520893-32522035	4.10306e-21	1.06318	EVA1C, PAXBP1, TCP10L, EXOSC3P1, SNORA80A
chr12-79690463-79691520	4.16069e-21	1.00527	PAWR, ENSG00000257894, ENSG00000257948, ENSG00000258044, RN7SKP261
chr6-4663761-4664833	4.35781e-21	1.02727	CDYL, PSMC1P11
chr9-137457804-137458620	4.3724e-21	0.904031	ANAPC2, DPH7, NDOR1, LOC100418938, SNHG7
chr14-103512617-103513654	5.41928e-21	0.818089	CKB, MARK3, RNU7-160P
chr2-66574615-66575595	5.71938e-21	0.869375	MEIS1, MEIS1-AS2, MEIS1-AS3
chr17-68234953-68235961	5.7278e-21	0.633566	AMZ2, ARSG, BPTF, SLC16A6, LOC440461
chr1-202122431-202123351	5.74381e-21	0.776463	GPR37L1
chr17-57915953-57916959	6.11901e-21	0.933047	SRSF1
chr12-106644744-106645646	6.3527e-21	0.813321	RFX4
chr15-37101200-37102339	7.08452e-21	0.53024	C15orf41, MEIS2
chr16-56190857-56191848	8.21268e-21	0.662782	GNAO1, RP11-461O7.1, LOC283856
chr2-231050112-231051047	8.5307e-21	1.05443	C2orf72, PDE6D, RPL28P2
chr17-45170575-45171509	9.16971e-21	0.9869	ADAM11, CRHR1-IT1, DBF4B, DCAKD, EFTUD2, GPATCH8, HEXIM1, PLCD3, SLC25A39, ENSG00000224505, LOC102724391, LOC105371795
chr17-48816648-48818058	9.32311e-21	0.956855	ATP5G1, SCRN2, TTLL6, ENSG00000264701
chr4-95548800-95549669	9.83444e-21	0.805714	UNC5C, LOC105377335
chr1-43147349-43148279	9.87487e-21	0.952143	CFAP57, EBNA1BP2, FAM183A, MIR6733
chr15-40068760-40069798	1.02295e-20	0.926686	BMF, C15orf56, EIF2AK4, PAK6, PLCB2, SRP14, SRP14-AS1, RPLP0P10
chr4-127622673-127623544	1.04664e-20	0.996449	INTU, MFSD8, LOC100507487
chr7-20330172-20331109	1.06372e-20	0.235447	ITGB8
chrX-150508130-150509483	1.0831e-20	0.905688	MTM1, MTMR1
chr4-146945427-146946350	1.30097e-20	0.841138	TTC29
chr3-146251515-146252425	1.55254e-20	1.06053	PLSCR2, PLSCR4
chr17-29158143-29159182	1.57333e-20	1.04398	CRYBA1, MYO18A, PROCA1, TIAF1
chr3-147396894-147397835	1.58417e-20	0.861241	ENSG00000243620
chr8-126557985-126558906	1.66017e-20	0.436291	FAM84B
chr5-671417-672374	1.96021e-20	0.887092	CEP72, EXOC3, TPPP, ENSG00000271781, LOC100288152
chr7-106058259-106059215	2.01634e-20	0.772273	SYPL1
chr11-119352704-119353615	2.1273e-20	1.03362	IFT46, NLRX1, THY1, USP2, ENSG00000255121, RPL5P30, USP2-AS1
chr22-38242813-38243746	2.21955e-20	1.05571	TMEM184B
chr8-66219363-66220419	2.22507e-20	0.740905	CRH
chr11-20000200-20001300	2.48546e-20	0.941442	HTATIP2
chr7-79451811-79452740	2.51417e-20	0.937256	MAGI2-AS3
chr17-60161620-60162623	2.59586e-20	1.02097	CA4, HEATR6, PPM1D, USP32, VMP1, LOC100996660, RPL32P32
chr22-25492893-25493945	2.688e-20	1.0004	LOC105372966
chr11-111735109-111736145	2.74862e-20	0.425167	C11orf52, PPP2R1B
chr4-3321499-3322579	3.03158e-20	0.642953	MSANTD1, RGS12, HTT-AS
chr19-14206624-14207773	3.68501e-20	0.498086	ADGRL1
chr5-72108185-72109127	3.88334e-20	0.8411	FCHO2, MAP1B, PTCD2, GUSBP9, RPL7P22
chr2-17539990-17541113	3.92564e-20	1.02791	GEN1, MSGN1, RAD51AP2, VSNL1
chr2-127094306-127095330	4.28712e-20	0.819184	BIN1, ERCC3, GPR17, MAP3K2, WDR33, ENSG00000260634
chr8-118951351-118952613	4.91677e-20	0.585891	COLEC10, TNFRSF11B, LOC100286746, RNU6-12P
chr17-47278867-47279801	5.00501e-20	0.668221	ARL17B, EFCAB13, GOSR2, ITGB3, MYL4, SCRN2, TBKBP1, WNT9B, ENSG00000253347, ENSG00000264701, MRPL45P2, THCAT158
chr16-75238181-75239245	5.56814e-20	0.939923	BCAR1, CFDP1, CTRB2, ZFP1, ENSG00000261783
chr4-87038595-87039614	5.64341e-20	0.959699	AFF1, C4orf36, MAPK10, NUDT9, SLC10A6, LOC260422
chr4-8506107-8507085	7.19126e-20	0.928156	TRMT44, ENSG00000205959, ENSG00000251186, ENSG00000251615
chr7-131010985-131011907	7.31347e-20	0.929156	KLHDC10, MIR29A, MKLN1, LINC-PINT, RNU6-1010P
chr19-36331366-36332295	9.94468e-20	0.7271	LINC00665
chr8-80577913-80578938	1.1272e-19	0.702271	TPD52
chr19-18156949-18158013	1.34643e-19	0.580092	IFI30, LOC440514
chr5-132293352-132294535	1.3969e-19	0.1769	AFF4, FNIP1, IL4, IRF1, RAD50, RAPGEF6, SLC22A4, SLC22A5, ZCCHC10, ENSG00000202533, ENSG00000248648, LOC553103
chr11-34266485-34267478	1.39873e-19	0.712188	ABTB2, FBXO3, NAT10
chr1-214551323-214552270	1.40609e-19	0.714055	PTPN14
chr19-38172844-38173934	1.66137e-19	0.834666	SIPA1L3
chr5-80487762-80488746	1.74693e-19	0.603846	DHFR, FAM151B, ZCCHC9, ZFYVE16, CKMT2-AS1
chr1-203626379-203627346	2.68511e-19	0.449737	ATP2B4, BTG2, MDM4, OPTC, PRELP, SNRPE, ZBED6
chr6-4358345-4359270	2.95212e-19	0.63308	CDYL
chr11-35363745-35364679	3.77863e-19	0.957069	SLC1A2
chr9-504212-505158	4.72032e-19	0.814321	DOCK8, KANK1, ENSG00000227914
chr22-19999955-20000876	5.62322e-19	0.939903	ARVCF, CDC45, COMT, DGCR8, ABHD17AP4, LINC01311, LOC100420177, RPL7AP70
chr22-38655976-38656931	5.66619e-19	0.623157	CBY1, FAM227A, JOSD1, KDELR3, ENSG00000228274
chr9-87497343-87498853	6.90082e-19	0.736083	DAPK1
chr13-35979126-35980109	6.98175e-19	0.708323	DCLK1, MAB21L1, RNU6-71P
chr2-99140653-99141779	7.04592e-19	0.351924	C2orf15, RP11-111H13.1
chr2-84515931-84516848	7.12471e-19	0.540391	DNAH6, TRABD2A
chr5-140322647-140323702	7.12471e-19	0.836455	ANKHD1, APBB3, CD14, CYSTM1, EIF4EBP3, HBEGF, PFDN1, SRA1
chr11-96011889-96012815	7.5075e-19	0.725924	FAM76B, MAML2, LOC101929295
chr11-12673859-12674883	7.95908e-19	0.558281	PARVA, TEAD1
chr2-10036002-10037029	8.16152e-19	0.444777	ADAM17, CYS1, LOC101929882
chr3-64687486-64688497	1.08805e-18	0.762142	ADAMTS9
chr8-30422905-30423860	1.22964e-18	0.988315	GTF2E2, MBOAT4, RBPMS, RBPMS-AS1
chr12-76878601-76879521	1.46621e-18	0.827207	CSRP2
chr2-222298578-222299475	1.51637e-18	0.483909	PAX3
chr17-57911626-57912674	1.78965e-18	0.849749	VEZF1
chr12-13390102-13391051	2.04307e-18	0.75092	LINC01559
chr1-159171008-159171939	2.23347e-18	0.891989	CADM3
chr1-183023051-183024210	2.43661e-18	0.296898	LAMC1, RNA5SP71, SMG7-AS1, ENSG00000224468, ENSG00000227554, ENSG00000232309, HMGN1P4, LINC01688, LOC100271717, RNU6-41P, RPL18P2, TEDDM2P
chr14-104972060-104972906	3.01657e-18	0.830744	AHNAK2, C14orf79, CEP170B, GPR132, INF2, LINC00638, ENSG00000257270, IGHE
chr4-146241217-146242086	3.17304e-18	0.698581	LOC345051
chr7-47573448-47574571	3.19392e-18	0.883634	C7orf65, TNS3
chr9-35102808-35103803	3.22169e-18	0.504113	CCL21, CREB3, FANCG, PIGO, RECK, SPAG8, STOML2, VCP, ENSG00000230074
chr14-94129064-94130060	3.48236e-18	0.659224	IFI27L2
chr2-170770459-170771473	4.06825e-18	0.803776	AC007405.4, AC007405.6
chr17-2041408-2042393	4.23817e-18	0.387551	DPH1, HIC1, OVCA2, SERPINF1, SGSM2, SRR, TLCD2
chr9-114505111-114506043	4.31621e-18	0.667662	WHRN
chr5-180353001-180353967	4.3432e-18	0.411655	BTNL9, GFPT2, OR2V2, ENSG00000250674, ENSG00000250765, ENSG00000253652, LOC100128762, LOC100289470, LOC100419853, LOC100420514, LOC100502572, LOC105377765, LOC646058, LOC646227, OR2AI1P
chr5-139696689-139697756	4.51249e-18	0.690473	CXXC5, DNAJC18, IGIP, NRG2, PSD2, TMEM173
chr9-694102-695243	5.044e-18	0.623674	DMRT1, DOCK8, KANK1
chr6-37515838-37516916	5.11967e-18	0.880454	CCDC167, LOC100505530, LOC102723736
chr2-104853584-104854486	5.25274e-18	0.391012	LINC01158, POU3F3
chr4-104494617-104495577	5.38599e-18	0.829229	CXXC4
chr14-91897081-91898102	5.45195e-18	0.961272	FBLN5, PPP4R3A, TC2N
chr1-164558447-164559441	5.96332e-18	0.369017	PBX1
chr19-46132937-46133856	6.64101e-18	0.657948	CCDC61, EXOC3L2, FBXO46, HIF3A, IGFL3, IRF2BP1, PRKD2, SLC1A5, ZC3H4, ENSG00000266958, ENSG00000268810, ENSG00000269148, LOC93429
chr5-692763-693919	8.58895e-18	0.831745	TPPP
chr1-43348702-43349705	8.6973e-18	0.879887	MED8
chr4-164383470-164384348	9.14839e-18	0.716506	2022-03-01
chr5-173472124-173473353	9.56855e-18	0.642573	ENSG00000249722, ENSG00000253172, ENSG00000253628, ENSG00000254011, LOC102724551, RNU6-500P, RPL12P22
chr19-58033439-58034423	1.24943e-17	0.6961	ZSCAN1
chr9-127715391-127716336	1.26735e-17	0.344774	ENG, RPL12, TOR2A, TTC16, LOC102723566
chr3-188947589-188948654	1.41239e-17	0.293878	TPRG1-AS1
chr12-55720807-55721953	1.5589e-17	0.799467	ANKRD52, BAZ2A, BLOC1S1, CDK2, ESYT1, ITGA7, OR10A7, OR6C74, ORMDL2, PA2G4, PYM1, RBMS2, RDH5, STAT2, TIMELESS, ZC3H10, ENSG00000257740, ENSG00000258199, ENSG00000258317, PHC1P1, RN7SL809P, RNU6-343P, TMEM198B
chr6-41712509-41713557	1.59527e-17	0.628384	MDFI, PGC, TFEB
chr2-54330319-54331213	1.68723e-17	0.605357	ACYP2, C2orf73, LOC100128027
chr9-34376596-34377460	1.86566e-17	0.555704	KIAA1161
chr14-72812140-72813113	1.88637e-17	0.955581	DPF3, LOC100420966
chr3-135965353-135966286	2.02368e-17	0.687092	PPP2R3A
chr19-35247776-35248883	2.93767e-17	0.821097	CD22, FAM187B, HAUS5, KIAA0355, KMT2B, LIN37, LINC00904, LSR, RBM42, SDHAF1, ZNF146, ZNF565, ZNF792, ENSG00000267049, ENSG00000267626, ENSG00000268947, ENSG00000270544, ENSG00000271171, LINC01766, LOC100419842, TMEM147-AS1
chr1-230728575-230729588	3.52585e-17	0.887904	AGT, COG2
chr19-46300565-46301512	3.57955e-17	0.415623	FOSB, HIF3A, IGFL3, PPP5C, ENSG00000269124
chr13-112066361-112067323	3.81145e-17	0.609119	SOX1
chr11-45899398-45900316	4.23478e-17	0.467387	DGKZ, MAPK8IP1, RPS10P19
chr4-4859162-4860178	4.43941e-17	0.536844	MSX1
chr14-69878958-69879878	4.58616e-17	0.750964	ADAM20, SMOC1, LOC101928010, RPS29P1
chr1-227787658-227788620	4.89088e-17	0.60364	PRSS38, SNAP47, WNT9A, ENSG00000234277, LOC100126822, LOC100421842
chr20-347454-348406	5.13894e-17	0.417055	DEFB125, DEFB126, DEFB129, SLC52A3, ENSG00000272874
chr5-43191686-43192585	5.16647e-17	0.686843	NIM1K
chr11-91981796-91982730	5.58255e-17	0.888312	FAT3
chr14-33950646-33951516	5.58666e-17	0.71965	EAPP, RPS19P3
chr3-147418867-147419794	6.16557e-17	0.59024	ZIC1, ZIC4, ENSG00000243620, ZIC4-AS1
chr20-62818455-62819854	6.83421e-17	0.617346	COL9A3, OGFR, RTEL1, TNFRSF6B
chr20-62352278-62353317	7.59306e-17	0.817122	ADRM1, BHLHE23, LAMA5, MRGBP, MTG2, LAMA5-AS1
chr11-44627609-44628541	7.83704e-17	0.699782	CD82, TSPAN18
chr5-67196406-67197382	8.23557e-17	0.65716	CD180, MAST4, MAST4-AS1
chr7-4883117-4884237	8.48388e-17	0.504231	RADIL
chr16-70725003-70726072	1.37807e-16	0.601364	MTSS1L, PDPR, NPIPB14P, VAC14-AS1
chr12-124392687-124393737	1.44802e-16	0.692633	EIF2B1, GTF2H3, TCTN2, ENSG00000270130, RFLNA
chr15-72175916-72177135	1.46921e-16	0.889708	BBS4, GRAMD2, PKM, RNU2-65P
chr18-811838-813004	1.55419e-16	0.677685	ENOSF1, RP11-672L10.6, THOC1, TYMS, YES1, ENSG00000273355
chr6-98827336-98828639	1.55992e-16	0.706877	POU3F2
chr6-46170563-46171471	1.57165e-16	0.873125	ENPP4, ENPP5
chr7-4725050-4726039	1.62949e-16	0.410751	AP5Z1
chr12-8697403-8698375	1.67641e-16	0.587087	PHC1, RIMKLB, A2M-AS1
chr9-133134984-133135920	1.82513e-16	0.907191	ADAMTSL2, GBGT1, GFI1B, GTF3C4, GTF3C5, LINC00094, RALGDS, REXO4, SETX, SLC2A6, STKLD1, SURF4, SURF6, TSC1, TTF1, CELP, EEF1A1P5, LOC100130548
chr1-234531210-234532199	1.85136e-16	0.830486	B3GALNT2, GGPS1, IRF2BP2, LINC01354, TBCE, ENSG00000212144, RPS21P1
chr1-201696011-201696969	2.16683e-16	0.864074	CSRP1, ENSG00000224536
chr20-41234320-41235265	2.49583e-16	0.899767	LPIN3, ZHX3
chr12-77065185-77066271	2.496e-16	0.570852	E2F7
chr9-23825961-23826880	2.55346e-16	0.664178	ELAVL2
chr3-38004766-38005655	2.91822e-16	0.529851	OXSR1, SLC22A14, VILL
chr15-37100096-37101055	3.56954e-16	0.536296	C15orf41, MEIS2
chr3-45508946-45509885	3.81283e-16	0.463865	LARS2, LIMD1, XCR1, ZDHHC3, ZNF35, RN7SL145P
chr19-3374838-3376014	4.1275e-16	0.904236	CACTIN, FZR1, ZNF77, ENSG00000269318
chr18-25351667-25352689	4.34635e-16	0.647566	ZNF521
chr2-238319967-238321161	4.40626e-16	0.58875	RBM44, TRAF3IP1, LOC151174
chr5-141747018-141748020	4.93861e-16	0.825528	KIAA0141
chr16-57115280-57116303	5.08919e-16	0.556237	CPNE2
chr5-142063619-142064594	5.16501e-16	0.658831	GNPDA1, NDFIP1
chr17-67475205-67476186	5.28986e-16	0.834125	BPTF, HELZ, PITPNC1, PSMD12
chr9-134374615-134375882	5.40206e-16	0.445949	LINC00094, RXRA, SURF4, ENSG00000273249
chr12-132908150-132909088	5.65886e-16	0.370412	CHFR, P2RX2, POLE, ZNF605
chr8-101790589-101791502	5.7428e-16	0.748396	ENSG00000253629
chr19-50203015-50204073	5.92708e-16	0.416922	MYH14, ENSG00000221125
chr9-34654426-34655416	5.92983e-16	0.890505	GALT, ENSG00000230074
chr6-164085024-164086069	6.02548e-16	0.376296	RP1-155D22.2, ENSG00000230627
chr8-28489907-28490926	7.46685e-16	0.798409	FBXO16
chr19-18428693-18429700	8.31744e-16	0.602526	ELL, SSBP4
chr12-124518000-124519024	8.93144e-16	0.343791	ATP6V0A2, DHX37, EIF2B1, GTF2H3, NCOR2, TCTN2, UBC, ENSG00000270130, LOC101927415, LOC105370046
chr3-61561052-61561911	1.20106e-15	0.46295	PTPRG
chr12-54259120-54260073	1.43604e-15	0.72726	C12orf10, COPZ1, FLJ12825, GPR84, HNRNPA1, SMUG1, ENSG00000257534, MIR148B, RNU6-950P
chr8-85177284-85178015	1.46662e-15	0.643519	E2F5, LRRCC1
chr15-55742730-55743724	1.73238e-15	0.842807	PRTG
chr22-24952111-24953170	1.75647e-15	0.652055	KIAA1671
chr4-176065391-176066313	1.79328e-15	0.554919	WDR17
chr17-29591254-29592204	1.84783e-15	0.670712	ANKRD13B, CORO6, EFCAB5, GIT1, TP53I13, ENSG00000258472, ENSG00000264290
chr4-22515179-22516506	1.88205e-15	0.681872	ADGRA3
chr3-39180433-39181355	1.98748e-15	0.672854	CSRNP1, CX3CR1, GORASP1, RPSA, TTC21A, MIR6822
chr17-65178914-65179935	2.17767e-15	1.0432	CEP95, GNA13, MILR1, POLG2, RGS9, AMZ2P1, ENSG00000264057, ENSG00000265218, ENSG00000265982, PLEKHM1P1, SLC16A6P1
chr13-30421428-30422635	2.25947e-15	0.509312	LINC01058, UBE2L5P
chr12-55737944-55738916	2.33905e-15	0.508054	ANKRD52, BAZ2A, CDK2, ORMDL2, RBMS2, SMARCC2, SUOX, ZC3H10, RN7SL809P, RNU6-343P, TMEM198B
chr15-44194594-44195792	2.46408e-15	0.285442	ADAL, CATSPER2, CTDSPL2, FRMD5, MFAP1, ZSCAN29, STRCP1
chr1-156105861-156106898	2.92847e-15	0.488444	FAM189B, KIAA0907, LAMTOR2, LMNA, MEX3A, RIT1, RXFP4, UBQLN4, YY1AP1
chr2-56183096-56184324	3.08156e-15	0.79082	CCDC85A, LOC100129434
chr6-13350969-13352158	3.09463e-15	0.840112	GFOD1, SIRT5, TBC1D7
chr11-78030246-78031261	3.4256e-15	0.720549	INTS4, KCTD14, KCTD21, THRSP, KCTD21-AS1
chr5-14011268-14012157	3.95515e-15	0.605734	DNAH5, TRIO
chr9-123358000-123358918	4.07488e-15	0.822496	CRB2, DENND1A, STRBP, MIR600, MIR600HG, MIR601
chr19-15223064-15224048	4.46018e-15	0.466742	AC004257.1, BRD4, NOTCH3, OR10H5, WIZ, RNU6-782P
chr15-72155039-72156569	4.58764e-15	0.816287	BBS4, MYO9A, SENP8, ENSG00000261187
chr19-47239280-47240324	4.79809e-15	0.624455	BSPH1, C19orf68, C5AR2, CABP5, CCDC8, CCDC9, EHD2, ELSPBP1, GLTSCR1, INAFM1, MEIS3, PPP5D1, PRKD2, SLC1A5, SLC8A2, TPRX1, ZC3H4, ENSG00000268746, ENSG00000268810, ENSG00000269321, GLTSCR2-AS1, TPRX2P
chr22-36028223-36029480	4.83462e-15	0.36333	RBFOX2, RPS15AP38
chr1-230868199-230869185	5.26891e-15	0.526628	C1orf131, C1orf198, FAM89A, LOC101927604
chr9-35906809-35908447	5.67519e-15	0.692447	CCDC107, CREB3, DNAJB5, FAM221B, FANCG, GBA2, GLIPR2, HINT2, HRCT1, LINC00961, MSMP, NPR2, OR13J1, PIGO, RGP1, SPAG8, TLN1, TMEM8B, ENSG00000227388, ENSG00000228843, MIR6852, NDUFA5P4, OR2S1P
chr11-64759623-64760642	6.65649e-15	0.867815	KAT5, MEN1, PCNX3, POLA2, PYGM, SSSCA1, SSSCA1-AS1, VPS51, ZFPL1, ENSG00000257086, ENSG00000269038
chr20-1876973-1878104	6.91721e-15	1.13282	SIRPA, SIRPB1, SIRPB2, SNPH, LOC100289473
chr13-26557128-26558077	1.05678e-14	0.362814	WASF3
chr14-21024581-21025499	1.16296e-14	0.66105	TPPP2, ENSG00000258604, TRAV13-1
chr5-38556229-38557199	1.17912e-14	0.652858	EGFLAM, LIFR, EGFLAM-AS1, EGFLAM-AS2, ENSG00000248234, LIFR-AS1, LOC105374732
chr13-43786620-43787592	1.28246e-14	0.692567	ENOX1, RP11-168P13.1
chr17-57662636-57663679	1.61812e-14	0.195266	COIL, MSI2, OR4D1, SRSF1, VEZF1, MSX2P1
chr17-43675093-43676104	1.76946e-14	0.738793	ETV4, GPATCH8, MPP2
chr20-50415239-50416226	1.88414e-14	0.459557	DPM1, LINC01273, SLC9A8
chr7-10973321-10974266	1.96047e-14	0.388211	PHF14
chr12-88580010-88580899	1.97042e-14	0.730488	KITLG
chr5-139787045-139787974	2.03477e-14	0.592218	DNAJC18, PURA, TMEM173, LINC01024
chr3-173395137-173396120	2.33674e-14	0.604358	NLGN1
chr19-55166253-55167145	2.36842e-14	0.394972	CDC42EP5, DNAAF3, HSPBP1, KMT5C, TNNI3, TNNT1, U2AF2, ZNF580, ZNF628, ENSG00000269873, LENG8-AS1
chr6-30880526-30881515	2.41974e-14	0.765978	C6orf25, DDR1, DPCR1, FLOT1, GNL1, GTF2H4, HLA-C, IER3, LSM2, POU5F1, PPP1R10, PRR3, PSORS1C1, RPP21, SFTA2, TRIM10, VARS2, ENSG00000272501, HCG18, MICD, PSORS1C3, ZNRD1ASP
chr1-234724024-234724957	2.47905e-14	0.147301	GGPS1, IRF2BP2, LINC01132, TBCE, TOMM20, ENSG00000212144, ENSG00000228830, ENSG00000230404, ENSG00000282097, LOC102724100, LOC105373206, RPS21P1
chr15-78507001-78507921	2.58154e-14	0.593557	HYKK, IREB2
chr17-28743257-28744538	2.74204e-14	0.369174	PROCA1, TRAF4
chr7-151538905-151539789	3.4038e-14	0.829529	PRKAG2
chr9-133684070-133685124	3.59899e-14	0.607437	TSC1, DBH-AS1, ENSG00000273249
chr18-31684217-31685867	4.31081e-14	0.657909	B4GALT6, TRAPPC8, TTR, ENSG00000263393, ENSG00000263924
chr4-41214136-41215006	4.36289e-14	0.599005	APBB2, UCHL1, UCHL1-AS1
chr7-150955412-150956488	4.56097e-14	0.780003	ABCB8, AOC1, ATG9B, KCNH2, NOS3, ENSG00000243433
chr3-181725513-181726403	4.62742e-14	0.807695	SOX2
chr18-58768095-58769215	5.74165e-14	0.684058	ENSG00000199713, ENSG00000252284
chr16-89827695-89829209	5.89375e-14	0.596504	CDK10, FANCA, SPIRE2
chr11-7019863-7020907	6.11407e-14	0.821953	ARFIP2, NLRP14, ZNF214
chr5-14118602-14119569	6.20448e-14	0.639891	TRIO
chr11-86955078-86955927	6.57792e-14	0.631039	CCDC81, FZD4, ME3, RP11-736K20.6, ENSG00000255471
chr15-99123336-99124369	7.6619e-14	0.284439	LRRC28, SYNM, TTC23, ENSG00000261054, ENSG00000261616
chr11-11621680-11622689	8.68632e-14	0.627185	GALNT18
chr5-34838709-34839656	9.15559e-14	0.691352	RAI14, TTC23L, LOC101929704
chr1-161097657-161098713	9.89485e-14	0.586618	ATF6, B4GALT3, DUSP12, FCER1G, KLHDC9, NDUFS2, NIT1, ENSG00000224985, ENSG00000227818, ENSG00000228606, ENSG00000238934, LOC148430, RPSAP18
chr10-71980969-71981958	9.91186e-14	0.547175	ANAPC16, CHST3, PSAP, SPOCK2, NPM1P24
chr17-75515264-75516055	1.16327e-13	0.31017	CASKIN2, H3F3B, KCTD2, LLGL2, MYO15B, NAT9, NT5C, NUP85, SUMO2, TRIM65, TSEN54, UNK, ENSG00000264829, ENSG00000266980, ENSG00000267342, HMGN2P43, RPL7P49
chr19-46470998-46471949	1.29384e-13	0.777491	PNMAL1
chr8-143951553-143952564	1.43389e-13	0.327389	ADCK5, ARHGAP39, C8orf82, COMMD5, CYHR1, EPPK1, GPAA1, GRINA, HSF1, LRRC14, MAF1, MAFA, PLEC, SLC39A4, SLC52A2, SPATC1, TIGD5, TONSL, TOP1MT, VPS28, WDR97, ZC3H3, ZNF250, ZNF251, ZNF34, ZNF517, ZNF623, ZNF696, ENSG00000253931, ENSG00000254973, LOC105375803, MINCR
chr17-57892593-57893625	1.51357e-13	0.278756	COIL, CUEDC1, EPX, SRSF1, SUPT4H1, ENSG00000262298, ENSG00000264112
chr9-77176929-77177885	1.80541e-13	0.542284	VPS13A
chr17-77471860-77472845	2.02619e-13	0.578985	ENSG00000200651, ENSG00000267546
chr4-153248867-153249808	2.04167e-13	0.804494	KIAA0922, MND1, TRIM2
chr9-2241382-2242406	2.05902e-13	0.700148	PUM3, SMARCA2, RNU2-25P
chr5-126422908-126423886	2.1741e-13	0.550345	GRAMD3, LOC105379161
chr2-104755069-104756069	2.17532e-13	0.803331	LINC01114, MRPS9, ENSG00000207249
chr6-13923728-13925358	2.28458e-13	0.740687	RNF182
chr13-44436509-44437432	2.40036e-13	0.369461	SERP2
chr20-24468983-24470062	2.4522e-13	0.480084	SYNDIG1
chr11-105609869-105610833	2.61039e-13	0.648791	AASDHPPT, GRIA4
chr1-227318007-227319017	2.73708e-13	0.599715	C1orf35, CDC42BPA, PRSS38, CICP26, ENSG00000234277, ENSG00000269890, LOC100126822
chr1-156125980-156126868	2.79346e-13	0.47198	ARHGEF2, ASH1L, BGLAP, C1orf61, CCT3, DPM3, GLMP, KIAA0907, KRTCAP2, LAMTOR2, LMNA, MEF2D, MEX3A, PAQR6, PEAR1, RIT1, RRNAD1, RXFP4, SEMA4A, THBS3, TSACC, UBQLN4, YY1AP1, ASH1L-AS1, ENSG00000271267, LOC246784, MIR9-1, MSTO2P, RUSC1-AS1
chr8-143840616-143841613	3.00677e-13	0.39172	NAPRT, NRBP2
chr8-143943578-143944509	3.61268e-13	0.59121	ADCK5, ARHGAP39, C8orf82, COMMD5, CYHR1, EPPK1, GPAA1, GRINA, HSF1, LRRC14, MAF1, MAFA, PLEC, SLC39A4, SLC52A2, SPATC1, TIGD5, TONSL, TOP1MT, VPS28, WDR97, ZC3H3, ZNF250, ZNF251, ZNF34, ZNF517, ZNF623, ZNF696, ENSG00000253931, ENSG00000254973, LOC105375803, MINCR
chr19-56507333-56508227	3.63043e-13	0.298558	SMIM17, ZFP28, ZNF470, ZNF471, ZNF583, ZNF667, ZNF71, ZNF835, ENSG00000269696
chr17-57875146-57875936	3.83828e-13	0.680867	CUEDC1, MKS1, MRPS23, SRSF1
chr2-26970125-26971073	4.02543e-13	0.598464	AGBL5, ATRAID, DPYSL5, EMILIN1, KHK, MAPRE3, SLC5A6, AGBL5-AS1, LOC100129724, LOC105374337
chr22-30667387-30668341	4.19192e-13	0.485898	DUSP18
chr2-230943046-230943996	4.37401e-13	0.765863	GPR55
chr4-151408483-151409453	4.47271e-13	0.680714	FAM160A1, RP11-610P16.1, ENSG00000251603, LOC105377486
chr9-72527009-72528004	4.47887e-13	0.752922	LINC01474, LINC01504, TMC1, ZFAND5
chr1-230858802-230859782	4.55061e-13	0.621691	C1orf198, ENSG00000244137, LOC101927604
chr7-36366758-36367777	5.2182e-13	0.520172	ANLN, KIAA0895
chr11-22829409-22830313	5.38909e-13	0.603101	SVIP
chr22-45537239-45538622	6.39585e-13	0.602676	LINC00229, RIBC2, SMC1B, ENSG00000273243, LINC01589, RPS10P31
chr18-10454025-10455206	6.47533e-13	0.474319	APCDD1, NAPG
chr1-119978016-119978996	8.01865e-13	0.933342	ADAM30
chr11-1751105-1752101	8.24878e-13	0.51673	IFITM10, RPLP2, ENSG00000235027, ENSG00000255142, KCNQ1OT1, RPL26P30
chr11-57310999-57312002	9.50149e-13	0.48382	MED19, P2RX3, SSRP1, TNKS1BP1
chr14-32201135-32202091	1.03126e-12	0.619064	AKAP6, HECTD1, ENSG00000257155, ENSG00000257472, ENSG00000258196, LOC100533787
chr13-67230058-67230950	1.24899e-12	0.137129	PCDH9
chr12-124369189-124370262	1.38787e-12	0.679509	ATP6V0A2, EIF2B1, TCTN2, LOC101927415
chr19-58058885-58059789	1.49623e-12	0.597279	ZNF135
chr9-96049104-96050001	1.50873e-12	0.714402	ERCC6L2, LINC00092, LINC00476
chr17-57902868-57903809	1.53124e-12	0.47602	COIL, CUEDC1, EPX, OR4D2, SRSF1, VEZF1, ENSG00000262298, ENSG00000263004
chr16-4957696-4958641	1.55801e-12	0.399281	SEC14L5, SEPT12
chr2-11132520-11133444	1.62493e-12	0.606452	AC062028.1, C2orf50, PQLC3
chr19-51690408-51691412	1.77161e-12	0.699769	FPR1, FPR2, FPR3, GPR32, HAS1, IGLON5, SIGLEC10, SIGLEC14, SIGLEC5, SIGLEC6, SIGLEC8, SIGLECL1, SPACA6, SPACA6P-AS, ZNF350, ZNF480, ZNF577, ZNF578, ZNF615, ZNF616, ZNF649, ZNF766, ZNF808, ZNF836, ZNF841, DPPA5P1, ENSG00000268316, ENSG00000268375, ENSG00000268595, ENSG00000268889, ENSG00000268970, ENSG00000269021, ENSG00000269483, ENSG00000269535, ENSG00000269825, LINC01872, LOC100133225, RPL7P51,…
chr5-132737047-132737977	1.77882e-12	0.554326	KIF3A
chr9-93127272-93128154	1.86647e-12	0.764451	CARD19, IPPK, NINJ1, PHF2, SUSD3, ZNF484, LOC101927993
chr14-99603901-99604888	2.03955e-12	0.243105	CCDC85C, RP11-543C4.1
chr6-35359653-35360774	2.1049e-12	0.767433	C6orf106, DEF6, SNRPC
chr9-2621176-2622048	2.14604e-12	0.677325	VLDLR
chr16-67150681-67151628	2.26202e-12	0.769989	ACD, B3GNT9, CKLF, DPEP2, KIAA0895L, NRN1L, ENSG00000261386
chr11-101914602-101915549	2.28936e-12	0.300098	ANGPTL5, CEP126, TRPC6
chr12-93570448-93571315	2.30573e-12	0.604945	MRPL42, SOCS2, ENSG00000257746, LOC101928731, LOC441644, RBMS2P1, RN7SL737P
chr13-74133688-74134634	2.39864e-12	0.394585	KLF12
chr13-113837362-113838197	2.52313e-12	0.56715	GAS6, TMEM255B, GAS6-AS1
chr16-54930350-54931214	2.57439e-12	0.326354	CRNDE, IRX3, IRX5, MMP2
chr2-104842481-104843509	2.62128e-12	0.476282	GPR45, POU3F3
chr15-48645321-48646347	2.79799e-12	0.604912	FBN1, RP11-227D13.1, LOC105370809
chr8-129939287-129940409	2.89144e-12	0.464943	RP11-473O4.3
chr2-54455748-54456748	2.99006e-12	0.352189	RPS27A, SPTBN1
chr7-100465524-100466836	3.06679e-12	0.425417	C7orf61, PILRA, PILRB
chr12-109110703-109111691	3.46897e-12	0.656201	ACACB, ALKBH2, MYO1H, UBE3B, UNG
chr2-25041453-25042581	3.72131e-12	0.270847	EFR3B
chr6-29632692-29633523	4.00042e-12	0.667698	GNL1, OR2H2, HLA-H, HLA-U, MICE
chr5-140042912-140043932	4.10734e-12	0.724061	DNAJC18, NRG2, PCDHA10, PCDHA2, PCDHA3, PCDHA4, PCDHA5, PCDHA7, PFDN1, PURA
chr12-131829954-131831041	4.10978e-12	0.513298	EP400NL, MMP17
chr3-152834646-152835690	4.50246e-12	0.727692	P2RY1
chr17-40071877-40072804	5.04774e-12	0.731846	GSDMA, GSDMB, MED1, MED24, MSL1, NR1D1, ORMDL3, PSMD3, RAPGEFL1, TCAP, THRA, TMEM99, SNORD124
chr3-194135609-194136516	5.2736e-12	0.588675	ATP13A3, HES1, LSG1, ENSG00000229964, ENSG00000232874, ENSG00000233987, ENSG00000238031, ENSG00000244675, ENSG00000272707, LINC01972, OPA1-AS1
chr7-75905642-75906687	5.72023e-12	0.663585	CCL24, CCL26, SRRM3, UPK3B, ZP3, SNORA14A
chr16-66696393-66697421	6.13425e-12	0.572459	BEAN1, CA7, CMTM3, CMTM4
chr14-75069063-75070131	6.63973e-12	0.560484	ACYP1, EIF2B2, ZC2HC1C, RNU6-689P
chr5-3595299-3596832	8.31046e-12	0.628393	IRX1
chr4-80072614-80073671	9.42631e-12	0.641656	ANTXR2, PRDM8
chr19-2049419-2050357	1.00455e-11	0.42092	ABHD17A, BTBD2, C19orf35, CIRBP, CSNK1G2, DOT1L, GADD45B, MKNK2, MOB3A, REXO1, RPS15, SCAMP4, SF3A2, ZNF77, ENSG00000261526, LOC100288123
chr8-26640988-26642019	1.02346e-11	0.674526	DPYSL2, PNMA2
chr8-55100942-55102429	1.03563e-11	0.554559	XKR4
chr16-57627954-57628877	1.13892e-11	0.543936	ADGRG5, CCDC102A, CCDC113, CNGB1, CSNK2A2, NDRG4, NUP93, POLR2C, RSPRY1, SETD6, ENSG00000260148, ENSG00000260865, ENSG00000260867, LOC100125393, LOC100421594, LOC105371286, RN7SL645P, RNU6-1110P
chr17-30708260-30709259	1.17873e-11	0.360823	ATAD5, RNF135, ENSG00000264456, ENSG00000266490, LOC101927093, SH3GL1P2, SMURF2P1, SUZ12P1
chr9-105447640-105448535	1.18118e-11	0.500275	FKTN, FSD1L
chr4-80183715-80184653	1.19675e-11	0.701913	PRDM8
chr11-86151160-86152279	1.29742e-11	0.599696	CCDC83
chr11-61695012-61696541	1.31005e-11	0.618847	CPSF7, CYB561A3, DAGLA, DDB1, DKFZP434K028, FTH1, LBHD1, MYRF, SDHAF2, SYT7, VWCE
chr7-48035032-48035925	1.34334e-11	0.385672	C7orf57
chr6-93419245-93420172	1.47118e-11	0.533537	EPHA7
chr1-156114037-156115030	1.68622e-11	0.0409313	ARHGEF2, ASH1L, BGLAP, C1orf61, CCT3, DPM3, GLMP, KIAA0907, KRTCAP2, LAMTOR2, LMNA, MEF2D, MEX3A, PAQR6, PEAR1, RIT1, RRNAD1, RXFP4, SEMA4A, THBS3, TSACC, UBQLN4, YY1AP1, ASH1L-AS1, ENSG00000271267, LOC246784, MIR9-1, MSTO2P, RUSC1-AS1
chr3-195892474-195893455	1.87443e-11	0.549738	LINC00969, MUC20, MUC4, ENSG00000271662, SDHAP2, TNK2-AS1
chr2-226799300-226800281	2.06764e-11	0.576253	IRS1, RHBDD1, RP11-395N3.2, ENSG00000261379
chr7-138981059-138981965	2.1202e-11	0.626312	KIAA1549
chr12-124537372-124538379	3.0452e-11	0.713024	NCOR2
chr12-12266605-12267567	3.12932e-11	0.456378	LRP6
chr8-92102982-92103919	3.13081e-11	0.649952	RUNX1T1
chr8-96493266-96494154	3.21847e-11	0.654371	CPQ, SDC2
chr2-5691810-5692674	3.32146e-11	0.595352	AC108025.2, SOX11, ENSG00000230090
chr18-3447726-3448672	3.34595e-11	0.227884	METTL4, MYL12B, TGIF1, CBX3P2, DLGAP1-AS1, RPL21P127
chr5-172860451-172861548	3.43915e-11	0.551759	CREBRF, DUSP1, ERGIC1, NKX2-5, SH3PXD2B, UBTD2, LOC101928093, LOC105377730, LOC401218
chr8-48514035-48515202	3.53854e-11	0.398069	SNAI2, LOC101929268
chr3-49554004-49554937	3.73396e-11	0.442751	APEH, BSN, BSN-AS2
chr3-126388899-126389855	4.07386e-11	0.523707	KLF15, CCDC37-AS1
chr17-32876640-32877657	4.15543e-11	0.578556	MYO1D, TMEM98
chr17-77778697-77779772	4.31215e-11	0.709122	AC104981.1, TMEM235, TNRC6C, LINC01973, RNU1-80P
chr1-160069910-160070947	4.37509e-11	0.506607	IGSF8, KCNJ10
chr9-35161553-35162482	4.6502e-11	0.478666	UNC13B
chr8-28493706-28494667	4.71312e-11	0.550258	FZD3
chr13-98142439-98143559	4.83488e-11	0.438469	FARP1, RNF113B, STK24-AS1
chr4-24472597-24473756	5.5019e-11	0.629431	ANAPC4, DHX15, PI4K2B, SEPSECS, LOC107986266
chr2-142130194-142131654	5.74049e-11	0.639766	LRP1B
chr7-156640114-156641177	5.88877e-11	0.571295	LINC01006, RNF32, C7orf13
chr3-125120217-125121270	6.019e-11	0.647711	HEG1, SLC12A8, RNU6-232P
chr11-107840131-107841205	6.02917e-11	0.376042	SLC35F2, LOC105369477
chr14-70809214-70810155	6.17806e-11	0.436521	MAP3K9, RP6-65G23.3
chr9-81689322-81690250	6.45493e-11	0.0986016	RP11-154D17.1, TLE1, LOC101927502
chr5-178940628-178941825	7.32227e-11	0.632096	RP11-281O15.8, ZNF454, PIGFP1
chr3-169812053-169813136	7.593e-11	0.685486	LRRC34
chr14-52950706-52951669	8.14165e-11	0.319913	STYX
chr17-5500636-5501580	9.25198e-11	0.501083	MIS12, ENSG00000263272
chr3-105868672-105869667	9.36928e-11	0.137779	CBLB
chr14-76946953-76947937	9.57536e-11	0.372586	ALKBH1, IRF2BPL, LINC01629, SNW1, RPL21P10, RPL22P2, ZMYND19P1
chr3-193974131-193975228	1.02684e-10	0.767089	HES1, ENSG00000232874
chr15-92831439-92832383	1.11852e-10	0.311924	CHD2
chr12-69534134-69535054	1.30949e-10	0.694565	CNOT2, FRS2, NUP107, YEATS4, KRT8P39
chr20-23655393-23656377	1.31947e-10	0.37208	CST3, CST9, CSTL1, NAPB
chr9-95510535-95511459	1.38944e-10	0.138862	ERCC6L2, FANCC, LINC00476, PTCH1, EIF4BP3, ENSG00000230815, ENSG00000271155, ENSG00000271659, LOC105376158, LOC158435, RPS26P37
chr6-37102165-37103142	1.39945e-10	0.229279	CDKN1A, FGD2, PIM1, RNF8, TBC1D22B, TMEM217, COX6A1P2
chr6-90218106-90219106	1.41091e-10	0.468659	BACH2, GJA10, ENSG00000232532, LOC644269
chr8-1823052-1824281	1.43838e-10	0.48277	ARHGEF10, ENSG00000253982
chr22-46619764-46620685	1.69574e-10	0.573106	GRAMD4
chr17-3659435-3660983	1.76286e-10	0.72973	CTNS, P2RX5, SHPK, TAX1BP3
chr17-76140916-76141808	2.08517e-10	0.386636	CDK3, FOXJ1, METTL23, MFSD11, NUP85, TRIM65, UNK, ENSG00000266980, ENSG00000267342, ENSG00000267801
chr21-33844095-33845034	2.27275e-10	0.632381	ATP5O, IL10RB, ENSG00000249209
chr13-44434878-44435807	2.35878e-10	0.23077	SERP2
chr20-1810697-1812065	2.74066e-10	0.444517	SDCBP2, SIRPA, ENSG00000230839
chr6-46652506-46653529	2.7739e-10	0.471718	CYP39A1, PLA2G7, SLC25A27, TDRD6
chr17-32486184-32487288	3.46459e-10	0.448316	CDK5R1
chr21-46604749-46605681	3.48664e-10	0.484435	DIP2A, S100B, SPATC1L
chr2-199459059-199460010	3.70309e-10	0.240351	C2orf69, SATB2, TYW5
chr7-100483204-100484189	4.00527e-10	0.52189	NYAP1
chr5-126594799-126595832	4.8514e-10	0.610799	ALDH7A1, GRAMD3, TEX43, LOC105379161, RPLP1P7
chr1-151510877-151511814	5.05275e-10	0.499149	C1orf56, CGN, FLG, SCNM1, SETDB1, TUFT1
chr8-63038613-63039604	5.10933e-10	0.383132	GGH, TTPA
chr13-77697121-77698061	5.14337e-10	0.501971	CLN5, FBXL3, SLAIN1, RPL31P54
chr7-28685472-28686435	5.63077e-10	0.148761	CREB5
chr2-62505589-62506549	5.98907e-10	0.316132	EHBP1, OTX1, TMEM17, ENSG00000226622, ENSG00000236498, LOC100132215
chr1-155208416-155209566	6.32807e-10	0.181165	FAM189B, KRTCAP2, MTX1, SCAMP3, THBS3, TRIM46, POU5F1P4
chr18-67516433-67517411	7.55773e-10	0.0699279	DSEL, RP11-638L3.1
chr14-88792325-88793371	7.58538e-10	0.537422	EML5, SPATA7
chr15-96330111-96331047	7.62055e-10	0.49389	LINC00924, NR2F2, ENSG00000259312, NR2F2-AS1, PGAM1P12, SPATA8-AS1
chr20-33443061-33444314	8.34237e-10	0.511597	SNTA1
chr6-98834017-98834956	8.45187e-10	0.242418	POU3F2, RP1-273N12.4
chr5-103258225-103259102	9.13365e-10	0.155012	C5orf30, PPIP5K2
chr16-80540444-80541400	1.00104e-09	0.427342	DYNLRB2
chr8-144755092-144756011	1.02105e-09	0.398522	C8orf82, RPL8, ZNF517
chr1-155193184-155194025	1.04732e-09	0.568338	DPM3, KIAA0907, MUC1, THBS3, ENSG00000271267, GBAP1
chr3-183264854-183265793	1.16556e-09	0.516929	B3GNT5
chr4-133148596-133149637	1.20221e-09	0.254312	PCDH10, RP11-9G1.3
chr15-77496912-77497947	1.20782e-09	0.473864	IREB2, PEAK1, TBC1D2B, ENSG00000259562, LOC101929457, LOC105370905
chr12-122063485-122064527	1.21109e-09	0.629505	ANAPC5, ARL6IP4, BCL7A, CCDC62, HPD, IL31, KNTC1, LINC01089, MLXIP, PSMD9, SETD1B, VPS33A, ZCCHC8, ENSG00000201945, ENSG00000223538, ENSG00000255856, ENSG00000256950, ENSG00000256963, ENSG00000258435, ENSG00000272849, LOC100506691
chr9-35811235-35812590	1.22044e-09	0.427474	SPAG8, TMEM8B, TPM2
chr2-183037963-183038929	1.24036e-09	0.514557	FRZB, NCKAP1, NUP35
chr13-29925232-29926180	1.25263e-09	0.556818	UBL3
chr2-31233594-31234594	1.53369e-09	0.616105	CAPN14, EHD3
chr4-185209087-185210013	1.8381e-09	0.462817	CFAP97
chr9-78296599-78297516	2.13969e-09	0.449949	CEP78, PSAT1
chr7-158855964-158857011	2.36157e-09	0.361453	WDR60
chr6-158644386-158645359	2.51386e-09	0.348311	DYNLT1, GTF2H5, SYTL3, TMEM181, ENSG00000234361, ENSG00000238019, LOC105378078, LOC442272, OSTCP1, SYNJ2-IT1
chr14-68978674-68980024	2.51454e-09	0.23031	ACTN1
chr14-105489342-105490039	3.03004e-09	0.572014	C14orf79, C14orf80, MTA1, TMEM121, ENSG00000257270, ENSG00000271201, HOMER2P1, HOMER2P2, IGHV3-42, IGHVII-33-1, IGHVIII-11-1
chr19-40690308-40691478	3.09693e-09	0.336252	NUMBL
chr2-234496321-234497454	3.11823e-09	0.534211	ARL4C, TRPM8
chr11-16613396-16614353	3.15238e-09	0.622247	PIK3C2A
chr6-7052263-7053169	3.32707e-09	0.599001	RREB1
chr1-111346033-111347006	3.36239e-09	0.632205	KCNA2, PIFO
chr4-86593799-86594698	3.45062e-09	0.23132	HSD17B13, MAPK10, PTPN13, LOC260422
chr2-221573153-221574078	3.49915e-09	0.348497	EPHA4
chr5-11903851-11904796	3.89744e-09	0.61969	CTNND2
chr19-13093475-13094676	4.036e-09	0.561771	CALR, GCDH, LYL1, MIR24-2, NANOS3, RNASEH2A, TRMT1, WDR83, ZNF136, ZNF625, ZNF709, ENSG00000242615, RPS6P25
chr16-89171137-89172090	4.13365e-09	0.455612	ACSF3, CDH15, LINC00304, MC1R, PABPN1L, SLC22A31, SPG7, ZNF778, AFG3L1P, ENSG00000259006, ENSG00000259877, ENSG00000260279, ENSG00000261692, ENSG00000268218, LOC101927863, RNU6-430P, SNORD68
chr19-19776074-19777043	4.21196e-09	0.293234	ATP13A1, CTC-559E9.1, ZNF101, ZNF14, ZNF506, ENSG00000267419, LINC00663
chr7-107044214-107045116	4.69418e-09	0.460476	CBLL1, COG5, HBP1, PRKAR2B, ENSG00000272072
chr22-30422540-30423380	4.73008e-09	0.461659	CCDC157, GATSL3, MORC2, RNF215, SEC14L2, SEC14L3, SEC14L6, SMTN, MGC20647, TUG1
chr14-88824105-88825069	4.78494e-09	0.427756	RP11-976B16.1, TTC8
chr4-155376387-155377336	5.08556e-09	0.349866	MAP9, LOC102724776
chr9-15552511-15553540	5.25973e-09	0.465412	CCDC171
chr12-6225844-6226772	5.60375e-09	0.670264	CD9, GNB3, ING4, LPAR5, NCAPD2, NOP2, PIANP, PLEKHG6, SPSB2, TAPBPL, VWF, C1RL-AS1, ENSG00000219410, ENSG00000247853, ENSG00000256967, SCARNA12
chr6-57221495-57222607	5.91954e-09	0.56997	BEND6, RAB23, POM121L14P, RBBP4P4
chr22-17865873-17866839	6.09315e-09	0.636749	SLC25A18
chr7-69597762-69598765	6.22812e-09	0.273784	AUTS2, RP5-942I16.1, ENSG00000225718, ENSG00000236839, LOC105375342
chr1-230425663-230426957	6.44185e-09	0.45094	PGBD5, RP4-553F17.1
chr5-139648012-139648959	7.1143e-09	0.497974	CXXC5, DNAJC18, MZB1, NRG2, PSD2, TMEM173, LOC105379194
chr8-57994036-57995213	7.85087e-09	0.452094	FAM110B
chr14-50667957-50668898	7.8822e-09	0.427319	CDKL1, MAP4K5, POLE2, SAV1, TMX1, VCPKMT
chr7-5427484-5428471	8.14181e-09	0.285367	RP11-1275H24.3, TNRC18, USP42, RNF216P1, RPL22P16
chr2-196926381-196927343	8.84453e-09	0.214152	C2orf66, GTF3C3, LOC101927482, NPM1P46
chr18-3593642-3594605	9.11519e-09	0.268309	MYL12B, TGIF1, CBX3P2, DLGAP1-AS1, DLGAP1-AS2
chr9-133133114-133134244	9.16417e-09	0.276488	ADAMTSL2, GBGT1, GFI1B, GTF3C4, GTF3C5, LINC00094, RALGDS, REXO4, SETX, SLC2A6, STKLD1, SURF4, SURF6, TSC1, TTF1, CELP, EEF1A1P5, LOC100130548
chr11-133956451-133957531	1.11589e-08	0.463783	IGSF9B
chr7-23105342-23106234	1.16994e-08	0.146493	FAM126A, KLHL7, KLHL7-AS1, NUPL2, AK3P3, ENSG00000228649
chr3-167734641-167735503	1.17229e-08	0.334007	PDCD10, SERPINI1, HMGN1P8
chr15-70763138-70764066	1.19282e-08	0.388344	UACA, ENSG00000259309, ENSG00000259624, LOC105370880, RPL29P30
chr8-95268570-95269657	1.2887e-08	0.291877	C8orf37
chr17-45893940-45894955	1.38203e-08	0.417519	ARL17B, CRHR1-IT1, KANSL1, LRRC37A, MAPT, ENSG00000266918, LOC102724391, LRRC37A4P, MAPK8IP1P1, RPS7P11
chr5-129094087-129095086	1.47283e-08	0.3534	ISOC1
chr11-95336997-95337970	1.6669e-08	0.560572	SESN3, LOC101929295
chr7-27130485-27131369	1.75145e-08	0.213905	C7orf71, CBX3, HNRNPA2B1, HOXA1, HOXA10, HOXA11, HOXA13, HOXA2, HOXA3, HOXA4, HOXA5, HOXA6, HOXA7, HOXA9, KIAA0087, SKAP2, ENSG00000253508, HMGB3P20, HOTAIRM1, HOTTIP, HOXA-AS2, HOXA10-AS, HOXA11-AS, LOC105375304, MIR196B, PSMC1P2, RPL23P7, TPM3P4
chr3-15859175-15860336	1.78392e-08	0.408988	ANKRD28, LINC00690, METTL6, CDYLP1, ENSG00000229271, ENSG00000269391, IMPDH1P8
chr4-124712306-124713281	1.95458e-08	0.3457	ANKRD50, FAT4
chr17-73311691-73312578	2.01552e-08	0.344044	C17orf80, CDC42EP4, ENSG00000265927, ENSG00000265935, ENSG00000266765, LINC02092
chr17-44899125-44900117	2.51285e-08	0.355339	CCDC103, EFTUD2, FAM187A
chr5-141513619-141514628	2.55083e-08	0.389252	DIAPH1, EIF4EBP3, FCHSD1, HDAC3, PCDH12, PCDHB8, PCDHGA10, PCDHGA11, PCDHGA12, PCDHGA2, PCDHGA3, PCDHGA7, PCDHGB1, PCDHGB4, PCDHGB6, PCDHGB7, PCDHGC3, PCDHGC4, PCDHGC5, RELL2, TAF7, TMCO6, LOC100505658, LOC102723915, RN7SL68P
chr7-121797409-121798413	2.56099e-08	0.492768	PTPRZ1
chr19-56538229-56539191	2.96429e-08	0.231532	AC005498.3, ZFP28, ZNF471, ZNF667, ENSG00000269696
chr7-816080-817098	3.21941e-08	0.166642	DNAAF5, PRKAR1B, SUN1, ZFAND2A, ENSG00000273151
chr12-123972375-123973426	3.28463e-08	0.132483	CCDC92, DNAH10OS, FAM101A, RP11-214K3.25, ENSG00000270028
chr9-113339780-113340864	3.38598e-08	0.489636	WDR31
chr20-11890455-11891511	3.46496e-08	0.356719	BTBD3, ENSG00000236526
chr5-10441401-10442348	3.62592e-08	0.396973	ROPN1L
chr12-63668101-63669072	3.72538e-08	0.579873	DPY19L2
chr17-28726579-28727565	4.14365e-08	0.169	ANKRD13B, GIT1, NEK8, NUFIP2, PHF12, PROCA1, RPL23A, SARM1, SDF2, ENSG00000264029, ENSG00000264290, ENSG00000264577, ENSG00000264647, ENSG00000265474, ENSG00000266111, LOC105371715, LOC105371716, MIR4723, NDUFS5P7
chr5-177457225-177458250	4.19856e-08	0.581331	B4GALT7, DBN1, F12, GRK6, MXD3, PFN3, PRR7, SLC34A1, ZNF346, ZNF346-IT1
chr3-138381629-138382525	4.19856e-08	0.595632	MRAS, NME9
chr1-31714613-31715925	4.24795e-08	0.61229	ADGRB2, COL16A1, DCDC2B, IQCC, PEF1, SERINC2, SPOCD1, TINAGL1, ENSG00000224066, ENSG00000235790, LOC105378626
chr11-65557772-65558813	4.66266e-08	0.488619	EIF1AD, MRPL11, MUS81, NEAT1, POLA2, RNASEH2C, SNX32, ZFPL1, LOC101927789, LOC105369352, LOC728975
chr19-45768991-45769930	4.78421e-08	0.383127	BHMG1, CCDC61, DMPK, DMWD, EXOC3L2, FBXO46, FKRP, FOXA3, PRKD2, SIX5, SYMPK, ENSG00000266958, ENSG00000267395, ENSG00000269148, LOC105372418, RPS16P9
chr7-23596934-23598036	5.36672e-08	0.276211	CCDC126, FAM221A, ENSG00000228649
chr3-138329445-138330262	6.26576e-08	0.458307	A4GNT, NME9
chr15-88546119-88547056	7.2907e-08	0.30439	DET1, POLG, ENSG00000173867
chr1-201888110-201889115	7.82257e-08	0.3239	LMOD1, SHISA4
chr6-43246707-43247737	8.99441e-08	0.419575	DNPH1, MRPL2, ENSG00000271970, LOC101929726, RPL24P4
chr2-18560114-18560982	9.08703e-08	0.12653	LINC01376, OSR1, RDH14
chr15-65832444-65833416	9.90707e-08	0.399064	DENND4A, DPP8, HACD3, IGDCC4, RAB11A, SLC24A1, ENSG00000260773, INTS14, LOC646358
chr5-83473116-83473961	9.94247e-08	0.290044	VCAN
chr20-31604899-31605718	1.0381e-07	0.43712	COX4I2, DEFB121, DEFB124, HM13, ID1, KIF3B, MYLK2, TTLL9, HM13-AS1, LOC149935, MCTS2P, RNU6-384P, TSPY26P
chr19-17947460-17948712	1.04127e-07	0.234662	ANO8, CCDC124, CRTC1, KCNN1
chr5-134114145-134115120	1.04683e-07	0.474578	C5orf24, CDKL3, CDKN2AIPNL, JADE2, SAR1B, SKP1, TCF7, UBE2B, VDAC1, CTB-3M24.3, ENSG00000248753, ENSG00000270892, ENSG00000271128, MTND4LP30
chr11-65487281-65488196	1.05144e-07	0.113584	AP5B1, BATF2, CDC42EP2, CMB9-22P13.2, DPF2, EFEMP2, EHBP1L1, EIF1AD, FAU, FRMD8, KAT5, KCNK7, KLC2, MAP3K11, MRPL11, MUS81, NEAT1, PCNX3, POLA2, RELA, RNASEH2C, SCYL1, SLC25A45, SNX15, SNX32, SSSCA1, SSSCA1-AS1, TSGA10IP, VPS51, YIF1A, ZFPL1, ZNHIT2, ENSG00000245156, ENSG00000255038, ENSG00000255320, ENSG00000255478, ENSG00000269038, KRT8P26, LOC101927789, LOC101928069, LOC105369352, LOC105369353…
chr1-184386387-184387605	1.05733e-07	0.0784618	C1orf21, RP11-382D12.2, SMG7-AS1, SWT1, ENSG00000227554, ENSG00000252612, FTH1P25, LOC100422414
chr11-45857806-45858759	1.06058e-07	0.618667	C11orf94, DKFZp779M0652, LARGE2, MAPK8IP1, PEX16, SLC35C1, ENSG00000255498
chr9-97237953-97238967	1.14356e-07	0.541484	CCDC180, MFSD14C, NCBP1, RP11-23J9.4, RP11-23J9.5, RP11-498P14.5, XPA, ANKRD18CP, LOC100421693, LOC105376165, LOC441454, ZNF322P1
chr6-164108858-164109899	1.24644e-07	0.661447	RP1-155D22.1, ENSG00000230627, PACRG-AS3
chr12-82686383-82687310	1.29925e-07	0.25658	TMTC2
chr7-39623037-39624027	1.3718e-07	0.311049	LINC00265, RALA, YAE1D1, CICP22, ENSG00000259826, LOC100101126
chr19-35114551-35115761	1.38063e-07	0.632102	FAM187B, FFAR1, FXYD3, HAUS5, HPN, KIAA0355, KMT2B, LGI4, LINC00904, LRFN3, LSM14A, RBM42, SCN1B, SDHAF1, WTIP, ZNF792, ENSG00000267049, ENSG00000267626, ENSG00000269086, ENSG00000270544, ENSG00000271171, LINC01766, LINC01801, LOC100419842, LOC101927572, LOC105372372, TMEM147-AS1
chr19-51688698-51689625	1.41124e-07	0.206297	FPR1, FPR2, FPR3, GPR32, HAS1, IGLON5, SIGLEC10, SIGLEC14, SIGLEC5, SIGLEC6, SIGLEC8, SIGLECL1, SPACA6, SPACA6P-AS, ZNF350, ZNF480, ZNF577, ZNF578, ZNF615, ZNF616, ZNF649, ZNF766, ZNF808, ZNF836, ZNF841, DPPA5P1, ENSG00000268316, ENSG00000268375, ENSG00000268595, ENSG00000268889, ENSG00000268970, ENSG00000269021, ENSG00000269483, ENSG00000269535, ENSG00000269825, LINC01872, LOC100133225, RPL7P51,…
chr1-156746504-156747539	1.43474e-07	0.363298	ETV3, GLMP, HDGF, KIAA0907, MRPL24, PEAR1, RIT1, RRNAD1, SSR2, LOC105371454, LOC246784
chr10-72334589-72335532	1.61455e-07	0.429256	DDIT4, DNAJB12, DNAJC9, ECD, P4HA1, PSAP, SPOCK2, CDH23-AS1, ENSG00000227540, ENSG00000272599, HMGN2P34
chr1-234996961-234997900	1.63774e-07	0.237248	GNG4, LOC101927851
chr2-47033953-47034922	1.65325e-07	0.379895	C2orf61, CALM2, EPCAM, BCYRN1
chr15-48331122-48332404	1.72815e-07	0.422335	CEP152, DUT, FBN1, SLC12A1, LOC105370807, RPL7AP62
chr5-150146817-150147832	1.79814e-07	0.714667	CAMK2A, CDX1, CSF1R, PDGFRB, RPS14, SLC6A7, SYNPO, TCOF1
chr1-40798695-40799603	1.85282e-07	0.720726	KCNQ4, NFYC, MIR30C1, MIR30E
chr9-20621896-20622951	1.90318e-07	0.205858	FOCAD, KLHL9, MLLT3
chr19-50724501-50725445	1.98843e-07	0.00492812	C19orf48, CLEC11A, EMC10, GPR32, KLK1, KLK15, KLK8, SHANK1, SPACA6P-AS, LINC01869, SNORD88A, SNORD88B, SNORD88C
chr14-75237103-75238192	2.14134e-07	0.559443	EIF2B2, FOS, JDP2, NEK9, TMED10, ENSG00000258740
chr14-66507579-66508591	2.56873e-07	0.0205744	ATP6V1D, PLEK2, ENSG00000258502, NCOA4P1
chr19-36972888-36973929	3.04247e-07	0.403139	LINC01535, ZNF345, ZNF383, ZNF527, ZNF567, ZNF568, ZNF571, ZNF573, ZNF585B, ZNF829, ZNF850, ENSG00000267682
chr1-222617378-222618265	3.14879e-07	0.0958474	MIA3
chr14-65412194-65413123	3.17398e-07	0.052572	FUT8, LOC100506321, LOC102723809, MIR625, RPL21P8, YBX1P1
chr12-50084708-50085791	3.28298e-07	0.347045	CERS5, LIMA1, PRPF40B, SMARCD1, ENSG00000257298, ENSG00000257964, LOC100422296
chr3-48989519-48990543	3.30179e-07	0.453362	P4HTM
chr22-23141546-23142513	3.82015e-07	0.457622	MMP11, RAB36, RSPH14, ZNF70, ENSG00000232545, ENSG00000234630, ENSG00000272578, ENSG00000272779, IGLV5-52, MIF-AS1
chr8-130276411-130277359	3.84655e-07	0.572459	ASAP1
chr15-82046695-82047627	3.91022e-07	0.322103	MEX3B, ENSG00000259445, SNHG21
chr13-73058466-73059342	3.97833e-07	0.157701	KLF5, RNU4-10P
chr6-53794333-53795282	4.04934e-07	0.402204	KLHL31, LRRC1, ENSG00000227885, MLIP-IT1
chr11-119339804-119341090	5.51044e-07	0.487753	C1QTNF5, CBL, RNF26
chr3-186976985-186977943	5.79357e-07	0.520808	ADIPOQ, ST6GAL1
chr12-57845224-57846017	5.84523e-07	0.388239	AGAP2, ATP23, CDK4, CTDSP2, METTL1, METTL21B, TSFM, TSPAN31, LOC283387
chr4-127781676-127782755	5.98565e-07	0.296084	ABHD18, HSPA4L, INTU, SLC25A31
chr6-33425413-33426383	5.99569e-07	0.329842	CUTA, DAXX, KIFC1, SYNGAP1, VPS52, WDR46, ZBTB9, RPL35AP4, RPL35P2
chr17-29042417-29043520	6.68891e-07	0.456117	MYO18A, SEZ6, TIAF1, ENSG00000267259
chr11-19240534-19241603	6.87312e-07	0.389959	ZDHHC13, ENSG00000256361, LOC100129966, LOC105376580
chr10-79070592-79071518	6.94586e-07	0.220022	ZMIZ1, LOC642361, NPAP1P2, PGGT1BP2, ZMIZ1-AS1
chr19-37468796-37469738	7.15198e-07	0.388957	ZNF569
chr7-87933757-87934654	7.82172e-07	0.513284	ABCB1, ADAM22
chr7-54758792-54759712	8.55565e-07	0.298147	SEC61G, LOC100996654
chr4-170025994-170026889	8.71313e-07	0.37238	AADAT, MFAP3L, ENSG00000251200
chr1-225652797-225653665	9.756e-07	0.454441	ACBD3, ENAH, LBR, SDE2, ENSG00000234478, LINC01703, RPL34P7
chr3-171460108-171460969	1.03012e-06	0.396842	SLC2A2, TNIK
chr15-56464691-56465748	1.0393e-06	0.490062	MNS1, TEX9
chr8-74349935-74350971	1.06397e-06	0.466683	GDAP1, RDH10-AS1
chr8-28347975-28348989	1.14295e-06	0.557565	EXTL3, FBXO16, FZD3, NUGGC, PNOC
chr9-133459426-133460471	1.25741e-06	0.212776	ADAMTS13, CACFD1, MED22, RPL7A, SURF1, SURF2, SURF4, SNORD24, SNORD36A, SNORD36B, SNORD36C
chr9-134434614-134435641	1.26694e-06	0.426278	COL5A1, RXRA, WDR5, COL5A1-AS1, ENSG00000273249, LOC100130548
chr12-6927277-6928550	1.28449e-06	0.384548	ATN1, EMG1, LRRC23, NOP2, PHB2, PTMS, RBP5, SPSB2, TPI1, USP5, ENSG00000219410, ENSG00000247853, LOC105369635, MIR141, MIR200C, RPL13P5, SCARNA12
chr16-49701857-49702811	1.54314e-06	0.697709	ZNF423
chr19-53879066-53880269	1.65569e-06	0.357739	BIRC8, CDC42EP5, ERVV-2, MIR519A2, PRKCG, VN1R4, ZNF320, ZNF765, ZNF813, ENSG00000269758, FAM90A27P, FAM90A28P, LOC204800, VN1R6P
chr4-42656796-42657740	1.71078e-06	0.113959	ATP8A1
chr19-39403343-39404309	1.76663e-06	0.174637	ACTN4, CCER2, EID2, EID2B, FBL, GMFG, LGALS13, LGALS14, MED29, PAF1, PLEKHG2, PSMC4, RPS16, SAMD4B, SUPT5H, ZFP36, ZNF546, ENSG00000205041, ENSG00000267375, ENSG00000267892, ENSG00000268756, ENSG00000269069, ENSG00000269172, ENSG00000269188, ENSG00000269445, ENSG00000269688, ENSG00000269792, LOC100129935, LOC105372399, RN7SL566P
chr8-104588770-104589747	1.81442e-06	0.369174	LRP12, ZFPM2
chr14-23306319-23307250	1.88753e-06	0.365704	BCL2L2-PABPN1, EFS, HOMEZ, MYH6, RNA5SP383, SLC22A17
chr14-92263408-92264307	2.23436e-06	0.644374	RP11-472N19.3
chr19-50657846-50658717	2.47051e-06	0.0754247	AKT1S1, C19orf48, C19orf81, GPR32, LIM2, NKG7, NUP62, SIGLEC14, SIGLEC5, SIGLECL1, ENSG00000268375, ENSG00000268595, ENSG00000268889, ENSG00000269021, LINC01872, LOC100133225, SIGLEC21P
chr2-36355184-36356148	2.83146e-06	0.421739	CRIM1, RP11-490M8.1, LOC100288911
chr1-6519647-6520665	3.16953e-06	0.637188	PLEKHG5
chr18-48409988-48410848	3.19804e-06	0.407526	ZBTB7C
chr4-3531957-3533043	3.40744e-06	0.3194	LRPAP1, ENSG00000261643, FAM86EP
chr14-105481819-105482746	3.45499e-06	0.512434	C14orf79, MTA1, TMEM121, ENSG00000257270, ENSG00000271201, HOMER2P1, HOMER2P2, IGHV3-42, IGHVII-33-1, IGHVIII-11-1
chr19-27793307-27794469	3.49898e-06	0.366723	CTC-459F4.3, LINC00662, LLNLF-65H9.1, ENSG00000261770, ENSG00000266977, ENSG00000267389, ENSG00000267537, ENSG00000267768, LOC100419833
chr4-98658279-98659217	3.62858e-06	0.282286	RAP1GDS1, TSPAN5, ENSG00000214559, ENSG00000251523, ENSG00000260641, ENSG00000272777
chr17-2939962-2940965	4.38245e-06	0.435786	TAX1BP3
chr4-15681241-15682185	4.40443e-06	0.323687	BST1, FAM200B, FBXL5, ENSG00000273133, RPL10AP7
chr1-223712106-223712957	4.45513e-06	0.38464	CAPN2, CAPN8, NVL, TP53BP2, CICP5, GTF2IP20, RNU6-1248P
chr2-202033253-202034176	4.57954e-06	0.22034	CDK15, FAM117B, FZD7, KIAA2012, NOP58, RP11-107N15.1, LOC729224, RNU6-440P
chr7-66204770-66205691	4.83103e-06	0.304949	TPST1, ZNF92, LOC100996437
chr20-326847-327786	4.99902e-06	0.195813	C20orf96, DEFB125, DEFB126, DEFB129, DEFB132, NRSN2, ZCCHC3, ENSG00000272874, NRSN2-AS1
chr2-61853852-61854803	5.13889e-06	0.208634	FAM161A, PEX13
chr14-103847075-103848236	5.26174e-06	0.215909	LINC00637, PPP1R13B
chr7-33062466-33063410	5.48998e-06	0.0486186	NT5C3A
chr7-30028082-30028961	6.05603e-06	0.249955	FKBP14, INMT, PLEKHA8, SCRN1, DKFZP586I1420, ENSG00000226874, ENSG00000263683, LOC105375215
chr1-169105664-169106798	6.72194e-06	0.129736	ATP1B1, CCDC181, NME7, XCL2, LINC00970, RPL7AP21
chr3-13895050-13895974	7.58083e-06	0.431334	VN1R20P
chr5-79513766-79514797	8.65432e-06	0.0182995	HOMER1
chr19-58182661-58183664	9.29885e-06	0.174101	ERVK3-1, MZF1, RPS5, TRIM28, ZBTB45, ZIK1, ZNF134, ZNF17, ZNF256, ZNF264, ZNF274, ZNF324B, ZNF417, ZNF418, ZNF460, ZNF543, ZNF544, ZNF549, ZNF550, ZNF551, ZNF606, ZNF749, ZNF773, ZNF776, ZNF805, ZSCAN18, ZSCAN22, ZSCAN4, ENSG00000268392, ENSG00000268543, ENSG00000268713, LOC100128398, LOC105372483, MZF1-AS1
chr11-110296254-110297156	1.06295e-05	0.368726	RDX
chr2-130797454-130798405	1.15469e-05	0.326903	CCDC115
chr7-5045386-5046317	1.31046e-05	0.291392	RBAK, RNF216P1
chr13-41547134-41548077	1.33244e-05	0.629912	OR7E36P
chr1-145858534-145859517	1.41283e-05	0.242823	ANKRD35, ITGA10, PEX11B, PIAS3, POLR3C, GNRHR2
chr7-129825230-129826164	1.41927e-05	0.310004	UBE2H, CDC26P1, ENSG00000244036, ENSG00000273329
chr15-40340410-40341333	1.44729e-05	0.363536	ANKRD63, BAHD1, BMF, C15orf52, C15orf56, CHST14, DISP2, DNAJC17, IVD, KNSTRN, PAK6, PLCB2, ENSG00000259198, ENSG00000259211, INAFM2, RPL9P27, RPLP0P10
chr17-44095531-44096467	1.4483e-05	0.380561	ASB16, C17orf53, G6PC3, HDAC5, LSM12, NAGS, PYY, TMEM101, ASB16-AS1, ENSG00000221044, RNU6-131P
chr6-27472614-27473520	1.82245e-05	0.227763	ZNF184
chr8-123041733-123042698	1.85225e-05	0.363275	DERL1, TBC1D31
chr7-6729288-6730202	1.95153e-05	0.267438	C7orf26, PMS2, ZDHHC4, ZNF12, ENSG00000198580, ENSG00000232581, PMS2CL
chr14-51094804-51095693	1.99039e-05	0.0402556	TRIM9, LOC105370493
chr16-67935353-67936303	2.02935e-05	0.247759	CTC-479C5.12, DPEP2, DPEP3, DUS2, EDC4, HSD11B2, LCAT, NFATC3, NRN1L, PSKH1, RANBP10
chr4-51844214-51845258	2.13744e-05	0.311726	DCUN1D4, USP46-AS1
chr18-11947027-11947937	2.19577e-05	0.513976	CHMP1B, IMPA2, LOC101927511
chr16-4733977-4734984	2.3074e-05	0.2004	ANKS3, C16orf71, MGRN1, VASN, ZNF500, LOC102724927
chr3-24494085-24495693	2.36679e-05	0.386445	THRB, THRB-AS1
chr22-29310689-29311638	2.42769e-05	0.276937	AP1B1, GAS2L1, RASL10A, RHBDD3, THOC5, ENSG00000272858, MGC20647
chr6-41545770-41546769	2.61063e-05	0.338636	FOXP4
chr19-20661028-20662043	2.866e-05	0.326128	CTC-513N18.7, ZNF626
chr6-52663884-52664854	3.03302e-05	0.355	EFHC1, GSTA4, ICK, IL17F, TMEM14A, TRAM2, TRAM2-AS1, LOC724104, LOC730101, RPL31P28
chr14-24036079-24037044	3.12944e-05	0.420764	C14orf119, CIDEB, DHRS4, DHRS4L2, HOMEZ, KHNYN, LINC00596, NRL, PCK2, RNA5SP383, DHRS4-AS1, DHRS4L1, LOC102724814, LOC105370409, RN7SKP205
chr3-97764123-97765082	3.13216e-05	0.403551	ARL6
chr19-57947326-57948241	3.32907e-05	0.443284	ZNF256, ZNF417, LOC100128398
chr1-206635121-206636051	3.49247e-05	0.149636	DYRK3, EIF2D, IKBKE, IL19, MAPKAPK2
chr21-17512407-17513342	3.50853e-05	0.330937	ENSG00000228798, RPL39P40
chr16-726204-727529	3.58293e-05	0.36866	CAPN15, CCDC78, HAGHL, HN1L, JMJD8, NARFL, RHOT2, SOX8, WFIKKN1, ENSG00000226890, ENSG00000260051, ENSG00000260807, ENSG00000260954, ENSG00000261505, ENSG00000262528, ENSG00000268836, HBZP1, LOC105371038, PRSS29P, WASH4P
chr19-6056623-6057773	3.67553e-05	0.497989	ACSBG2, CATSPERD, DENND1C, GTF2F1, PRR22, RFX2, SAFB, SAFB2, SLC25A41, VAV1, SNRPEP4
chr19-46346650-46347739	3.72291e-05	0.378797	BHMG1, CCDC61, CCDC8, DMWD, INAFM1, IRF2BP1, PPP5C, QPCTL, SNRPD2, ZC3H4, ENSG00000259605, ENSG00000267395, ENSG00000268810
chr11-118929109-118929897	3.86386e-05	0.312201	ARCN1, BCL9L, C1QTNF5, C2CD2L, CBL, CCDC84, CXCR5, DDX6, DPAGT1, FOXR1, H2AFX, HINFP, HMBS, HYOU1, IFT46, KMT2A, PHLDB1, RNF26, RPS25, SLC37A4, TRAPPC4, UBE4A, UPK2, VPS11, ENSG00000222529, ENSG00000254428, ENSG00000254909, ENSG00000255121, LOC101929133, RPL23AP64, RPL5P30
chr13-106535278-106536207	3.90613e-05	0.0049761	EFNB2, LINC00443
chr3-48663525-48664503	4.03766e-05	0.144071	CELSR3
chr9-93143806-93144801	4.19862e-05	0.442547	NINJ1, SUSD3
chr13-99498242-99499171	4.27528e-05	0.223675	RP11-214F16.8
chr7-13990991-13992320	4.55033e-05	0.317789	ETV1
chr14-50830696-50831724	4.68277e-05	0.249255	NIN
chr3-111674174-111675074	4.70277e-05	0.138354	PLCXD2
chr22-21013824-21014808	4.87115e-05	0.427086	LZTR1, P2RX6, SCARF2, ABHD17AP4, THAP7-AS1
chr16-30775080-30776008	4.97259e-05	0.266632	BCL7C, CCDC189, CDIPT, CTF1, FAM57B, HSD3B7, ORAI3, PRR14, SRCAP, ZNF689, ZNF720, ZNF747, ZNF764, ENSG00000235560, ENSG00000260267, ENSG00000260304, ENSG00000260568, ENSG00000260911, ENSG00000261475, ENSG00000261648, FRG2KP, LOC101928829, MIR762HG, NDUFA3P6, NPIPB13, SNORA30, VN1R64P, VN1R65P
chr14-102139309-102140269	5.33488e-05	0.335336	CDC42BPB, HSP90AA1, MOK, WDR20, ENSG00000271780
chr4-128060761-128061690	5.5189e-05	0.175014	ABHD18, HSPA4L, INTU, LARP1B
chr4-185470933-185472034	5.66114e-05	0.311523	CCDC110, PRIMPOL
chr1-2212271-2213224	5.99982e-05	0.423324	FAAP20, RP11-181G12.4, LOC100506504
chr15-98648109-98649161	6.05154e-05	0.167266	IGF1R
chr2-9003311-9004386	6.36587e-05	0.194748	MBOAT2
chr2-20617721-20618862	6.69042e-05	0.352055	GDF7, HS1BP3, RHOB, SDC1, ENSG00000269976
chr2-43221613-43222481	7.12224e-05	0.277408	PLEKHH2, ENSG00000234936, PDSS1P2, VDAC1P13
chr6-158999427-159000407	7.13433e-05	0.308051	DYNLT1, RSPH3, TATDN2P2
chr12-63843488-63844400	7.26513e-05	0.197958	SRGAP1
chr2-118087895-118088917	7.60547e-05	0.343978	CCDC93, DDX18, INSIG2, HTR5BP
chr6-31901468-31902741	8.25622e-05	0.172099	C4A, DXO, HLA-C, HLA-DQB2, LY6G5B, PSORS1C2, SKIV2L, VWA7, ZBTB12, STK19B
chr19-3093766-3094785	8.30836e-05	0.303113	CACTIN, GNA11, LMNB2, ZNF77
chr16-720753-721728	8.4252e-05	0.311676	CCDC154, CCDC78, HAGHL, HN1L, IFT140, JMJD8, LMF1, MPG, NARFL, TMEM204, TPSG1, ENSG00000260954, ENSG00000262528, ENSG00000268836, ENSG00000269482, LOC105371038, WASH4P
chr12-53251009-53252459	8.57795e-05	0.343728	MFSD5
chr3-5026246-5027281	8.67032e-05	0.383128	ARL8B, BHLHE40, EDEM1
chr13-37059228-37060130	8.72098e-05	0.361715	SUPT20H
chr13-38349206-38350100	8.80841e-05	0.377899	UFM1
chr22-41403513-41404527	8.98548e-05	0.455909	CSDC2, MEI1, POLR3H
chr19-14495626-14496767	9.06629e-05	0.172953	AKAP8, CCDC130, DNAJB1, GIPC1, MRI1, RFX1
chr9-34522598-34523633	9.11039e-05	0.347778	C9orf131, ENHO, bA255A11.4, RN7SKP114, TRBV21OR9-2, TRBV23OR9-2, TRBV24OR9-2, TRBV25OR9-2, TUBB4BP2
chr21-32612076-32613041	9.28411e-05	0.339794	AP000275.65, C21orf59
chr14-81435265-81436888	0.000100057	0.23219	GTF2A1, STON2, LOC100506700
chr13-30306815-30307790	0.000101838	0.199197	KATNAL1, MEDAG
chr14-103520662-103521787	0.000102139	0.253812	APOPT1, BAG5, CDC42BPB, CKB, MARK3, XRCC3, ENSG00000260285, ENSG00000269940, RNU7-160P, RPL23AP11
chr8-31033114-31034182	0.000102313	0.109451	PURG, WRN, KCTD9P6, RBPMS-AS1
chr1-27563319-27564471	0.000103687	0.558466	AHDC1, CD164L2, MAP3K6, PTAFR, TMEM222, WASF2, ACTG1P20, RNU6-48P
chr3-194134268-194135360	0.000109698	0.0805664	ATP13A3, HES1, LSG1, ENSG00000229964, ENSG00000232874, ENSG00000233987, ENSG00000238031, ENSG00000244675, ENSG00000272707, LINC01972, OPA1-AS1
chr16-57535731-57536881	0.000111245	0.223811	ADGRG5, CCDC102A, DOK4, POLR2C, RSPRY1, LOC105371286
chr7-41704943-41705912	0.000119105	0.206696	INHBA
chr4-151015343-151016328	0.000122669	0.277937	LRBA
chr9-35113861-35114763	0.000123432	0.393005	FAM214B, FANCG, RUSC2, SPAG8, UNC13B, VCP
chr3-66220487-66221427	0.000129099	0.209962	SLC25A26
chr5-36692606-36693653	0.000135034	0.346917	C5orf42, NADK2, NIPBL, RANBP3L, SLC1A3, WDR70, ENSG00000250155, ENSG00000250455, LOC100506406, LOC105374724
chr8-42139926-42141079	0.000138153	0.308154	AP3M2, KAT6A, PLAT, RP11-589C21.6, ENSG00000238966
chr20-43590351-43591300	0.000138829	0.298799	IFT52, RP1-138B7.7
chr1-147670130-147671000	0.000139605	0.411948	ACP6
chr4-98142957-98144014	0.000141581	0.38881	EIF4E, STPG2, TSPAN5
chr2-46986766-46987749	0.000163556	0.430196	CALM2, MCFD2, RHOQ, TTC7A, ENSG00000228925, ENSG00000233845
chr6-25278676-25279633	0.000172425	0.410733	CARMIL1, TDP2
chr8-85220067-85221009	0.000176447	0.140163	C8orf59, CA13
chr8-67028152-67029140	0.000184124	0.440777	COPS5, CSPP1, PPP1R42, SNHG6, SNORD87
chr3-27368975-27369903	0.000202995	0.287562	NEK10, SLC4A7
chr19-13022165-13023601	0.000210177	0.360091	C19orf43, CALR, CCDC130, DAND5, DNASE2, GADD45GIP1, GCDH, LYL1, MAST1, MRI1, NACC1, NANOS3, NFIX, RNASEH2A, SYCE2, TRMT1, WDR83, WDR83OS, ZNF136, ZNF44, ZNF442, ZNF564, ZNF625, ZNF709, ZNF788, ZNF791, ZNF799, ZNF844, ZNF878, ENSG00000267735, MIR181C, MTCO1P27
chr14-35121549-35122504	0.000229997	0.320951	BAZ1A, EAPP, FAM177A1, KIAA0391, NFKBIA, PPP2R3C, RP11-561B11.2, RPS19P3
chr1-27556779-27557803	0.000254617	0.45994	AHDC1, CD164L2, TMEM222, WASF2, ACTG1P20, RNU6-48P
chr7-77122033-77122943	0.000261484	0.125992	CCDC146
chr6-108945539-108946473	0.000316825	0.413539	ARMC2, LACE1, ARMC2-AS1, RNU6-653P
chr20-58650737-58651845	0.000324483	0.214736	STX16, STX16-NPEPL1
chr6-53064581-53065539	0.000335729	0.354342	GSTA3, ICK, TRAM2
chr19-58451090-58452031	0.000343956	0.242432	ZNF324B
chr11-10930878-10931926	0.000397956	0.439891	CTR9, ZBED5, ENSG00000254865, ENSG00000255125, ZBED5-AS1
chr14-73713966-73714942	0.000413651	0.322864	ELMSAN1, HEATR4, PNMA1, RBM25, ENSG00000258559, LOC100506476, RPS2P2, SUB1P2
chr12-88141675-88142659	0.000421169	0.0330995	CEP290, TMTC3
chr20-13994991-13995895	0.000434976	0.362186	MACROD2
chr3-101724296-101725263	0.000448296	0.286484	CEP97, NXPE3, PCNP, RPL24, ZBTB11, RPS18P5, ZBTB11-AS1
chr16-3305045-3305959	0.000448367	0.252508	CREBBP, MEFV, THOC6, TIGD7, ZNF263, ZNF597, ZNF75A, ENSG00000262899, LOC105371055
chr11-694917-695927	0.000450236	0.0823838	TMEM80
chr11-63938297-63939272	0.000450236	0.13449	C11orf84, NAA40, RCOR2, RTN3, ENSG00000269038
chr9-127611688-127612641	0.000450908	0.167335	PTRH1, TOR2A
chr2-182715690-182716653	0.000504117	0.25335	DNAJC10, FRZB
chr16-23149088-23150017	0.000516585	0.304941	COG7, SCNN1G, USP31, ENSG00000260482, ENSG00000260751
chr9-104093615-104094653	0.00052966	0.277311	SMC2, SMC2-AS1
chr16-53090482-53091422	0.000547181	0.186722	CHD9
chr7-26864251-26865204	0.000547977	0.0771624	HOXA1, HOXA2, HOXA3, HOXA4, HOXA5, HOXA6, HOXA9, KIAA0087, SKAP2, SNX10, HMGB3P20, HOTAIRM1, HOXA-AS2, HOXA-AS3, HOXA10-AS, MIR196B, PSMC1P2, RPL23P7, TPM3P4
chr11-113314162-113315107	0.000579564	0.261107	TTC12
chr2-235493462-235494532	0.000619639	0.324811	AGAP1, AGAP1-IT1
chr17-9240955-9241894	0.000622615	0.447859	PFAS
chr5-144170232-144171177	0.000653484	0.417589	KCTD16, YIPF5
chr16-51151273-51152874	0.000700737	0.0581281	SALL1
chr9-83920958-83921863	0.000717685	0.149344	KIF27
chr4-128809304-128810227	0.000723245	0.30155	C4orf33, JADE1
chr14-64387664-64388579	0.00074181	0.0756006	AKAP5, MTHFD1, PPP2R5E, WDR89, ZBTB1, ENSG00000214770, LOC102723809
chr6-52419801-52420706	0.000808988	0.164323	EFHC1, IL17F, MCM3, PAQR8, TRAM2, LOC724104, RPL31P28
chr7-30026332-30027275	0.000821442	0.197008	FKBP14, INMT, PLEKHA8, SCRN1, DKFZP586I1420, ENSG00000226874, ENSG00000263683, LOC105375215
chr11-61580825-61581820	0.000857936	0.32996	SYT7, TMEM216
chr11-66855984-66856920	0.000875448	0.242063	ACTN3, LRFN4, SPTBN2, LOC101928069
chr1-159925100-159926181	0.000882464	0.429583	C1orf204, FCRL6, LINC01133, NCSTN, SLAMF8, TAGLN2, VSIG8, ENSG00000228606, ENSG00000272668
chr7-1137872-1138799	0.000923777	0.212175	C7orf50, ZFAND2A, LOC101927021
chr1-211675112-211676225	0.000973712	0.404531	DTL, INTS7, NEK2, RCOR3, SLC30A1, LOC91548, SNX25P1
chr20-47318137-47319237	0.000993163	0.415934	EYA2, ZMYND8, LOC100419565, RNU6-497P, RPL35AP
chr2-190319439-190320351	0.00108183	0.24755	HIBCH
chr1-43991227-43992159	0.00109641	0.415431	CCDC24
chr8-56993449-56994390	0.00111123	0.308774	IMPAD1
chr19-36837957-36838938	0.00111585	0.261414	LINC00665, LINC01534, LINC01535, LRFN3, SDHAF1, ZFP82, ZNF146, ZNF260, ZNF345, ZNF383, ZNF420, ZNF461, ZNF529, ZNF565, ZNF567, ZNF568, ZNF570, ZNF571, ZNF573, ZNF585A, ZNF585B, ZNF607, ZNF781, ZNF790, ZNF793, ZNF829, ZNF850, ENSG00000267152, ENSG00000267682, ENSG00000270760, LOC101927572, LOC728485, ZNF529-AS1, ZNF790-AS1
chr2-219597510-219598447	0.00112349	0.175014	NHEJ1, STK11IP
chr11-27472396-27473222	0.0011402	0.26675	LGR4, LIN7C, BDNF-AS
chr6-10837967-10838917	0.00116933	0.350255	GCM2, GCNT2, MAK, SYCP2L, ENSG00000235051
chr19-58154655-58155552	0.00122877	0.290589	RPS5, ZNF329, ZNF805, ZSCAN18, ENSG00000268543, LOC105372483
chr7-87875887-87876854	0.00142493	0.190271	DBF4, SLC25A40
chr22-23069708-23070918	0.00143094	0.141005	GNAZ, ZNF70
chr3-47802714-47803690	0.00145904	0.239614	DHX30, PTH1R, ZNF589
chr17-40111128-40112136	0.00148498	0.361227	CASC3, CDC6, CDK12, GSDMA, MED1, MED24, MSL1, NR1D1, RARA, THRA, ENSG00000266208, ENSG00000266469, MIR6866, MIR6884
chr4-145180217-145181196	0.00155724	0.0949518	ABCE1, ANAPC10, MMAA, OTUD4
chr11-77066386-77067406	0.00156595	0.0920666	CAPN5
chr16-29810964-29811817	0.00158906	0.189831	AC009133.23, CDIPT, DOC2A, KIF22, MVP, PRR14, PRRT2, ZNF689, ZNF747, ZNF764, ZNF771, ZNF785, CA5AP1, ENSG00000235560, ENSG00000247735, ENSG00000260114, ENSG00000260367, ENSG00000260796, ENSG00000260853, ENSG00000261766, MIR4517, NPIPB13, RPS15AP33, RRN3P2, SMG1P2
chr4-25376694-25377647	0.00164962	0.197123	ANAPC4
chr11-68460028-68460967	0.00165398	0.119622	PPP6R3, ENSG00000260808
chr1-178542367-178543371	0.00166824	0.297885	C1orf220, RALGPS2, TEX35
chr17-44307776-44308887	0.00177289	0.168629	DCAKD, GRN, RUNDC3A, SLC25A39
chr6-47477455-47478439	0.00184174	0.300615	ADGRF2, CD2AP, OPN5, RP11-385F7.1, ENSG00000270761
chr11-10304467-10305423	0.00185027	0.105571	ADM, SBF2, ENSG00000254865, ENSG00000255463, LOC101928053, LOC105376544
chr14-65411412-65412134	0.00186336	0.267954	FUT8, LOC100506321, LOC102723809, MIR625, RPL21P8, YBX1P1
chr7-141014539-141015455	0.00210179	0.27434	BRAF, MRPS33, NDUFB2, SSBP1, TAS2R5, TMEM178B, NDUFB2-AS1, TAS2R6P
chr2-213151436-213152428	0.00210846	0.172086	IKZF2, RP11-105N14.1, ENSG00000270659
chr16-714378-715440	0.0021355	0.302417	METRN
chr12-55715802-55716735	0.00215648	0.24128	ANKRD52, BAZ2A, BLOC1S1, CDK2, ESYT1, ITGA7, OR10A7, OR6C74, ORMDL2, PA2G4, PYM1, RBMS2, RDH5, RP11-644F5.10, STAT2, TIMELESS, ZC3H10, ENSG00000257740, ENSG00000258199, ENSG00000258317, PHC1P1, RN7SL809P, RNU6-343P, TMEM198B
chr15-51622416-51623309	0.00218035	0.203569	DMXL2, LYSMD2, MAPK6, SCG3, TMOD2, TMOD3, TRPM7, ENSG00000259678, ENSG00000260618
chr12-27523634-27524589	0.00238291	0.208965	PPFIBP1
chr16-2968716-2969670	0.00241985	0.256841	CLUAP1, CREBBP, FLYWCH1, IL32, MIR940, MTRNR2L4, PAQR4, SNHG19, THOC6, TIGD7, TRAF7, ZNF174, ZNF205, ZNF263, ZNF597, ZNF598, ENSG00000200059, ENSG00000260095, ENSG00000260447, ENSG00000261240, ENSG00000270168, ENSG00000279473, ERVK13-1, LOC105371055, LOC107984895, LOC652276, MTCO1P28, PDPK2P, SNORD60, ZNF213-AS1
chr7-3300615-3302000	0.00255483	0.146623	SDK1
chr13-50081603-50082530	0.00256925	0.0966319	DLEU1, EBPL, KCNRG, CTAGE10P, ENSG00000176882
chr17-75516118-75516840	0.00257182	0.238061	CASKIN2, H3F3B, KCTD2, LLGL2, MYO15B, NAT9, NT5C, NUP85, SUMO2, TRIM65, TSEN54, UNK, ENSG00000264829, ENSG00000266980, ENSG00000267342, HMGN2P43, RPL7P49
chr9-129483237-129484187	0.00296716	0.252749	C9orf106, C9orf50, IER5L, LINC00963, RP11-65J3.14, SPOUT1, SPTAN1, USP20, ENSG00000268707, LOC101929270, LOC101929314, LOC105376289
chr9-104747398-104748299	0.00296716	0.35816	ABCA1, NIPSNAP3A
chr7-42911560-42912499	0.00297707	0.156585	C7orf25, MRPL32, PSMA2
chr9-109013125-109014062	0.0029935	0.341436	CTNNAL1, FRRS1L, IKBKAP, TMEM245, ENSG00000199331, MIR32
chr12-31590682-31591638	0.00307002	0.374672	DENND5B, AK4P3
chr5-141878867-141879731	0.0031488	0.24434	HDAC3, KIAA0141, NDFIP1, PCDH1, PCDHB5, PCDHGA9, PCDHGC5, LOC102723915, MRPL11P2
chr2-109613498-109614623	0.00318461	0.0656598	LINC00116, SEPT10, SOWAHC, GPAA1P2
chr9-4299599-4300490	0.00328386	0.333422	GLIS3, PLPP6, ENSG00000228322, MTND4P14
chr17-65560972-65561995	0.00332128	0.163172	AXIN2
chr7-23531511-23532416	0.00332658	0.115624	NPY, TRA2A
chr8-122782241-122783331	0.00343633	0.394086	DERL1, RP11-44N11.2, TBC1D31, ZHX2
chr17-45132223-45133626	0.00378469	0.267921	ACBD4, CRHR1-IT1, DCAKD, GJC1, GPATCH8, LINC01180, PLCD3, ASB16-AS1, DND1P1, ENSG00000224505, ENSG00000265547, ENSG00000265964, ENSG00000266918, ENSG00000267788, LOC102724391, MAPK8IP1P2, RN7SL405P, RN7SL507P, RUNDC3A-AS1, SMCO4P1
chr12-48957108-48958035	0.00380617	0.1875	ADCY6, ARF3, BCDIN3D, CCDC184, CCDC65, CCNT1, DDX23, FAM186B, FKBP11, H1FNT, KANSL2, LALBA, PRPF40B, RP11-302B13.5, SENP1, WNT10B, ENSG00000257253, ENSG00000257955, ENSG00000257964, ENSG00000258203, ENSG00000258273, LOC100421855, LOC100422296, LOC101927180, LOC101927267, LOC105369750, LOC283332, LOC390314, OR11M1P, OR5BK1P, OR5BS1P, RPL35AP28
chr7-2353886-2355079	0.00398827	0.150406	EIF3B, MAFK, SNX8
chr10-72331693-72332826	0.00399649	0.210567	DDIT4, DNAJB12, DNAJC9, ECD, P4HA1, PSAP, SPOCK2, CDH23-AS1, ENSG00000227540, ENSG00000272599, HMGN2P34
chr19-12494898-12495932	0.00413097	0.268564	ZNF44, ZNF443, ZNF709
chr7-1044049-1045030	0.0041412	0.158553	C7orf50, COX19, CYP2W1, GPER1, GPR146, MAFK, ZFAND2A, LOC101927021, LOC105375120, MIR339
chr15-89750385-89751398	0.00418379	0.334167	FANCI, MESP1, PEX11A, WDR93
chr15-41827590-41828541	0.00419423	0.137428	EHD4, JMJD7, JMJD7-PLA2G4B
chr15-59372323-59373217	0.00475254	0.138569	FAM81A, MYO1E
chr7-6706486-6707405	0.00493093	0.227117	ZNF12
chr7-44748120-44749081	0.00530198	0.0343945	ZMIZ2
chr13-46796715-46797611	0.00535315	0.217295	ESD, HTR2A
chr3-126083548-126084556	0.00541611	0.330245	SLC41A3, FAM86JP
chr16-66880049-66880958	0.00551172	0.202475	B3GNT9, CA7, CBFB, CDH16, CENPT, CES2, CES3, FAM96B, FBXL8, RRAD, THAP11, TK2, ZDHHC1, ENSG00000260465
chr8-85463079-85464503	0.00562198	0.302096	CA2, CA3-AS1
chr1-165630513-165631475	0.00564566	0.169166	MGST3
chr5-121961390-121962335	0.00573534	0.127639	LOX, SNX2, SRFBP1, ENSG00000247311, ENSG00000250803
chr17-47831154-47832082	0.00585364	0.264932	LRRC46, MRPL10
chr19-7294003-7295104	0.00593771	0.255758	INSR, ZNF557
chr19-45770198-45771179	0.00608672	0.362481	BHMG1, CCDC61, DMPK, DMWD, EXOC3L2, FBXO46, FKRP, FOXA3, PRKD2, SIX5, SYMPK, ENSG00000266958, ENSG00000267395, ENSG00000269148, LOC105372418, RPS16P9
chr2-232696794-232697723	0.00616259	0.0933698	ATG16L1, C2orf82, GIGYF2, NGEF
chr12-111599016-111600189	0.00652787	0.170511	ALDH2, ATXN2, MAPKAPK5, SH2B3, TMEM116
chr16-69726107-69727008	0.00657368	0.301917	CHTF8, CLEC18A, EXOSC6, NIP7, NOB1, NQO1, PDPR, PDXDC2P, SF3B3, TERF2, WWP2, ENSG00000252443, NONOP1, NPIPB14P
chr16-1983409-1984455	0.00669691	0.240003	GFER, NOXO1, NPW, SNHG19, SYNGR3, ENSG00000255513, SNORD60
chr2-203327813-203328695	0.00721692	0.260549	ABI2, CYP20A1, ICA1L
chr17-11598063-11598837	0.00771392	0.468644	DNAH9
chr12-111367894-111369497	0.00826123	0.324033	FAM109A, RP3-473L9.4, TMEM116, ADAM1A
chr2-74653780-74654900	0.00829195	0.230846	C2orf81, DCTN1, SEMA4F
chr19-11798102-11799092	0.00858329	0.276825	RNA5SP464, ZNF433, ZNF439, ZNF44, ZNF441, ZNF491, ZNF625-ZNF20, LOC101928464
chr11-33700356-33701405	0.00860877	0.279427	C11orf91, CD59, FBXO3, FBXO3-AS1, LOC105376617
chr12-75390652-75391702	0.00876235	0.163311	CAPS2, GLIPR1L2
chr1-181104944-181105869	0.0089821	0.0705193	ACBD6, IER5, MR1
chr22-37019182-37020154	0.00909161	0.279621	IL2RB, KCTD17, MPST, NCF4, TEX33, TMPRSS6, TST, ENSG00000229971, ENSG00000231467, LL22NC01-81G9.3, MIR658, NCF4-AS1
chr5-112707113-112707986	0.00912942	0.230893	APC, REEP5, ZRSR1, CBX3P3, RNU6-482P
chr4-139015259-139016274	0.00950829	0.0216812	ELF2, NOCT, LOC101927490
chr16-89685954-89687237	0.00974538	0.31033	CDK10, DPEP1, FANCA, RP11-368I7.4, VPS9D1, ZNF276, LOC105371416
chr14-35341428-35342314	0.0102533	0.296977	BAZ1A, BRMS1L, EAPP, FAM177A1, KIAA0391, NFKBIA, PPP2R3C, PSMA6, RALGAPA1, SPTSSA, SRP54, QRSL1P3, RPS19P3, SRP54-AS1
chr22-20130907-20131987	0.0102669	0.302208	ARVCF, CCDC188, THAP7, TRMT2A, ZDHHC8, LINC01311, THAP7-AS1
chr11-76380701-76381634	0.0108878	0.118005	RP11-111M22.2, THAP12
chr4-159102590-159103509	0.0110316	0.0739414	C4orf45, C4orf46, ETFDH, RAPGEF2, ENSG00000271817
chr1-247078335-247079333	0.0117586	0.330378	ZNF670, ZNF670-ZNF695
chr3-49539511-49540444	0.0119597	0.0961752	AMT, FAM212A, NCKIPSD
chr19-32580682-32581601	0.0120559	0.101148	PDCD5
chr18-58043520-58044521	0.0124679	0.198311	NEDD4L, HMGN1P30
chr4-473757-474737	0.0124683	0.214672	CRIPAK, PIGG, ZNF718, ZNF721, CTBP1-AS2, ENSG00000272588
chr4-118278242-118279256	0.0127753	0.142328	SNHG8, CEP170P1, FKBP4P1, LOC105377389, LOC105377391, LOC729218
chr7-2555192-2556194	0.0129382	0.114831	BRAT1
chr16-3106169-3107132	0.0129861	0.277464	CREBBP, OR1F1, OR2C1, THOC6, TRAF7, ZNF205, LOC105371055, ZNF213-AS1
chr15-34209564-34210535	0.0132121	0.273367	KATNBL1, NOP10
chr2-73385442-73386413	0.0133967	0.197253	ALMS1, DUSP11, FBXO41, SMYD5, ALMS1P1, DGUOK-AS1, ENSG00000273245
chr5-176646854-176648161	0.0137853	0.0604196	TSPAN17
chr6-17987391-17988395	0.0138651	0.275436	KIF13A
chr20-34515983-34516944	0.0140983	0.187855	DYNLRB1, EIF6, ITCH, MAP1LC3A, NCOA6, PIGU, TP53INP2, TRPC4AP, ZNF341-AS1
chr12-25958080-25959071	0.0146071	0.293028	RASSF8, ENSG00000256894, RASSF8-AS1
chr12-113298842-113300160	0.0156915	0.350045	RASAL1, RITA1
chr1-36150321-36151611	0.0160238	0.369347	AGO1, AGO3, AGO4, COL8A2, CSF3R, EVA1B, MAP7D1, SFPQ, SH3D21, STK40, THRAP3, LOC105378647, RPL5P4
chr11-87037383-87038305	0.0160611	0.298253	TMEM135
chr2-158968168-158969097	0.0173177	0.0541308	TANC1, OR7E28P
chr4-9691296-9692213	0.017437	0.192683	ENPP7P10, ENPP7P11, FAM86KP, OR7E83P, OR7E84P
chr19-6393002-6394064	0.0180288	0.229962	ACSBG2, ALKBH7, CLPP, GTF2F1, MBD3L3, MBD3L5, SAFB, SLC25A41, ZNF557, ENSG00000267571, FLJ25758, LOC390877, SNRPEP4
chr1-203324872-203326050	0.0183028	0.196393	BTG2, FMOD, TMEM183A, LOC100131747
chr9-34458166-34459147	0.0189529	0.085821	FAM219A
chr7-134316508-134317389	0.0195493	0.185359	SLC35B4
chr15-69160052-69161096	0.020355	0.168318	GLCE, PAQR5, ENSG00000259265, ENSG00000259309
chr9-120579751-120580672	0.0206678	0.167382	CDK5RAP2, MEGF9
chr17-57860420-57861427	0.0210508	0.384255	CUEDC1
chr19-42252129-42253111	0.0213318	0.323124	GRIK5, GSK3A, MEGF8, PAFAH1B3, POU2F2, PRR19, TMEM145, ZNF526
chr15-84657980-84658903	0.0222566	0.2841	NMB
chr18-7566714-7567645	0.0222872	0.22226	PTPRM
chr13-27171489-27172437	0.0228424	0.0865843	USP12
chr12-104957992-104958947	0.0228606	0.168737	SLC41A2
chr8-92965413-92966343	0.0229369	0.0502784	TRIQK
chr12-6278307-6279228	0.0239945	0.266981	CD9
chr7-4744712-4745607	0.0245822	0.148255	AP5Z1, FOXK1, RADIL, RBAKDN, ZNF890P
chr19-45091102-45092072	0.0249204	0.239037	PPP1R37
chr5-95730769-95731660	0.0255133	0.343437	ELL2, GLRX, RFESD, RHOBTB3, SPATA9, TTC37, ENSG00000249545, ENSG00000250955
chr20-309951-310916	0.0257105	0.0687765	DEFB129, NRSN2, SOX12, ZCCHC3, ACTG1P3, NRSN2-AS1
chr11-124673349-124674302	0.0265148	0.201041	SPA17
chr2-8676237-8677262	0.026627	0.375924	ID2, YWHAQ, ID2-AS1, LOC101929551
chr3-113019136-113020054	0.0270679	0.160898	CD200R1, GTPBP8, NEPRO, LOC102723430
chr11-33735884-33736996	0.0273989	0.199692	CD59, FBXO3, KIAA1549L, ENSG00000254619, ENSG00000255272, FBXO3-AS1, LOC105376617
chr7-150368187-150369188	0.0276188	0.233023	LRRC61, REPIN1, ZNF775, ZNF777, ZNF862, ATP6V0E2-AS1, ENSG00000243433, ENSG00000244151, ENSG00000273419, ZNF767P
chr12-54378900-54380060	0.0284356	0.353738	COPZ1, HOXC12, HOXC5, HOXC8, HOXC9, ITGA5, MAP3K12, SP1, ZNF385A, ENSG00000258086, ENSG00000260470, MIR148B, RNU6-950P
chr8-19013287-19014288	0.0289752	0.183974	PSD3, ENSG00000201157, ENSG00000253335, ENSG00000270255
chr20-46406124-46407064	0.0299885	0.0420213	ELMO2, NCOA5, TP53RK, MKRN7P
chr6-125749058-125749973	0.030718	0.153842	HEY2, LOC105377986
chr4-23930649-23931567	0.0315053	0.320739	PPARGC1A
chr5-154682322-154683315	0.0330976	0.286812	CNOT8, GEMIN5, LARP1, SAP30L-AS1
chr7-130440655-130441592	0.0363084	0.230871	CEP41, CPA4, MEST
chr3-88149070-88150395	0.0366593	0.222047	C3orf38, CGGBP1, ZNF654
chr7-7566402-7567403	0.0370628	0.13152	C7orf26, COL28A1, MIOS, RP5-1159O4.1, RPA3, ZNF316, ENSG00000198580, ENSG00000272732, ENSG00000272894, LOC100421597
chr9-134024806-134025842	0.0373412	0.0610214	BRD3, LINC00094
chr7-134986120-134987038	0.038265	0.208222	AGBL3
chr13-91347088-91348041	0.0382848	0.182528	GPC5, MIR17HG
chr2-178193940-178195077	0.0384756	0.0657036	OSBPL6
chr5-81851433-81852582	0.0386572	0.232423	ATP6AP1L, CTD-2249K22.1, SSBP2, PPIAP11
chr6-30883919-30884840	0.0416473	0.34063	C6orf25, DDR1, DPCR1, FLOT1, GNL1, GTF2H4, HLA-C, IER3, LSM2, POU5F1, PPP1R10, PRR3, PSORS1C1, RPP21, SFTA2, TRIM10, VARS2, ENSG00000272501, HCG18, MICD, PSORS1C3, ZNRD1ASP
chr11-73779130-73780069	0.0418015	0.16331	COA4, FAM168A, MRPL48, POLD3, RAB6A, RNF169, UCP2, ENSG00000206913, ENSG00000257038
chr1-154182835-154183729	0.0444268	0.149324	ADAR, ATP8B2, C1orf189, CREB3L4, CRTC2, HAX1, IL6R, INTS3, NUP210L, PYGO2, UBAP2L, ENSG00000201129, ENSG00000224784, ENSG00000272654, LOC101928120, MIR4258, RNU7-57P
chr3-8501251-8502240	0.044891	0.165196	LMCD1, RAD18, LMCD1-AS1
chr3-50227097-50228005	0.044891	0.166211	CYB561D2, GNAI2, HYAL3, IFRD2, IP6K1, LSMEM2, SEMA3B, MIR6872, SEMA3B-AS1
chr18-11980651-11981721	0.0503462	0.106511	IMPA2, MPPE1, ENSG00000267249
chr7-56106092-56107417	0.0508145	0.147777	CCT6A, CHCHD2, GBAS, SUMF2, ZNF713, LOC154937, PSPHP1
chr2-196068193-196069167	0.0530997	0.27906	DNAH7, SLC39A10
chr7-27095590-27096598	0.053351	0.142273	C7orf71, CBX3, HNRNPA2B1, HOXA1, HOXA10, HOXA11, HOXA13, HOXA2, HOXA3, HOXA4, HOXA5, HOXA6, HOXA7, HOXA9, KIAA0087, SKAP2, ENSG00000253508, HMGB3P20, HOTAIRM1, HOTTIP, HOXA-AS2, HOXA10-AS, HOXA11-AS, LOC105375304, MIR196B, PSMC1P2, RPL23P7, TPM3P4
chr14-96391287-96392378	0.0533591	0.176641	AK7
chr20-46689087-46690018	0.0554916	0.121006	RP1-28H20.3, SLC13A3, TP53RK, ENSG00000271784, LOC100419565
chr14-91113733-91114668	0.0574905	0.223175	C14orf159, RPS6KA5, RNU7-30P
chr2-151261215-151262155	0.0584695	0.21568	NMI, RBM43, TNFAIP6
chr3-170221869-170223087	0.0592706	0.249077	GPR160, MYNN, PHC3, PRKCI, ENSG00000239628, ENSG00000270096, ENSG00000270135, RPL22P1, SEC62-AS1
chr15-72230949-72231819	0.0595598	0.158582	ARIH1, BBS4, HEXA, MYO9A, PARP6, PKM, TMEM202, ENSG00000260672, ENSG00000261187, LOC105370887, LOC105370888, RPL17P39
chr2-39119917-39121420	0.0623245	0.131974	DHX57, SOS1, RPLP0P6
chrX-64205463-64206532	0.0643178	0.261127	AMER1
chr2-106193952-106194917	0.0649539	0.200446	UXS1, LOC100131114
chr19-51926692-51927669	0.0685036	0.203584	ZNF480, ZNF577, ZNF613, ZNF615, ZNF808, ZNF841, ENSG00000269483, ZNF350-AS1
chr8-73746513-73747451	0.0698967	0.135138	RDH10
chr15-73982001-73983019	0.0711847	0.329542	C15orf59, ISLR2, PML, STOML1
chr14-23555613-23556578	0.0718235	0.159948	THTPA, ZFHX2
chr3-84958434-84959380	0.0718619	0.234165	CADM2
chr8-123072197-123073099	0.0735294	0.267533	DERL1, TBC1D31
chr2-95206973-95207900	0.0767081	0.326798	AC092835.2, ZNF514, GPAT2P1
chr17-49763836-49764774	0.0788713	0.137202	COL1A1, FAM117A, NXPH3, SLC35B1, SNF8, SPOP, CACNA1G-AS1, ENSG00000262837, FLJ45513
chr19-55279676-55280733	0.080428	0.278181	BRSK1, CDC42EP5, HSPBP1, U2AF2, ENSG00000235681, LENG8-AS1
chr7-27739705-27740572	0.0835555	0.0995895	HIBADH, TAX1BP1, LOC442292
chr15-49155183-49156102	0.0837876	0.304428	COPS2, DTWD1, DUT, FAM227B, FBN1, FGF7, GALK2, SECISBP2L, ENSG00000259488
chr11-61971437-61972385	0.0864228	0.0856347	BEST1, CD5, EEF1G, EML3, FADS1, INTS5, LRRN4CL, METTL12, MTA2, NXF1, RAB3IL1, SNHG1, STX5, TMEM138, TMEM216, TTC9C, UBXN1, VPS37C, LOC105369332, MIR6748
chr21-31558775-31559750	0.0866575	0.114641	LOC150051
chr1-165597778-165598737	0.0867308	0.229856	RP11-306I1.2
chr15-64355701-64356718	0.0900742	0.219546	CILP, CSNK1G1, TRIP4, PCLAF
chr22-38793398-38794620	0.0905092	0.128436	DNAL4, SUN2
chr19-19865304-19866333	0.0910609	0.251361	GMIP, LPAR2, PBX4, ZNF101, ZNF14, ZNF253, ZNF506, ZNF682, ZNF93, ENSG00000267268
chr19-58326673-58327622	0.0928598	0.120719	ZSCAN22
chr19-6459638-6460826	0.0937084	0.146189	ACSBG2, ALKBH7, MBD3L3, MBD3L5, SAFB, SLC25A23, SLC25A41, VMAC, ZNF557, ENSG00000267571, FLJ25758, LOC390877, MIR6791
chr5-71455255-71456180	0.0957703	0.285777	BDP1, MCCC2, ENSG00000196302
chr17-42017109-42018064	0.0972326	0.12873	CNP, NAGLU, NT5C3B, RAMP2, RAMP2-AS1, ZNF385C, ENSG00000259623, ENSG00000267758, HMGN2P15
chr12-6904395-6905317	0.0979903	0.255977	LRRC23, SPSB2, ENSG00000219410, ENSG00000247853

## Sheet: NPCs
Peak	padj	Avg. log2(FC)	Related genes (GeneHancer)
chr3-113264369-113265621	9.31856e-35	1.02484	BOC, CFAP44, SIDT1
chr14-99663833-99664788	2.45132e-34	2.20751	HHIPL1
chr1-208090228-208091178	1.92942e-32	1.94187	PLXNA2
chr16-67459193-67460271	1.12861e-29	1.2951	ATP6V0D1, CKLF, DPEP2, LRRC36, PLA2G15
chr9-113505909-113506864	8.37727e-27	1.98157	ALAD, C9orf43, RGS3, RNF183
chr1-160410277-160411194	1.54948e-26	1.43923	COPA, IGSF9, NCSTN, VANGL2
chr19-13092266-13093097	3.39976e-26	2.08884	CALR, GCDH, LYL1, MIR24-2, NANOS3, RNASEH2A, TRMT1, WDR83, ZNF136, ZNF625, ZNF709, ENSG00000242615, RPS6P25
chr12-119202057-119203045	5.62757e-26	1.49023	HSPB8
chr8-122819550-122820605	1.76205e-25	1.78519	ZHX2, ENSG00000238901, ENSG00000253607, FAM83A-AS1
chr3-72258291-72259325	1.87062e-25	1.76889	ENSG00000270562
chr6-16258067-16259041	2.49357e-25	1.51985	GMPR
chr12-106111976-106112989	6.05559e-25	1.47807	CRY1, NUAK1
chr1-116002518-116003536	1.64571e-24	1.09903	SLC22A15
chr10-119132540-119133478	1.82927e-24	1.58654	FAM45A, SEC23IP, SFXN4, RPL17P36
chr6-118377694-118378659	5.29874e-23	2.54162	CEP85L, SSXP10
chr1-202130110-202131232	1.17125e-22	0.840664	ELF3, IPO9, LMOD1, ENSG00000235121, ENSG00000249007, IPO9-AS1, LOC102723465, PTPRVP
chr20-24745413-24746866	2.7922e-22	1.4265	CST7, SYNDIG1
chr14-99562759-99563820	9.0143e-22	1.24738	CCDC85C, EML1, HHIPL1, ENSG00000234648, ENSG00000247970, RPL3P4
chr4-2071591-2072540	2.49867e-21	1.32287	NAT8L
chr11-134026451-134027404	2.80898e-20	1.52935	RP11-713P17.5
chr1-61588723-61589778	9.3386e-20	1.69545	NFIA-AS2, RNU6-1177P
chr7-159097283-159098222	2.45133e-19	1.27225	VIPR2, WDR60
chr22-38242813-38243746	4.9449e-19	1.74599	TMEM184B
chr2-62293382-62294266	5.5328e-19	1.09545	B3GNT2
chr5-173773995-173775082	5.69178e-19	1.71646	BOD1, CPEB4
chr1-44542613-44543651	8.16021e-19	1.81297	ATP6V0B, ERI3, RNF220, RNU6-369P
chr10-71719628-71720660	9.25307e-19	0.762392	CDH23, VSIR
chr1-119978016-119978996	1.07912e-18	1.42619	ADAM30
chr22-19974344-19975286	2.60303e-18	1.54908	ARVCF, COMT, DGCR8, TBX1, ZDHHC8, ABHD17AP4, DGCR11, ENSG00000273300, ENSG00000273343, LINC01311, LOC100420177, RPL7AP70, RPL8P5
chr17-81437557-81438637	2.89065e-18	1.87019	ENSG00000262877
chr3-128317154-128318453	3.33526e-18	1.63129	DNAJB8, EEFSEC, RUVBL1, RNU6-823P
chr11-36015475-36016456	3.8233e-18	1.21759	LDLRAD3
chr2-216765581-216766526	5.36541e-18	1.80328	ENSG00000229352, ENSG00000236295, LINC01921
chr14-68730664-68731628	6.0931e-18	1.42479	ENSG00000258623
chr9-86126942-86127888	8.97083e-18	1.1773	GOLM1, LOC100130049
chr2-219453630-219454547	1.08674e-17	1.18787	ASIC4, DES, GMPPA, PTPRN, ENSG00000227432
chr1-2322100-2323091	3.86053e-17	1.10082	PLCH2, ENSG00000272106, LOC100129534
chr1-43995938-43996873	4.86586e-17	1.78384	ATP6V0B, CCDC24
chr5-173732863-173733906	5.20948e-17	2.04553	BOD1
chr17-10768586-10769536	6.41784e-17	1.48154	ADPRM, CTC-297N7.9, MYH3, PIRT, SCO1, SHISA6, RNU6-1065P, RPL15P21
chr1-54329383-54330287	7.32475e-17	1.9363	SSBP3, TCEANC2, TMEM59, TTC22, ENSG00000225632, ENSG00000237453, MIR4781, SSBP3-AS1
chr1-54309316-54310301	1.08835e-16	0.728035	CDCP2, HSPB11, SSBP3, TCEANC2, TMEM59, TTC22, ENSG00000225632, ENSG00000237453, MIR4781, SSBP3-AS1
chr1-115676856-115677896	1.47915e-16	1.649	VANGL1, ENSG00000207502
chr17-62696365-62697311	1.77564e-16	1.28077	MRC2
chr19-13091210-13092148	1.92317e-16	1.35933	CALR, GCDH, LYL1, MIR24-2, NANOS3, RNASEH2A, TRMT1, WDR83, ZNF136, ZNF625, ZNF709, ENSG00000242615, RPS6P25
chr3-29453259-29454371	2.90811e-16	1.62923	RBMS3
chr20-25032401-25033328	3.14874e-16	0.61641	ACSS1, APMAP, CST7, FAM182B
chr12-41967611-41968640	3.59352e-16	1.22638	PPHLN1
chr20-4835257-4836285	5.27546e-16	1.21704	PRNT, ENSG00000252096, LOC100421361
chr14-101222817-101223763	6.84407e-16	1.5828	WDR25, MIR6764
chr18-56235081-56236190	7.81656e-16	1.872	TCF4
chr6-22149514-22150464	9.74306e-16	1.45516	NBAT1
chrX-15908426-15909431	1.01196e-15	1.69324	AP1S2, ZRSR2
chr11-111327685-111328669	1.94461e-15	1.26892	COLCA1
chr13-51246375-51247375	2.21396e-15	1.12789	ALG11, FAM124A
chr12-122909685-122910745	2.22063e-15	1.81967	VPS37B
chr17-66723925-66725380	2.3979e-15	1.54498	CACNG5
chr8-143823166-143824135	2.42673e-15	0.725426	ADCK5, LRRC14, PUF60, VPS28, ZNF251, ZNF517, ZNF696, BREA2, LOC105375803
chr8-122638493-122639564	2.55844e-15	1.87207	ENSG00000238901
chr9-133684070-133685124	3.22823e-15	0.866778	TSC1, DBH-AS1, ENSG00000273249
chr2-240791812-240792798	3.62316e-15	0.995127	C2orf54, KIF1A
chr12-97464452-97465440	4.05979e-15	1.37168	RMST, MIR1251
chr1-208047161-208048051	4.97103e-15	1.52183	PLXNA2
chr3-126265885-126267014	5.72394e-15	0.836437	ALDH1L1, CFAP100, KLF15, RP11-71E19.1, ALDH1L1-AS2, CCDC37-AS1, ENPP7P4
chr5-134101462-134102454	7.72505e-15	1.31163	CDKL3, JADE2, PPP2CA, TCF7
chr4-70895164-70896005	7.77531e-15	1.61225	DCK
chr16-66486528-66487538	1.10491e-14	1.50858	BEAN1, TK2
chr9-93304612-93305513	1.13164e-14	1.40004	RNU6-829P
chr3-57151929-57152864	1.18194e-14	1.83646	APPL1, ARHGEF3, ASB14, DNAH12, HESX1, IL17RD, SLMAP
chr1-16926386-16927331	1.28106e-14	1.04868	ATP13A2, SDHB, CROCCP2, ESPNP
chr22-37892518-37893504	1.66063e-14	1.35027	CARD10, EIF3L, GALR3, H1F0, MICALL1, PICK1, PLA2G6, TRIOBP
chr12-1318217-1319231	1.68139e-14	1.27052	ERC1, RAD52, ENSG00000249028, ENSG00000250132
chr7-30988385-30989336	1.7181e-14	1.27139	ADCYAP1R1
chr9-123358000-123358918	1.73867e-14	1.38683	CRB2, DENND1A, STRBP, MIR600, MIR600HG, MIR601
chr22-28942879-28943781	1.7752e-14	1.87899	CHEK2
chr6-111533900-111535273	1.85005e-14	1.66854	MFSD4B, REV3L, TRAF3IP2, ENSG00000255389, ENSG00000271789, TRAF3IP2-AS1
chr3-113194661-113196007	1.85245e-14	1.70848	BOC
chr17-49776632-49778090	2.10385e-14	1.09885	NXPH3, SLC35B1, LOC100288866
chr20-63834692-63835738	3.71956e-14	1.15265	LIME1, TCFL5, ENSG00000237371
chr12-131233689-131234712	5.00277e-14	1.71141	LINC01257, ENSG00000256250, RPS6P20
chr19-13093475-13094676	5.2006e-14	1.43202	CALR, GCDH, LYL1, MIR24-2, NANOS3, RNASEH2A, TRMT1, WDR83, ZNF136, ZNF625, ZNF709, ENSG00000242615, RPS6P25
chr9-137447945-137448835	6.3852e-14	1.35072	NOXA1
chr21-33844095-33845034	1.18421e-13	1.29661	ATP5O, IL10RB, ENSG00000249209
chr5-150146817-150147832	1.26825e-13	1.22327	CAMK2A, CDX1, CSF1R, PDGFRB, RPS14, SLC6A7, SYNPO, TCOF1
chr9-127873102-127874316	1.61087e-13	0.908512	AK1, SLC25A25-AS1
chr7-2616681-2617636	1.74799e-13	1.01681	AMZ1, BRAT1, TTYH3
chr22-29011306-29012313	2.43857e-13	1.22806	C22orf31, ZNRF3-AS1
chr17-57915953-57916959	2.5582e-13	1.25746	SRSF1
chr17-65178914-65179935	3.33823e-13	1.34669	CEP95, GNA13, MILR1, POLG2, RGS9, AMZ2P1, ENSG00000264057, ENSG00000265218, ENSG00000265982, PLEKHM1P1, SLC16A6P1
chr2-85215571-85216457	3.45838e-13	1.29935	TGOLN2, USP39
chr1-231693800-231694793	3.87675e-13	1.65342	DISC1, LINC00582, RNU5A-5P
chr22-29004506-29005457	4.02904e-13	0.947364	C22orf31, ZNRF3-AS1
chr15-56817078-56818260	4.38077e-13	1.67526	LINC00926
chr3-113275799-113276758	4.77284e-13	0.946298	BOC, CFAP44, SIDT1
chr3-134644678-134645619	5.71738e-13	1.515	ANAPC13, CEP63
chr9-88537424-88538375	5.76641e-13	0.821535	NXNL2, SHC3, SPIN1
chr2-64857739-64858671	7.52031e-13	0.975576	ACTR2, AFTPH, RAB1A, SERTAD2, SLC1A4
chr1-16925241-16926157	9.9203e-13	1.41186	ATP13A2, SDHB, CROCCP2, ESPNP
chr11-57239642-57240580	1.35031e-12	1.67128	SSRP1, TNKS1BP1
chr12-92734757-92735676	1.49479e-12	1.29122	C12orf74, UBE2N
chr3-123090853-123091813	1.55788e-12	1.41581	PDIA5, SEMA5B
chr9-113988690-113989710	1.57547e-12	1.09568	ZNF618
chr2-104757954-104758961	1.63571e-12	1.33112	LINC01114, MRPS9, ENSG00000207249
chr16-75733094-75734218	2.11371e-12	1.23817	ADAT1, TMEM170A
chr15-77739433-77740212	2.24653e-12	1.64484	LINGO1
chr22-23098524-23099477	2.76449e-12	1.00567	BCR, GNAZ, RAB36, RSPH14, ENSG00000234630, ENSG00000272779, IGLV5-52
chr1-10728536-10729614	2.83554e-12	1.25287	EXOSC10, ENSG00000226849
chr20-32626620-32627757	2.85458e-12	1.16049	COMMD7, NOL4L, BAK1P1, LOC105372591
chr3-12440719-12441706	2.99907e-12	1.11198	MKRN2, NUP210, PPARG, RAF1, SYN2, TAMM41, TIMP4
chr13-110136456-110137391	3.48536e-12	0.952375	IRS2, RAB20
chr16-49701857-49702811	3.65901e-12	1.16721	ZNF423
chr2-99636324-99637234	3.65901e-12	1.32678	AFF3, LYG1, ENSG00000273306
chr8-38703249-38704168	3.77285e-12	1.52489	BRF2, FGFR1, LETM2, TACC1, ENSG00000254321, ENSG00000255201, LOC102723716
chr1-44783530-44784502	3.80486e-12	1.64385	BEST4
chr3-58101537-58102482	3.82505e-12	0.995392	DNASE1L3, FLNB, PXK, ENSG00000272360, FLNB-AS1
chr12-6221760-6222736	4.08782e-12	1.19633	CD9, GNB3, ING4, LPAR5, NCAPD2, NOP2, PIANP, PLEKHG6, SPSB2, TAPBPL, VWF, C1RL-AS1, ENSG00000219410, ENSG00000247853, ENSG00000256967, SCARNA12
chr11-36123155-36124168	4.25057e-12	1.2928	LDLRAD3, ENSG00000254919
chr4-4480893-4481948	4.34709e-12	0.834666	NSG1
chr1-205317221-205318240	4.77027e-12	1.44223	CNTN2, KLHDC8A, MDM4, NUAK2, RBBP5, TMEM81, GYG2P2, LOC101929459
chr13-112103401-112104440	5.38355e-12	1.01956	SOX1
chr6-111558978-111560157	5.48269e-12	1.70704	REV3L, TRAF3IP2, ENSG00000255389, TRAF3IP2-AS1
chr2-121174656-121175616	6.45698e-12	1.08147	TFCP2L1
chr17-75691517-75692437	6.53658e-12	0.64463	GALK1, ITGB4, LLGL2, MRPS7, MYO15B, RECQL5, SAP30BP, SMIM5, SMIM6, TEN1, TMEM94, ENSG00000266980, MIR6785
chr22-28951607-28952565	6.91096e-12	1.7724	HSCB, ZNRF3
chr10-6327731-6328662	7.24066e-12	1.11723	LOC399716
chr12-113149099-113150124	8.16744e-12	1.51069	CFAP73, DDX54, RASAL1, RBM19, RITA1, ENSG00000201208
chr1-31781763-31782819	9.26176e-12	1.26042	ADGRB2, COL16A1
chr3-43247484-43248406	9.81653e-12	1.11019	ABHD5, SNRK
chr1-15383930-15384975	1.07761e-11	1.06899	EFHD2
chr1-244186373-244187850	1.3802e-11	1.2987	ZBTB18
chr9-72315582-72316323	1.42031e-11	1.0689	LINC01504
chr1-27563319-27564471	1.66208e-11	1.06132	AHDC1, CD164L2, MAP3K6, PTAFR, TMEM222, WASF2, ACTG1P20, RNU6-48P
chr17-46831686-46832670	1.68953e-11	1.05325	WNT9B
chr1-43147349-43148279	1.85568e-11	1.21263	CFAP57, EBNA1BP2, FAM183A, MIR6733
chr11-57241120-57242024	1.8937e-11	1.22741	LRRC55, SSRP1, TIMM10, TNKS1BP1
chr9-113565291-113566238	2.07537e-11	1.06452	ALAD, C9orf43, CDC26, POLE3, PRPF4, RGS3, RNF183
chr19-1453196-1454315	2.07751e-11	0.889933	APC2, MUM1
chr17-17506442-17507382	2.18624e-11	0.917652	DRG2, FLCN, ENSG00000265511, LOC100419436, UPF3AP1
chr9-137455942-137457018	2.28146e-11	1.37669	ANAPC2, DPH7, NDOR1, LOC100418938, SNHG7
chr17-58380902-58381840	2.37034e-11	1.3687	EPX, HSF5, LPO, MTMR4, OR4D1, RAD51C, RNF43, SUPT4H1, TRIM37, MSX2P1
chr16-67441047-67442439	2.68744e-11	1.2832	LRRC36, ZDHHC1
chr8-26636708-26637672	2.72611e-11	1.19913	DPYSL2, PNMA2
chr19-3336559-3337518	3.05651e-11	0.696374	CCDC94
chr6-3905864-3906751	3.45061e-11	0.74982	FAM50B, ENSG00000260604, HTATSF1P2
chr8-94071874-94072865	3.45954e-11	0.923546	CDH17, RAD54B
chr10-76150002-76151080	3.78758e-11	1.11944	ZNF503
chr7-1691452-1692519	4.01093e-11	1.19044	AC074389.7, PSMG3-AS1
chr2-202051521-202052452	4.49759e-11	1.32077	ALS2CR12, KIAA2012, LOC729224
chr17-38741832-38743023	4.62725e-11	1.29348	C17orf98, CISD3, FBXO47, MLLT6, PCGF2, PIP4K2B, PSMB3, SOCS7
chr1-110425465-110426390	4.73047e-11	0.814856	KCNA10, KCNC4, KCNC4-AS1
chr3-16129785-16130725	5.05951e-11	1.01753	DPH3, GALNT15, OXNAD1
chr4-151251351-151252318	5.2041e-11	1.71772	FAM160A1, PRSS48
chr19-13002023-13002887	5.95598e-11	0.66209	GCDH, MAN2B1, MAST1, STX10, TNPO2, RPL12P42
chr17-75557135-75558150	6.7226e-11	1.47443	LLGL2, MYO15B, NT5C, NUP85, TMEM94, TSEN54, UBE2O, UNK, ENSG00000266980, ENSG00000267342, MIR6785
chr12-97276079-97276900	6.92113e-11	1.60164	RP11-541G9.2
chr6-163396474-163397692	7.25348e-11	1.50526	PACRG-AS3
chr10-7551774-7552762	7.67702e-11	0.972026	ITIH5
chr7-128833170-128834249	1.08889e-10	0.588945	ATP6V1F, CALU, CCDC136, FLNC, RBM28, SMO, ENSG00000243230, LOC392787
chr2-234437598-234438598	1.115e-10	1.31184	AC097713.3
chr11-64762906-64763896	1.16733e-10	1.22258	KAT5, MEN1, PCNX3, POLA2, SSSCA1, SSSCA1-AS1, VPS51, ZFPL1, ENSG00000257086, ENSG00000269038
chr7-74033390-74034372	1.20252e-10	1.14541	WBSCR27
chr15-72902230-72903259	1.22534e-10	1.06086	NEO1
chr9-134413686-134415066	1.32974e-10	0.817701	LINC00094, RXRA, ARF4P1, ENSG00000235572, ENSG00000273249, MIR3689B, RNU6ATAC
chr1-41474390-41475405	1.41543e-10	0.820649	CTPS1, FOXO6, SLFNL1, ENSG00000230881, LOC100418723, LOC101929901
chr6-137341167-137342369	1.45453e-10	1.76258	OLIG3
chr7-74364884-74365940	1.54216e-10	1.04046	CLIP2
chr9-36163084-36164124	1.55244e-10	1.16475	CREB3, FAM221B
chr1-204637330-204638345	1.60045e-10	0.766001	LRRN2, MDM4, ENSG00000240710
chr3-113104655-113105706	1.7172e-10	1.23379	LINC02044, LOC102723430
chr10-79335151-79336212	1.78922e-10	0.676738	PPIF, ZMIZ1, SFTPD-AS1
chr16-57147020-57148085	1.82515e-10	1.30961	CPNE2, FAM192A, PLLP, RSPRY1, ENSG00000261114
chr12-31229009-31230018	1.85556e-10	1.39477	DDX11
chr9-126482092-126483269	2.0674e-10	1.05798	MVB12B
chr10-48533681-48534635	2.12561e-10	1.24677	ARHGAP22, AGAP12P
chr12-131390372-131391372	2.21274e-10	1.20876	DDX51, ENSG00000249926
chr1-155871116-155871984	2.22846e-10	1.04021	GBA
chr9-134210764-134211708	2.2686e-10	0.829383	RXRA
chr16-85202327-85203552	2.33244e-10	0.994547	KIAA0513, ZDHHC7, ENSG00000261243, ENSG00000270184, RNU1-103P
chr11-1751105-1752101	2.44589e-10	1.27417	IFITM10, RPLP2, ENSG00000235027, ENSG00000255142, KCNQ1OT1, RPL26P30
chr3-125120217-125121270	2.60722e-10	1.33323	HEG1, SLC12A8, RNU6-232P
chr1-160411278-160411954	2.73424e-10	1.32828	COPA, IGSF9, NCSTN, VANGL2
chr19-16114988-16116040	2.80051e-10	1.1511	AKAP8, C19orf44, MED26, OR10H2, OR10H5, RAB8A, SIN3B, SMIM7, CYP4F24P, ENSG00000267904, ENSG00000268087, ENSG00000268743, ENSG00000269427, ENSG00000269578, LINC01855, OR1AB1P, SNX33P1
chr1-230808931-230810081	3.19639e-10	0.893784	C1orf198, CAPN9, COG2, LOC101927604
chr1-27566419-27567432	3.33494e-10	1.41894	AHDC1, CD164L2, MAP3K6, PTAFR, TMEM222, WASF2, ACTG1P20, RNU6-48P
chr1-27571227-27572175	3.49438e-10	1.35372	AHDC1, CD164L2, MAP3K6, PTAFR, TMEM222, WASF2, ACTG1P20, RNU6-48P
chr17-73613502-73614352	3.70198e-10	1.38715	SDK2
chr1-94883697-94884781	3.911e-10	1.31173	LOC101928098
chr13-99971384-99972269	4.06439e-10	0.974571	LINC00411, LINC01039, ZIC2, ZIC5, ARF4P3, CFL1P8, LINC00554, RN7SKP9
chr6-164108858-164109899	4.40158e-10	1.02469	RP1-155D22.1, ENSG00000230627, PACRG-AS3
chr7-44065327-44066297	4.52046e-10	0.97088	AEBP1, DBNL, LINC00957, PGAM2, POLM, UBE2D4, MIR4649, RASA4CP
chr7-74324371-74325438	4.73857e-10	0.959887	CLIP2, FKBP6, RFC2, ENSG00000277675
chr22-42805177-42806107	4.88295e-10	0.897982	ARFGAP3, RRP7BP
chr17-57935296-57936430	5.21538e-10	0.387485	CUEDC1, EPX, MKS1, MRPS23
chr7-73745881-73747188	7.32887e-10	1.56915	ABHD11, WBSCR27, ABHD11-AS1
chr11-34264136-34265096	7.38465e-10	0.939979	ABTB2, FBXO3, NAT10
chr9-136605703-136606611	8.84688e-10	1.16934	LCN8, MAMDC4
chr14-23436495-23437361	1.06559e-09	1.3584	MYH7
chr11-35605334-35606307	1.16778e-09	1.01087	PAMR1, TRIM44
chr3-127889277-127890225	1.19929e-09	0.799732	EEFSEC, KBTBD12, PODXL2, RPN1, RUVBL1, SEC61A1, RPS15AP16
chr19-4877805-4878783	1.20116e-09	0.957431	PLIN3, UHRF1
chrX-153726717-153727591	1.34652e-09	1.36634	PDZD4, PNCK, SLC6A8, KRT18P48
chr2-230893759-230894776	1.37832e-09	1.05878	ITM2C
chr14-90520983-90521834	1.41622e-09	1.1516	CALM1
chr14-94114806-94115814	1.43435e-09	1.33494	DDX24, IFI27, IFI27L1, PPP4R4
chr2-132631798-132632758	1.68746e-09	0.900887	LOC105373623
chr8-122658623-122659642	1.83865e-09	0.918078	ENSG00000253607, FAM83A-AS1
chr8-38625794-38626755	1.93507e-09	0.895869	C8orf86, TACC1
chr1-68140696-68141873	2.00584e-09	1.24864	RPE65, CTBP2P8, MIR1262
chr2-5725699-5726655	2.06906e-09	1.06781	AC010729.2
chr16-85206536-85207515	2.08136e-09	0.964979	KIAA0513, ZDHHC7, ENSG00000261243, ENSG00000270184, RNU1-103P
chr20-57428410-57429637	2.1274e-09	0.770604	RAB22A, RBM38, LOC100291105
chr11-126146142-126147389	2.26089e-09	0.73544	FOXRED1
chr8-66219363-66220419	2.27372e-09	0.694589	CRH
chr3-193830605-193832063	2.3315e-09	0.297912	ENSG00000232874
chr13-51243065-51244538	2.98049e-09	0.976338	FAM124A
chr1-204083987-204084951	3.01731e-09	1.06477	LAX1, PIK3C2B, SOX13, KRT8P29, LOC105371691
chr17-75869414-75870380	3.10345e-09	0.994796	CDK3, METTL23, MFSD11, MRPL38, NUP85, TRIM47, TRIM65, UNK, ENSG00000264829, ENSG00000266980, ENSG00000267342, HMGN2P43, LINC02080, RPL7P49
chr2-47002316-47003279	3.14824e-09	1.19987	TTC7A, ENSG00000228925
chr21-45003266-45004184	3.19428e-09	1.22572	ITGB2, LINC00165, ENSG00000184441, ENSG00000215447, ITGB2-AS1
chr14-90545816-90546903	3.19462e-09	0.974212	ENSG00000258875
chr11-63537059-63538275	3.34967e-09	1.01036	AHNAK, ATL3, HRASLS2, METTL12, OTUB1, PLA2G16, RARRES3, TRMT112, TTC9C, ENSG00000203520, ENSG00000256789
chr10-97780834-97782006	3.75174e-09	1.18237	CRTAC1, MARVELD1, ZFYVE27
chr14-103542247-103543186	3.75237e-09	0.614382	APOPT1, CKB, KLC1, MARK3, ENSG00000269958
chr11-16981312-16982472	3.98899e-09	0.857749	PLEKHA7, RPS13, ENSG00000260196, OR7E14P, SNORD14B
chr2-15984149-15985062	4.01087e-09	0.975882	DDX1, MYCN, NBAS, MYCNOS, RN7SL104P
chr9-136571880-136572957	4.2926e-09	1.27358	ANAPC2, FUT7, NOTCH1, SEC16A, SNAPC4, CCDC183-AS1
chr17-47295274-47296327	4.36167e-09	1.40716	EFCAB13, TBKBP1, RNU7-186P, THCAT158
chr1-160306950-160307940	4.5357e-09	1.17571	COPA, NCSTN
chr5-139686629-139687552	4.66131e-09	1.46515	CXXC5, DNAJC18, IGIP, NRG2, PSD2, TMEM173
chr5-38640742-38641707	4.83341e-09	1.32268	LIFR
chr19-47097487-47098509	4.92388e-09	1.15261	PNMAL1, SAE1, TMEM160
chr7-150383528-150384466	5.16546e-09	0.919086	ACTR3C, REPIN1, TMEM176A, ZBED6CL, ZNF777, ZNF862, ENSG00000244151, ZNF767P
chr7-100489450-100490475	5.25063e-09	1.07445	AP4M1, SAP25, ZNF655, ZSCAN25
chr15-85751373-85752269	5.31038e-09	0.568974	ENSG00000259407, ENSG00000259762, LOC101929679, LOC105370950
chr14-105472403-105473520	6.10464e-09	1.18509	CRIP2
chr14-68248300-68249281	6.48214e-09	1.23089	ZFP36L1
chr16-67391179-67392483	7.4358e-09	0.630908	ATP6V0D1, FHOD1, HSD11B2, LRRC36, PLEKHG4, PRMT7, ZDHHC1, ENSG00000260465
chr14-61523977-61524860	7.46335e-09	1.21935	FLJ22447, LOC101927780
chr16-23398700-23399760	7.4786e-09	1.30251	DCTN5, UBFD1
chr1-54272937-54274035	7.50797e-09	0.492706	HSPB11, SSBP3, TCEANC2, TMEM59, TTC22, ENSG00000237453, MIR4781, SSBP3-AS1
chr5-80109585-80110571	7.86988e-09	0.960808	CMYA5, SERINC5
chr9-4334146-4335299	7.95657e-09	0.688455	GLIS3
chr5-132003059-132003998	8.16532e-09	0.574202	CSF2, FNIP1, IL3, MEIKIN, ENSG00000234758, ENSG00000253067, LOC553103
chr1-2247729-2248735	8.22419e-09	1.14888	CCNL2, MIB2, MORN1, NADK, SKI, SLC35E2, SLC35E2B, TNFRSF14, ENSG00000240731, ENSG00000272455, LINC01786, LOC100129381, LOC100129534, LOC100506504, MIR6727
chr16-84391162-84392111	8.49571e-09	1.34179	ATP2C2, KCNG4
chr12-80400289-80401322	8.63273e-09	1.16781	PTPRQ
chr5-139415003-139415981	8.64276e-09	0.909356	DNAJC18, ECSCR, ETF1, MATR3, MZB1, PAIP2, PROB1, SIL1, SLC23A1, RNU5B-4P
chr3-123089328-123090517	9.29961e-09	0.897053	PDIA5, SEMA5B
chr1-178938587-178939560	9.4521e-09	0.898197	ANGPTL1, RALGPS2, ENSG00000273062
chr11-93567142-93568169	9.61059e-09	0.912996	C11orf54, CEP295, MTNR1B, TAF1D
chr15-70605431-70606354	9.90594e-09	0.967366	UACA, MIR629
chr6-16244611-16245531	1.03301e-08	1.25155	GMPR
chr11-46697198-46698087	1.15389e-08	1.48459	F2
chr11-112523070-112524238	1.20447e-08	0.767366	KCTD9P4, LOC283140, RNU6-44P
chr6-158752190-158753240	1.34543e-08	1.3114	TMEM181, LOC442272, RNU6-293P
chr7-37942632-37943674	1.35686e-08	1.46655	EPDR1, SFRP4, TRGC1
chr7-47513525-47514494	1.38044e-08	1.04033	C7orf65, TNS3
chr1-94591995-94592971	1.46959e-08	0.639083	RP11-86H7.6
chr6-16242888-16244059	1.6532e-08	0.919692	GMPR
chr16-67396020-67397057	1.85068e-08	1.28825	ATP6V0D1, FHOD1, HSD11B2, LRRC36, PLEKHG4, PRMT7, ZDHHC1, ENSG00000260465
chr7-73742641-73743688	1.8706e-08	1.19992	ABHD11, CLDN3, CLDN4, FKBP6, MLXIPL, STX1A, WBSCR22, WBSCR27, ABHD11-AS1, LOC100101148, MIR590, POM121B, SPDYE7P
chr1-226809878-226810840	2.02245e-08	0.991409	COQ8A, ITPKB, PSEN2, STUM
chr9-96116169-96117118	2.03657e-08	0.656969	RP11-569G13.3
chr17-57898549-57899524	2.05757e-08	1.234	COIL, CUEDC1, EPX, OR4D2, SRSF1, VEZF1, ENSG00000262298, ENSG00000263004
chr19-18644761-18645701	2.11346e-08	0.887111	CRTC1, UPF1, ENSG00000268030, LOC102724360
chr1-31627572-31628447	2.42547e-08	1.16735	ADGRB2, PEF1, SERINC2, TINAGL1, LOC105378626
chr6-141105114-141106178	2.49018e-08	1.13079	LOC102723724
chr2-29011651-29012772	2.57053e-08	1.34368	C2orf71, FAM179A, PPP1CB, TRMT61B
chr1-155195902-155196847	2.78132e-08	0.951525	DPM3, KIAA0907, MUC1, THBS3, ENSG00000271267, GBAP1
chr22-41479444-41480415	2.78285e-08	0.871446	CSDC2, DESI1, MEI1, PMM1, POLR3H, SMDT1, TOB2, ZC3H7B, ENSG00000227370
chr9-93161706-93163209	2.90931e-08	0.869414	CARD19, ZNF484
chr5-177457225-177458250	2.96927e-08	1.268	B4GALT7, DBN1, F12, GRK6, MXD3, PFN3, PRR7, SLC34A1, ZNF346, ZNF346-IT1
chr8-102767722-102768671	2.99319e-08	0.924217	LOC401472
chr17-65106189-65107212	3.12345e-08	0.83791	GNA13
chr17-50147766-50148821	3.31445e-08	0.965312	KAT7, PDK2, PPP1R9B, SAMD14, ENSG00000250282, LOC284080
chr17-76137964-76138915	3.44976e-08	0.697135	FOXJ1, RNF157-AS1
chr3-127786859-127787799	3.52774e-08	0.611284	ABTB1
chr22-26550114-26551220	3.55346e-08	0.837011	TPST2, HMGB1P10
chr19-13068039-13069060	3.83492e-08	1.1879	IER2, LYL1, NACC1, STX10, TRMT1, ZNF136, ZNF490, ZNF625, ENSG00000242615
chr20-46365053-46366031	3.83629e-08	0.858052	CD40, ELMO2, NCOA5, PCIF1, SLC12A5, SLC35C2, TP53RK, ZNF335, ENSG00000204044, ENSG00000271984
chr9-123356798-123357734	3.8867e-08	1.20745	CRB2, DENND1A, STRBP, MIR600, MIR600HG, MIR601
chr5-173806822-173807813	3.91603e-08	1.31587	LINC01485
chr19-4448924-4449878	3.99178e-08	0.864084	CHAF1A, MRPL54, SH3GL1, UBXN6, ENSG00000267769, ENSG00000267980
chr11-86374308-86375256	4.08818e-08	1.47563	CCDC81
chr5-134058742-134059626	4.59888e-08	0.683892	TCF7
chr7-151538905-151539789	4.70972e-08	1.41422	PRKAG2
chr1-6519647-6520665	4.87902e-08	0.997911	PLEKHG5
chr10-118570722-118571625	4.89744e-08	0.996953	PRLHR
chr15-88897112-88898256	5.02133e-08	1.32887	HAPLN3
chr3-113261743-113262901	5.12511e-08	1.26575	BOC, CFAP44, SIDT1
chr1-27519093-27520081	5.51695e-08	1.15137	CD164L2, FAM76A, MAP3K6, PHACTR4, SFN, SYTL1, WASF2, ACTG1P20, ENSG00000231344, LOC105376890, NPM1P39
chr1-226657733-226658893	6.2969e-08	0.606394	ITPKB, PSEN2, STUM
chr11-68412739-68413961	6.85137e-08	0.975612	GAL, PPP6R3
chr2-64947620-64948600	7.66147e-08	1.05867	CEP68, SLC1A4, LOC102724233, RN7SL211P, RNU6-548P
chr19-18762231-18763194	8.06565e-08	1.04362	COMP, CRLF1, GMIP, HAPLN4, KXD1, LPAR2, TMEM59L
chr17-9240955-9241894	8.14084e-08	0.798608	PFAS
chr13-33610448-33611654	8.17694e-08	0.925868	RP11-37L2.1
chr8-122680414-122681443	8.25547e-08	1.20662	ENSG00000253607, FAM83A-AS1
chr16-27720601-27721560	8.27779e-08	0.669347	IL21R-AS1
chr10-78176536-78177500	8.47332e-08	0.536146	LINC00856, RP11-157J13.1, RP11-90J7.3, RPS24
chr21-16741894-16742817	8.94688e-08	1.17502	RNU1-98P
chr1-54582657-54583516	9.13903e-08	1.27126	ACOT11, MROH7
chr4-146242154-146243117	9.22208e-08	1.044	LOC345051
chr17-73356099-73357210	9.33215e-08	1.0759	C17orf80, CDC42EP4, COG1, FAM104A
chr8-37703061-37704085	9.50605e-08	0.972943	ENSG00000254306, LOC105379374
chr17-45110661-45111697	1.01221e-07	0.74443	DCAKD, HEXIM2, NMT1, PLCD3
chr20-3783614-3784840	1.01981e-07	1.3163	C20orf27, CDC25B
chr3-47542333-47543304	1.19603e-07	0.638657	CSPG5, ELP6, SCAP, ENSG00000214773
chr11-111298785-111299726	1.23652e-07	1.17056	C11orf53, COLCA2, COLCA1
chr6-37283493-37284568	1.24529e-07	0.944231	FGD2, MTCH1, RNF8, TBC1D22B, TMEM217
chr18-26867208-26868176	1.24858e-07	0.995716	AQP4
chr12-69534134-69535054	1.26032e-07	1.07169	CNOT2, FRS2, NUP107, YEATS4, KRT8P39
chr19-6216642-6217594	1.3048e-07	1.41295	ACSBG2, FUT5, NDUFA11, RFX2, SLC25A23, VAV1, VMAC
chr18-49628586-49629569	1.50486e-07	1.03445	ACAA2, LIPG, ENSG00000252139, SCARNA17
chr17-35752565-35753589	1.55985e-07	1.35737	GAS2L2
chr2-96907253-96908227	1.56748e-07	0.657173	ANKRD23, ANKRD39, FAM178B, SEMA4C, SNRNP200
chr17-64984191-64985555	1.57409e-07	1.20972	CEP95, DDX5, GNA13, AMZ2P1
chr12-124537372-124538379	1.61518e-07	1.12535	NCOR2
chr19-13691567-13692821	1.73974e-07	0.783563	CACNA1A
chr14-92263408-92264307	1.74008e-07	1.25387	RP11-472N19.3
chr15-68607929-68608927	1.78543e-07	0.979357	CORO2B
chr20-46349717-46350926	1.86745e-07	0.822817	CDH22, ELMO2, NCOA5, SLC35C2, SPATA25, TP53RK, ZNF335, ZSWIM1
chr5-147455877-147456943	1.97077e-07	1.23819	DPYSL3, JAKMIP2, STK32A, LOC105378217
chr8-124834248-124835223	1.999e-07	0.871015	MTSS1
chr22-25492893-25493945	2.09841e-07	0.951547	LOC105372966
chr13-31208911-31210004	2.12335e-07	0.992384	B3GLCT, HSPH1
chr7-55774366-55775415	2.13341e-07	0.93899	SUMF2, PSPHP1
chr3-194276819-194277712	2.28101e-07	0.93728	HES1, ENSG00000232874
chr11-57201929-57202874	2.31093e-07	0.967631	APLNR, LRRC55, UBE2L6
chr5-57503288-57504913	2.32994e-07	1.27633	ACTBL2, PLK2
chr17-59381434-59382579	2.33007e-07	1.14672	SMG8, TEX14, YPEL2
chr11-9568713-9569647	2.40554e-07	1.02676	AKIP1, DENND5A, SWAP70, TMEM41B, WEE1, ZNF143, RPL21P97, SNORA3B
chr19-9986477-9987561	2.46265e-07	0.877953	C19orf66, COL5A3, OLFM2, RDH8
chr17-75827124-75828287	2.47424e-07	1.0855	FBF1, TRIM65, UNC13D
chr20-31712094-31713286	2.7241e-07	1.17009	COX4I2, DEFB118, DEFB121, DEFB123, HCK, HM13, ID1, MYLK2, PDRG1, PLAGL2, POFUT1, REM1, DEFB122, LOC105372589, RNU1-94P
chr2-233209301-233210314	2.84829e-07	0.884954	ATG16L1
chr11-64759623-64760642	2.8792e-07	1.00156	KAT5, MEN1, PCNX3, POLA2, PYGM, SSSCA1, SSSCA1-AS1, VPS51, ZFPL1, ENSG00000257086, ENSG00000269038
chr2-54666373-54667341	2.94307e-07	0.961844	ACYP2, EML6, PRORSD1P, RPL23AP32
chr1-162696111-162697046	3.12988e-07	0.961219	DDR2, HSD17B7
chr17-3659435-3660983	3.30319e-07	0.620002	CTNS, P2RX5, SHPK, TAX1BP3
chr3-126287175-126288132	3.38795e-07	0.624259	KLF15, ENSG00000250934
chr3-13507491-13508449	3.42035e-07	1.06223	HDAC11, HDAC11-AS1
chr17-40074947-40075939	3.57919e-07	0.987011	GSDMA, GSDMB, MED1, MED24, MSL1, NR1D1, ORMDL3, PSMD3, RAPGEFL1, TCAP, THRA, TMEM99, SNORD124
chr5-81857155-81858095	3.71362e-07	1.13245	ATG10, ATP6AP1L, ATG10-AS1
chr11-113705959-113706886	3.98487e-07	0.764497	TMPRSS5
chr1-11703818-11704814	4.03896e-07	1.19772	AGTRAP, C1orf127, C1orf167, FBXO2, FBXO44, LOC102724659
chr20-25039507-25040535	4.04531e-07	0.779254	ACSS1, APMAP, CST7
chr10-69360686-69361592	4.33148e-07	1.17674	HK1, ENSG00000231748
chr19-16733613-16734591	4.41901e-07	1.00648	CPAMD8, NWD1, SIN3B
chr17-75848507-75849404	4.44986e-07	0.524659	FBF1, METTL23, MFSD11, TRIM65, UNC13D, ENSG00000266980
chr2-201984825-201985785	4.47594e-07	1.08602	FZD7, KIAA2012, RNU6-440P
chr20-51098205-51099218	4.68597e-07	1.02576	KCNG1, TMEM189, ENSG00000232358
chr1-54275104-54276019	4.92318e-07	0.892603	HSPB11, SSBP3, TCEANC2, TMEM59, TTC22, ENSG00000237453, MIR4781, SSBP3-AS1
chr13-48585014-48585907	5.0173e-07	0.98693	RB1, RCBTB2
chr2-95295743-95296709	5.14383e-07	1.31266	KCNIP3, TRIM43
chr19-38213327-38214571	5.24731e-07	1.27663	LINC01535, SIPA1L3, ZNF607, ZNF793
chr14-94517485-94518472	5.90518e-07	0.736081	SERPINA12
chr2-85794209-85795153	6.08374e-07	1.28559	ENSG00000273080
chr12-54371362-54372323	6.43386e-07	1.20719	FLJ12825, GPR84, HNRNPA1, ITGA5, ZNF385A, MIR148B
chr13-49307935-49308945	6.47865e-07	1.00616	CAB39L
chr8-42462472-42463985	6.93653e-07	1.2471	POLB, SLC20A2, SMIM19, ENSG00000254165
chr8-109607573-109608557	7.14735e-07	1.35729	EBAG9, PKHD1L1, SYBU, LOC100132813
chr8-102107565-102108710	7.24587e-07	1.16618	NCALD
chr9-134055642-134056641	7.52893e-07	1.0609	BRD3, LINC00094, DBH-AS1
chr11-2138883-2139850	7.55323e-07	1.17888	CARS, CD81, DUSP8, IGF2, KRTAP5-5, KRTAP5-6, LSP1, TH, TNNT3, ENSG00000199550, ENSG00000236710, FAM99B, LOC100505570, MIR7847
chr9-113593537-113594488	8.00368e-07	0.810309	ALAD, C9orf43, PRPF4, RGS3, RNF183
chr17-75693366-75694303	8.38116e-07	0.342732	GALK1, ITGB4, LLGL2, MRPS7, MYO15B, RECQL5, SAP30BP, SMIM5, SMIM6, TEN1, TMEM94, ENSG00000266980, MIR6785
chr8-8323780-8324739	8.52233e-07	0.813497	CLDN23, ALG1L13P, FAM85B, FAM86B3P
chr8-80366779-80367768	8.6512e-07	0.932296	ZNF704, ENSG00000254027, RNU6-1213P
chr8-18974429-18975570	8.67063e-07	1.32979	PSD3, SH2D4A, ENSG00000253335, ENSG00000270255
chr19-5585603-5586700	8.89024e-07	1.19963	GTF2F1, LONP1, RPL36, SAFB2
chr1-110634284-110635260	8.97472e-07	0.690178	CD53, KCNA10, KCNA2, KCNA3, LRIF1, KCNC4-AS1
chr12-76719055-76720066	9.04886e-07	1.09345	ZDHHC17
chr17-17567204-17568192	9.59905e-07	0.583797	PEMT, KRT16P6
chr3-125602952-125603822	9.6248e-07	1.13783	ENSG00000242001, LOC101927056, OR7E29P, OR7E93P
chr13-99959528-99960479	9.89957e-07	0.920182	ZIC5
chr14-36068789-36069810	9.975e-07	0.774955	LINC00609, RP11-116N8.4, ENSG00000257826
chr4-79963967-79965229	1.04398e-06	1.25546	ANTXR2
chr22-41508419-41509373	1.10054e-06	0.881597	CHADL, CSDC2, RANGAP1, TEF, ZC3H7B, RNU6-375P
chr10-93445222-93446194	1.23229e-06	1.15896	MYOF, ENSG00000231575
chr11-44595751-44596845	1.31288e-06	0.846154	CD82, RPL34P22
chr1-159899825-159900790	1.34493e-06	0.912458	C1orf204, CFAP45, VSIG8, ENSG00000272668
chr7-2399649-2400576	1.36393e-06	1.08873	EIF3B
chr18-46411943-46412881	1.38876e-06	0.906964	RNF165
chr14-103711809-103712741	1.53142e-06	0.826476	TMEM179, XRCC3
chr14-22517783-22518719	1.60438e-06	1.09547	ABHD4, BCL2L2, BCL2L2-PABPN1, C14orf119, C14orf93, CEBPE, DAD1, EFS, HOMEZ, LRP10, MMP14, MRPL52, OR6J1, OXA1L, PABPN1, PRMT5, PSMB11, REM2, SLC7A7, ARL6IP1P1, ENSG00000258457, LOC100419912, LOC101926933, LOC105370399, TRAC, TRAV18, TRAV37
chr5-172402671-172403697	1.60665e-06	0.803134	SH3PXD2B
chr7-31028274-31029311	1.78686e-06	1.14614	ADCYAP1R1
chr12-122944361-122945284	1.79424e-06	0.693865	ARL6IP4, CDK2AP1, HCAR2, HCAR3, PITPNM2, RILPL2, VPS37B, ENSG00000256092
chr9-134434614-134435641	1.80165e-06	1.01717	COL5A1, RXRA, WDR5, COL5A1-AS1, ENSG00000273249, LOC100130548
chr6-111604004-111604923	1.81104e-06	0.701472	MFSD4B, TRAF3IP2, BRD7P4, ENSG00000220506, ENSG00000255389, FCF1P5
chr1-93751410-93752363	1.84557e-06	1.03203	BCAR3, GCLM, ENSG00000230439, MIR760, TRR-TCT1-1
chr5-93299595-93300655	1.93384e-06	1.00915	NPM1P27
chr16-70702932-70704003	1.98722e-06	0.741211	CLEC18A, CMTR2, EXOSC6, MARVELD3, MTSS1L, NOB1, NQO1, VAC14, NPIPB14P, SMG1P7, VAC14-AS1
chr2-201955416-201956356	2.00505e-06	0.724669	CDK15, RNU6-440P
chr22-19521953-19522891	2.00861e-06	0.990748	UFD1L, LOC105372860
chr16-2977317-2978198	2.01743e-06	1.23892	ENSG00000270168, LOC107984895
chr6-163259639-163260797	2.06621e-06	1.03398	QKI, PACRG-AS3
chr3-9279702-9280609	2.12378e-06	0.805641	SRGAP3, ENSG00000231401, ENSG00000254485, SRGAP3-AS1
chr3-72058229-72059163	2.1579e-06	0.922223	RP11-398A8.4
chr1-27536475-27537362	2.199e-06	0.958772	AHDC1, CD164L2, PHACTR4, PTAFR, WASF2, ZDHHC18, ENSG00000243659
chr13-114166248-114167276	2.21638e-06	0.82948	CDC16, LAMP1, UPF3A, GAS6-AS1
chr15-55742730-55743724	2.32179e-06	0.907355	PRTG
chr22-17845665-17847063	2.37939e-06	0.713392	MICAL3, PEX26, ENSG00000093100, ENSG00000225335, ENSG00000236890
chr11-45654015-45654920	2.66468e-06	0.990266	CHST1
chr19-15779624-15780600	2.69769e-06	0.661638	CYP4F12, CYP4F24P, LINC01835
chr16-85196097-85197046	2.84e-06	0.936414	KIAA0513, ZDHHC7, ENSG00000261243, ENSG00000270184, RNU1-103P
chr3-72329102-72330049	2.85967e-06	1.13455	RYBP
chr17-55273362-55274292	2.94034e-06	0.72696	HLF
chr22-46499863-46500973	2.9717e-06	1.1657	CELSR1, ENSG00000234869
chr4-3321499-3322579	3.02633e-06	0.649361	MSANTD1, RGS12, HTT-AS
chr4-23930649-23931567	3.08546e-06	0.622228	PPARGC1A
chr10-72056992-72058132	3.13883e-06	1.11969	ANAPC16, SPOCK2
chr7-30172808-30173840	3.25775e-06	0.740723	MTURN, NOD1, ZNRF2, LOC105375217, MIR550A1
chr19-40714532-40715475	3.36547e-06	0.313635	C19orf54, CCDC97, COQ8B, FBL, ITPKC, MIA, PLD3, PSMC4, SERTAD3, SNRPA, ZNF546, CYP2F2P, CYP2G2P, ENSG00000268366, ENSG00000269069, ENSG00000269843, ENSG00000271299
chr12-131222122-131222975	3.48756e-06	1.14057	LINC01257
chr4-74116691-74117771	3.59458e-06	0.740115	CXCL2, CXCL3, CXCL8, EREG, MTHFD2L
chr12-131067914-131069432	3.60575e-06	0.926535	EP400, SFSWAP
chr2-113225513-113226457	3.86093e-06	0.915799	PAX8-AS1, PSD4, RNU6-1180P
chr3-127888303-127889171	4.17009e-06	0.786867	EEFSEC, KBTBD12, PODXL2, RPN1, RUVBL1, SEC61A1, RPS15AP16
chr20-309951-310916	4.55374e-06	0.571109	DEFB129, NRSN2, SOX12, ZCCHC3, ACTG1P3, NRSN2-AS1
chr5-150180028-150180912	4.66351e-06	0.491852	HMGXB3, PDGFRB, RPS14, SLC6A7, SMIM3, TIGD6, ZNF300, RPL7P1, RPS20P4, ZNF300P1
chr9-128550627-128551475	4.68745e-06	0.983378	CDK9, KYAT1, LRRC8A, SPOUT1, SPTAN1, TOR2A, URM1, ENSG00000273186, LOC101929314
chr9-133128799-133129769	5.10878e-06	0.980782	ADAMTSL2, GBGT1, GFI1B, GTF3C4, GTF3C5, LINC00094, RALGDS, REXO4, SETX, SLC2A6, STKLD1, SURF4, SURF6, TSC1, TTF1, CELP, EEF1A1P5, LOC100130548
chr2-47063843-47064835	5.32574e-06	0.972704	CALM2, PIGF, TTC7A, ENSG00000233845
chr3-193851874-193852820	5.44394e-06	1.01769	HES1, LSG1, ENSG00000232874
chr10-59709572-59710546	5.46996e-06	0.524063	SLC16A9
chrX-153381709-153382919	5.46996e-06	0.913595	ZNF275
chr16-19283987-19284914	5.48474e-06	0.875857	CLEC19A
chr2-169109516-169110956	5.52586e-06	0.829543	ABCB11, DHRS9
chr9-136515935-136516907	5.79399e-06	0.856712	FAM166A, SEC16A, SLC34A3, SNAPC4, NALT1
chr6-44233979-44234999	6.17752e-06	0.636923	AARS2, CAPN11, HSP90AB1, MRPL14, NFKBIE, POLH, SLC29A1, SLC35B2, SPATS1, TCTE1, TMEM151B, TMEM63B, LOC101929726, MIR4647, RPS2P29
chrX-47361569-47362593	6.80526e-06	1.12299	ZNF41
chr13-44903268-44904356	7.00917e-06	0.642929	TPT1, TPT1-AS1, RN7SL49P
chr17-39665634-39667142	7.17825e-06	0.990377	MED1, PGAP3, PNMT, STAC2, ENSG00000266469, ENSG00000275532, ENSG00000275665, LOC100287808, SNORA21
chr16-70691542-70692482	8.02802e-06	0.634059	CLEC18A, CMTR2, EXOSC6, MARVELD3, MTSS1L, NOB1, NQO1, VAC14, NPIPB14P, SMG1P7, VAC14-AS1
chr7-151536996-151538642	8.05453e-06	1.13269	CRYGN
chr21-42524286-42525544	8.08792e-06	0.874081	RSPH1, SLC37A1, TFF2, ENSG00000235772, LOC101930094
chr17-44915053-44916001	8.13146e-06	0.746813	EFTUD2, FAM187A, GJC1
chr1-58874502-58875461	8.61168e-06	0.763726	JUN, LINC01135
chr9-90920700-90921870	8.63797e-06	0.879309	ENSG00000228216
chr8-11429712-11430549	8.6389e-06	0.887268	BLK, FAM167A, ENSG00000255310, LOC105379241
chr12-49673187-49674131	8.7809e-06	0.708562	FAM186B, FMNL3, MCRS1, NCKAP5L, SPATS2, TMBIM6, TUBA1C, ENSG00000257464, RNU6-834P
chr12-120361316-120362262	8.99693e-06	0.708085	MSI1, PLA2G1B, SIRT4, TRIAP1
chr7-131010985-131011907	9.35276e-06	1.13988	KLHDC10, MIR29A, MKLN1, LINC-PINT, RNU6-1010P
chr17-62681643-62682554	9.42418e-06	0.914523	MRC2
chr2-127094306-127095330	9.49445e-06	0.702123	BIN1, ERCC3, GPR17, MAP3K2, WDR33, ENSG00000260634
chr15-29670934-29671990	9.55165e-06	0.66876	ENSG00000259814
chr1-42462716-42463658	9.74548e-06	0.742496	CCDC30, ZMYND12
chr8-27669191-27670240	9.87455e-06	0.869433	CLU, SCARA3, ENSG00000253875, MIR6843
chr5-157915419-157916378	9.94863e-06	0.796878	CLINT1, RNU2-48P, RNU6-260P
chr17-49763836-49764774	1.01917e-05	0.603882	COL1A1, FAM117A, NXPH3, SLC35B1, SNF8, SPOP, CACNA1G-AS1, ENSG00000262837, FLJ45513
chr19-18897911-18898803	1.03347e-05	1.21734	CERS1, GDF1
chr13-23979346-23980534	1.06435e-05	0.408403	RP11-307N16.6, SPATA13, ENSG00000228741
chr7-100493410-100494490	1.0685e-05	1.14519	NYAP1, PILRA, SAP25
chr15-99125417-99126556	1.09849e-05	0.923114	LRRC28, SYNM, TTC23, ENSG00000261054, ENSG00000261616
chr3-126180336-126181290	1.14964e-05	0.370874	KLF15, ALDH1L1-AS2
chr21-34335120-34336097	1.18668e-05	1.06526	ATP5O, C21orf140, ENSG00000249209
chr7-150955412-150956488	1.1899e-05	0.952345	ABCB8, AOC1, ATG9B, KCNH2, NOS3, ENSG00000243433
chr17-73341798-73342800	1.2035e-05	0.747283	CDC42EP4, COG1, SDK2, SSTR2
chr1-154869855-154870736	1.2305e-05	0.637649	KCNN3
chr17-40331741-40332715	1.3367e-05	0.59111	CASC3, KRTAP4-6, MSL1, RARA, WIPF2, ENSG00000266208
chr8-1896656-1897608	1.35623e-05	0.971047	ARHGEF10, KBTBD11
chr2-231015275-231016292	1.35791e-05	0.698825	C2orf72, PSMD1, SPATA3
chr13-73765705-73766584	1.37092e-05	0.999332	KLF12
chr11-2386960-2387886	1.50438e-05	1.06784	CD81, KCNQ1, ENSG00000199550, TSSC2
chr1-40798695-40799603	1.55705e-05	1.3831	KCNQ4, NFYC, MIR30C1, MIR30E
chr1-27527656-27528545	1.6109e-05	1.12509	CD164L2, FAM76A, MAP3K6, PHACTR4, SFN, SYTL1, WASF2, ACTG1P20, ENSG00000231344, LOC105376890, NPM1P39
chr16-20612798-20613721	1.61381e-05	0.855966	ACSM1
chr14-75702123-75703270	1.64126e-05	0.825495	FLVCR2, IFT43
chr15-25684338-25685690	1.65847e-05	1.02051	ATP10A
chr8-108787071-108787971	1.66919e-05	1.09432	TMEM74
chr17-49515082-49516012	1.72021e-05	1.01879	DLX3, PHB, XYLT2, ENSG00000248172, ENSG00000250186, ENSG00000262837, RPL21P124
chr9-88257901-88259165	1.87981e-05	0.948322	SPIN1
chr19-13063608-13064504	2.0366e-05	1.06428	CALR, LYL1, NACC1, TRMT1
chr5-36494790-36495731	2.04453e-05	0.744303	SLC1A3
chr10-97851019-97851988	2.07915e-05	0.827425	GOLGA7B, LINC00866
chr10-72331693-72332826	2.22645e-05	0.798117	DDIT4, DNAJB12, DNAJC9, ECD, P4HA1, PSAP, SPOCK2, CDH23-AS1, ENSG00000227540, ENSG00000272599, HMGN2P34
chr11-33691729-33693366	2.37446e-05	0.751261	CD59, FBXO3, KIAA1549L, FBXO3-AS1, LOC105376617
chr12-57893242-57894230	2.41069e-05	0.423606	ATP23, AVIL, CTDSP2, GLI1, MARCH9, METTL1, METTL21B, TSFM, TSPAN31, LOC283387, MIR26A2, RNU6-1083P
chr3-188947589-188948654	2.42449e-05	0.308976	TPRG1-AS1
chr5-61301133-61302223	2.4848e-05	0.556886	ERCC8, SMIM15, ZSWIM6, LOC100421561, RNU6-913P, SMIM15-AS1
chr8-37716476-37717775	2.54169e-05	0.862236	ENSG00000253344, LOC102723701, LOC105379379
chr16-70725003-70726072	2.60483e-05	0.788328	MTSS1L, PDPR, NPIPB14P, VAC14-AS1
chr9-130891478-130892960	2.61094e-05	0.760759	ABL1, FIBCD1, LOC105376297
chr7-100827125-100828093	2.86921e-05	1.04554	ACHE, AP4M1, EPHB4, FBXO24, GIGYF1, LRCH4, MEPCE, PCOLCE, PPP1R35, SAP25, SLC12A9, TRIM4, ENSG00000242798, IRS3P, PCOLCE-AS1, STAG3L5P
chr11-27040119-27041038	2.93134e-05	1.01933	BBOX1
chr17-50919416-50920352	2.97058e-05	0.705507	COL1A1, NME2, RSAD1, WFIKKN2, ENSG00000206824, ENSG00000236472, ENSG00000247011, ENSG00000249658, ENSG00000251665, LINC02071, LOC105371827
chr5-138952914-138953976	2.99048e-05	0.932026	LOC105379194
chr1-31753700-31754752	3.00106e-05	0.864249	ADGRB2, EIF3I, SNRNP40, TSSK3, ENSG00000229447
chr8-22103251-22104811	3.00757e-05	0.845678	NUDT18, ENSG00000253200
chr7-117072332-117073525	3.2824e-05	0.879952	ST7-AS1
chr1-220747845-220748772	3.32568e-05	1.08947	C1orf115, MARC1, MARC2
chr6-110415234-110416266	3.38217e-05	0.723802	DDO
chr12-109723075-109724097	3.43639e-05	0.957421	TRPV4
chr3-39182382-39183570	3.43887e-05	0.816246	CSRNP1, CX3CR1, GORASP1, RPSA, TTC21A, MIR6822
chr17-79951370-79952411	3.45857e-05	0.714508	CBX2, CBX4, LOC100294362
chr5-14118602-14119569	3.60742e-05	0.716175	TRIO
chr10-72334589-72335532	3.67568e-05	0.774952	DDIT4, DNAJB12, DNAJC9, ECD, P4HA1, PSAP, SPOCK2, CDH23-AS1, ENSG00000227540, ENSG00000272599, HMGN2P34
chr17-42409174-42410277	3.67568e-05	0.811782	AOC3, CNP, DHX58, HSD17B1, KAT2A, NAGLU, NT5C3B, RAB5C, RAMP2, RPL27, STAT3, WNK4, AOC4P, ENSG00000267002, ENSG00000267221, ENSG00000267340
chr3-40690907-40691939	3.70134e-05	0.668205	RPL14
chr14-89542979-89543931	3.85719e-05	0.876634	FOXN3, ENSG00000252655, RN7SKP107
chr20-4613870-4614852	4.02507e-05	0.847913	CDS2, PCNA, PRNP, ENSG00000229539
chr6-56938380-56939391	4.11441e-05	0.56004	BEND6
chr14-22886404-22887640	4.11485e-05	0.943972	ABHD4, CDH24, HAUS4, MMP14, MRPL52, PRMT5, RBM23, SLC7A7
chr7-25386122-25386946	4.34023e-05	1.08051	ENSG00000202233, ENSG00000260951, TSEN15P3
chr20-33693447-33695065	4.49672e-05	0.498209	ENSG00000272945
chr17-73625894-73627024	4.56086e-05	0.814956	SDK2, TTYH2
chr10-132463982-132464968	4.56268e-05	0.442617	INPP5A
chr20-31822329-31823299	4.71827e-05	0.869308	HM13
chr12-49214556-49215584	4.85088e-05	0.999971	C1QL4, DHH, LMBR1L, TUBA1A, TUBA1C, LOC105369760, OR5BK1P
chr12-123267805-123268697	4.96846e-05	1.02161	C12orf65, CCDC62, CDK2AP1, DDX55, EIF2B1, GTF2H3, MPHOSPH9, RILPL1, RILPL2, SBNO1, TCTN2, ZCCHC8, ENSG00000207189, ENSG00000235423, ENSG00000256092, LOC101927415, MIR8072, RPL27P12
chr16-57115280-57116303	5.11355e-05	0.687919	CPNE2
chr11-64047719-64048724	5.12669e-05	0.800427	C11orf84, ENSG00000256341
chr10-119025243-119026254	5.42665e-05	0.787229	NANOS1
chr11-95338291-95339229	5.51181e-05	0.654976	SESN3, LOC101929295
chr1-202122431-202123351	5.63038e-05	1.04602	GPR37L1
chr8-27702259-27703280	5.93196e-05	0.526394	CLU, SCARA3, ENSG00000253875
chr22-23521416-23522376	6.16783e-05	0.764625	DDT, GUSBP11, MMP11, RGL4, RSPH14, ENSG00000225413, ENSG00000227755, ENSG00000272787, GGTLC4P, LINC01659
chr20-63351702-63352743	6.26877e-05	0.999431	ARFGAP1, RTEL1, TNFRSF6B, ZNF512B
chr2-202064114-202065125	6.53442e-05	0.773077	FZD7, LOC729224
chr2-98334157-98335096	6.66506e-05	0.625795	LINC01125, VWA3B, LOC105373502
chr3-120420924-120421895	6.78632e-05	0.903888	FSTL1, GPR156, LRRC58, LOC100130701, MIR198, RPL10P7
chr16-50591615-50592783	6.84411e-05	0.570801	NOD2
chr5-36692606-36693653	7.06449e-05	0.532279	C5orf42, NADK2, NIPBL, RANBP3L, SLC1A3, WDR70, ENSG00000250155, ENSG00000250455, LOC100506406, LOC105374724
chr20-50338659-50339764	7.52083e-05	0.848313	CEBPB, LINC01273, PTPN1, SNAI1
chr7-74379978-74381148	7.53717e-05	0.746262	CLIP2, ENSG00000232415
chr11-118917502-118918666	7.54084e-05	0.819161	ARCN1, BCL9L, C1QTNF5, C2CD2L, CBL, CCDC84, CXCR5, DDX6, DPAGT1, FOXR1, H2AFX, HINFP, HMBS, HYOU1, IFT46, KMT2A, PHLDB1, RNF26, RPS25, SLC37A4, TRAPPC4, UBE4A, UPK2, VPS11, ENSG00000222529, ENSG00000254428, ENSG00000254909, ENSG00000255121, LOC101929133, RPL23AP64, RPL5P30
chr8-42618694-42619642	7.64435e-05	0.63958	POLB, SLC20A2, SMIM19, ENSG00000254165
chr12-122063485-122064527	8.49126e-05	1.14497	ANAPC5, ARL6IP4, BCL7A, CCDC62, HPD, IL31, KNTC1, LINC01089, MLXIP, PSMD9, SETD1B, VPS33A, ZCCHC8, ENSG00000201945, ENSG00000223538, ENSG00000255856, ENSG00000256950, ENSG00000256963, ENSG00000258435, ENSG00000272849, LOC100506691
chr14-68137455-68138383	8.93633e-05	0.731077	ATP6V1D, DDX18P1, RN7SL213P
chr10-84244458-84245404	9.43865e-05	0.710584	LRIT2, RGR
chr21-43727042-43727992	0.000100347	0.995594	CSTB, H2BFS, HSF2BP, PDXK, PWP2, RRP1B, TRPM2, U2AF1, WDR4, ENSG00000233754
chr6-43246707-43247737	0.0001015	0.797224	DNPH1, MRPL2, ENSG00000271970, LOC101929726, RPL24P4
chr2-152464709-152465665	0.000104149	0.965312	FMNL2
chr9-113564429-113565278	0.000107666	1.07434	ALAD, C9orf43, CDC26, POLE3, PRPF4, RGS3, RNF183
chr11-4607768-4608751	0.0001092	0.786517	TRIM68
chr5-125412493-125413408	0.000111393	0.978069	ENSG00000248752, ENSG00000249112, ENSG00000249423, ENSG00000250402, LINC02039
chr17-44916465-44917515	0.000113758	0.497762	EFTUD2, FAM187A, GFAP, GJC1
chr22-29152007-29152947	0.000119382	0.873551	C22orf31
chr2-218745561-218746461	0.000121877	0.68921	CYP27A1, PLCD4, PRKAG3, RNF25, STK36, TTLL4
chr12-124687632-124688658	0.000125286	0.915291	ATP6V0A2, DNAH10, NCOR2, TMEM132B, UBC
chr9-32644224-32645352	0.000137189	0.682154	RP11-555J4.3
chr6-163249317-163250383	0.000138965	0.917961	QKI
chr3-125990009-125990930	0.000139569	1.06868	ALG1L, CFAP100, ROPN1B, SLC41A3, FAM86JP
chr6-167795868-167796798	0.000140993	0.88907	LINC01558, LOC441179
chr11-65354188-65355227	0.00014212	0.651879	DPF2, MEN1, TIGD3, LOC728975
chr15-74250844-74251919	0.000142121	0.772265	CCDC33, ISLR, RPP25, STRA6
chr3-4825993-4827029	0.00014255	0.718936	ARL8B, BHLHE40, EDEM1, ITPR1, ENSG00000235978
chr21-43731626-43732717	0.000149093	0.645747	CSTB, H2BFS, HSF2BP, PDXK, PWP2, RRP1B, TRPM2, U2AF1, WDR4, ENSG00000233754
chr4-70901760-70902870	0.000149707	0.79105	DCK, GRSF1, JCHAIN, MOB1B, UTP3
chr4-1014412-1015441	0.000154936	0.683213	CRIPAK, FGFRL1, SLC26A1
chr1-54581309-54582218	0.000156173	0.642738	ACOT11, MROH7
chr19-58362254-58363185	0.000160429	0.536408	CTD-2619J13.8, RNA5SP473, ZNF497
chr7-74306550-74307378	0.000161263	0.713451	CLIP2
chr17-50363351-50364312	0.000168198	0.913077	XYLT2
chr4-87038595-87039614	0.000170924	0.878637	AFF1, C4orf36, MAPK10, NUDT9, SLC10A6, LOC260422
chr4-155376387-155377336	0.000173909	0.806457	MAP9, LOC102724776
chr2-26615464-26616397	0.000178191	0.954928	C2orf70, AGBL5-IT1, ENSG00000272148
chr1-86757196-86758137	0.000194609	0.883605	LOC105378828
chr3-129058183-129059137	0.000195294	0.958535	GP9
chr10-17201021-17202038	0.000197839	0.62672	CUBN, TRDMT1, LOC102724039, LOC105376438, VIM-AS1
chr22-28028942-28029821	0.000200874	0.899811	CHEK2, TTC28, TTC28-AS1
chr8-60847854-60848867	0.000208041	0.718244	CHD7, CLVS1
chr1-201500084-201501087	0.00021487	0.64775	CSRP1, IPO9, LMOD1, NAV1, RNPEP, ENSG00000235121, ENSG00000236390, ENSG00000273478, IPO9-AS1, LOC102723465, RNU6-704P, RPS10P7
chr1-36083802-36084790	0.000221464	1.12939	AGO3, MAP7D1, TEKT2, LOC105378647
chr6-113825448-113826414	0.000225135	1.09008	FLJ34503
chr2-136025054-136026047	0.000227021	0.850198	DARS, MCM6
chr19-48738465-48739477	0.000228348	0.922482	DBP, FUT2, IZUMO1, PRR12, SEC1P
chr1-16189508-16190658	0.000240049	0.704921	ARHGEF19, DDI2, FBXO42, MFAP2, RSG1, SPEN, ENSG00000224621, ENSG00000237938, RPL22P3, RPS16P1, TRE-TTC3-1
chr11-67384585-67385563	0.00024423	0.769621	CARNS1, POLD4, PPP1CA, PTPRCAP, RPS6KB2, SSH3, ENSG00000255949, RN7SKP239
chr9-34654426-34655416	0.000250903	0.83811	GALT, ENSG00000230074
chr6-36422928-36423854	0.000259225	0.841372	C6orf222, ETV7, FANCE, KCTD20, MAPK13, MAPK14, PI16, RPL10A, STK38, ENSG00000219023, ENSG00000237719, LOC105375037
chr8-26640988-26642019	0.000262529	1.02673	DPYSL2, PNMA2
chr16-4373770-4374872	0.000267675	0.669274	CLUAP1, CREBBP, HMOX2, MGRN1, NMRAL1, PAM16, UBN1, VASN, ZNF174, ZNF500, ZNF597, ENSG00000261442, ENSG00000261789, LOC102724927, LOC105371066, LOC105371067
chr2-43100698-43101692	0.000274971	0.326208	THADA
chr15-72179770-72180733	0.00028076	0.659455	HEXA, PARP6, PKM, ENSG00000260037
chr2-45823420-45824360	0.000281514	0.642343	PRKCE, SOCS5, LOC105374580
chr14-63248789-63249724	0.000293358	1.00033	RHOJ
chr8-79826262-79827252	0.000303438	0.90962	HEY1, LINC01607, ENSG00000251867, ENSG00000272264, LOC101927040, RNU7-85P
chr10-71980969-71981958	0.000313832	0.725037	ANAPC16, CHST3, PSAP, SPOCK2, NPM1P24
chr17-72342518-72343691	0.000315613	0.888978	RP11-1124B17.1
chr1-61049794-61050752	0.000320735	0.629103	NFIA, NFIA-AS1, TM2D1, ENSG00000270742, ENSG00000271200, NFIA-AS2
chr3-64109238-64110863	0.000338099	0.883744	PRICKLE2-AS3
chr17-57902868-57903809	0.000348825	0.662936	COIL, CUEDC1, EPX, OR4D2, SRSF1, VEZF1, ENSG00000262298, ENSG00000263004
chr11-69640650-69641602	0.000358051	0.819744	CCND1, ORAOV1
chr10-21525676-21526773	0.000363302	0.789109	CASC10, SKIDA1, MIR1915
chr2-46846982-46847911	0.000372144	0.626782	MCFD2, MSH2, SOCS5, ENSG00000225187, ENSG00000228925, ENSG00000233845, LOC100506142, RPL36AP15
chr12-8687508-8688461	0.000372368	0.821644	RIMKLB
chr16-75588971-75590157	0.000377084	0.838337	ADAT1, GABARAPL2, GLG1, TMEM231, ENSG00000261783
chr1-6586925-6587869	0.00038668	0.780462	DNAJC11, KLHL21, NOL9, PHF13, TAS1R1, THAP3, ENSG00000229519, RNU6-731P
chr6-144215919-144216873	0.000386785	0.6009	LTV1, SF3B5, ENSG00000270890, TUBB8P2
chr2-216691157-216692624	0.000392479	0.751027	IGFBP2
chr7-56091248-56092278	0.000401326	1.16734	CHCHD2, GBAS, MRPS17, SUMF2, PSPHP1
chr21-42080730-42081749	0.000404011	0.887321	ABCG1, ZBTB21, ZNF295-AS1, UMODL1-AS1
chr19-20051788-20052741	0.000407769	0.684447	ZNF682
chr17-40311834-40312823	0.000415027	0.481585	CASC3, CCR7, CDC6, CDK12, IGFBP4, IKZF3, KRTAP9-2, KRTAP9-7, MED1, MSL1, PGAP3, RAPGEFL1, RARA, TMEM99, TOP2A, WIPF2, ENSG00000266208, ENSG00000266469, LOC105371776, RPL23AP75, SNORD124
chr3-113253835-113255019	0.000418202	0.833803	BOC, CFAP44, SIDT1
chr1-203324872-203326050	0.000430069	0.472997	BTG2, FMOD, TMEM183A, LOC100131747
chr3-72660785-72661724	0.000430168	0.77283	RYBP
chr12-26287523-26288568	0.000434396	0.850776	BHLHE41, SSPN, ENSG00000255750, ENSG00000255858, ENSG00000255968, ENSG00000256234
chr17-48816648-48818058	0.000436513	0.944741	ATP5G1, SCRN2, TTLL6, ENSG00000264701
chr9-88953287-88954247	0.000455546	0.604573	S1PR3
chr4-153344193-153345142	0.000457623	0.912922	MND1
chr5-168295335-168296327	0.00046004	0.636817	WWC1
chr12-26134761-26135720	0.000460411	0.624061	ENSG00000256234
chr18-55997734-55998698	0.000462685	0.942919	ENSG00000206129
chr21-46621919-46622949	0.000487109	0.826948	DIP2A, PRMT2, S100B, SPATC1L
chr2-43041504-43042483	0.00049139	0.733513	AC016735.2, RNU6-242P
chr3-152834646-152835690	0.000493106	0.96328	P2RY1
chr3-193974131-193975228	0.000497271	0.776661	HES1, ENSG00000232874
chr7-73721206-73722144	0.000560562	0.786099	STX1A
chr6-98827336-98828639	0.000565689	0.64357	POU3F2
chr14-75310418-75311355	0.000571986	0.600695	JDP2, LINC01220, MLH3, NEK9, TMED10, ZC2HC1C
chr22-46055777-46056723	0.000582397	0.788083	CDPF1, LINC00899, NUP50, NUP50-AS1, PRR34, TRMU, TTC38, LOC642648
chr14-77098853-77099533	0.000582978	0.897255	CIPC, POMT2, LOC283575
chr5-67196406-67197382	0.000591685	0.703246	CD180, MAST4, MAST4-AS1
chr1-218459973-218460892	0.00060234	0.586538	TGFB2
chr19-40690308-40691478	0.000610887	0.693142	NUMBL
chr1-41455496-41456502	0.000611846	0.566675	EDN2, EXO5, ENSG00000230881, LOC100418723, LOC101929901
chr2-20614252-20615373	0.000613876	1.03587	GDF7, HS1BP3, RHOB, SDC1, ENSG00000269976
chr12-8823455-8824456	0.000622557	0.782986	LINC00987, RIMKLB
chr6-158644386-158645359	0.000639349	0.408843	DYNLT1, GTF2H5, SYTL3, TMEM181, ENSG00000234361, ENSG00000238019, LOC105378078, LOC442272, OSTCP1, SYNJ2-IT1
chr2-46290-47422	0.000674701	0.739965	FAM110C, SH3YL1
chr12-49188684-49189547	0.000681612	0.691203	C1QL4, CACNB3, TUBA1A, TUBA1C, LOC105369760
chr16-70700302-70701195	0.0007147	0.638838	CLEC18A, CMTR2, EXOSC6, MARVELD3, MTSS1L, NOB1, NQO1, VAC14, NPIPB14P, SMG1P7, VAC14-AS1
chr14-76917523-76918562	0.000788436	0.591099	ALKBH1, IRF2BPL, LINC01629, SNW1, ZDHHC22, ENSG00000243225, ENSG00000258876, RPL21P10, RPL22P2, ZMYND19P1
chr1-27568038-27569072	0.00079181	0.93121	AHDC1, CD164L2, MAP3K6, PTAFR, TMEM222, WASF2, ACTG1P20, RNU6-48P
chr5-173412183-173413186	0.000806728	0.707323	CTB-32H22.1
chr15-75195211-75196153	0.000813568	0.987143	C15orf39
chr8-22143403-22144370	0.000817102	0.88942	REEP4
chr17-80942206-80943246	0.000831048	0.815457	ENSG00000262313
chr13-99895789-99896705	0.00085027	0.788527	CLYBL
chr3-4905804-4906903	0.000891133	0.831255	EDEM1, SETMAR, BHLHE40-AS1, ENSG00000230944, ITPR1-AS1, UBTFL8
chr16-4316829-4317795	0.000909793	0.77693	CLUAP1, CORO7, HMOX2, LINC01569, NMRAL1, PAM16, ZNF174, ZNF500, MTCO1P28
chr1-181104944-181105869	0.00093452	0.622359	ACBD6, IER5, MR1
chr13-39765771-39766690	0.000937689	0.638779	NHLRC3
chr5-67165657-67166729	0.000976834	0.921832	CD180
chr3-194879959-194881078	0.000984487	0.770993	XXYLT1, XXYLT1-AS1
chr11-78030246-78031261	0.00100048	0.7938	INTS4, KCTD14, KCTD21, THRSP, KCTD21-AS1
chr19-39824148-39825163	0.00101391	0.841288	FBL, ITPKC, RPS16, SNRPA, ENSG00000205041, ENSG00000269069
chr9-87497343-87498853	0.00102452	0.692317	DAPK1
chr5-138945386-138946680	0.00104889	0.968445	LOC105379194
chr5-141513619-141514628	0.00108819	0.619361	DIAPH1, EIF4EBP3, FCHSD1, HDAC3, PCDH12, PCDHB8, PCDHGA10, PCDHGA11, PCDHGA12, PCDHGA2, PCDHGA3, PCDHGA7, PCDHGB1, PCDHGB4, PCDHGB6, PCDHGB7, PCDHGC3, PCDHGC4, PCDHGC5, RELL2, TAF7, TMCO6, LOC100505658, LOC102723915, RN7SL68P
chr22-21045359-21046284	0.001119	0.685764	CCDC116, DGCR8, LRRC74B, SCARF2, SLC7A4, THAP7, LOC100420177, P2RX6P, THAP7-AS1
chr8-88327161-88328105	0.00117291	0.649653	MMP16
chr8-22927615-22928980	0.00119651	0.540656	BIN3, PEBP4, RHOBTB2, LOC101929237
chr9-72314877-72315512	0.0011971	0.883651	LINC01504
chr17-39632121-39633174	0.00120045	0.784878	ERBB2, NEUROD2, PGAP3, PNMT, STARD3, TCAP, RNU6-233P
chr8-54021790-54022790	0.00121216	0.771257	TCEA1, LOC100131254
chr4-183098683-183099622	0.00123624	0.739096	WWC2, WWC2-AS2
chr6-151493637-151495003	0.00130369	0.915541	ARMT1, CCDC170, ESR1, RMND1
chr17-2939962-2940965	0.00135035	0.57239	TAX1BP3
chr6-37456826-37457779	0.00139171	0.827227	TMEM217, LOC100505530, LOC102723736
chr2-10036002-10037029	0.00140009	0.465446	ADAM17, CYS1, LOC101929882
chr14-103540389-103541451	0.0014049	0.822033	APOPT1, CKB, KLC1, MARK3, ENSG00000269958
chr5-150138382-150139526	0.00154922	0.8242	CAMK2A, CDX1, CSF1R, PDGFRB, RPS14, SLC6A7, SYNPO, TCOF1
chr3-72560639-72561890	0.00165701	0.88394	RYBP
chr1-26306216-26307176	0.00167974	0.975364	CD52, CEP85, CNKSR1, FAM110D, UBXN11
chr6-30880526-30881515	0.00171276	0.96007	C6orf25, DDR1, DPCR1, FLOT1, GNL1, GTF2H4, HLA-C, IER3, LSM2, POU5F1, PPP1R10, PRR3, PSORS1C1, RPP21, SFTA2, TRIM10, VARS2, ENSG00000272501, HCG18, MICD, PSORS1C3, ZNRD1ASP
chr9-14343820-14344617	0.001729	0.890098	NFIB, ENSG00000225472
chr20-57438997-57440014	0.00177657	0.776395	FAM209A, GCNT7, RBM38, LOC100291105
chr18-58768095-58769215	0.00181668	0.778605	ENSG00000199713, ENSG00000252284
chr3-193826071-193827018	0.00191827	0.783551	HES1, ENSG00000232874
chr2-230866910-230867806	0.00196787	0.944904	ITM2C, PSMD1, SPATA3, SPATA3-AS1, ENSG00000230385
chr17-77471860-77472845	0.00201581	0.813333	ENSG00000200651, ENSG00000267546
chr21-45833132-45834706	0.0020571	0.663299	PCBP3
chr2-216713454-216714445	0.00206492	0.667464	LINC01921
chr8-128332292-128333316	0.00208998	0.729752	RNU4-25P
chr19-55279676-55280733	0.00214431	0.727715	BRSK1, CDC42EP5, HSPBP1, U2AF2, ENSG00000235681, LENG8-AS1
chr14-95514742-95515671	0.00216004	0.799268	GLRX5, RP11-1070N10.3, LOC101929107
chr5-147782265-147783504	0.00226229	0.85973	JAKMIP2
chr18-26862879-26863948	0.00226288	0.808456	AQP4, SS18
chr14-77059205-77060162	0.00231368	0.741954	CIPC, IRF2BPL
chr12-57151857-57152846	0.00232822	0.629755	DDIT3, LRP1, MBD6, NAB2, NABP2, NEMP1, RBMS2, STAT6, LOC283387, RNU6-343P
chr17-66777406-66778411	0.00240851	0.892566	CACNG4, CACNG5
chr17-29042417-29043520	0.00245719	0.645363	MYO18A, SEZ6, TIAF1, ENSG00000267259
chr11-34192422-34193540	0.00247497	0.544498	ABTB2, CAT
chr17-44899125-44900117	0.00253366	0.698463	CCDC103, EFTUD2, FAM187A
chr8-68330227-68331240	0.00257612	0.82553	C8orf34, C8orf34-AS1
chr11-47106585-47107556	0.00271071	0.707209	ARFGAP2, C11orf49, C1QTNF4, F2, FNBP4, LRP4, MYBPC3, PACSIN3
chr19-15223064-15224048	0.00272474	0.579681	AC004257.1, BRD4, NOTCH3, OR10H5, WIZ, RNU6-782P
chr9-137457804-137458620	0.00274833	0.992641	ANAPC2, DPH7, NDOR1, LOC100418938, SNHG7
chr15-90100356-90101756	0.00279908	0.617127	CTD-2315E11.1, GDPGP1, IDH2, NGRN
chr16-85126725-85127795	0.00311815	0.636924	CRISPLD2, FAM92B, ENSG00000261243
chr20-53692373-53693344	0.00323338	0.9109	RNU7-14P
chrX-3697446-3698382	0.00334133	0.795172	PRKX
chr1-32464475-32465682	0.00335493	0.740718	RP1-27O5.3, ZBTB8B, LRRC37A12P
chr22-42344298-42345253	0.00350796	0.602851	LINC01315, NFAM1, PHF5A, TCF20, LOC100506679, RN7SKP80, RRP7BP
chr2-47014173-47015200	0.00352232	0.565602	MCFD2, ENSG00000228925, ENSG00000233845
chr4-146241217-146242086	0.00354846	0.419612	LOC345051
chr5-34838709-34839656	0.00358313	0.932771	RAI14, TTC23L, LOC101929704
chr9-69324389-69325359	0.00366381	0.980591	FAM189A2
chr15-65832444-65833416	0.00395425	0.575131	DENND4A, DPP8, HACD3, IGDCC4, RAB11A, SLC24A1, ENSG00000260773, INTS14, LOC646358
chr3-149086081-149087014	0.00406004	0.744873	COMMD2, HLTF, WWTR1-AS1
chr18-10454025-10455206	0.00422431	0.715639	APCDD1, NAPG
chr6-128882611-128883639	0.00426312	0.81553	LAMA2
chr6-164085024-164086069	0.00428599	0.305797	RP1-155D22.2, ENSG00000230627
chr11-62705836-62706867	0.00429018	0.593861	GNG3
chr7-128387259-128388189	0.00431324	0.898994	PRRT4
chr5-136016723-136017670	0.00433187	0.665781	LECT2, SMAD5, LOC389332, SMAD5-AS1
chr15-101127459-101128542	0.00434962	0.61269	ASB7, CHSY1, LRRK1, LOC100419174, PRKXP1
chr19-18428693-18429700	0.00435245	0.835927	ELL, SSBP4
chr11-19730095-19731105	0.0045267	0.76631	NAV2, ENSG00000207407
chr5-173472124-173473353	0.00456305	0.613114	ENSG00000249722, ENSG00000253172, ENSG00000253628, ENSG00000254011, LOC102724551, RNU6-500P, RPL12P22
chr9-123453531-123454509	0.00472763	0.646956	ENSG00000237336
chr20-62818455-62819854	0.0047361	0.584662	COL9A3, OGFR, RTEL1, TNFRSF6B
chr8-42391344-42392273	0.00477467	0.751063	VDAC3
chr1-156082153-156083141	0.00480973	0.6267	KRTCAP2, LMNA, MEX3A, PEAR1, RIT1, SYT11, THBS3, MSTO2P
chr1-31842684-31843924	0.00485248	0.665022	PEF1, PTP4A2, SPOCD1, SYNC
chr16-58494977-58495902	0.0050988	0.561698	NDRG4, SETD6
chr16-20611190-20612160	0.00509887	0.696958	ACSM1
chr11-62601394-62602344	0.00526793	0.4643	AHNAK, EEF1G, EML3, GANAB, HNRNPUL2, INTS5, METTL12, MTA2, NXF1, SNHG1, STX5, TTC9C, UBXN1, LOC105369332, MIR6748
chr15-40068760-40069798	0.00530634	0.68104	BMF, C15orf56, EIF2AK4, PAK6, PLCB2, SRP14, SRP14-AS1, RPLP0P10
chr14-64338374-64339260	0.00535605	0.69342	ESR2, ZBTB1, LOC102723809
chr16-79437549-79438509	0.00577602	0.627551	MAF
chr8-143952673-143954144	0.00587286	0.565909	ADCK5, ARHGAP39, C8orf82, COMMD5, CYHR1, EPPK1, GPAA1, GRINA, HSF1, LRRC14, MAF1, MAFA, PLEC, SLC39A4, SLC52A2, SPATC1, TIGD5, TONSL, TOP1MT, VPS28, WDR97, ZC3H3, ZNF250, ZNF251, ZNF34, ZNF517, ZNF623, ZNF696, ENSG00000253931, ENSG00000254973, LOC105375803, MINCR
chr6-111564205-111565191	0.00588646	0.813459	MFSD4B, REV3L, TRAF3IP2, BRD7P4, ENSG00000220506, ENSG00000231046, ENSG00000255389, FCF1P5, FEM1AP3, TRAF3IP2-AS1
chr8-101790589-101791502	0.00589067	0.752877	ENSG00000253629
chr16-4521978-4522944	0.00594993	0.650229	HMOX2, MGRN1, NMRAL1
chr5-72108185-72109127	0.00645498	0.818035	FCHO2, MAP1B, PTCD2, GUSBP9, RPL7P22
chr17-40071877-40072804	0.00656982	0.671639	GSDMA, GSDMB, MED1, MED24, MSL1, NR1D1, ORMDL3, PSMD3, RAPGEFL1, TCAP, THRA, TMEM99, SNORD124
chr1-48019475-48020414	0.00663745	0.614769	SLC5A9
chr2-128562950-128563878	0.00674374	0.580858	HS6ST1
chrX-150508130-150509483	0.00687221	0.671944	MTM1, MTMR1
chr4-176065391-176066313	0.0069932	0.670657	WDR17
chr9-134374615-134375882	0.0070233	0.570355	LINC00094, RXRA, SURF4, ENSG00000273249
chr5-126594799-126595832	0.00703019	0.728143	ALDH7A1, GRAMD3, TEX43, LOC105379161, RPLP1P7
chr17-15262349-15263638	0.00715859	0.524229	CDRT4, TEKT3, LOC649873
chr9-35113861-35114763	0.00718462	0.881439	FAM214B, FANCG, RUSC2, SPAG8, UNC13B, VCP
chr18-377807-378668	0.00724042	0.701004	CETN1, COLEC12
chr21-41947663-41948859	0.00733473	0.501619	C2CD2, PRDM15, UMODL1, ZBTB21, ZNF295-AS1, ENSG00000227698, ENSG00000233754, ENSG00000236545, ENSG00000251778
chr13-74133688-74134634	0.00759698	0.59543	KLF12
chr12-54351816-54352794	0.00760456	0.888601	CBX5, COPZ1, ZNF385A, MIR3198-2, RNU6-950P
chr12-122028050-122029012	0.00840661	0.675345	HPD, WDR66
chr7-77122033-77122943	0.00844116	0.576772	CCDC146
chr5-55437966-55438951	0.00851512	0.654773	CCNO, DHX29, PLPP1, SKIV2L2, RNF138P1
chr3-149657824-149658730	0.00854242	0.516289	COMMD2, WWTR1-AS1
chr3-39180433-39181355	0.00872144	0.70429	CSRNP1, CX3CR1, GORASP1, RPSA, TTC21A, MIR6822
chr8-22227021-22228099	0.00873809	0.584058	PIWIL2, POLR3D
chr11-91981796-91982730	0.0089093	0.666203	FAT3
chr17-7214178-7215429	0.00897362	0.296129	ACADVL, CLDN7, DLG4, DVL2, EIF5A, ELP5, KIAA0753, NEURL4, NLGN2, SENP3, SLC35G6, WRAP53, ZBTB4, LOC100996842, MIR324, MIR6883, SNORA48
chr11-77066386-77067406	0.00926234	0.506466	CAPN5
chrX-69615547-69616461	0.0102527	0.793915	EDA, EFNB1
chr19-38172844-38173934	0.0104524	0.605374	SIPA1L3
chr1-41365611-41366774	0.0108673	0.778415	FOXO6, ENSG00000235358
chr14-105489342-105490039	0.0109061	0.792226	C14orf79, C14orf80, MTA1, TMEM121, ENSG00000257270, ENSG00000271201, HOMER2P1, HOMER2P2, IGHV3-42, IGHVII-33-1, IGHVIII-11-1
chr17-5500636-5501580	0.0110045	0.579429	MIS12, ENSG00000263272
chr16-30947924-30948815	0.0114009	0.68947	AC135048.13, CCDC189, HSD3B7, ORAI3, PRR14, RNF40, ZNF646, ZNF668, ENSG00000260267
chr2-61853852-61854803	0.0120401	0.515898	FAM161A, PEX13
chr11-33891071-33892000	0.0122785	0.522442	LMO2
chr2-85430533-85431648	0.0123099	0.700737	CAPG, SH2D6
chr17-40314124-40315110	0.0127201	0.633914	CASC3, CCR7, CDC6, CDK12, IGFBP4, IKZF3, KRTAP9-2, KRTAP9-7, MED1, MSL1, PGAP3, RAPGEFL1, RARA, TMEM99, TOP2A, WIPF2, ENSG00000266208, ENSG00000266469, LOC105371776, RPL23AP75, SNORD124
chr19-45792348-45793391	0.0127332	0.520161	BHMG1, DMPK, DMWD, ENSG00000259605, RPS16P9
chr2-73736894-73737900	0.0131012	0.768994	C2orf81, DCTN1, DUSP11, FBXO41, PCGF1, SEMA4F, SMYD5, TPRKB, ENSG00000273245
chr4-77156350-77157303	0.0131225	0.527438	CCNG2, CNOT6L, RPL7P17
chr7-150903290-150904226	0.0131969	0.723517	ABCB8, ATG9B, KCNH2, NOS3, SMARCD3, ENSG00000243433, LOC105375569
chr16-85220050-85221005	0.0132325	0.674461	WFDC1
chr7-132251004-132251918	0.0133792	0.724021	PLXNA4
chr12-106582380-106583277	0.0135839	0.780164	RFX4
chr5-124906340-124907567	0.0141225	0.673212	ENSG00000251456
chr14-105480651-105481705	0.0142398	0.489534	C14orf79, MTA1, TMEM121, ENSG00000257270, ENSG00000271201, HOMER2P1, HOMER2P2, IGHV3-42, IGHVII-33-1, IGHVIII-11-1
chr16-84526657-84527711	0.0144959	0.505209	DNAAF1
chr16-67943727-67944724	0.0144959	0.507889	LCAT
chr17-72120477-72121348	0.0157153	0.585347	SLC39A11, SOX9
chr11-114159657-114160610	0.0158421	0.820631	HTR3A, NNMT, NXPE1, RBM7, REXO2, ZBTB16, ZW10, ATF4P4, ENSG00000270179, LOC101928940, LRRC37A13P, NXPE2P1
chr17-57874239-57875062	0.015891	0.588452	CUEDC1, MKS1, MRPS23, SRSF1
chr1-184150533-184151672	0.0167066	0.246801	TSEN15
chr4-40923299-40924424	0.0175032	0.667768	APBB2
chr15-68334904-68336067	0.0175032	0.709564	FEM1B, ITGA11
chr6-52551372-52552302	0.0175198	0.820712	EFHC1, GSTA5, PAQR8, TRAM2, TRAM2-AS1
chr19-10835546-10836586	0.0176642	0.57819	C19orf38, DOCK6, ICAM1, ILF3-AS1, KRI1, QTRT1, SMARCA4, TMED1, ZNF441, ZNF491, ZNF627, HNRNPA1P10
chr14-76950124-76951566	0.0179449	0.62268	ANGEL1, IRF2BPL, LINC01629, LRRC74A, VASH1, ENSG00000243225, ENSG00000259081
chr20-57395325-57396255	0.0183479	0.530542	BMP7, CASS4, PMEPA1, RAB22A, RBM38, ZBP1, LOC100291105
chr11-102109859-102110877	0.0187244	0.641729	BIRC2, DYNC2H1, RP11-732A21.3, YAP1, ENSG00000255504
chr9-124852808-124853751	0.0187417	0.610338	WDR38
chr5-103258225-103259102	0.0193517	0.496349	C5orf30, PPIP5K2
chr17-10842253-10843231	0.019753	0.661667	RPL15P21
chr9-131393419-131394382	0.0203573	0.637432	PRRC2B
chr8-102894303-102895298	0.0209552	0.452664	AZIN1, AZIN1-AS1
chr17-3048535-3049466	0.0211832	0.502207	ASPA, METTL16, SGSM2, TSR1
chr11-95230876-95231796	0.0213642	0.429976	ANKRD49, CEP57, FAM76B, ENSG00000255893, LOC101929295, MRE11
chr5-83035495-83036405	0.0213932	0.798252	LOC105379052, SCARNA18
chr8-23002533-23003494	0.0215644	0.783222	EGR3, RHOBTB2, ENSG00000251034
chr14-24171332-24172380	0.0215862	0.711373	REC8, TM9SF1, TSSK4
chr10-48464831-48465754	0.0218584	0.643308	MAPK8
chr17-45098784-45099697	0.021966	0.663166	CRHR1-IT1, DCAKD, PLCD3
chr19-19776074-19777043	0.0222371	0.409198	ATP13A1, CTC-559E9.1, ZNF101, ZNF14, ZNF506, ENSG00000267419, LINC00663
chr20-31951585-31952493	0.0222557	0.776696	DUSP15, EFCAB8, PDRG1, TTLL9, XKR7
chr2-11154811-11155845	0.0222829	0.483	PQLC3
chr15-73051660-73052652	0.0223417	0.508493	HEXA, NEO1, LOC105370887, LOC105370888
chr17-81094488-81095531	0.0223992	0.452779	AATK, ALYREF, ARL16, BAIAP2, CEP131, EIF4A3, GPS1, HGS, RFNG, SLC38A10, TEPSIN, TMEM105, ENSG00000262049, ENSG00000262877, LOC100294362
chr2-183037963-183038929	0.0225515	0.657059	FRZB, NCKAP1, NUP35
chr17-28743257-28744538	0.0228214	0.572229	PROCA1, TRAF4
chr17-75904560-75905473	0.022852	0.527825	CDK3, FBF1, MRPL38, UNK, ENSG00000264829, HMGN2P43, RN7SL573P, RPL7P49
chr4-2800755-2801677	0.0228937	0.551035	ADD1, CFAP99, GRK4, SH3BP2, TNIP2, NOP14-AS1
chr8-63038613-63039604	0.0236204	0.673156	GGH, TTPA
chr2-46988856-46989805	0.0236755	0.543423	CALM2, MCFD2, RHOQ, TTC7A, ENSG00000228925, ENSG00000233845
chr4-78775630-78776609	0.024121	0.730364	BMP2K, PAQR3
chr20-62352278-62353317	0.0242884	0.731565	ADRM1, BHLHE23, LAMA5, MRGBP, MTG2, LAMA5-AS1
chr3-193960237-193961163	0.0243181	0.810446	CPN2, HES1, HRASLS, ENSG00000232874
chr3-58521959-58522944	0.0250445	0.779656	ABHD6, ACOX2, FAM107A, PXK, RPP14, ENSG00000243384, ENSG00000255154, ENSG00000272360
chr1-81800277-81801732	0.0254195	0.544412	ADGRL2
chr12-12802911-12803909	0.0254616	0.765193	DDX47, GPRC5A, RPL13AP20
chr8-2006988-2007916	0.025555	0.736708	KBTBD11
chr2-46986766-46987749	0.0259384	0.734151	CALM2, MCFD2, RHOQ, TTC7A, ENSG00000228925, ENSG00000233845
chr18-50266065-50266962	0.0261995	0.854719	CFAP53
chr5-68533680-68534963	0.0263882	0.67728	CTC-537E7.2
chr9-34501634-34502707	0.0269163	0.281502	ARID3C, DNAI1, FAM219A, FANCG, GALT, RPP25L, SIGMAR1, CNTFR-AS1, ENSG00000232983
chr22-46010885-46011812	0.026951	0.733103	CDPF1, CITF22-92A6.1, LINC00899, MIRLET7BHG, PRR34, TRMU, ENSG00000231010, ENSG00000273243, LOC642648, MIR4763, MIRLET7A3, MIRLET7B, PRR34-AS1, RPS10P31
chr11-134033657-134034588	0.0270448	0.629138	LOC100128239
chr22-46104016-46105018	0.0282971	0.743042	MIRLET7BHG, PPARA
chr5-91380684-91381354	0.0286434	0.539966	ARRDC3, LYSMD3, ENSG00000241059, RPS18P7
chr19-53879066-53880269	0.028975	0.526905	BIRC8, CDC42EP5, ERVV-2, MIR519A2, PRKCG, VN1R4, ZNF320, ZNF765, ZNF813, ENSG00000269758, FAM90A27P, FAM90A28P, LOC204800, VN1R6P
chr15-55407860-55408793	0.0295863	0.502017	C15orf65, CCPG1, DYX1C1, PIGB, PYGO1, RSL24D1
chr9-35102808-35103803	0.0297016	0.598538	CCL21, CREB3, FANCG, PIGO, RECK, SPAG8, STOML2, VCP, ENSG00000230074
chr19-18893868-18894794	0.0297203	0.616384	CRTC1, GDF1, HAPLN4, HOMER3, KLHL26, NCAN, SUGP2, TMEM59L
chr12-57693392-57694447	0.0311846	0.478817	NEMP1, OS9, SLC26A10, LOC283387
chr9-130171862-130172979	0.0338451	0.795929	NCS1
chr16-14285315-14286313	0.0341711	0.676439	BFAR, MIR193BHG, NPIPA2, NPIPA3, ENSG00000183458, ENSG00000207425, ENSG00000263234, ENSG00000270734, LOC100505915, LOC105371095, NPIPP1
chr4-140523654-140524558	0.0348959	0.542963	CLGN, ELMOD2
chr1-178931797-178932774	0.0350092	0.490466	ANGPTL1, RALGPS2
chr6-43096416-43097410	0.0350402	0.648385	CUL7, DNPH1, KLHDC3, MEA1, PEX6, PPP2R5D
chr2-3518512-3519572	0.0358365	0.460078	ADI1, ENSG00000242282
chr3-147391865-147392738	0.0362531	0.614454	ZIC1, ENSG00000243620
chr12-124392687-124393737	0.0364002	0.621064	EIF2B1, GTF2H3, TCTN2, ENSG00000270130, RFLNA
chrX-150568095-150568979	0.0365374	0.660255	MTM1, MTMR1, VMA21
chr1-31065323-31066240	0.037152	0.606067	LAPTM5, PUM1, SNRNP40, ENSG00000229447, LOC105378626
chr1-11701301-11702462	0.0375927	0.808959	DISP3, DRAXIN, MAD2L2
chr19-42325051-42325971	0.0377602	0.461602	MEGF8
chr6-37244480-37245429	0.0380474	0.79465	CDKN1A, CMTR1, FGD2, RAB44, TMEM217, COX6A1P2
chr7-66204770-66205691	0.0380863	0.547463	TPST1, ZNF92, LOC100996437
chr14-90522386-90523354	0.0384191	0.58435	CALM1
chr16-4475965-4476852	0.0385156	0.818985	CDIP1, CREBBP, HMOX2, MGRN1, NMRAL1, NUDT16L1, ZNF500
chr19-55166253-55167145	0.0389702	0.540565	CDC42EP5, DNAAF3, HSPBP1, KMT5C, TNNI3, TNNT1, U2AF2, ZNF580, ZNF628, ENSG00000269873, LENG8-AS1
chr11-18395706-18396633	0.0390613	0.765244	GTF2H1, LDHA, LDHC, SAAL1, ENSG00000256361
chr16-87383413-87384408	0.0398441	0.433958	FBXO31, MAP1LC3B
chr2-99140653-99141779	0.0408806	0.457262	C2orf15, RP11-111H13.1
chr2-74421277-74422136	0.0416447	0.800982	C2orf81, LBX2, WDR54, ENSG00000272183, LBX2-AS1
chr3-64687486-64688497	0.0424649	0.583893	ADAMTS9
chr2-66574615-66575595	0.0430719	0.660489	MEIS1, MEIS1-AS2, MEIS1-AS3
chr12-131006884-131007845	0.0432272	0.690268	ADGRD1, ENSG00000256151
chr9-34376596-34377460	0.0432823	0.679507	KIAA1161
chr1-159171008-159171939	0.0432823	0.703906	CADM3
chr16-51151273-51152874	0.0434635	0.269209	SALL1
chr2-85420465-85421388	0.044068	0.790248	ATOH8, CAPG, MAT2A, TCF7L1, TMEM150A, SNORD94
chr4-147616927-147617828	0.0455071	0.698707	PRMT9, TMEM184C
chr1-61042941-61043962	0.046264	0.669584	NFIA, NFIA-AS2, RNU6-1177P
chr14-76946953-76947937	0.0468516	0.615252	ALKBH1, IRF2BPL, LINC01629, SNW1, RPL21P10, RPL22P2, ZMYND19P1
chr17-7716814-7717940	0.046929	0.656071	CNTROB, CTC1, DNAH2, DVL2, EFNB3, KCTD11, NEURL4, PFAS, RPL26, SLC25A35, SPEM1, TNFSF12, ENSG00000262067, ENSG00000262089, ENSG00000271029, LOC105371517, LOC105371523, MIR324, MIR6883, SCARNA21, SNORA48, SNORD10
chr2-26001424-26002513	0.048063	0.645456	GAREM2, RAB10, RNU6-942P
chr7-87933757-87934654	0.048188	0.768895	ABCB1, ADAM22
chr14-55101660-55102794	0.0483764	0.672377	ATG14, DLGAP5, FBXO34, GCH1, LGALS3, MAPK1IP1L, ENSG00000259318, LOC105370509
chr20-41234320-41235265	0.0499867	0.752293	LPIN3, ZHX3
chr13-52455037-52455920	0.0502274	0.60458	CKAP2, NEK5, RP11-245D16.4, THSD1, TPTE2P2
chr16-75263579-75264592	0.0507435	0.629583	BCAR1, CTRB2, TMEM170A, ENSG00000261783
chr19-23249913-23250907	0.0508685	0.75982	ZNF724, IPO5P1
chr9-26892128-26893116	0.0534239	0.703775	CAAP1
chr2-202033253-202034176	0.0534363	0.464424	CDK15, FAM117B, FZD7, KIAA2012, NOP58, RP11-107N15.1, LOC729224, RNU6-440P
chr6-79077949-79078921	0.0538346	0.566521	PHIP
chr14-103543991-103544876	0.0539437	0.60671	APOPT1, CKB, KLC1, MARK3, ENSG00000269958
chr12-109291150-109292168	0.0545517	0.715882	FOXN4
chr16-23408293-23409453	0.0555545	0.72378	DCTN5
chr11-65487281-65488196	0.0564205	0.30858	AP5B1, BATF2, CDC42EP2, CMB9-22P13.2, DPF2, EFEMP2, EHBP1L1, EIF1AD, FAU, FRMD8, KAT5, KCNK7, KLC2, MAP3K11, MRPL11, MUS81, NEAT1, PCNX3, POLA2, RELA, RNASEH2C, SCYL1, SLC25A45, SNX15, SNX32, SSSCA1, SSSCA1-AS1, TSGA10IP, VPS51, YIF1A, ZFPL1, ZNHIT2, ENSG00000245156, ENSG00000255038, ENSG00000255320, ENSG00000255478, ENSG00000269038, KRT8P26, LOC101927789, LOC101928069, LOC105369352, LOC105369353…
chr14-94571301-94572421	0.0574671	0.586383	SERPINA3, SERPINA5, SERPINA9, ENSG00000256357
chr2-101961032-101961921	0.0575498	0.217057	CNOT11, IL1R2, LINC01127, MFSD9
chr3-141241384-141242358	0.0577684	0.577725	PXYLP1, ZBTB38
chr12-106955327-106956268	0.058085	0.505284	TMEM263, ENSG00000260329
chr2-54945482-54946524	0.0584644	0.341435	RTN4, LOC105374667, PRORSD1P
chr1-109791731-109792812	0.0593608	0.721356	AHCYL1, AMIGO1, AMPD2, CSF1, GSTM2, GSTM3, STRIP1, SYPL2, UBL4B, ENSG00000228703, ENSG00000235005, MIR197
chr14-32201135-32202091	0.0595831	0.767654	AKAP6, HECTD1, ENSG00000257155, ENSG00000257472, ENSG00000258196, LOC100533787
chr19-11738569-11739466	0.061144	0.552056	ZNF823
chr1-145996066-145997185	0.0614138	0.409153	ANKRD34A, CD160, HFE2, NOTCH2NL, PEX11B, POLR3C, RBM8A, TXNIP, GNRHR2, LIX1L-AS1
chr16-53090482-53091422	0.0615799	0.335024	CHD9
chr19-55407616-55408551	0.0616507	0.283443	FIZ1, HSPBP1, NAT14, RPL28, U2AF2, UBE2S, ZNF580, ZNF581, ZNF582-AS1, ENSG00000269873, LOC100506374, LOC729999, MIR6805
chr4-22515179-22516506	0.0620502	0.59196	ADGRA3
chr19-38374175-38375104	0.0627475	0.476181	PSMD8
chr3-172750224-172751141	0.0629485	0.456754	ECT2, NCEH1, RNU6-547P
chr1-31714613-31715925	0.0657352	0.687457	ADGRB2, COL16A1, DCDC2B, IQCC, PEF1, SERINC2, SPOCD1, TINAGL1, ENSG00000224066, ENSG00000235790, LOC105378626
chr10-26860598-26861510	0.0662514	0.383498	ABI1, MASTL, PDSS1, ENSG00000223027, RNU6-946P
chr17-78716699-78717673	0.0677126	0.646897	CYTH1, DNAH17, PGS1, RNU6-638P
chr19-12513440-12514350	0.0701453	0.734793	ZNF709
chr1-179954275-179955190	0.0702749	0.518602	CEP350, QSOX1, RP11-533E19.5, ENSG00000261831
chr8-129939287-129940409	0.0704236	0.581764	RP11-473O4.3
chr2-43056696-43057682	0.0716847	0.486675	RNU6-242P
chr6-13923728-13925358	0.0745483	0.720721	RNF182
chr16-70381022-70381929	0.0760757	0.623981	EXOSC6, PDPR, PDXDC2P, SF3B3, LOC400541, NONOP1, NPIPB14P, SMG1P7
chr19-19618322-19619257	0.0767594	0.623867	LPAR2, PBX4
chr1-92784561-92785577	0.0774527	0.522461	CCDC18-AS1, DR1, EVI5, RPL5, ENSG00000230439, SNORA66, SNORD21
chr2-74653780-74654900	0.0781799	0.512863	C2orf81, DCTN1, SEMA4F
chr10-97583763-97584694	0.0800443	0.558459	HOGA1, RP11-548K23.11
chr1-173507060-173508150	0.0800487	0.677661	ANKRD45, GAS5, KLHL20, PRDX6, RC3H1, SLC9C2, SUCO, ENSG00000238272
chr7-74480035-74480982	0.0818061	0.489048	BAZ1B, GTF2IRD1, GTF2IRD2, TRIM73, WBSCR22, WBSCR27, LOC101926943, MIR590, NSUN5P1, STAG3L1
chr2-203014287-203015197	0.0818564	0.426733	NBEAL1, WDR12
chr2-70257631-70258587	0.082133	0.74931	C2orf42, PCYOX1
chr21-34614822-34615718	0.0823316	0.584027	RCAN1, RPS5P2
chr21-32520893-32522035	0.0833014	0.62212	EVA1C, PAXBP1, TCP10L, EXOSC3P1, SNORA80A
chr9-4740774-4741715	0.0851836	0.615784	AK3, CDC37L1, JAK2, PLPP6, RIC1, MTND5P14
chr20-63980474-63981693	0.0858393	0.634102	LINC00176, PRPF6, SAMD10, SLC2A4RG
chr11-45899398-45900316	0.0859596	0.49981	DGKZ, MAPK8IP1, RPS10P19
chr16-29811878-29812655	0.0866191	0.762456	AC009133.23, CDIPT, DOC2A, KIF22, MVP, PRR14, PRRT2, ZNF689, ZNF747, ZNF764, ZNF771, ZNF785, CA5AP1, ENSG00000235560, ENSG00000247735, ENSG00000260114, ENSG00000260367, ENSG00000260796, ENSG00000260853, ENSG00000261766, MIR4517, NPIPB13, RPS15AP33, RRN3P2, SMG1P2
chr19-2866712-2867650	0.0870273	0.605433	SMIM24, ZNF555, ZNF556
chr5-67267988-67269098	0.0872838	0.547711	CTD-2187J20.1
chr19-7098755-7099808	0.0887376	0.578035	ELAVL1, GTF2F1, XAB2, ZNF557
chr19-6372329-6373811	0.088914	0.150173	ALKBH7, CLPP, GTF2F1, VAV1, ENSG00000269680, SNRPEP4
chr1-241639919-241640849	0.0889764	0.555962	BECN2, CHML, OPN3, RFKP1, RPL23AP20
chr9-127396366-127397432	0.0891942	0.12826	GARNL3, RPL12, SLC2A8, TOR2A, ZNF79, ENSG00000228487, ENSG00000271833, SNORA65
chr1-45499699-45500683	0.0891942	0.544686	AKR1A1, BTBD19, CCDC163, GPBP1L1, KIF2C, MMACHC, PRDX1, PTCH2, RPS8, TOE1, ZSWIM5, ENSG00000250719, HMGB1P48, TMA16P2
chr10-63115274-63116392	0.089708	0.553042	NRBF2, REEP3, JMJD1C-AS1, MRPL35P2
chr15-85750094-85750942	0.0922998	0.46358	ENSG00000259407, ENSG00000259762, LOC101929679, LOC105370950
chr11-35275167-35276155	0.0949506	0.589661	SLC1A2, ENSG00000255004, MIR1343
chr11-107840131-107841205	0.0949872	0.462865	SLC35F2, LOC105369477
chr3-119702269-119703446	0.0949872	0.620135	MAATS1
chr21-37207507-37208683	0.096744	0.386006	DSCR3, DSCR9, PIGP, TTC3
chr9-136546704-136547633	0.0975846	0.615043	C9orf163, FUT7, INPP5E, NOTCH1, SEC16A, NALT1
chr3-5026246-5027281	0.0981191	0.560155	ARL8B, BHLHE40, EDEM1
chr19-48618864-48619788	0.098318	0.380699	RPL18, SPHK2

## Sheet: Astrocytes
Peak	padj	Avg. log2(FC)	Related genes (GeneHancer)
chr17-44904350-44905418	2.60256e-83	1.91133	EFTUD2, FAM187A
chr1-201500084-201501087	2.73679e-82	1.35122	CSRP1, IPO9, LMOD1, NAV1, RNPEP, ENSG00000235121, ENSG00000236390, ENSG00000273478, IPO9-AS1, LOC102723465, RNU6-704P, RPS10P7
chr2-207227018-207228046	2.76957e-80	1.32859	DYTN, KLF7, ENSG00000234902, ENSG00000240440, MIR1302-4
chr11-57230542-57231493	2.20709e-72	1.62525	LRRC55, PRG2
chr10-79335151-79336212	2.69116e-64	1.09867	PPIF, ZMIZ1, SFTPD-AS1
chr17-74275802-74277193	1.6899e-60	1.31477	GGA3, TTYH2, MGC16275
chr22-42805177-42806107	3.26888e-60	1.09329	ARFGAP3, RRP7BP
chr8-143952673-143954144	1.75041e-59	0.966231	ADCK5, ARHGAP39, C8orf82, COMMD5, CYHR1, EPPK1, GPAA1, GRINA, HSF1, LRRC14, MAF1, MAFA, PLEC, SLC39A4, SLC52A2, SPATC1, TIGD5, TONSL, TOP1MT, VPS28, WDR97, ZC3H3, ZNF250, ZNF251, ZNF34, ZNF517, ZNF623, ZNF696, ENSG00000253931, ENSG00000254973, LOC105375803, MINCR
chr3-188051840-188052870	2.62813e-59	0.992023	LPP
chr8-27702259-27703280	3.3137e-58	1.09539	CLU, SCARA3, ENSG00000253875
chr19-1453196-1454315	1.15512e-57	1.05908	APC2, MUM1
chr19-54420162-54421262	1.58731e-57	0.951262	LENG8, LENG8-AS1
chr7-74033390-74034372	2.08112e-55	1.20526	WBSCR27
chr12-6336030-6337084	6.88086e-55	1.0567	ACRBP, CD27-AS1, CD4, GAPDH, IFFO1, LPAR5, LTBR, NCAPD2, NOP2, PLEKHG6, SCNN1A, SPSB2, TAPBPL, TNFRSF1A, VAMP1, C1RL-AS1, ENSG00000219410, ENSG00000247853, ENSG00000255966, ENSG00000256967, SCARNA12
chr22-30340701-30341721	3.68572e-53	1.15634	CCDC157, GATSL3, LIF, RNF215, SEC14L2, SEC14L3
chr11-113705959-113706886	1.72546e-52	1.0865	TMPRSS5
chr14-93019601-93020498	8.91778e-52	1.55671	CHGA, ITPK1
chr1-201888110-201889115	2.98322e-51	1.05184	LMOD1, SHISA4
chr22-19974344-19975286	2.98322e-51	1.65902	ARVCF, COMT, DGCR8, TBX1, ZDHHC8, ABHD17AP4, DGCR11, ENSG00000273300, ENSG00000273343, LINC01311, LOC100420177, RPL7AP70, RPL8P5
chr10-71980969-71981958	1.99017e-49	1.10973	ANAPC16, CHST3, PSAP, SPOCK2, NPM1P24
chr13-41547134-41548077	2.2507e-49	1.39681	OR7E36P
chr8-23002533-23003494	1.30305e-48	1.31367	EGR3, RHOBTB2, ENSG00000251034
chr8-22927615-22928980	4.95689e-48	1.19181	BIN3, PEBP4, RHOBTB2, LOC101929237
chr17-44916465-44917515	2.34308e-47	0.891599	EFTUD2, FAM187A, GFAP, GJC1
chr20-1876973-1878104	3.041e-47	1.7926	SIRPA, SIRPB1, SIRPB2, SNPH, LOC100289473
chr10-71712730-71713893	1.71067e-46	1.03792	CDH23, VSIR
chr2-85430533-85431648	4.5947e-46	1.07089	CAPG, SH2D6
chr10-73859735-73860735	5.34975e-46	2.0023	AGAP5, AP3M1, BMS1P4, ECD, FUT11, NUDT13, ZSWIM8, DUSP8P5, ENSG00000242288, ENSG00000268584, ENSG00000272140, GLUD1P3, NPM1P24, ZSWIM8-AS1
chr11-57236945-57237905	1.22543e-45	1.66763	APLNR, PRG2, SSRP1
chr7-36036763-36037872	3.99488e-45	1.29756	SEPT7-AS1, ENSG00000205745
chr3-43247484-43248406	6.5815e-45	1.42998	ABHD5, SNRK
chr16-67943727-67944724	1.35218e-43	1.03691	LCAT
chr1-156430182-156431147	3.73087e-43	1.66571	C1orf61
chr19-35114551-35115761	1.73984e-42	1.29246	FAM187B, FFAR1, FXYD3, HAUS5, HPN, KIAA0355, KMT2B, LGI4, LINC00904, LRFN3, LSM14A, RBM42, SCN1B, SDHAF1, WTIP, ZNF792, ENSG00000267049, ENSG00000267626, ENSG00000269086, ENSG00000270544, ENSG00000271171, LINC01766, LINC01801, LOC100419842, LOC101927572, LOC105372372, TMEM147-AS1
chr1-160117456-160118522	3.06873e-42	1.10152	ATP1A2, ATP1A4, C1orf204, IGSF8, KCNJ10, KCNJ9, PEA15
chr1-39624980-39626307	5.50416e-42	1.38267	CAP1, NT5C1A, OXCT2
chr3-64109238-64110863	2.14043e-41	1.5288	PRICKLE2-AS3
chr7-56091248-56092278	5.48056e-41	1.02538	CHCHD2, GBAS, MRPS17, SUMF2, PSPHP1
chr1-229229644-229230604	5.57786e-40	1.01541	CCSAP, HIST3H3, NUP133, RHOU, URB2, ENSG00000269890, ENSG00000269934, HMGN2P19, LOC105373158
chr14-20848517-20849583	7.82516e-40	1.51618	ARHGEF40, EDDM3B, PNP, TMEM55B
chr7-74364884-74365940	4.64031e-39	1.07286	CLIP2
chr17-75691517-75692437	6.13235e-39	0.820884	GALK1, ITGB4, LLGL2, MRPS7, MYO15B, RECQL5, SAP30BP, SMIM5, SMIM6, TEN1, TMEM94, ENSG00000266980, MIR6785
chr22-29004506-29005457	6.50495e-39	1.14882	C22orf31, ZNRF3-AS1
chr8-143823166-143824135	1.62086e-38	0.858143	ADCK5, LRRC14, PUF60, VPS28, ZNF251, ZNF517, ZNF696, BREA2, LOC105375803
chr3-194270857-194271805	2.07116e-38	0.839528	FAM43A, GP5, HES1, ENSG00000232874
chr5-132003059-132003998	2.24006e-38	0.840595	CSF2, FNIP1, IL3, MEIKIN, ENSG00000234758, ENSG00000253067, LOC553103
chr20-23655393-23656377	2.45864e-38	0.841556	CST3, CST9, CSTL1, NAPB
chr17-68238675-68239602	3.64174e-38	1.72921	AMZ2, ARSG, BPTF, SLC16A6, LOC440461
chr22-41508419-41509373	3.09161e-37	1.20718	CHADL, CSDC2, RANGAP1, TEF, ZC3H7B, RNU6-375P
chr7-44065327-44066297	7.23635e-37	1.01218	AEBP1, DBNL, LINC00957, PGAM2, POLM, UBE2D4, MIR4649, RASA4CP
chr2-96907253-96908227	8.76499e-37	0.906207	ANKRD23, ANKRD39, FAM178B, SEMA4C, SNRNP200
chr17-28746729-28747851	1.07707e-36	1.17503	PROCA1, TRAF4
chr17-39632121-39633174	1.16272e-36	1.29205	ERBB2, NEUROD2, PGAP3, PNMT, STARD3, TCAP, RNU6-233P
chr7-219442-220416	1.65423e-36	1.26378	FAM20C
chr17-50363351-50364312	1.65423e-36	1.28034	XYLT2
chr9-134413686-134415066	1.98223e-36	1.24975	LINC00094, RXRA, ARF4P1, ENSG00000235572, ENSG00000273249, MIR3689B, RNU6ATAC
chr11-64047719-64048724	2.78151e-36	1.22904	C11orf84, ENSG00000256341
chr2-172233803-172234816	2.98942e-36	1.65548	ITGA6, ENSG00000226963, ENSG00000232788
chr9-88537424-88538375	7.11996e-36	0.907941	NXNL2, SHC3, SPIN1
chr2-47014173-47015200	1.16036e-35	1.13646	MCFD2, ENSG00000228925, ENSG00000233845
chr11-126146142-126147389	1.36087e-35	1.12012	FOXRED1
chr17-73348819-73349775	2.09783e-35	1.12033	C17orf80, CDC42EP4, CPSF4L, FAM104A, SDK2
chr13-112103401-112104440	2.2468e-35	1.39459	SOX1
chr2-121197135-121198105	3.12047e-35	1.03752	TFCP2L1
chr19-2866712-2867650	4.54715e-35	1.16303	SMIM24, ZNF555, ZNF556
chr2-121174656-121175616	6.29651e-35	1.08541	TFCP2L1
chr22-29011306-29012313	6.96693e-35	1.42952	C22orf31, ZNRF3-AS1
chr17-29158143-29159182	7.21087e-35	1.63805	CRYBA1, MYO18A, PROCA1, TIAF1
chr15-72179770-72180733	7.94097e-35	0.937302	HEXA, PARP6, PKM, ENSG00000260037
chr3-47404851-47405815	1.05953e-34	1.5267	ELP6, PTH1R, PTPN23, SCAP
chr17-44915053-44916001	1.11896e-34	1.14376	EFTUD2, FAM187A, GJC1
chr11-36278540-36279495	1.3288e-34	1.8618	PRR5L
chr9-4334146-4335299	1.47859e-34	0.862413	GLIS3
chr20-45344002-45345056	3.99648e-34	1.31127	CD40, DBNDD2, MMP9, NCOA5, PCIF1, PIGT, RBPJL, SDC4, SLPI, STK4, SYS1, SYS1-DBNDD2, WFDC12, ZNF335, ZSWIM1, CCNB1IP1P2, ENSG00000232135, ENSG00000233352, ENSG00000237464, ENSG00000271984, FTLP1, LOC105372630, RNU6ATAC38P, RPL13P2, RPL5P2
chr22-29152007-29152947	4.6745e-34	1.46678	C22orf31
chr5-160133039-160134178	5.46844e-34	1.00399	FABP6, PWWP2A
chr9-128892269-128893228	7.4752e-34	0.964862	DOLK, GLE1, KYAT1, NUP188, PHYHD1, PKN3, SPOUT1, SPTAN1, ZDHHC12, LOC100506100, LOC101929270
chr3-58101537-58102482	8.21242e-34	1.23304	DNASE1L3, FLNB, PXK, ENSG00000272360, FLNB-AS1
chr1-202132101-202133368	1.65798e-33	1.11218	ELF3, IPO9, LMOD1, ENSG00000235121, ENSG00000249007, IPO9-AS1, LOC102723465, PTPRVP
chr16-58494977-58495902	1.69219e-33	0.830564	NDRG4, SETD6
chr21-45833132-45834706	1.84992e-33	1.03785	PCBP3
chr7-30988385-30989336	1.8724e-33	1.0998	ADCYAP1R1
chr2-43100698-43101692	1.98374e-33	0.624637	THADA
chr1-54581309-54582218	3.31383e-33	0.937515	ACOT11, MROH7
chr9-127873102-127874316	3.47557e-33	0.914045	AK1, SLC25A25-AS1
chr2-54945482-54946524	3.78462e-33	0.800974	RTN4, LOC105374667, PRORSD1P
chr17-45110661-45111697	6.34579e-33	0.817794	DCAKD, HEXIM2, NMT1, PLCD3
chr9-134024806-134025842	8.30879e-33	0.583358	BRD3, LINC00094
chr4-2800755-2801677	8.36552e-33	0.785222	ADD1, CFAP99, GRK4, SH3BP2, TNIP2, NOP14-AS1
chr9-113505909-113506864	1.92365e-32	1.31814	ALAD, C9orf43, RGS3, RNF183
chr11-35478137-35479119	2.57276e-32	1.69496	SLC1A2, ENSG00000255542
chr1-154730754-154731738	2.90258e-32	1.46535	ADAM15, ADAR, CHRNB2, CRTC2, KCNN3, UBE2Q1, DCST1-AS1, MIR92B
chr15-85762640-85763729	3.07111e-32	0.826843	KLHL25, ENSG00000259407
chr19-40714532-40715475	5.13398e-32	0.680896	C19orf54, CCDC97, COQ8B, FBL, ITPKC, MIA, PLD3, PSMC4, SERTAD3, SNRPA, ZNF546, CYP2F2P, CYP2G2P, ENSG00000268366, ENSG00000269069, ENSG00000269843, ENSG00000271299
chr1-11478226-11479337	5.58978e-32	1.11583	DISP3
chr22-17570664-17571628	1.3419e-31	1.10631	BID
chr1-116002518-116003536	1.39566e-31	1.0718	SLC22A15
chr11-57201929-57202874	2.06127e-31	1.50443	APLNR, LRRC55, UBE2L6
chr6-4460495-4461452	2.68266e-31	1.01801	CDYL, ENSG00000271978
chr1-17531388-17532543	4.41615e-31	1.08668	ARHGEF10L
chr2-240791812-240792798	6.35949e-31	1.11617	C2orf54, KIF1A
chr5-139828040-139829184	6.35949e-31	1.76304	PSD2
chr14-68730664-68731628	6.90606e-31	1.30698	ENSG00000258623
chr17-75848507-75849404	7.3388e-31	0.805325	FBF1, METTL23, MFSD11, TRIM65, UNC13D, ENSG00000266980
chr8-144007988-144008967	7.66963e-31	1.31857	GRINA, PLEC, SPATC1, ENSG00000255224
chr17-75693366-75694303	7.90182e-31	0.679708	GALK1, ITGB4, LLGL2, MRPS7, MYO15B, RECQL5, SAP30BP, SMIM5, SMIM6, TEN1, TMEM94, ENSG00000266980, MIR6785
chr2-99636324-99637234	1.02863e-30	1.46175	AFF3, LYG1, ENSG00000273306
chr1-16926386-16927331	1.24472e-30	0.999349	ATP13A2, SDHB, CROCCP2, ESPNP
chr16-79437549-79438509	1.77354e-30	1.17256	MAF
chr3-170740666-170741793	2.01011e-30	1.04219	RP11-373E16.4, SLC7A14, LOC101928583, SEC62-AS1
chr15-90100356-90101756	2.06235e-30	0.824028	CTD-2315E11.1, GDPGP1, IDH2, NGRN
chr11-61695012-61696541	3.27729e-30	0.875077	CPSF7, CYB561A3, DAGLA, DDB1, DKFZP434K028, FTH1, LBHD1, MYRF, SDHAF2, SYT7, VWCE
chr2-26615464-26616397	3.79e-30	1.56814	C2orf70, AGBL5-IT1, ENSG00000272148
chr14-103711809-103712741	4.51637e-30	0.910005	TMEM179, XRCC3
chr11-16981312-16982472	4.51637e-30	0.969819	PLEKHA7, RPS13, ENSG00000260196, OR7E14P, SNORD14B
chr4-146241217-146242086	6.46646e-30	0.986288	LOC345051
chr2-237895745-237896703	7.45448e-30	1.12353	ESPNL, KLHL30, LRRFIP1, PER2, RAMP1, UBE2F
chr2-20483268-20484277	1.04223e-29	1.49017	RHOB, ENSG00000228950
chr15-85751373-85752269	1.37811e-29	0.846639	ENSG00000259407, ENSG00000259762, LOC101929679, LOC105370950
chr20-25039507-25040535	1.77455e-29	0.859461	ACSS1, APMAP, CST7
chr3-126180336-126181290	3.43503e-29	0.757713	KLF15, ALDH1L1-AS2
chr12-47722614-47723672	4.04786e-29	0.901895	ENDOU, RAPGEF3
chr11-61688299-61689291	6.60453e-29	1.00962	CPSF7, CYB561A3, DAGLA, FTH1, MYRF, SDHAF2
chr8-144502101-144503131	7.51392e-29	0.80357	GPT, PPP1R16A, RECQL4
chr12-41967611-41968640	7.64442e-29	1.28313	PPHLN1
chr16-57627954-57628877	8.3341e-29	0.906871	ADGRG5, CCDC102A, CCDC113, CNGB1, CSNK2A2, NDRG4, NUP93, POLR2C, RSPRY1, SETD6, ENSG00000260148, ENSG00000260865, ENSG00000260867, LOC100125393, LOC100421594, LOC105371286, RN7SL645P, RNU6-1110P
chr22-30422540-30423380	1.01947e-28	1.05951	CCDC157, GATSL3, MORC2, RNF215, SEC14L2, SEC14L3, SEC14L6, SMTN, MGC20647, TUG1
chr6-36997878-36998887	1.01947e-28	1.11496	MTCH1, GPR166P
chr17-46831686-46832670	1.08102e-28	1.23146	WNT9B
chr6-16258067-16259041	1.70236e-28	1.2281	GMPR
chr17-57935296-57936430	1.89549e-28	0.612118	CUEDC1, EPX, MKS1, MRPS23
chr19-9986477-9987561	2.46843e-28	1.17595	C19orf66, COL5A3, OLFM2, RDH8
chr20-1810697-1812065	4.67349e-28	0.809252	SDCBP2, SIRPA, ENSG00000230839
chr8-79826262-79827252	4.81107e-28	1.39346	HEY1, LINC01607, ENSG00000251867, ENSG00000272264, LOC101927040, RNU7-85P
chr10-59709572-59710546	5.44171e-28	0.785456	SLC16A9
chr9-136515935-136516907	5.57088e-28	1.08882	FAM166A, SEC16A, SLC34A3, SNAPC4, NALT1
chr15-65071122-65072100	6.08171e-28	1.5713	RBPMS2, SLC51B, SPG21, UBAP1L
chr16-70688011-70688926	7.40258e-28	1.35491	CLEC18A, CMTR2, EXOSC6, MARVELD3, MTSS1L, NOB1, NQO1, VAC14, NPIPB14P, SMG1P7, VAC14-AS1
chr14-93040099-93041031	1.03225e-27	1.94175	CHGA, ITPK1, ITPK1-AS1
chr16-70691542-70692482	1.04409e-27	0.813408	CLEC18A, CMTR2, EXOSC6, MARVELD3, MTSS1L, NOB1, NQO1, VAC14, NPIPB14P, SMG1P7, VAC14-AS1
chr9-133684070-133685124	1.1387e-27	0.897207	TSC1, DBH-AS1, ENSG00000273249
chr6-19836706-19837675	1.43001e-27	0.755118	ID4
chr9-136542309-136543232	1.45726e-27	1.35802	C9orf163, FUT7, INPP5E, NOTCH1, SEC16A, NALT1
chr3-40690907-40691939	1.73897e-27	1.13341	RPL14
chr1-201565191-201566246	1.79814e-27	1.12089	CSRP1, IPO9, LMOD1, NAV1, ENSG00000224536, ENSG00000235121, ENSG00000236390, IPO9-AS1, RNU6-501P
chr19-15779624-15780600	2.02637e-27	0.711472	CYP4F12, CYP4F24P, LINC01835
chr2-152464709-152465665	2.20735e-27	1.35151	FMNL2
chr11-64759623-64760642	2.37538e-27	1.26839	KAT5, MEN1, PCNX3, POLA2, PYGM, SSSCA1, SSSCA1-AS1, VPS51, ZFPL1, ENSG00000257086, ENSG00000269038
chr8-141317713-141318639	2.48159e-27	1.313	GPR20, SLC45A4, ENSG00000253307, LINC01300, LOC105375787
chr16-4521978-4522944	2.54514e-27	0.980645	HMOX2, MGRN1, NMRAL1
chr1-226809878-226810840	2.54514e-27	1.01958	COQ8A, ITPKB, PSEN2, STUM
chr12-47736861-47737961	2.59113e-27	1.1468	ENDOU, RAPGEF3, ENSG00000257433
chr17-75869414-75870380	2.66353e-27	1.1531	CDK3, METTL23, MFSD11, MRPL38, NUP85, TRIM47, TRIM65, UNK, ENSG00000264829, ENSG00000266980, ENSG00000267342, HMGN2P43, LINC02080, RPL7P49
chr5-150180028-150180912	2.68774e-27	0.901387	HMGXB3, PDGFRB, RPS14, SLC6A7, SMIM3, TIGD6, ZNF300, RPL7P1, RPS20P4, ZNF300P1
chr8-27669191-27670240	2.74437e-27	1.06899	CLU, SCARA3, ENSG00000253875, MIR6843
chr12-109115340-109116407	2.7834e-27	1.04622	ACACB, ALKBH2, MYO1H, UBE3B, UNG
chr1-226657733-226658893	3.7766e-27	0.772429	ITPKB, PSEN2, STUM
chr2-43056696-43057682	4.62826e-27	1.05869	RNU6-242P
chr8-48514035-48515202	5.54283e-27	0.828189	SNAI2, LOC101929268
chr3-12440719-12441706	6.22017e-27	1.04672	MKRN2, NUP210, PPARG, RAF1, SYN2, TAMM41, TIMP4
chr6-164085024-164086069	7.76938e-27	0.724237	RP1-155D22.2, ENSG00000230627
chr1-173507060-173508150	7.81808e-27	1.18892	ANKRD45, GAS5, KLHL20, PRDX6, RC3H1, SLC9C2, SUCO, ENSG00000238272
chr1-184150533-184151672	1.18886e-26	0.928213	TSEN15
chr5-139788031-139789083	1.46018e-26	0.646762	DNAJC18, PURA, TMEM173, LINC01024
chr11-35275167-35276155	1.74069e-26	1.24181	SLC1A2, ENSG00000255004, MIR1343
chr1-119978016-119978996	2.13352e-26	1.31701	ADAM30
chr18-26893734-26894739	2.24527e-26	1.42055	AQP4, CHST9
chr12-131390372-131391372	2.28794e-26	1.53281	DDX51, ENSG00000249926
chr7-25386122-25386946	2.3686e-26	1.36566	ENSG00000202233, ENSG00000260951, TSEN15P3
chr22-42344298-42345253	2.41463e-26	1.10707	LINC01315, NFAM1, PHF5A, TCF20, LOC100506679, RN7SKP80, RRP7BP
chr11-57241120-57242024	2.47391e-26	1.30972	LRRC55, SSRP1, TIMM10, TNKS1BP1
chr19-48682528-48684080	3.0106e-26	1.52474	BCAT2, DBP, FUT2, IZUMO1, MAMSTR, NTN5, NUCB1, RASIP1, TULP2, NUCB1-AS1, SEC1P
chr4-151659280-151660189	3.71327e-26	1.44954	GATB, ENSG00000251455
chr17-47295274-47296327	3.7838e-26	1.23898	EFCAB13, TBKBP1, RNU7-186P, THCAT158
chr15-72902230-72903259	4.17035e-26	1.32784	NEO1
chr11-108647560-108648642	6.71009e-26	0.700209	ACAT1, ENSG00000255467
chr13-101474162-101475091	6.8318e-26	1.15607	ITGBL1, HMGB3P7
chr1-26783667-26784642	8.20644e-26	1.44919	FAM110D, GPATCH3, HMGN2, NUDC, PIGV, RPS6KA1, SFN, WASF2, WDTC1, ZDHHC18, ZNF683, ACTG1P20, ENSG00000226698, ENSG00000231344, LOC101928324, LOC101928728, MIR1976, NPM1P39, RPL17P9
chr2-46290-47422	8.3283e-26	0.932003	FAM110C, SH3YL1
chr17-45092815-45093725	1.12688e-25	0.64442	ACBD4, DCAKD, EFTUD2, GFAP, GPATCH8, HEXIM1, HIGD1B, NMT1, PLCD3, ENSG00000224911, LOC102724391
chr20-25032401-25033328	1.41659e-25	0.683841	ACSS1, APMAP, CST7, FAM182B
chr1-68140696-68141873	1.66935e-25	1.51944	RPE65, CTBP2P8, MIR1262
chr14-21038706-21039628	1.8913e-25	1.49083	RNASE7
chr3-42733404-42734290	2.27662e-25	1.59518	HHATL, CCDC13-AS1
chr20-45911568-45912577	2.34275e-25	1.01213	ACOT8, DNTTIP1, MMP9, NCOA5, PLTP, SLC12A5, SNX21, STK4, TNNC2, UBE2C, WFDC3, ZNF334, ZSWIM3, ENSG00000204044, ENSG00000271984
chr19-46300565-46301512	2.36216e-25	1.00838	FOSB, HIF3A, IGFL3, PPP5C, ENSG00000269124
chr1-94591995-94592971	2.89635e-25	0.8	RP11-86H7.6
chr20-57428410-57429637	3.02636e-25	0.847097	RAB22A, RBM38, LOC100291105
chr12-120361316-120362262	4.00727e-25	0.755451	MSI1, PLA2G1B, SIRT4, TRIAP1
chr5-132267796-132268822	5.63836e-25	1.42745	P4HA2, RAD50, RAPGEF6, SLC22A4, SLC22A5, LOC553103
chr16-56681847-56682810	6.33659e-25	0.76147	MT1X, RP11-343H19.2, CES1P2
chr2-136025054-136026047	6.36141e-25	1.1358	DARS, MCM6
chrX-41475106-41476296	8.6857e-25	1.54764	CXorf38, DDX3X, MPC1L, USP9X, CASK-AS1, ENSG00000233103, LOC100132831
chr19-2546182-2547152	1.05517e-24	1.09627	DOT1L, GADD45B
chr18-26862879-26863948	1.0913e-24	1.24423	AQP4, SS18
chr9-137055248-137056258	1.25401e-24	0.718889	ENTPD2
chr1-155194423-155195453	1.28086e-24	0.64964	DPM3, KIAA0907, MUC1, THBS3, ENSG00000271267, GBAP1
chr13-23979346-23980534	1.30903e-24	0.664903	RP11-307N16.6, SPATA13, ENSG00000228741
chr19-56838711-56840150	1.37103e-24	0.533133	MIMT1, PEG3, SMIM17, ZIM2, ZNF470, ZNF471, ZNF583, ZNF667, ZNF805, ZNF835
chr3-47542333-47543304	1.40583e-24	0.778299	CSPG5, ELP6, SCAP, ENSG00000214773
chr4-3321499-3322579	1.83899e-24	0.875085	MSANTD1, RGS12, HTT-AS
chr2-218745561-218746461	1.85055e-24	0.869752	CYP27A1, PLCD4, PRKAG3, RNF25, STK36, TTLL4
chr8-22383402-22384377	1.88953e-24	0.806479	PIWIL2
chr16-88514629-88515694	2.14492e-24	1.44552	SLC22A31, ZC3H18, ZFPM1
chr11-44241595-44242629	2.20241e-24	1.79244	EXT2
chr8-42618694-42619642	2.45105e-24	1.04337	POLB, SLC20A2, SMIM19, ENSG00000254165
chr14-68669538-68670661	2.86961e-24	1.73852	ERH, RNU6-921P
chr12-57893242-57894230	2.89215e-24	0.680677	ATP23, AVIL, CTDSP2, GLI1, MARCH9, METTL1, METTL21B, TSFM, TSPAN31, LOC283387, MIR26A2, RNU6-1083P
chr3-58521959-58522944	3.18636e-24	1.27158	ABHD6, ACOX2, FAM107A, PXK, RPP14, ENSG00000243384, ENSG00000255154, ENSG00000272360
chr22-23521416-23522376	3.67928e-24	0.715155	DDT, GUSBP11, MMP11, RGL4, RSPH14, ENSG00000225413, ENSG00000227755, ENSG00000272787, GGTLC4P, LINC01659
chr5-54533693-54534820	3.99802e-24	1.38906	HSPB3, SNX18, LOC100130990
chr8-124834248-124835223	4.77614e-24	1.09579	MTSS1
chr11-27040119-27041038	6.47537e-24	1.20691	BBOX1
chr1-156247663-156248719	7.49282e-24	1.08727	PAQR6
chr12-57135709-57136737	8.48176e-24	1.26772	ANKRD52, CNPY2, DDIT3, LRP1, NAB2, NABP2, STAT6, ENSG00000257740, ENSG00000258199, HSPD1P4
chr9-34342888-34343806	8.72435e-24	1.15081	C9orf24, DCAF12, DNAI1, FAM219A, FANCG, KIAA1161, NUDT2, RPP25L, UBAP1, ENSG00000230729, IMPDH1P1, RNU2-50P
chr17-49515082-49516012	9.63557e-24	1.03607	DLX3, PHB, XYLT2, ENSG00000248172, ENSG00000250186, ENSG00000262837, RPL21P124
chr9-34501634-34502707	1.13774e-23	0.618683	ARID3C, DNAI1, FAM219A, FANCG, GALT, RPP25L, SIGMAR1, CNTFR-AS1, ENSG00000232983
chr1-154727067-154728032	1.30554e-23	1.38792	CREB3L4
chr20-46928440-46929398	1.34694e-23	1.3415	EYA2
chr10-119378417-119379388	1.38062e-23	0.948593	EIF3A
chr9-694102-695243	1.52113e-23	0.901873	DMRT1, DOCK8, KANK1
chr5-150146817-150147832	1.551e-23	1.16495	CAMK2A, CDX1, CSF1R, PDGFRB, RPS14, SLC6A7, SYNPO, TCOF1
chr9-136342134-136343005	1.62209e-23	1.24757	DNLZ, GPSM1, INPP5E
chr6-53300706-53301667	1.78497e-23	1.46306	ELOVL5, RPL31P28
chr2-8678377-8679418	2.94405e-23	0.626756	ID2, YWHAQ, ID2-AS1, LOC101929551
chr5-6867904-6868846	4.72431e-23	1.51792	RP11-332J15.2
chr17-76569503-76570582	5.5753e-23	1.17712	CDK3, PRCD, SNHG16, ST6GALNAC2, TEN1, UNK, ENSG00000267543
chr2-113225513-113226457	6.68487e-23	1.25361	PAX8-AS1, PSD4, RNU6-1180P
chr7-149880657-149881627	7.43174e-23	1.09461	RP11-445N20.3
chr4-4480893-4481948	7.53063e-23	0.656554	NSG1
chr14-22517783-22518719	7.8766e-23	1.3145	ABHD4, BCL2L2, BCL2L2-PABPN1, C14orf119, C14orf93, CEBPE, DAD1, EFS, HOMEZ, LRP10, MMP14, MRPL52, OR6J1, OXA1L, PABPN1, PRMT5, PSMB11, REM2, SLC7A7, ARL6IP1P1, ENSG00000258457, LOC100419912, LOC101926933, LOC105370399, TRAC, TRAV18, TRAV37
chr11-35605334-35606307	8.35473e-23	1.16914	PAMR1, TRIM44
chr2-47002316-47003279	1.0491e-22	1.04735	TTC7A, ENSG00000228925
chr12-6232857-6233748	1.15372e-22	1.09257	CD9, GNB3, ING4, LPAR5, NCAPD2, NOP2, PIANP, PLEKHG6, SPSB2, TAPBPL, VWF, C1RL-AS1, ENSG00000219410, ENSG00000247853, ENSG00000256967, SCARNA12
chr20-4170480-4171441	1.3045e-22	0.884431	PANK2, SMOX, ENSG00000229539, LINC01433
chr7-44105094-44106084	1.40602e-22	1.55005	AEBP1, GCK, POLM, MIR6838, RASA4CP
chr5-132227024-132228273	1.6657e-22	0.915827	CSF2, P4HA2, PDLIM4, LOC553103
chr4-2071591-2072540	1.81016e-22	0.957048	NAT8L
chr2-217248056-217249014	1.81369e-22	1.2676	DIRC3
chr17-40331741-40332715	2.11991e-22	0.720268	CASC3, KRTAP4-6, MSL1, RARA, WIPF2, ENSG00000266208
chr17-65178914-65179935	2.2989e-22	1.41623	CEP95, GNA13, MILR1, POLG2, RGS9, AMZ2P1, ENSG00000264057, ENSG00000265218, ENSG00000265982, PLEKHM1P1, SLC16A6P1
chr7-74379978-74381148	2.95068e-22	0.891486	CLIP2, ENSG00000232415
chr16-30947924-30948815	3.05098e-22	0.612393	AC135048.13, CCDC189, HSD3B7, ORAI3, PRR14, RNF40, ZNF646, ZNF668, ENSG00000260267
chr12-124518000-124519024	3.3502e-22	0.62733	ATP6V0A2, DHX37, EIF2B1, GTF2H3, NCOR2, TCTN2, UBC, ENSG00000270130, LOC101927415, LOC105370046
chr3-126265885-126267014	4.87256e-22	0.92788	ALDH1L1, CFAP100, KLF15, RP11-71E19.1, ALDH1L1-AS2, CCDC37-AS1, ENPP7P4
chr19-18893868-18894794	5.04062e-22	1.02034	CRTC1, GDF1, HAPLN4, HOMER3, KLHL26, NCAN, SUGP2, TMEM59L
chr3-57151929-57152864	5.31442e-22	1.21927	APPL1, ARHGEF3, ASB14, DNAH12, HESX1, IL17RD, SLMAP
chr17-32483016-32484215	5.41034e-22	1.19397	RHBDL3
chr14-69287794-69288748	6.36687e-22	1.63153	GALNT16, ACTN1-AS1
chr10-97583763-97584694	6.64704e-22	0.794305	HOGA1, RP11-548K23.11
chr12-109110703-109111691	6.64704e-22	0.908635	ACACB, ALKBH2, MYO1H, UBE3B, UNG
chr1-154869855-154870736	7.0486e-22	0.687764	KCNN3
chr9-126482092-126483269	7.0486e-22	1.00343	MVB12B
chr1-109994378-109995310	7.67073e-22	1.74718	AHCYL1, CSF1, EPS8L3, GSTM3
chr11-36015475-36016456	9.04828e-22	1.1655	LDLRAD3
chr16-84548478-84549396	9.11241e-22	1.61986	COTL1
chr10-77871939-77872924	9.11477e-22	0.932417	DLG5
chr7-2616681-2617636	9.42272e-22	0.928176	AMZ1, BRAT1, TTYH3
chr5-168295335-168296327	9.46181e-22	0.97431	WWC1
chr1-93635543-93636637	9.95316e-22	0.966881	BCAR3, MIR760
chr7-100493410-100494490	1.07208e-21	1.27346	NYAP1, PILRA, SAP25
chr7-128387259-128388189	1.13402e-21	1.29444	PRRT4
chr17-50919416-50920352	1.22282e-21	0.753418	COL1A1, NME2, RSAD1, WFIKKN2, ENSG00000206824, ENSG00000236472, ENSG00000247011, ENSG00000249658, ENSG00000251665, LINC02071, LOC105371827
chr17-73347055-73348012	1.25077e-21	1.02736	C17orf80, CDC42EP4, CPSF4L, FAM104A
chr19-3336559-3337518	1.38033e-21	0.71085	CCDC94
chr7-30911284-30912259	1.53588e-21	1.26512	AQP1, FAM188B, GHRHR, ENSG00000244480, ENSG00000250424
chr22-41479444-41480415	1.7189e-21	0.938938	CSDC2, DESI1, MEI1, PMM1, POLR3H, SMDT1, TOB2, ZC3H7B, ENSG00000227370
chr16-15993735-15994959	1.72013e-21	1.42416	ABCC1, FOPNL, NDE1, NPIPA5, ENSG00000183889, ENSG00000227827, LOC100505915, PKD1P1, PKD1P6, RNU6-213P
chr1-155195902-155196847	1.73692e-21	1.07816	DPM3, KIAA0907, MUC1, THBS3, ENSG00000271267, GBAP1
chr19-16114988-16116040	2.12022e-21	1.15528	AKAP8, C19orf44, MED26, OR10H2, OR10H5, RAB8A, SIN3B, SMIM7, CYP4F24P, ENSG00000267904, ENSG00000268087, ENSG00000268743, ENSG00000269427, ENSG00000269578, LINC01855, OR1AB1P, SNX33P1
chr19-47256334-47257570	2.35939e-21	0.327975	CCDC9
chr11-64762906-64763896	2.92801e-21	1.15584	KAT5, MEN1, PCNX3, POLA2, SSSCA1, SSSCA1-AS1, VPS51, ZFPL1, ENSG00000257086, ENSG00000269038
chr11-113113945-113114938	3.04249e-21	1.56187	BCO2
chr2-104502623-104503590	3.14218e-21	1.1437	POU3F3, ENSG00000207249
chr2-8575349-8576325	3.14218e-21	1.33921	AC011747.3, ID2, ID2-AS1, LINC01814
chr8-37716476-37717775	3.14555e-21	0.803338	ENSG00000253344, LOC102723701, LOC105379379
chr19-9791541-9792965	3.57972e-21	0.456465	CTD-2623N2.5, EIF3G, FBXL12, ZNF558, ZNF561, ZNF699, ZNF846, MIR1181
chr12-55719539-55720571	4.19286e-21	1.46724	ANKRD52, BAZ2A, BLOC1S1, CDK2, ESYT1, ITGA7, OR10A7, OR6C74, ORMDL2, PA2G4, PYM1, RBMS2, RDH5, STAT2, TIMELESS, ZC3H10, ENSG00000257740, ENSG00000258199, ENSG00000258317, PHC1P1, RN7SL809P, RNU6-343P, TMEM198B
chr8-66219363-66220419	4.19366e-21	0.865976	CRH
chr2-219453630-219454547	4.2408e-21	1.1045	ASIC4, DES, GMPPA, PTPRN, ENSG00000227432
chr8-102894303-102895298	4.74823e-21	0.707882	AZIN1, AZIN1-AS1
chr2-8676237-8677262	5.97006e-21	1.09754	ID2, YWHAQ, ID2-AS1, LOC101929551
chr17-49776632-49778090	6.84932e-21	1.07589	NXPH3, SLC35B1, LOC100288866
chr16-67389063-67390016	7.36321e-21	1.07907	ATP6V0D1, FHOD1, HSD11B2, LRRC36, PLEKHG4, PRMT7, ZDHHC1, ENSG00000260465
chr13-110136456-110137391	7.77919e-21	0.931316	IRS2, RAB20
chr6-98827336-98828639	8.27484e-21	0.806163	POU3F2
chr3-113264369-113265621	8.32637e-21	0.837011	BOC, CFAP44, SIDT1
chr5-150138382-150139526	9.72223e-21	1.41746	CAMK2A, CDX1, CSF1R, PDGFRB, RPS14, SLC6A7, SYNPO, TCOF1
chr13-49307935-49308945	1.03275e-20	1.27346	CAB39L
chr16-11557403-11558608	1.08525e-20	1.37394	EMP2, LITAF, SNX29, TNFRSF17, TXNDC11, ZC3H7A
chr3-138381629-138382525	1.0854e-20	1.19571	MRAS, NME9
chr5-38468883-38469841	1.10167e-20	0.969286	EGFLAM, EGFLAM-AS1, EGFLAM-AS2, ENSG00000248234
chr14-61545492-61546416	1.146e-20	1.03353	FLJ22447, HIF1A, PRKCH, LOC101927780
chr19-46297934-46298605	1.19088e-20	0.953723	FOSB, HIF3A, IGFL3, PPP5C, ENSG00000269124
chr5-138945386-138946680	1.25138e-20	1.22034	LOC105379194
chr17-45942030-45942943	1.30653e-20	0.723033	CRHR1, CRHR1-IT1, MAPT, STH
chr12-109726576-109727916	1.45717e-20	1.00386	FAM222A, GLTP, TRPV4, ENSG00000249094
chr12-8823455-8824456	1.64652e-20	1.1863	LINC00987, RIMKLB
chr14-76918643-76919580	1.65233e-20	0.611721	ALKBH1, IRF2BPL, LINC01629, SNW1, ZDHHC22, ENSG00000243225, ENSG00000258876, RPL21P10, RPL22P2, ZMYND19P1
chr17-29042417-29043520	1.89934e-20	0.945232	MYO18A, SEZ6, TIAF1, ENSG00000267259
chr10-43218378-43219280	1.98423e-20	1.44017	RASGEF1A
chr14-65222267-65223191	2.26779e-20	1.19336	CTD-2509G16.2, LOC100128233, LOC100506321, LOC102723809, YBX1P1
chr5-141747018-141748020	2.34275e-20	1.08818	KIAA0141
chr19-7920137-7921158	2.78085e-20	0.482342	ELAVL1, HNRNPM, LRRC8E, SNAPC2, XAB2, ZNF557, ZNF558
chr20-31595724-31596803	2.85398e-20	2.32219	COX4I2, HM13, ID1, PLAGL2, MCTS2P, TSPY26P
chr14-103542247-103543186	2.90925e-20	0.797573	APOPT1, CKB, KLC1, MARK3, ENSG00000269958
chr3-193830605-193832063	2.99987e-20	0.539074	ENSG00000232874
chr10-7551774-7552762	3.10127e-20	0.829328	ITIH5
chr6-7270615-7271582	3.17802e-20	1.59815	SSR1
chr5-88660525-88661562	3.5435e-20	0.589658	LINC00461, MEF2C, ENSG00000250555, LOC105379071, MIR9-2
chr1-119713756-119714637	3.54486e-20	1.34388	ADAM30, PHGDH, ZNF697
chr11-63537059-63538275	3.97118e-20	1.13744	AHNAK, ATL3, HRASLS2, METTL12, OTUB1, PLA2G16, RARRES3, TRMT112, TTC9C, ENSG00000203520, ENSG00000256789
chr2-46988856-46989805	3.97608e-20	0.996709	CALM2, MCFD2, RHOQ, TTC7A, ENSG00000228925, ENSG00000233845
chr11-126359386-126360393	4.76966e-20	1.08949	DCPS, FAM118B, FOXRED1, ST3GAL4, STT3A, TIRAP, ENSG00000254694, HP11014
chr12-6763904-6764841	5.47537e-20	0.603427	ATN1, C12orf57, COPS7A, ENO2, GDF3, LTBR, MLF2, NCAPD2, NOP2, PHB2, PIANP, PTMS, SPSB2, TNFRSF1A, C1RL-AS1, ENSG00000219410, ENSG00000247853, ENSG00000256967, ENSG00000269892, SCARNA12
chr17-55273362-55274292	5.54194e-20	0.865361	HLF
chr5-67165657-67166729	5.89213e-20	1.02487	CD180
chr11-62883381-62884310	6.00496e-20	1.51057	AHNAK, BSCL2, EEF1G, GANAB, INTS5, METTL12, NXF1, SCGB1D1, SLC3A2, SNHG1, TAF6L, TTC9C, UBXN1, EEF1DP8, ENSG00000203520, ENSG00000257002, IMMP1LP1, SNORD22, SNORD28
chr22-30289195-30290164	6.85796e-20	0.699669	GATSL3
chr2-101961032-101961921	6.94207e-20	0.90383	CNOT11, IL1R2, LINC01127, MFSD9
chr15-72175916-72177135	7.0922e-20	1.26067	BBS4, GRAMD2, PKM, RNU2-65P
chr20-891046-892198	8.83584e-20	1.27032	ANGPT4, C20orf96
chr3-123700695-123701720	9.40068e-20	1.63539	ROPN1, SEC22A
chr11-34564505-34565444	9.41045e-20	1.23326	APIP, EHF, PDHX
chr5-141513619-141514628	9.89629e-20	0.92849	DIAPH1, EIF4EBP3, FCHSD1, HDAC3, PCDH12, PCDHB8, PCDHGA10, PCDHGA11, PCDHGA12, PCDHGA2, PCDHGA3, PCDHGA7, PCDHGB1, PCDHGB4, PCDHGB6, PCDHGB7, PCDHGC3, PCDHGC4, PCDHGC5, RELL2, TAF7, TMCO6, LOC100505658, LOC102723915, RN7SL68P
chr17-65106189-65107212	1.08632e-19	0.959945	GNA13
chr11-47466627-47467585	1.64805e-19	1.22737	C1QTNF4, SLC39A13
chr7-1691452-1692519	1.80645e-19	1.28474	AC074389.7, PSMG3-AS1
chr1-201651881-201652796	1.872e-19	1.46648	CSRP1, GPR37L1, IPO9, LMOD1, NAV1, SHISA4, ENSG00000224536, ENSG00000235121, ENSG00000236390, IPO9-AS1, RNU6-501P
chr1-7783459-7784540	1.974e-19	0.449617	PER3, UTS2, VAMP3, LOC102724552
chr19-13002023-13002887	2.05894e-19	0.580107	GCDH, MAN2B1, MAST1, STX10, TNPO2, RPL12P42
chr12-123109047-123109986	2.14719e-19	1.27357	ABCB9, C12orf65, CDK2AP1, EIF2B1, MPHOSPH9, PITPNM2, LOC101927415
chrX-150508130-150509483	2.19751e-19	1.0612	MTM1, MTMR1
chr18-12278668-12279694	2.24681e-19	1.49384	CIDEA, PRELID3A, TUBB6, ENSG00000267199, LOC105371997
chr2-62293382-62294266	2.86368e-19	0.872309	B3GNT2
chr3-113104655-113105706	2.93151e-19	1.27448	LINC02044, LOC102723430
chr16-70725003-70726072	3.43539e-19	0.977362	MTSS1L, PDPR, NPIPB14P, VAC14-AS1
chr15-65080989-65082068	3.43539e-19	1.50651	SPG21, UBAP1L, MIR1272
chr19-33795290-33796330	3.63613e-19	0.614962	KCTD15
chr19-45792348-45793391	3.7877e-19	0.583075	BHMG1, DMPK, DMWD, ENSG00000259605, RPS16P9
chr16-85206536-85207515	3.86752e-19	1.03176	KIAA0513, ZDHHC7, ENSG00000261243, ENSG00000270184, RNU1-103P
chr7-150383528-150384466	4.19652e-19	0.853301	ACTR3C, REPIN1, TMEM176A, ZBED6CL, ZNF777, ZNF862, ENSG00000244151, ZNF767P
chr15-68607929-68608927	4.37408e-19	0.739554	CORO2B
chr17-10768586-10769536	4.47431e-19	1.2505	ADPRM, CTC-297N7.9, MYH3, PIRT, SCO1, SHISA6, RNU6-1065P, RPL15P21
chr9-131641438-131642438	5.34479e-19	1.31983	POMT1, RAPGEF1, ENSG00000176868
chr19-12793276-12794227	5.85847e-19	0.449397	C19orf43, CCDC130, DNASE2, FBXW9, GCDH, JUNB, LYL1, MAN2B1, MAST1, MRI1, PRDX2, RNASEH2A, RTBDN, STX10, SYCE2, TRMT1, WDR83, WDR83OS, ZNF136, ZNF439, ZNF44, ZNF440, ZNF442, ZNF490, ZNF491, ZNF563, ZNF564, ZNF625, ZNF700, ZNF709, ZNF763, ZNF788, ZNF791, ZNF799, ZNF844, ZNF878, ENSG00000242615, ENSG00000267274, ENSG00000267735, ENSG00000268945, LOC101928464, MTCO1P27, RPS6P25
chr15-85741823-85742785	6.02629e-19	1.25746	ENSG00000259407, ENSG00000259762, LOC105370950
chr1-32351049-32352114	6.29466e-19	0.548822	DCDC2B, EIF3I, FAM167B, IQCC, KPNA6, RP4-811H24.9, TSSK3, ENSG00000224066, LOC105378626, MTMR9LP
chr19-3343494-3344622	6.49473e-19	0.922722	NFIC, TLE2
chr17-76137964-76138915	7.40846e-19	0.788595	FOXJ1, RNF157-AS1
chr13-80009614-80011223	7.81736e-19	1.26937	LINC01080
chr19-15223064-15224048	7.97709e-19	0.705693	AC004257.1, BRD4, NOTCH3, OR10H5, WIZ, RNU6-782P
chr11-45654015-45654920	8.26302e-19	1.25451	CHST1
chr21-46604749-46605681	8.34654e-19	0.938742	DIP2A, S100B, SPATC1L
chr19-46298702-46299472	9.3716e-19	0.769264	FOSB, HIF3A, IGFL3, PPP5C, ENSG00000269124
chr1-202130110-202131232	1.06759e-18	0.645547	ELF3, IPO9, LMOD1, ENSG00000235121, ENSG00000249007, IPO9-AS1, LOC102723465, PTPRVP
chr16-70681279-70682226	1.07641e-18	0.954809	CLEC18A, CMTR2, EXOSC6, MARVELD3, MTSS1L, NOB1, NQO1, VAC14, NPIPB14P, SMG1P7, VAC14-AS1
chr1-230808931-230810081	1.11036e-18	0.846795	C1orf198, CAPN9, COG2, LOC101927604
chr1-160410277-160411194	1.12769e-18	0.897729	COPA, IGSF9, NCSTN, VANGL2
chr19-18644761-18645701	1.16027e-18	0.829283	CRTC1, UPF1, ENSG00000268030, LOC102724360
chr20-4613870-4614852	1.22873e-18	1.04601	CDS2, PCNA, PRNP, ENSG00000229539
chr19-4877805-4878783	1.2568e-18	0.765645	PLIN3, UHRF1
chr20-50415239-50416226	1.25871e-18	0.781589	DPM1, LINC01273, SLC9A8
chr3-52039411-52040610	1.44592e-18	0.814118	GPR62, PCBP4, RPL29
chr2-85215571-85216457	1.52614e-18	1.12151	TGOLN2, USP39
chr14-94517485-94518472	1.5668e-18	0.91693	SERPINA12
chr6-170151943-170153522	1.73533e-18	1.05707	FAM120B, ENSG00000273100, LOC102724511, RPL12P23
chr5-147455877-147456943	1.81447e-18	1.19623	DPYSL3, JAKMIP2, STK32A, LOC105378217
chr17-77471860-77472845	1.84566e-18	1.04273	ENSG00000200651, ENSG00000267546
chr3-134644678-134645619	2.15473e-18	1.17622	ANAPC13, CEP63
chr7-76294175-76295190	3.22866e-18	0.630476	HSPB1, POMZP3, RHBDD2, SRRM3, STYXL1, ZP3, ENSG00000250778, FAM185BP, LOC100133091, SPDYE18, STAG3L1
chr16-67391179-67392483	3.31065e-18	0.819883	ATP6V0D1, FHOD1, HSD11B2, LRRC36, PLEKHG4, PRMT7, ZDHHC1, ENSG00000260465
chr5-58922323-58923285	3.95981e-18	0.683899	ENSG00000248733
chr8-8935152-8936137	3.98028e-18	1.1695	CLDN23, RPL10P19
chr19-55407616-55408551	4.43313e-18	0.397499	FIZ1, HSPBP1, NAT14, RPL28, U2AF2, UBE2S, ZNF580, ZNF581, ZNF582-AS1, ENSG00000269873, LOC100506374, LOC729999, MIR6805
chr8-26625021-26626123	5.085e-18	0.955649	DPYSL2
chr6-44233979-44234999	5.16922e-18	0.749796	AARS2, CAPN11, HSP90AB1, MRPL14, NFKBIE, POLH, SLC29A1, SLC35B2, SPATS1, TCTE1, TMEM151B, TMEM63B, LOC101929726, MIR4647, RPS2P29
chr11-76235044-76236609	5.67172e-18	0.5001	WNT11, ENSG00000255362
chr8-22227021-22228099	5.67269e-18	0.710691	PIWIL2, POLR3D
chr5-88141008-88141933	6.44322e-18	0.497788	LINC00461, TMEM161B, ENSG00000245864, ENSG00000250555, LOC105379071, MIR9-2
chr9-86126942-86127888	7.33071e-18	1.17157	GOLM1, LOC100130049
chr11-73257215-73258607	7.36292e-18	2.30434	P2RY6
chr17-28576675-28577703	7.47149e-18	0.817389	ALDOC, KIAA0100, NUFIP2, PHF12, RPL23A, SDF2, SGK494, SPAG5-AS1, UNC119, ENSG00000264577, MIR4723
chr3-50213052-50214015	7.73096e-18	1.01452	AMT, MST1
chr4-87525267-87526353	8.22931e-18	1.4801	DMP1, SPARCL1, LOC101929090
chr6-19804321-19805269	9.74085e-18	0.769565	CDKAL1, ID4, LOC100506885
chr14-75310418-75311355	1.02944e-17	0.680539	JDP2, LINC01220, MLH3, NEK9, TMED10, ZC2HC1C
chr2-217653028-217654012	1.07131e-17	0.867429	TNP1, ENSG00000227021, ENSG00000231597, LINC01921, LOC105373876
chr12-106644744-106645646	1.33178e-17	0.912714	RFX4
chr2-15984149-15985062	1.37177e-17	0.725474	DDX1, MYCN, NBAS, MYCNOS, RN7SL104P
chr12-122028050-122029012	1.39879e-17	1.03174	HPD, WDR66
chr2-46460004-46461130	1.42088e-17	1.30401	MCFD2, RHOQ, TMEM247, TTC7A, ENSG00000232696, ENSG00000253515
chr3-193851874-193852820	1.49711e-17	1.09148	HES1, LSG1, ENSG00000232874
chr14-89542979-89543931	1.61312e-17	1.05882	FOXN3, ENSG00000252655, RN7SKP107
chr11-119375648-119376628	1.65439e-17	0.553185	C1QTNF5, MFRP, THY1, USP2
chr22-25492893-25493945	1.69339e-17	1.00092	LOC105372966
chr17-17440013-17441047	2.07894e-17	0.969304	MED9, RASD1
chr17-9240955-9241894	2.22458e-17	0.851807	PFAS
chr8-143951553-143952564	2.58333e-17	0.704911	ADCK5, ARHGAP39, C8orf82, COMMD5, CYHR1, EPPK1, GPAA1, GRINA, HSF1, LRRC14, MAF1, MAFA, PLEC, SLC39A4, SLC52A2, SPATC1, TIGD5, TONSL, TOP1MT, VPS28, WDR97, ZC3H3, ZNF250, ZNF251, ZNF34, ZNF517, ZNF623, ZNF696, ENSG00000253931, ENSG00000254973, LOC105375803, MINCR
chr12-107911990-107913123	2.68555e-17	1.05313	MTERF2, SART3, ENSG00000260329, LOC101929162
chr10-119132540-119133478	2.92163e-17	1.32824	FAM45A, SEC23IP, SFXN4, RPL17P36
chr3-126287175-126288132	2.94046e-17	0.723522	KLF15, ENSG00000250934
chr20-46689087-46690018	2.99305e-17	0.491133	RP1-28H20.3, SLC13A3, TP53RK, ENSG00000271784, LOC100419565
chr13-114166248-114167276	3.25801e-17	0.877683	CDC16, LAMP1, UPF3A, GAS6-AS1
chr15-40063169-40064165	3.48559e-17	1.15514	BMF, BUB1B, C15orf56, EIF2AK4, PAK6, PLCB2, SRP14, SRP14-AS1, RPLP0P10
chr8-118951351-118952613	3.62644e-17	0.823412	COLEC10, TNFRSF11B, LOC100286746, RNU6-12P
chr22-17845665-17847063	3.76733e-17	0.949336	MICAL3, PEX26, ENSG00000093100, ENSG00000225335, ENSG00000236890
chr1-204637330-204638345	3.8166e-17	0.750877	LRRN2, MDM4, ENSG00000240710
chr17-15464217-15465219	4.00276e-17	1.59475	CDRT4, ENSG00000265519, ENSG00000266538, LOC649873, MEIS3P1, RPS18P12
chr10-97780834-97782006	4.0201e-17	1.14962	CRTAC1, MARVELD1, ZFYVE27
chr9-113593537-113594488	4.26157e-17	0.843623	ALAD, C9orf43, PRPF4, RGS3, RNF183
chr17-42676674-42677564	4.38706e-17	0.439753	BECN1, CCR10, CNTNAP1, DHX8, FAM134C, KAT2A, MEOX1, MLX, P3H4, PLEKHH3, PSMC3IP, RAMP2, RAMP2-AS1, RPL27, TUBG1, TUBG2, VPS25, ENSG00000267002, ENSG00000267340, ENSG00000267758, HMGN1P29, HMGN2P15
chr11-62400455-62401314	4.74939e-17	1.18518	ASRGL1, DAGLA, INCENP, METTL12, SCGB2A1, TTC9C
chr17-75844606-75845683	4.77826e-17	1.06625	FBF1, METTL23, MFSD11, TRIM65, UNC13D, ENSG00000266980
chr12-119202057-119203045	4.81597e-17	1.01541	HSPB8
chr19-1863476-1864433	4.98623e-17	0.416373	ATP8B3, KLF16, MOB3A, NDUFS7, REXO1, SF3A2, ELOCP28, LOC100288123
chr17-17506442-17507382	4.98623e-17	0.892538	DRG2, FLCN, ENSG00000265511, LOC100419436, UPF3AP1
chr17-57892593-57893625	5.19541e-17	0.516988	COIL, CUEDC1, EPX, SRSF1, SUPT4H1, ENSG00000262298, ENSG00000264112
chr17-66533275-66534480	5.5651e-17	1.64534	PRKCA
chr1-110425465-110426390	5.96128e-17	1.4514	KCNA10, KCNC4, KCNC4-AS1
chr14-103543991-103544876	6.611e-17	0.931061	APOPT1, CKB, KLC1, MARK3, ENSG00000269958
chr8-142776942-142778043	6.88092e-17	0.61439	LYNX1, THEM6, TSTA3
chr9-35102808-35103803	7.93889e-17	0.716248	CCL21, CREB3, FANCG, PIGO, RECK, SPAG8, STOML2, VCP, ENSG00000230074
chr10-72009151-72010150	8.34537e-17	1.05332	CHST3, SPOCK2
chr3-125644078-125645040	8.94386e-17	0.911777	ENSG00000242001, FAM86JP, LOC101927056, OR7E93P
chr22-42683456-42684400	9.22138e-17	1.46733	A4GALT, CYB5R3, POLDIP3, SERHL2, TSPO
chr7-44382305-44383345	9.88179e-17	1.81879	CAMK2B, NPC1L1, NUDCD3
chr7-159097283-159098222	1.00729e-16	1.01032	VIPR2, WDR60
chr20-31822329-31823299	1.01692e-16	1.11731	HM13
chr22-46104016-46105018	1.05188e-16	1.05072	MIRLET7BHG, PPARA
chr22-41381115-41382191	1.07604e-16	0.309522	CCDC134, CSDC2, EP300, FAM109B, MEI1, OGFRP1, PHF5A, PMM1, POLR3H, SMDT1, XPNPEP3, XRCC6, ENSG00000227413, ENSG00000232754, ENSG00000233903, ENSG00000272834, ENSG00000273366, EP300-AS1, LOC100313968
chr1-155208416-155209566	1.20408e-16	0.50283	FAM189B, KRTCAP2, MTX1, SCAMP3, THBS3, TRIM46, POU5F1P4
chr10-132463982-132464968	1.44234e-16	0.657531	INPP5A
chr3-123089328-123090517	1.44601e-16	1.00558	PDIA5, SEMA5B
chr15-68334904-68336067	1.44601e-16	1.19277	FEM1B, ITGA11
chr14-94598891-94599978	1.48656e-16	1.01535	SERPINA1, SERPINA10, SERPINA11, SERPINA12, SERPINA3, SERPINA4, SERPINA5, SERPINA6, SERPINA9, SCARNA13, SNHG10
chr20-33443061-33444314	1.49932e-16	1.0156	SNTA1
chr16-2905238-2906218	1.50309e-16	0.337163	CREBBP, FLYWCH1, FLYWCH2, PRSS22, SNHG19, THOC6, TRAF7, ZNF263, ZNF597, ZNF598, ENSG00000200059, ENSG00000255513, ENSG00000261240, ENSG00000261613, LOC101929566, LOC105371055, MTND1P8, PRSS30P, SNORA64, SNORD60
chr7-128454074-128454917	1.74976e-16	1.73728	HILPDA, METTL2B, PRRT4, RP11-155G14.6, RP11-212P7.3, ENSG00000242588, ENSG00000243302, ENSG00000273270
chr9-88953287-88954247	1.84808e-16	1.04704	S1PR3
chr8-143246010-143247408	1.88594e-16	0.638803	RP13-582O9.6, ZFP41
chr15-73982001-73983019	1.88594e-16	1.00165	C15orf59, ISLR2, PML, STOML1
chr11-61827451-61828419	1.9503e-16	0.510023	BEST1, CYB561A3, EEF1G, EML3, FADS1, FADS2, FADS3, FEN1, INTS5, METTL12, MTA2, NXF1, POLR2G, STX5, TMEM109, TMEM138, TTC9C, UBXN1, VPS37C, LOC105369332, MIR6748
chr6-32113717-32114619	2.32997e-16	0.895859	AGER, ATF6B, C4A, CYP21A2, EGFL8, HLA-DRB1, LY6G5B, LY6G6C, PPT2, SKIV2L, STK19, TNXB, VWA7, CYP21A1P, HLA-DRB6, STK19B, TNXA
chr16-75588971-75590157	2.39169e-16	1.05354	ADAT1, GABARAPL2, GLG1, TMEM231, ENSG00000261783
chr8-22143403-22144370	2.58435e-16	1.19892	REEP4
chr2-85771963-85772917	2.64026e-16	0.617404	ENSG00000273080, LOC100130649
chr8-11429712-11430549	2.75726e-16	1.02124	BLK, FAM167A, ENSG00000255310, LOC105379241
chr2-10039715-10040656	2.99803e-16	1.37839	LOC101929882
chr20-57440620-57441640	3.2241e-16	0.985131	FAM209A, GCNT7, RBM38, LOC100291105
chr5-38466242-38467194	3.33514e-16	0.897354	EGFLAM, EGFLAM-AS1, EGFLAM-AS2, ENSG00000248234
chr6-39169316-39170558	3.60426e-16	1.7161	KCNK5
chr15-73051660-73052652	3.80651e-16	0.660861	HEXA, NEO1, LOC105370887, LOC105370888
chr8-22103251-22104811	3.95591e-16	1.01997	NUDT18, ENSG00000253200
chr10-72334589-72335532	4.07112e-16	0.797692	DDIT4, DNAJB12, DNAJC9, ECD, P4HA1, PSAP, SPOCK2, CDH23-AS1, ENSG00000227540, ENSG00000272599, HMGN2P34
chr13-40235827-40236803	4.13448e-16	1.25485	SUGT1P3
chr2-10036002-10037029	4.19276e-16	0.520763	ADAM17, CYS1, LOC101929882
chr19-4448924-4449878	4.30326e-16	0.777692	CHAF1A, MRPL54, SH3GL1, UBXN6, ENSG00000267769, ENSG00000267980
chr12-22436788-22437786	4.34432e-16	1.0749	C2CD5, ST8SIA1
chr1-155871116-155871984	4.40291e-16	0.95408	GBA
chr1-17569293-17570264	4.61968e-16	0.786408	ARHGEF10L
chr9-130935942-130937039	4.94612e-16	1.35089	FIBCD1
chr20-309951-310916	5.0464e-16	0.487634	DEFB129, NRSN2, SOX12, ZCCHC3, ACTG1P3, NRSN2-AS1
chr17-57662636-57663679	6.00543e-16	0.541798	COIL, MSI2, OR4D1, SRSF1, VEZF1, MSX2P1
chr17-75515264-75516055	6.00543e-16	0.57343	CASKIN2, H3F3B, KCTD2, LLGL2, MYO15B, NAT9, NT5C, NUP85, SUMO2, TRIM65, TSEN54, UNK, ENSG00000264829, ENSG00000266980, ENSG00000267342, HMGN2P43, RPL7P49
chr10-79245964-79246903	6.23323e-16	0.686091	PPIF, ZMIZ1, ENSG00000272489
chr17-77383652-77384711	6.33587e-16	1.66677	SEPT9, LOC105371905, RPL7P49
chr16-84526657-84527711	6.38589e-16	0.886456	DNAAF1
chr3-185153941-185154904	7.1495e-16	1.05794	C3orf70
chr8-79767542-79768640	8.16394e-16	0.430276	HEY1, IL7, LINC01607, MRPS28, LOC101927040, LOC105375914, RNU7-85P
chr7-36152539-36153530	8.32817e-16	0.4643	EEPD1, LOC101928618
chr4-122854475-122855441	8.32817e-16	1.09976	FGF2, NUDT6, SPATA5
chr7-31051762-31052794	8.35513e-16	0.968453	ADCYAP1R1
chr19-50203015-50204073	8.56588e-16	0.593178	MYH14, ENSG00000221125
chr16-5097598-5098560	9.16722e-16	0.348833	EEF2KMT, RP11-10K17.6
chr8-80366779-80367768	9.53655e-16	0.990152	ZNF704, ENSG00000254027, RNU6-1213P
chr10-79070592-79071518	9.78609e-16	0.523496	ZMIZ1, LOC642361, NPAP1P2, PGGT1BP2, ZMIZ1-AS1
chr9-37943417-37944448	1.025e-15	1.06864	EXOSC3, SHB, SLC25A51, ENSG00000255872, TMX2P1
chr9-136790631-136791674	1.04707e-15	0.30853	ABCA2, ANAPC2, C8G, DPH7, FBXW5, LCN10, LCN12, LCN8, NDOR1, PRR31, RP11-216L13.17, TMEM141, NALT1
chr12-8687508-8688461	1.1083e-15	1.00089	RIMKLB
chr17-7484151-7485121	1.11374e-15	0.35219	ACAP1, C17orf74, CD68, CHRNB1, CNTROB, CTC1, DVL2, EIF5A, FBXO39, FGF11, GABARAP, HES7, KCTD11, KDM6B, MPDU1, NEURL4, NLGN2, PFAS, POLR2A, RNASEK, RPL26, SAT2, SLC25A35, SLC35G6, SPEM1, TMEM102, TMEM256, TMEM256-PLSCR3, TMEM95, TNFSF12, TNFSF12-TNFSF13, TNK1, VAMP2, WRAP53, ZBTB4, ENSG00000224647, ENSG00000262067, ENSG00000262089, ENSG00000271029, LOC105371517, LOC105371523, MIR324, MIR6883, PLSC…
chr1-2586161-2587051	1.16303e-15	0.404293	FAM213B
chr14-76946953-76947937	1.16422e-15	0.612473	ALKBH1, IRF2BPL, LINC01629, SNW1, RPL21P10, RPL22P2, ZMYND19P1
chr17-73337833-73338809	1.17308e-15	1.23262	CDC42EP4, COG1, SDK2, SSTR2
chr17-44900751-44901553	1.17417e-15	1.71065	EFTUD2
chr11-73307242-73308117	1.21446e-15	0.657386	ARHGEF17, FAM168A, PAAF1, RELT
chr9-35113861-35114763	1.28795e-15	0.986213	FAM214B, FANCG, RUSC2, SPAG8, UNC13B, VCP
chr22-19521953-19522891	1.4522e-15	1.03446	UFD1L, LOC105372860
chr15-28992896-28993870	1.51811e-15	1.19101	APBA2
chr22-41417618-41418634	1.53834e-15	0.918664	CSDC2, MEI1
chr2-231050112-231051047	1.53997e-15	1.10813	C2orf72, PDE6D, RPL28P2
chr11-134026451-134027404	1.5658e-15	1.04828	RP11-713P17.5
chr9-34084279-34085209	1.58481e-15	1.17992	CCL19, NUDT2, ENSG00000260947
chr13-39765771-39766690	1.65199e-15	1.07522	NHLRC3
chr9-96116169-96117118	1.65735e-15	0.563853	RP11-569G13.3
chr21-41947663-41948859	1.69302e-15	1.06237	C2CD2, PRDM15, UMODL1, ZBTB21, ZNF295-AS1, ENSG00000227698, ENSG00000233754, ENSG00000236545, ENSG00000251778
chr7-69597762-69598765	1.80598e-15	0.544639	AUTS2, RP5-942I16.1, ENSG00000225718, ENSG00000236839, LOC105375342
chr5-172402671-172403697	1.87991e-15	0.925744	SH3PXD2B
chr4-1014412-1015441	1.95397e-15	0.804362	CRIPAK, FGFRL1, SLC26A1
chr19-46132937-46133856	2.00751e-15	0.848021	CCDC61, EXOC3L2, FBXO46, HIF3A, IGFL3, IRF2BP1, PRKD2, SLC1A5, ZC3H4, ENSG00000266958, ENSG00000268810, ENSG00000269148, LOC93429
chr12-6215671-6216604	2.04574e-15	1.03753	CD9, GNB3, ING4, LPAR5, NCAPD2, NOP2, PIANP, PLEKHG6, SPSB2, TAPBPL, VWF, C1RL-AS1, ENSG00000219410, ENSG00000247853, ENSG00000256967, SCARNA12
chr12-119178327-119179286	2.35154e-15	1.18084	HSPB8, LOC100287653
chr3-13507491-13508449	2.47392e-15	1.1387	HDAC11, HDAC11-AS1
chr9-81689322-81690250	2.49891e-15	0.402452	RP11-154D17.1, TLE1, LOC101927502
chr2-232871913-232872811	2.51259e-15	1.53198	C2orf82, NGEF, LOC101928881
chr12-26134761-26135720	2.58927e-15	0.885135	ENSG00000256234
chr11-34264136-34265096	2.5984e-15	0.942684	ABTB2, FBXO3, NAT10
chr17-57902868-57903809	2.60479e-15	0.77329	COIL, CUEDC1, EPX, OR4D2, SRSF1, VEZF1, ENSG00000262298, ENSG00000263004
chr20-20743392-20744392	2.72461e-15	1.08324	RALGAPA2
chr7-1459209-1460123	2.83178e-15	0.406865	CHST12, COX19, INTS1, MAFK, MICALL2
chr2-5725699-5726655	2.89738e-15	0.974411	AC010729.2
chr11-2314652-2315676	3.02771e-15	0.896234	C11orf21
chr21-43731626-43732717	3.02771e-15	0.936588	CSTB, H2BFS, HSF2BP, PDXK, PWP2, RRP1B, TRPM2, U2AF1, WDR4, ENSG00000233754
chr22-46621672-46622718	3.02771e-15	1.29638	GRAMD4
chr2-202033253-202034176	3.45043e-15	0.575043	CDK15, FAM117B, FZD7, KIAA2012, NOP58, RP11-107N15.1, LOC729224, RNU6-440P
chr15-93028443-93029360	3.77983e-15	0.921985	CHD2
chr17-75720573-75721626	3.88368e-15	0.945066	GALK1, ITGB4, LLGL2, RECQL5, TMEM94, ENSG00000267342, MIR6785
chr11-44746647-44747647	4.1491e-15	1.74823	EXT2, TSPAN18
chr10-71719628-71720660	4.42302e-15	0.692361	CDH23, VSIR
chr22-46010885-46011812	4.80845e-15	1.14763	CDPF1, CITF22-92A6.1, LINC00899, MIRLET7BHG, PRR34, TRMU, ENSG00000231010, ENSG00000273243, LOC642648, MIR4763, MIRLET7A3, MIRLET7B, PRR34-AS1, RPS10P31
chr4-150173190-150174534	4.80845e-15	1.48671	DCLK2
chr5-32233201-32234681	4.89093e-15	1.04531	GOLPH3, MTMR12, ZFR, MIR579
chr22-30946942-30947885	5.04104e-15	0.985342	MORC2, OSBP2, PES1, SMTN, TCN2, ENSG00000223831, MORC2-AS1, TUG1
chr12-19710600-19711673	5.26107e-15	1.26744	LOC100506393
chr19-56837339-56838306	5.4612e-15	0.813676	PEG3, SMIM17, ZIM2, ZNF470, ZNF471, ZNF583, ZNF667, ZNF805, ZNF835
chr16-87383413-87384408	5.51953e-15	0.40808	FBXO31, MAP1LC3B
chr2-42925808-42926699	5.74384e-15	1.06972	COX7A2L, EML4, HAAO, OXER1, PLEKHH2
chr2-231015275-231016292	6.23886e-15	0.901561	C2orf72, PSMD1, SPATA3
chr3-73637001-73638487	6.32641e-15	1.48636	RNU7-119P
chr11-47106585-47107556	6.58367e-15	1.08394	ARFGAP2, C11orf49, C1QTNF4, F2, FNBP4, LRP4, MYBPC3, PACSIN3
chr12-124687632-124688658	6.7699e-15	1.00842	ATP6V0A2, DNAH10, NCOR2, TMEM132B, UBC
chr12-122944361-122945284	7.84911e-15	0.838648	ARL6IP4, CDK2AP1, HCAR2, HCAR3, PITPNM2, RILPL2, VPS37B, ENSG00000256092
chr8-143368224-143369198	7.85711e-15	0.521948	HGH1, HSF1, RHPN1, TOP1MT, ZNF623, MINCR
chr21-46621919-46622949	7.87593e-15	0.858823	DIP2A, PRMT2, S100B, SPATC1L
chr15-30038849-30039766	7.92188e-15	1.16606	ENSG00000229389
chr7-30172808-30173840	9.04467e-15	0.753233	MTURN, NOD1, ZNRF2, LOC105375217, MIR550A1
chr2-20614252-20615373	9.10696e-15	1.18196	GDF7, HS1BP3, RHOB, SDC1, ENSG00000269976
chr11-77086270-77087256	9.16932e-15	1.41246	AAMDC, NDUFC2
chr11-116835506-116836492	9.37398e-15	1.10225	APOA1, APOA5, APOC3, BUD13, SIK3, TAGLN, ZPR1, ENSG00000224077, LOC105369514, LOC653303
chr19-1214828-1215852	9.44156e-15	1.09986	ATP5D, CIRBP, STK11, WDR18
chr9-129110542-129111493	9.47763e-15	0.491822	CRAT, PTPA, ENSG00000234055, UBE2V1P4
chr2-230893759-230894776	9.47763e-15	1.03444	ITM2C
chr1-234724024-234724957	9.70224e-15	0.475792	GGPS1, IRF2BP2, LINC01132, TBCE, TOMM20, ENSG00000212144, ENSG00000228830, ENSG00000230404, ENSG00000282097, LOC102724100, LOC105373206, RPS21P1
chr11-86151160-86152279	1.00269e-14	0.876674	CCDC83
chr19-10835546-10836586	1.08934e-14	0.511322	C19orf38, DOCK6, ICAM1, ILF3-AS1, KRI1, QTRT1, SMARCA4, TMED1, ZNF441, ZNF491, ZNF627, HNRNPA1P10
chr21-45642516-45643957	1.10075e-14	0.404279	PCBP3
chr3-50264316-50265295	1.101e-14	1.08295	AMIGO3, AMT, CYB561D2, DOCK3, GNAI2, HEMK1, HYAL1, HYAL3, IFRD2, NICN1, SEMA3B, SEMA3F-AS1
chr3-49534808-49535777	1.17879e-14	1.17079	AMT, FAM212A
chr17-73625894-73627024	1.19167e-14	0.888803	SDK2, TTYH2
chr1-24717631-24718560	1.2214e-14	1.09856	CLIC4
chr19-56140471-56141648	1.26845e-14	0.339293	ISOC2, ZFP28, ZNF471, ZNF580, ZNF71
chr14-26597895-26598822	1.2734e-14	0.534262	NOVA1
chr2-172350843-172351803	1.35918e-14	1.27982	ITGA6, ENSG00000226963, ENSG00000232788
chr13-99959528-99960479	1.36384e-14	0.817029	ZIC5
chr5-132963242-132964218	1.39447e-14	0.477488	AFF4, CTC-350I8.1, GDF9, PDLIM4, RAD50, CTB-3M24.3, ENSG00000202533, ENSG00000224431, ENSG00000231585, LOC105379175, LOC107987500, P4HA2-AS1
chr8-140464156-140465126	1.49017e-14	0.298503	CHRAC1
chr6-27251125-27252165	1.66948e-14	1.36144	ABT1, BTN3A2, HIST1H2AH, ZKSCAN8, RNU6-471P
chr17-28950843-28952032	1.67191e-14	0.385654	ANKRD13B, MYO18A, NUFIP2, PHF12, RPL23A, SDF2, SPAG5, TAOK1, ENSG00000258472, ENSG00000264290, ENSG00000264577, MIR4723
chr3-4868016-4869006	1.67653e-14	0.273267	ARL8B, BHLHE40, EDEM1, EGOT
chr19-8525384-8526272	1.82714e-14	0.594246	ADAMTS10, ELAVL1, HNRNPM, MYO1F, RPS28, XAB2, ZNF414, ZNF558, ZNF559, ZNF699, ENSG00000269300
chr5-172437249-172438872	1.83658e-14	0.645481	SH3PXD2B
chr11-114257490-114258598	1.92965e-14	1.80351	NNMT
chr11-10490414-10491455	1.95923e-14	1.55246	AMPD3, LYVE1, MRVI1
chr1-155323803-155324795	1.9924e-14	0.433425	ASH1L, DPM3, FAM189B, GBA, RIT1, SCAMP3, MIR555, RNU6-1297P
chr17-40071877-40072804	1.99916e-14	0.945986	GSDMA, GSDMB, MED1, MED24, MSL1, NR1D1, ORMDL3, PSMD3, RAPGEFL1, TCAP, THRA, TMEM99, SNORD124
chr16-66250561-66251588	2.31088e-14	1.07533	B3GNT9, CES3
chr7-37942632-37943674	2.50657e-14	1.30991	EPDR1, SFRP4, TRGC1
chr2-240996117-240997201	2.60448e-14	1.66459	SNED1
chr3-5026246-5027281	2.63549e-14	0.645239	ARL8B, BHLHE40, EDEM1
chr9-134210764-134211708	2.64988e-14	0.761178	RXRA
chr12-123267805-123268697	2.67569e-14	1.00969	C12orf65, CCDC62, CDK2AP1, DDX55, EIF2B1, GTF2H3, MPHOSPH9, RILPL1, RILPL2, SBNO1, TCTN2, ZCCHC8, ENSG00000207189, ENSG00000235423, ENSG00000256092, LOC101927415, MIR8072, RPL27P12
chr22-44133704-44134699	2.75746e-14	1.45584	PARVG
chr17-28710808-28711784	2.88648e-14	1.0156	NUFIP2, PHF12, PROCA1, RPL23A, SDF2, ENSG00000264577, MIR4723
chr5-149062443-149063549	2.91091e-14	1.40777	ABLIM3, CTC-529P8.1, SH3TC2, LOC255187
chr3-4825993-4827029	2.9134e-14	0.686677	ARL8B, BHLHE40, EDEM1, ITPR1, ENSG00000235978
chr19-11374475-11375400	3.00661e-14	0.360352	CCDC151, CCDC159, ELAVL3, ELOF1, PLPPR2, PRKCSH, RAB3D, SWSAP1, TMEM205, YIPF2, ZNF136, ZNF439, ZNF44, ZNF441, ZNF442, ZNF491, ZNF563, ZNF627, ZNF844, RPL18AP13, TIMM29
chr1-231192390-231193363	3.06189e-14	1.55449	C1orf198, FAM89A, LOC101927604, MIR1182
chr14-94129064-94130060	3.24731e-14	0.889148	IFI27L2
chr4-1777765-1778783	3.27318e-14	1.11413	FGFR3, TMEM129
chr5-36494790-36495731	3.32032e-14	0.974491	SLC1A3
chr3-129058183-129059137	3.33725e-14	1.01023	GP9
chr20-57438997-57440014	3.55871e-14	0.903706	FAM209A, GCNT7, RBM38, LOC100291105
chr4-17186702-17187639	3.64626e-14	1.5033	RP11-576E20.1, LOC101929123
chr13-99895789-99896705	3.72358e-14	1.08994	CLYBL
chr2-25041453-25042581	4.13576e-14	0.511361	EFR3B
chr2-62505589-62506549	4.15752e-14	0.658655	EHBP1, OTX1, TMEM17, ENSG00000226622, ENSG00000236498, LOC100132215
chr2-85996490-85997532	4.20846e-14	0.866379	ATOH8, IMMT, POLR1A, LOC284950
chr8-8323780-8324739	4.34523e-14	0.960986	CLDN23, ALG1L13P, FAM85B, FAM86B3P
chr12-123115358-123116346	4.45504e-14	0.93866	ATP6V0A2, CCDC62, CDK2AP1, EIF2B1, IL31, KNTC1, PITPNM2, RILPL1, SBNO1, TMED2, ZCCHC8, ENSG00000256092, LOC101927415, RPL27P12
chr2-43041504-43042483	4.46424e-14	1.0819	AC016735.2, RNU6-242P
chr17-40311834-40312823	4.59887e-14	0.762953	CASC3, CCR7, CDC6, CDK12, IGFBP4, IKZF3, KRTAP9-2, KRTAP9-7, MED1, MSL1, PGAP3, RAPGEFL1, RARA, TMEM99, TOP2A, WIPF2, ENSG00000266208, ENSG00000266469, LOC105371776, RPL23AP75, SNORD124
chr3-32109003-32109938	4.82447e-14	0.994959	GPD1L
chr11-61361598-61362580	4.90133e-14	0.527867	CYB561A3, TMEM138
chr18-12551735-12552661	5.04064e-14	1.50398	PRELID3A, SPIRE1
chr4-24794998-24795954	5.36259e-14	1.09367	SOD3
chr14-68137455-68138383	5.49693e-14	0.90791	ATP6V1D, DDX18P1, RN7SL213P
chr3-39180433-39181355	5.50993e-14	0.729496	CSRNP1, CX3CR1, GORASP1, RPSA, TTC21A, MIR6822
chr7-44087735-44088959	5.96439e-14	1.47827	AEBP1, PGAM2, POLD2, POLM, UBE2D4, ENSG00000239775, ENSG00000241057, RASA4CP
chr2-20450228-20451215	6.25159e-14	0.65558	AC023137.2, GDF7, ENSG00000228950, ENSG00000234597, LINC01808, LOC101928271, LOC105373461
chr19-2840852-2841774	6.62515e-14	0.404984	APBA3, CACTIN, LMNB2, MRPL54, SCAMP4, SF3A2, ZNF555, ZNF77, CACTIN-AS1
chr10-119025243-119026254	6.62902e-14	0.5848	NANOS1
chr1-54309316-54310301	6.90092e-14	0.591132	CDCP2, HSPB11, SSBP3, TCEANC2, TMEM59, TTC22, ENSG00000225632, ENSG00000237453, MIR4781, SSBP3-AS1
chr16-4373770-4374872	6.94073e-14	0.960756	CLUAP1, CREBBP, HMOX2, MGRN1, NMRAL1, PAM16, UBN1, VASN, ZNF174, ZNF500, ZNF597, ENSG00000261442, ENSG00000261789, LOC102724927, LOC105371066, LOC105371067
chr2-219452548-219453514	7.01782e-14	1.36297	ASIC4, DES, GMPPA, PTPRN, ENSG00000227432
chr1-201696011-201696969	7.2717e-14	0.976113	CSRP1, ENSG00000224536
chr11-74720853-74721779	7.63117e-14	0.924867	XRRA1
chr17-73359455-73360922	7.63117e-14	1.09611	C17orf80, CDC42EP4, FAM104A
chr4-146242154-146243117	8.06078e-14	1.0946	LOC345051
chr4-1033565-1034517	8.38226e-14	1.31002	CRIPAK, FGFRL1, ENSG00000251639, ENSG00000273179
chr2-95295743-95296709	8.68536e-14	1.18975	KCNIP3, TRIM43
chr16-88811191-88812573	8.79644e-14	0.40176	APRT, CDH15, CTU2, GALNS, RPL13, SPG7, ZNF778, ENSG00000259877, ENSG00000260121, LOC100289580, LOC101927863, SNORD68
chr9-34654426-34655416	9.06144e-14	1.03954	GALT, ENSG00000230074
chr2-98334157-98335096	9.611e-14	0.825534	LINC01125, VWA3B, LOC105373502
chr18-377807-378668	9.70949e-14	0.846758	CETN1, COLEC12
chr15-74250844-74251919	9.74195e-14	1.02721	CCDC33, ISLR, RPP25, STRA6
chr16-23504412-23505384	9.95575e-14	0.987666	COG7, DCTN5, GGA2, UBFD1, LOC100419017
chr1-230713756-230714704	1.10289e-13	1.33409	AGT
chr17-72342518-72343691	1.12072e-13	0.940134	RP11-1124B17.1
chr17-50904321-50905246	1.14762e-13	0.818569	TOB1, WFIKKN2, CACNA1G-AS1, ENSG00000247011, ENSG00000251665
chr20-63740589-63741571	1.21608e-13	0.792204	ARFRP1, LIME1, RTEL1, ENSG00000237371
chr8-97225461-97226390	1.21608e-13	1.91084	TSPYL5
chr13-33610448-33611654	1.41209e-13	0.876124	RP11-37L2.1
chr21-43322940-43323870	1.41528e-13	0.974498	FRGCA
chr19-48468690-48469590	1.43554e-13	0.315855	CYTH2, GRWD1, GLTSCR2-AS1
chr2-219543430-219544346	1.72e-13	0.446391	ASIC4, CHPF, FAM134A, INHA, OBSL1, TMEM198
chr17-39665634-39667142	1.72543e-13	0.94462	MED1, PGAP3, PNMT, STAC2, ENSG00000266469, ENSG00000275532, ENSG00000275665, LOC100287808, SNORA21
chr12-6221760-6222736	1.72869e-13	1.26322	CD9, GNB3, ING4, LPAR5, NCAPD2, NOP2, PIANP, PLEKHG6, SPSB2, TAPBPL, VWF, C1RL-AS1, ENSG00000219410, ENSG00000247853, ENSG00000256967, SCARNA12
chr6-39724839-39725855	1.82094e-13	0.817612	KIF6
chr5-1552418-1553435	1.82505e-13	0.959812	CTD-2245E15.3, LOC728613, SDHAP3
chr19-6372329-6373811	1.83658e-13	0.321284	ALKBH7, CLPP, GTF2F1, VAV1, ENSG00000269680, SNRPEP4
chr10-3107199-3108127	1.88926e-13	0.699389	PFKP, PITRM1
chr5-34929091-34930046	1.96421e-13	0.400205	BRIX1, DNAJC21
chr11-120128313-120129328	1.96421e-13	1.14411	OAF, TRIM29
chr9-35115724-35116631	2.01367e-13	0.466605	FAM214B, FANCG, RUSC2, SPAG8, UNC13B, VCP
chr4-3073879-3074879	2.03724e-13	0.327002	DOK7, HTT, MSANTD1, NOP14-AS1
chr7-155554840-155555867	2.09301e-13	1.65336	CNPY1
chr8-38625794-38626755	2.19143e-13	0.929121	C8orf86, TACC1
chr8-22392201-22393217	2.2559e-13	1.47233	PPP3CC, ENSG00000253616
chr7-10973321-10974266	2.28268e-13	0.671851	PHF14
chr17-63842456-63843416	2.31337e-13	0.354667	CEP95, CSH2, DDX42, FTSJ3, MAP3K3, POLG2, PSMC5, SMARCD2, EEF1DP7, ENSG00000265982, MIR3064, PLEKHM1P1
chr9-128550627-128551475	2.32734e-13	0.949991	CDK9, KYAT1, LRRC8A, SPOUT1, SPTAN1, TOR2A, URM1, ENSG00000273186, LOC101929314
chr20-46349717-46350926	2.35996e-13	0.952272	CDH22, ELMO2, NCOA5, SLC35C2, SPATA25, TP53RK, ZNF335, ZSWIM1
chr7-55018481-55019434	2.40755e-13	1.02594	EGFR
chr19-55598866-55600163	2.49304e-13	0.317841	ZNF524
chr14-24171332-24172380	2.51875e-13	0.761617	REC8, TM9SF1, TSSK4
chr11-8670982-8671925	2.55791e-13	0.583548	TRIM66, TMEM9B-AS1
chr7-132251004-132251918	2.61753e-13	0.935735	PLXNA4
chr6-4663761-4664833	2.736e-13	1.21555	CDYL, PSMC1P11
chr1-230681520-230682906	2.93307e-13	1.71005	AGT, CAPN9
chr18-80033638-80034646	3.27109e-13	0.261041	ADNP2, HSBP1L1, PQLC1, RBFA, RP11-795F19.5, TXNL4A, ENSG00000267251, RBFADN
chr2-3518512-3519572	3.30972e-13	0.478898	ADI1, ENSG00000242282
chr14-101760234-101761163	3.55852e-13	0.38269	LINC00239, PPP2R5C, ENSG00000258919
chr7-100489450-100490475	3.72495e-13	0.928269	AP4M1, SAP25, ZNF655, ZSCAN25
chr2-232259509-232260624	3.78564e-13	1.62087	EIF4E2
chr17-77322766-77323831	3.82084e-13	0.944182	METTL23, MFSD11, MGAT5B, SEPT9, ENSG00000200651, ENSG00000267546, MIR6516
chr11-64620407-64621303	3.94208e-13	1.71323	ATL3, FAU, MRPL49, NEAT1, NRXN2, RASGRP2, ENSG00000269038
chr2-46881921-46883007	4.13176e-13	1.59252	MCFD2, SOCS5
chr12-57151857-57152846	4.45375e-13	0.912188	DDIT3, LRP1, MBD6, NAB2, NABP2, NEMP1, RBMS2, STAT6, LOC283387, RNU6-343P
chr3-64687486-64688497	4.49267e-13	0.885715	ADAMTS9
chr19-47097487-47098509	4.49267e-13	0.938956	PNMAL1, SAE1, TMEM160
chr17-77778697-77779772	4.61678e-13	1.19641	AC104981.1, TMEM235, TNRC6C, LINC01973, RNU1-80P
chr14-72791846-72792871	4.8554e-13	1.25879	ACOT2, DCAF4, DPF3
chr13-51803484-51804471	5.09991e-13	0.501265	DHRS12, INTS6, WDFY2
chr7-151695848-151696669	5.15621e-13	1.42717	PRKAG2
chr19-47514828-47515778	5.28427e-13	0.276693	C5AR1, C5AR2, CCDC9, CYTH2, DHX34, GLTSCR1, GRWD1, KDELR1, KPTN, LIG1, NAPA, SLC1A5, SULT2A1, ZC3H4, GLTSCR2-AS1, SNORD23
chr12-120234505-120235545	5.36126e-13	0.91539	BICDL1, COQ5, GCN1, MSI1, PLA2G1B, PXN, RAB35, RNF10, RPLP0, SIRT4, NME2P1, PXN-AS1, RNU4-1, RNU4-2, RNU6-1088P
chr3-113253835-113255019	5.38708e-13	0.98686	BOC, CFAP44, SIDT1
chr2-113217984-113218837	5.41324e-13	1.27207	PAX8, PAX8-AS1, PSD4, ENSG00000244063, RNU6-1180P
chr17-44199656-44200701	5.66388e-13	0.384572	ATXN7L3, DBF4B, DHX8, EFTUD2, GRN, HDAC5, LINC00854, NAGS, TMEM101, TMUB2, ASB16-AS1
chr8-73293561-73294681	5.68968e-13	0.289796	RDH10
chr1-225817294-225818201	5.76178e-13	1.16519	EPHX1, ITPKB, LEFTY1, LEFTY2, PYCR2, TMEM63A, ENSG00000248322, ENSG00000255835, MIR6741
chr7-128266771-128267837	5.8464e-13	1.6476	LEP, RP11-62J1.4
chr11-46694380-46695298	6.04224e-13	1.43809	F2
chr7-75905642-75906687	6.11299e-13	0.827968	CCL24, CCL26, SRRM3, UPK3B, ZP3, SNORA14A
chr14-68322815-68323849	6.41499e-13	1.20392	ZFYVE26
chr14-24146502-24147790	6.48884e-13	0.33981	PSME2, RNF31
chr3-42739440-42740418	6.57297e-13	1.1637	HHATL, CCDC13-AS1
chr20-46406124-46407064	6.63339e-13	0.475791	ELMO2, NCOA5, TP53RK, MKRN7P
chr12-6533616-6534613	6.76742e-13	0.346871	GAPDH
chr19-18896004-18896945	7.06037e-13	0.968206	CERS1, GDF1
chr21-33824212-33825172	7.43475e-13	1.42045	TMEM50B
chr11-44595751-44596845	7.74448e-13	0.913087	CD82, RPL34P22
chr16-70700302-70701195	7.75021e-13	0.694193	CLEC18A, CMTR2, EXOSC6, MARVELD3, MTSS1L, NOB1, NQO1, VAC14, NPIPB14P, SMG1P7, VAC14-AS1
chr14-64681708-64682764	7.88559e-13	0.93836	HSPA2, PLEKHG3, PPP1R36, ZBTB1
chr2-45823420-45824360	7.91045e-13	0.849631	PRKCE, SOCS5, LOC105374580
chr5-55600917-55601876	9.29875e-13	0.668381	DDX4, PLPP1, SLC38A9, RNF138P1
chr11-123061922-123062897	9.37189e-13	0.305048	ZNF202
chr9-130891478-130892960	9.70893e-13	0.932511	ABL1, FIBCD1, LOC105376297
chr15-58521989-58523043	9.71705e-13	1.13697	ADAM10, AQP9, FAM63B, LIPC, RNF111, SLTM, ENSG00000225798, LOC101928725, RNU3P1
chr2-231604379-231605305	9.75126e-13	0.407662	DIS3L2, LINC00471, NMUR1, PTMA, RPL28P2
chr17-31842495-31843772	9.8769e-13	0.99301	COPRS, UTP6
chr2-54087862-54088827	1.05827e-12	1.01529	ACYP2, ENSG00000272156
chr16-88468382-88469435	1.06166e-12	1.63682	APRT, RNF166, ZC3H18, ZFPM1, LOC100128882
chr11-66606942-66607909	1.08522e-12	1.23886	ACTN3, CTSF, EIF1AD, MRPL11, MUS81, PC, RAD9A, RBM14, RBM4, ZDHHC24, ENSG00000250105, ENSG00000258297, LOC105369352
chr16-19555060-19556009	1.12963e-12	0.452441	C16orf62, CCP110, GDE1, ITPRIPL2, KNOP1, TMC5, ENSG00000260017, ENSG00000263237, ENSG00000263253
chr12-54371362-54372323	1.25959e-12	1.45432	FLJ12825, GPR84, HNRNPA1, ITGA5, ZNF385A, MIR148B
chr9-121772568-121773544	1.29687e-12	0.944701	ENSG00000239593
chr5-172770794-172771697	1.30227e-12	0.160327	CREBRF, DUSP1, EFCAB9, ERGIC1, SH3PXD2B, SMIM23, UBTD2, CDC42P5, ENSG00000253110, ENSG00000253172, ENSG00000253628, KLF3P1, LOC105377730, LOC401218
chr11-62908383-62909499	1.30417e-12	1.0952	BSCL2, METTL12
chr19-40690308-40691478	1.34074e-12	0.734798	NUMBL
chr1-2322100-2323091	1.34721e-12	0.702829	PLCH2, ENSG00000272106, LOC100129534
chr11-17541348-17542812	1.39931e-12	1.53774	SOX6, USH1C
chr7-139339987-139340925	1.47991e-12	0.371003	C7orf55-LUC7L2, LUC7L2
chr9-113565291-113566238	1.50506e-12	0.887991	ALAD, C9orf43, CDC26, POLE3, PRPF4, RGS3, RNF183
chr16-5065523-5066471	1.56778e-12	1.34346	C16orf89, ZNF500, ENSG00000261442, ENSG00000261789, LINC01570, LOC105371066, LOC105371067
chr12-53500575-53501438	1.68462e-12	0.374079	MAP3K12, TARBP2
chr7-55774366-55775415	1.68674e-12	0.906489	SUMF2, PSPHP1
chr11-3159922-3161163	1.69127e-12	0.8966	OSBPL5
chr1-43991227-43992159	1.70451e-12	0.61882	CCDC24
chr19-48637150-48638112	1.75579e-12	0.347442	ALDH16A1, DBP, EHD2, FAM83E, FLT3LG, FUT2, GRWD1, KDELR1, MAMSTR, NTN5, PIH1D1, PLEKHA4, PRR12, RPL18, RPS11, SPACA4, TEAD2, ENSG00000197813, ENSG00000268093, ENSG00000268157, GLTSCR2-AS1, SEC1P, SNORD23, SNORD35A, SNORD35B
chr20-41234320-41235265	1.82794e-12	0.982326	LPIN3, ZHX3
chr16-19807717-19808638	1.85912e-12	1.57013	ACSM5, KNOP1, THUMPD1
chr16-54930350-54931214	1.86506e-12	0.47015	CRNDE, IRX3, IRX5, MMP2
chr7-106064796-106065761	1.90313e-12	0.784812	SYPL1
chr6-12010980-12012442	1.90957e-12	0.28089	ERVFRD-1, ENSG00000229896, RPL15P3
chr2-119282801-119283658	2.12676e-12	1.07317	STEAP3-AS1
chr12-124700661-124702291	2.21147e-12	1.17593	ATP6V0A2, DHX37, NCOR2, ENSG00000256814, LOC100131779, RPL27P12
chr12-131067914-131069432	2.31756e-12	0.876738	EP400, SFSWAP
chr14-22886404-22887640	2.3688e-12	0.854226	ABHD4, CDH24, HAUS4, MMP14, MRPL52, PRMT5, RBM23, SLC7A7
chr16-22190353-22191565	2.41486e-12	0.213362	C16orf52, CDR2, NPIPB5, PDZD9, POLR3E, UQCRC2, ENSG00000260306, ENSG00000260635, ENSG00000260973, MFSD13B, SMG1P1, SMG1P4
chr8-100471533-100472443	2.4774e-12	1.13916	ANKRD46, FLJ42969, SPAG1, ENSG00000202310
chr2-238285430-238286353	2.50448e-12	1.2115	ERFE, RBM44, SCLY, TRAF3IP1, ENSG00000225057, LOC151174
chr19-9818834-9819873	2.50712e-12	0.291953	EIF3G, ZNF561
chr1-3347891-3348892	2.53719e-12	1.01466	MORN1, PRDM16, ENSG00000229393, ENSG00000231630, ENSG00000233234, LOC100129534, TP73-AS1
chr14-38208745-38209726	2.61008e-12	0.992844	CLEC14A, PNN
chr5-132215050-132215980	2.68053e-12	1.55685	P4HA2
chr20-23637491-23638916	2.68703e-12	0.768034	CST3
chr1-6519647-6520665	2.76872e-12	0.956437	PLEKHG5
chr19-40750311-40751316	2.93792e-12	0.285596	AXL, C19orf54, CCDC97, COQ8B, CYP2B6, EGLN2, FBL, ITPKC, MIA, NUMBL, PSMC4, RAB4B, RAB4B-EGLN2, SERTAD3, SNRPA, ZNF546, CYP2F2P, CYP2G2P, CYP2T1P, ENSG00000205041, ENSG00000268366, ENSG00000269069, ENSG00000269843, ENSG00000271299, RNU6-195P
chr2-42906433-42907483	2.96413e-12	1.02718	COX7A2L, HAAO, OXER1, ZFP36L2, ENSG00000234936, FTOP1
chr19-13747363-13748271	2.96518e-12	0.60226	CCDC130, MIR24-2, MRI1, NANOS3, SYCE2, TRMT1, ZNF333, ENSG00000267735, MIR181C, RPS6P25
chr19-36114746-36115889	2.96728e-12	0.331547	POLR2I
chr19-8832079-8833143	2.97665e-12	0.409979	MBD3L1, ZNF558
chr3-126355565-126356518	3.09025e-12	0.609075	ALDH1L1, KLF15, LOC101927056, OR7E29P
chr5-67196406-67197382	3.09025e-12	0.854317	CD180, MAST4, MAST4-AS1
chr15-72203142-72204083	3.09025e-12	0.978313	ARIH1, BBS4, HEXA, MYO9A, PARP6, PKM, ENSG00000260672, ENSG00000261187, LOC105370888, RPL17P39
chr3-113275799-113276758	3.19627e-12	0.636979	BOC, CFAP44, SIDT1
chr2-219460398-219461337	3.23464e-12	1.3951	ASIC4, DES, GMPPA, OBSL1, PTPRN, SPEG, ENSG00000227432
chr17-72120477-72121348	3.30873e-12	0.818488	SLC39A11, SOX9
chr2-85420465-85421388	3.32871e-12	0.813229	ATOH8, CAPG, MAT2A, TCF7L1, TMEM150A, SNORD94
chr3-188947589-188948654	3.39862e-12	0.392237	TPRG1-AS1
chr14-24442154-24443155	3.41236e-12	0.361105	SDR39U1
chr9-96049104-96050001	3.44357e-12	0.859181	ERCC6L2, LINC00092, LINC00476
chr11-65487281-65488196	3.64473e-12	0.397112	AP5B1, BATF2, CDC42EP2, CMB9-22P13.2, DPF2, EFEMP2, EHBP1L1, EIF1AD, FAU, FRMD8, KAT5, KCNK7, KLC2, MAP3K11, MRPL11, MUS81, NEAT1, PCNX3, POLA2, RELA, RNASEH2C, SCYL1, SLC25A45, SNX15, SNX32, SSSCA1, SSSCA1-AS1, TSGA10IP, VPS51, YIF1A, ZFPL1, ZNHIT2, ENSG00000245156, ENSG00000255038, ENSG00000255320, ENSG00000255478, ENSG00000269038, KRT8P26, LOC101927789, LOC101928069, LOC105369352, LOC105369353…
chr7-26376025-26377407	3.64473e-12	0.629078	C7orf71, CBX3, HNRNPA2B1, HOXA9, KIAA0087, SNX10, ENSG00000227386, HMGB3P20, HOXA10-AS, LOC105375304, LOC441204, MIR196B, RPL23P7, TPM3P4
chr16-81188849-81189814	3.67799e-12	1.26853	PKD1L2
chr9-89318199-89319150	3.84242e-12	0.28216	CKS2, SECISBP2, SEMA4D
chr1-218459973-218460892	3.94715e-12	0.791223	TGFB2
chr17-50200009-50201096	4.03893e-12	0.894644	ACSF2, CHAD, COL1A1, FAM117A, LRRC59, PDK2, PPP1R9B, SAMD14, SGCA, TMEM92, XYLT2, CACNA1G-AS1, ENSG00000250282, ENSG00000253730, ENSG00000262837, FLJ45513, HILS1, TMEM92-AS1
chr22-37658103-37659027	4.12135e-12	0.386474	CBY1, CSNK1E, GGA1, PDXP, SH3BP1, LOC101927051
chr12-113097690-113098940	4.26376e-12	0.801901	DDX54, DTX1, RASAL1, RITA1, ENSG00000201208
chr13-40479126-40480130	4.27512e-12	0.70606	FOXO1
chr19-45768991-45769930	4.44576e-12	0.724768	BHMG1, CCDC61, DMPK, DMWD, EXOC3L2, FBXO46, FKRP, FOXA3, PRKD2, SIX5, SYMPK, ENSG00000266958, ENSG00000267395, ENSG00000269148, LOC105372418, RPS16P9
chr4-3292355-3293528	4.49173e-12	0.373004	GRK4, RGS12, FAM86EP
chr1-182391362-182392311	4.52639e-12	0.382366	GLUL, RNA5SP71, RNASEL, TEDDM1, ENSG00000232309, HMGN1P4, LINC01688, LOC100271717, RPL18P2, TEDDM2P
chr17-45098784-45099697	4.52639e-12	0.847881	CRHR1-IT1, DCAKD, PLCD3
chr16-67674013-67674883	4.72663e-12	1.17513	GFOD2, HSD11B2, PRMT7
chr9-34048714-34049660	4.79907e-12	0.334183	B4GALT1, C9orf24, CCL21, DCAF12, KIF24, PRSS3, SMU1, UBAP2, UBE2R2, ENSG00000228352, ENSG00000260947, OSTCP8
chr3-33440087-33441106	4.81725e-12	0.248871	CMTM6, FBXL2, PDCD6IP, TMPPE, UBP1
chr2-27380288-27381285	4.96117e-12	0.407779	ATRAID, EMILIN1, SNX17, ZNF513
chr18-63284705-63285787	5.01866e-12	1.40096	BCL2, KDSR, ENSG00000267390
chr1-230728575-230729588	5.02563e-12	1.12785	AGT, COG2
chr15-52018930-52019887	5.36774e-12	0.386278	BCL2L10, CTD-2650P22.1, DMXL2, FAM214A, LYSMD2, MAPK6, ENSG00000259712, ENSG00000259935, ENSG00000260618
chr19-11345997-11346941	5.38223e-12	0.417046	RAB3D, TMEM205, YIPF2, ZNF136, ZNF433, ZNF44, ZNF440, ZNF441, ZNF491, ZNF625, ZNF627, ZNF700, ZNF763, ZNF844, ZNF878, ENSG00000267174, MIR1181, TIMM29
chr5-93582517-93583589	5.48404e-12	0.978533	NR2F1, POU5F2, ENSG00000251023, ENSG00000272406, MIR2277, NPM1P27, NR2F1-AS1
chr19-54189410-54190350	5.63284e-12	0.198445	MBOAT7, TSEN34
chr15-85750094-85750942	5.98294e-12	0.666435	ENSG00000259407, ENSG00000259762, LOC101929679, LOC105370950
chr7-42236978-42238424	6.18876e-12	0.919993	GLI3, LINC01448, HECW1-IT1, MIR3943
chr14-20460986-20462158	6.31576e-12	0.286741	CHD8, OSGEP, PARP2, RNA5SP382, SUPT16H, TEP1, TMEM55B, TTC5, ENSG00000258515, ENSG00000258768, ENSG00000260830
chr7-128833170-128834249	6.67979e-12	0.488205	ATP6V1F, CALU, CCDC136, FLNC, RBM28, SMO, ENSG00000243230, LOC392787
chr11-119339804-119341090	6.77973e-12	0.837316	C1QTNF5, CBL, RNF26
chr19-55653633-55654729	6.80862e-12	0.282195	EPN1, FIZ1, KIR2DL4, NAT14, U2AF2, ZFP28, ZNF470, ZNF580, ZNF582-AS1, ZNF667, ZNF667-AS1, ENSG00000269275, ENSG00000269696, RFPL4AP1, RPL13P13
chr9-134374615-134375882	6.81801e-12	0.676386	LINC00094, RXRA, SURF4, ENSG00000273249
chr16-90020452-90021523	6.83136e-12	0.974339	DBNDD1, DEF8, FAM157C, GAS8, PRDM7, ENSG00000261172, GAS8-AS1, URAHP
chr19-35138541-35139881	7.26165e-12	1.20092	CTD-2527I21.4, FAM187B, FXYD1, FXYD3, FXYD7, HAUS5, HPN, KIAA0355, KMT2B, LGI4, LINC00904, LRFN3, LSM14A, RBM42, SDHAF1, TBCB, USF2, WTIP, ZNF792, ENSG00000179066, ENSG00000267049, ENSG00000267626, ENSG00000269086, ENSG00000270544, ENSG00000271032, ENSG00000271049, ENSG00000271171, HPN-AS1, LINC01766, LINC01801, LOC100419842, LOC101927572, LOC102723540, LOC105372372, MIR6887, TMEM147-AS1
chr8-123416137-123417062	7.436e-12	0.32577	ATAD2, WDYHV1
chr16-57637080-57638092	7.97543e-12	0.823298	ADGRG1, ADGRG3, CCL17, CNGB1, CX3CL1, PLLP
chr5-61301133-61302223	7.98938e-12	0.673326	ERCC8, SMIM15, ZSWIM6, LOC100421561, RNU6-913P, SMIM15-AS1
chr16-30351699-30352647	8.04878e-12	1.10916	NPIPB11, YPEL3, ENSG00000235560, NPIPB13, SMG1P5
chr19-45584201-45585138	8.44698e-12	0.265517	CCDC61, EXOC3L2, FBXO46, IGFL4, NECTIN2, OPA3, PNMAL2, ENSG00000266958, ENSG00000269148, LOC105372421, LOC93429
chr16-67641944-67642909	8.44698e-12	0.854654	PRMT7
chr17-44186399-44187324	8.62407e-12	0.217114	TMUB2
chr20-10501141-10502058	8.84738e-12	0.908872	JAG1, MKKS, SLX4IP
chr13-51583650-51584697	8.8999e-12	0.335847	WDFY2
chr17-64984191-64985555	9.22436e-12	1.09064	CEP95, DDX5, GNA13, AMZ2P1
chr9-133128799-133129769	1.01236e-11	0.868139	ADAMTSL2, GBGT1, GFI1B, GTF3C4, GTF3C5, LINC00094, RALGDS, REXO4, SETX, SLC2A6, STKLD1, SURF4, SURF6, TSC1, TTF1, CELP, EEF1A1P5, LOC100130548
chr2-46490351-46491309	1.01939e-11	0.869536	ATP6V1E2, CRIPT, TMEM247
chr19-16111182-16112129	1.04635e-11	0.298587	AKAP8, C19orf44, MED26, OR10H2, OR10H5, RAB8A, SIN3B, SMIM7, CYP4F24P, ENSG00000267904, ENSG00000268087, ENSG00000268743, ENSG00000269427, ENSG00000269578, LINC01855, OR1AB1P, SNX33P1
chr11-57239642-57240580	1.11129e-11	1.41857	SSRP1, TNKS1BP1
chr12-55680998-55681985	1.1716e-11	1.30745	ANKRD52, CNPY2, METTL7B, OR10P1, SMARCC2, ENSG00000257509, PHC1P1, TMEM198B
chr19-58362254-58363185	1.17418e-11	0.35315	CTD-2619J13.8, RNA5SP473, ZNF497
chr14-64539979-64541013	1.21794e-11	0.260516	PLEKHG3, PPP1R36, WDR89, ZBTB1, ZBTB25, ENSG00000214770, GCATP1, LOC102723809
chr1-159899825-159900790	1.28982e-11	0.873337	C1orf204, CFAP45, VSIG8, ENSG00000272668
chr17-77315861-77316791	1.28982e-11	1.11623	SEPT9, ENSG00000200651
chr1-179175081-179176311	1.28985e-11	1.12811	AXDND1, FAM20B, TOR3A, EIF4A1P11, ENSG00000201619, ENSG00000212338
chr1-15524085-15525288	1.37351e-11	0.195172	AGMAT, CASP9, DNAJC16, FBXO42, RSG1, SPEN, ENSG00000224621, ENSG00000237938, RPL22P3, RPS16P1
chr8-1896656-1897608	1.37678e-11	1.11787	ARHGEF10, KBTBD11
chr17-49763836-49764774	1.43259e-11	0.523838	COL1A1, FAM117A, NXPH3, SLC35B1, SNF8, SPOP, CACNA1G-AS1, ENSG00000262837, FLJ45513
chr20-31603848-31604686	1.43734e-11	0.87488	COX4I2, DEFB121, DEFB124, HM13, ID1, KIF3B, MYLK2, TTLL9, HM13-AS1, LOC149935, MCTS2P, RNU6-384P, TSPY26P
chr13-97432748-97433677	1.44379e-11	0.256269	RAP2A
chr19-18152386-18153406	1.47203e-11	0.306382	AC007192.4, IFI30, MPV17L2, PDE4C, PIK3R2, PLVAP, ENSG00000268199
chr14-20342894-20343844	1.54842e-11	0.33839	APEX1, METTL17, PARP2, TEP1, TMEM55B, ENSG00000222489, ENSG00000258515, ENSG00000258768
chr18-49628586-49629569	1.55063e-11	1.24491	ACAA2, LIPG, ENSG00000252139, SCARNA17
chr8-143170628-143171516	1.60521e-11	0.980317	LY6H, LYNX1, RHPN1
chr16-51151273-51152874	1.61065e-11	0.340167	SALL1
chr2-8534550-8535650	1.73785e-11	0.757589	ID2, ID2-AS1, LOC101929551
chr20-17875047-17875911	1.73785e-11	1.16762	LINC00493, RRBP1
chr8-129939287-129940409	1.76848e-11	0.849711	RP11-473O4.3
chr5-107672118-107673089	1.76848e-11	0.875341	EFNA5, FBXL17
chr4-158163967-158164872	1.83332e-11	1.63243	TMEM144, ENSG00000248429
chr2-104853584-104854486	1.8351e-11	0.624347	LINC01158, POU3F3
chr11-73317137-73318001	1.88457e-11	1.21805	ARHGEF17, FAM168A, PAAF1, RELT
chr17-7251581-7252671	1.88826e-11	0.269423	CLDN7, CTDNEP1, DLG4, ELP5, YBX2
chr5-132293352-132294535	1.89776e-11	0.450454	AFF4, FNIP1, IL4, IRF1, RAD50, RAPGEF6, SLC22A4, SLC22A5, ZCCHC10, ENSG00000202533, ENSG00000248648, LOC553103
chr19-58182661-58183664	1.99927e-11	0.54075	ERVK3-1, MZF1, RPS5, TRIM28, ZBTB45, ZIK1, ZNF134, ZNF17, ZNF256, ZNF264, ZNF274, ZNF324B, ZNF417, ZNF418, ZNF460, ZNF543, ZNF544, ZNF549, ZNF550, ZNF551, ZNF606, ZNF749, ZNF773, ZNF776, ZNF805, ZSCAN18, ZSCAN22, ZSCAN4, ENSG00000268392, ENSG00000268543, ENSG00000268713, LOC100128398, LOC105372483, MZF1-AS1
chr8-122658623-122659642	2.02816e-11	0.913877	ENSG00000253607, FAM83A-AS1
chr17-10842253-10843231	2.07061e-11	0.892636	RPL15P21
chr16-66695139-66696041	2.1399e-11	1.36662	BEAN1, CA7, CMTM3, CMTM4
chr9-126421741-126422683	2.1801e-11	1.28	MVB12B
chr20-45341939-45342871	2.20431e-11	1.327	CD40, DBNDD2, MMP9, NCOA5, PCIF1, PIGT, RBPJL, SDC4, SLPI, STK4, SYS1, SYS1-DBNDD2, WFDC12, ZNF335, ZSWIM1, CCNB1IP1P2, ENSG00000232135, ENSG00000233352, ENSG00000237464, ENSG00000271984, FTLP1, LOC105372630, RNU6ATAC38P, RPL13P2, RPL5P2
chr17-60391796-60392725	2.30657e-11	0.36328	APPBP2, BCAS3, C17orf64, CA4, HEATR6, PPM1D, USP32, NDUFB8P2, RPL32P32
chr4-23930649-23931567	2.32118e-11	0.631133	PPARGC1A
chr14-23469006-23469999	2.33791e-11	0.439258	NGDN
chr14-99663833-99664788	2.36234e-11	1.53426	HHIPL1
chr7-30984536-30985362	2.44121e-11	1.33877	ADCYAP1R1
chr5-139733457-139734531	2.45778e-11	1.12771	PSD2
chr11-31810854-31811900	2.46141e-11	0.75972	RCN1
chr14-105480651-105481705	2.46607e-11	0.493162	C14orf79, MTA1, TMEM121, ENSG00000257270, ENSG00000271201, HOMER2P1, HOMER2P2, IGHV3-42, IGHVII-33-1, IGHVIII-11-1
chr22-26550114-26551220	2.46607e-11	0.83942	TPST2, HMGB1P10
chr2-224585146-224586084	2.50715e-11	0.277506	CUL3, LOC100419814
chr21-39451300-39452258	2.88812e-11	1.06589	BRWD1, LCA5L, SH3BGR, WRB
chr12-120686198-120687239	2.92393e-11	0.266753	MLEC
chr11-111327685-111328669	2.92983e-11	0.845317	COLCA1
chr3-146251515-146252425	2.9304e-11	1.19958	PLSCR2, PLSCR4
chr1-153633564-153634608	2.96264e-11	0.39326	CHTOP, NUP210L, RP1-178F15.5, S100A1, SPRR2D
chr11-61971437-61972385	3.02034e-11	0.403387	BEST1, CD5, EEF1G, EML3, FADS1, INTS5, LRRN4CL, METTL12, MTA2, NXF1, RAB3IL1, SNHG1, STX5, TMEM138, TMEM216, TTC9C, UBXN1, VPS37C, LOC105369332, MIR6748
chr5-138542866-138543812	3.05807e-11	0.340896	ETF1, ENSG00000232174
chr16-87790958-87791810	3.08371e-11	1.18736	BANP, CA5A, CTU2, KLHDC4, LOC100289580
chr19-6056623-6057773	3.09134e-11	0.763191	ACSBG2, CATSPERD, DENND1C, GTF2F1, PRR22, RFX2, SAFB, SAFB2, SLC25A41, VAV1, SNRPEP4
chr17-64988399-64989421	3.45725e-11	0.617554	DDX5, GNA13, AMZ2P1
chr2-85794209-85795153	3.65954e-11	1.36642	ENSG00000273080
chr11-64348018-64349260	3.72432e-11	1.64423	BAD, C11orf84, ESRRA, GPR137, KCNK4, KCNK4-TEX40, PRDX5, SNX15, TEX40, TRMT112, ENSG00000207024, ENSG00000269038, LOC102723878, MIR1237
chr3-9111484-9112470	3.8628e-11	1.49169	SRGAP3, SRGAP3-AS1
chr9-87497343-87498853	3.91268e-11	0.701079	DAPK1
chr19-18521870-18522824	4.10049e-11	0.253876	ELL, FKBP8, IL12RB1, JUND, KXD1, LRRC25, PGPEP1, SSBP4, UPF1, ENSG00000268030
chr2-233387372-233388406	4.35942e-11	1.55951	ATG16L1, DGKD, SAG, USP40, SCARNA5, SCARNA6
chr8-94071874-94072865	4.47257e-11	0.79025	CDH17, RAD54B
chr6-31827014-31827985	4.51159e-11	0.283823	AGER, ATF6B, BAG6, C4A, C6orf47, CSNK2B, DDX39B, DXO, EHMT2, GPANK1, GTF2H4, HLA-DQA1, HLA-DQB2, HLA-DRB1, HSPA1A, HSPA1B, HSPA1L, LSM2, LY6G5B, LY6G6C, MICA, PBX2, PRRT1, SKIV2L, TNF, VARS, VWA7, ZBTB12, HCG23, RNU6-850P, RPL3P2, STK19B
chr19-47773683-47774964	4.51543e-11	1.51652	PLA2G4C, SLC8A2
chr3-125915808-125916759	4.57335e-11	0.233386	RP11-379B18.5, FAM86JP, LOC101927056
chr1-61042941-61043962	4.63385e-11	0.807363	NFIA, NFIA-AS2, RNU6-1177P
chr17-37358838-37359884	4.70624e-11	0.451835	ENSG00000274756, ENSG00000277501
chr11-3797293-3798237	4.91032e-11	0.270295	NUP98, PGAP2
chr9-127965303-127966346	4.91947e-11	1.05912	C9orf16, CDK9, CIZ1, DPM2, FAM102A, LCN2, NAIF1, PIP5KL1, PTRH1, SLC25A25, SPOUT1, ST6GALNAC4, ENSG00000230848, LOC101929270, LOC105376284
chr19-13093475-13094676	5.02763e-11	0.845279	CALR, GCDH, LYL1, MIR24-2, NANOS3, RNASEH2A, TRMT1, WDR83, ZNF136, ZNF625, ZNF709, ENSG00000242615, RPS6P25
chr8-62164352-62165292	5.28124e-11	1.29779	NKAIN3
chr9-112333300-112334256	5.32401e-11	0.361869	HSDL2, PTBP3, SUSD1, RPL29P20
chr15-70605431-70606354	5.36383e-11	0.936113	UACA, MIR629
chr9-113343541-113344494	5.38592e-11	0.946569	BSPRY, HDHD3, WDR31
chr1-54272937-54274035	5.41781e-11	0.479041	HSPB11, SSBP3, TCEANC2, TMEM59, TTC22, ENSG00000237453, MIR4781, SSBP3-AS1
chr7-30504483-30505407	5.57108e-11	0.349726	GGCT, DKFZP586I1420, ENSG00000196295, ENSG00000226874, ENSG00000263683
chr2-79512326-79513300	5.65602e-11	0.714629	CTNNA2, RNU6-561P
chr13-26557128-26558077	5.7625e-11	0.690595	WASF3
chr7-44606313-44607241	5.76798e-11	0.325023	OGDH
chr4-182143740-182144859	5.76798e-11	0.579861	LINC00290, TENM3, FAM92A1P2, LOC100132090, LOC90768
chr19-19192070-19193058	5.77619e-11	0.363394	BORCS8, BORCS8-MEF2B, RFXANK
chr6-31541670-31542647	5.81312e-11	0.491734	ABCF1, ATF6B, ATP6V1G2, BAG6, C6orf47, CLIC1, CSNK2B, DDX39B, DHX16, EGFL8, GPANK1, GTF2H4, HLA-C, LSM2, LY6G5B, MICA, MICB, NELFE, NFKBIL1, PBX2, PPP1R10, PPT2, SKIV2L, SLC44A4, TCF19, VARS, ENSG00000199332, ENSG00000271581, LOC101929072, RNU6-850P, RPL3P2
chr18-3447726-3448672	5.86646e-11	0.420851	METTL4, MYL12B, TGIF1, CBX3P2, DLGAP1-AS1, RPL21P127
chr18-26867208-26868176	5.94709e-11	0.940727	AQP4
chr16-66264286-66265459	6.0277e-11	1.13774	LINC00922
chrX-153971881-153972852	6.1273e-11	0.401904	ABCD1, ARHGAP4, EMD, FAM3A, HCFC1, MAGEA1, MECP2, PLXNB3, RENBP, TMEM187, ENSG00000234200, LOC105373387, SNORA56, SNORA70
chr6-125749058-125749973	6.15666e-11	0.442716	HEY2, LOC105377986
chr14-104973077-104974028	6.38156e-11	0.523999	AHNAK2, C14orf79, CEP170B, GPR132, INF2, LINC00638, ENSG00000257270, IGHE
chr6-111604004-111604923	6.94599e-11	0.96571	MFSD4B, TRAF3IP2, BRD7P4, ENSG00000220506, ENSG00000255389, FCF1P5
chr8-28347975-28348989	7.06185e-11	0.837096	EXTL3, FBXO16, FZD3, NUGGC, PNOC
chr2-216713454-216714445	7.34059e-11	1.06589	LINC01921
chr6-43369190-43370169	7.3475e-11	0.410539	ZNF318
chr17-81094488-81095531	7.46218e-11	0.404827	AATK, ALYREF, ARL16, BAIAP2, CEP131, EIF4A3, GPS1, HGS, RFNG, SLC38A10, TEPSIN, TMEM105, ENSG00000262049, ENSG00000262877, LOC100294362
chr2-216691157-216692624	7.52546e-11	0.974654	IGFBP2
chr9-134434614-134435641	7.5817e-11	0.521368	COL5A1, RXRA, WDR5, COL5A1-AS1, ENSG00000273249, LOC100130548
chr4-8506107-8507085	7.68446e-11	1.08147	TRMT44, ENSG00000205959, ENSG00000251186, ENSG00000251615
chr3-11591046-11592005	7.74955e-11	0.922545	ATP2B2, HRH1, SYN2, VGLL4
chr8-129752631-129753639	7.79302e-11	1.46692	GSDMC
chr2-207165788-207166704	7.80614e-11	0.329725	CREB1, KLF7, ENSG00000234902, ENSG00000240440, MIR1302-4
chr19-15934232-15935621	7.84296e-11	1.40748	AKAP8, C19orf44, CYP4F11, SIN3B, SMIM7, ENSG00000267904, ENSG00000268087, ENSG00000268743, ENSG00000269578, LOC729654
chr17-57915953-57916959	7.98891e-11	1.02752	SRSF1
chr22-36028223-36029480	8.03021e-11	0.478034	RBFOX2, RPS15AP38
chr8-98001518-98002477	8.077e-11	1.30715	ERICH5, LAPTM4B, MATN2, ENSG00000202399, ENSG00000245970, RPS23P1
chr19-13063608-13064504	8.15196e-11	1.00837	CALR, LYL1, NACC1, TRMT1
chr20-62760904-62761832	8.24623e-11	1.09405	LINC00686, NTSR1, ENSG00000223669
chr12-50924268-50925233	8.25392e-11	0.717483	ATF1, CERS5, FAM186A, LARP4, LETMD1, LIMA1, SLC11A2, TFCP2, ENSG00000257298, HNRNPA3P10, PHBP19, RNU6-1273P
chr13-30880994-30882040	8.39959e-11	1.07067	LINC00545, MEDAG, TEX26, LOC105370145, TEX26-AS1
chr12-85279889-85280856	8.44014e-11	1.08082	ALX1, LOC105369876
chr2-54666373-54667341	8.45559e-11	0.953624	ACYP2, EML6, PRORSD1P, RPL23AP32
chr6-35359653-35360774	8.60163e-11	0.85241	C6orf106, DEF6, SNRPC
chr3-4978218-4979638	8.60261e-11	0.239591	ARL8B, BHLHE40, EDEM1, EGOT, ENSG00000235978
chr3-42080142-42081109	8.62922e-11	1.33196	SEC22C, ULK4, ENSG00000212145
chr3-135965353-135966286	8.66051e-11	0.703211	PPP2R3A
chr3-181725513-181726403	9.11235e-11	0.855519	SOX2
chr8-26448927-26449836	9.18573e-11	0.398543	BNIP3L, DPYSL2, PNMA2, RNA5SP258, ENSG00000253342, LOC100132229, LOC105379332, SDAD1P1
chr2-56183096-56184324	9.18573e-11	1.0011	CCDC85A, LOC100129434
chr14-75147238-75148222	1.01752e-10	0.891608	ACYP1, BATF, EIF2B2, JDP2, NEK9, TMED10, ZC2HC1C
chr3-194879959-194881078	1.03755e-10	1.1315	XXYLT1, XXYLT1-AS1
chr21-33641676-33642681	1.07327e-10	0.256313	ITSN1
chr3-53083996-53084897	1.08258e-10	1.21486	ITIH4, RFT1
chr6-89081301-89082319	1.08662e-10	0.253487	CASP8AP2, GJA10, PM20D2, SRSF12, UBE2J1, ENSG00000220130, ENSG00000222145, ENSG00000232532, LOC100131124, LOC644269
chr17-7656201-7657656	1.08662e-10	1.11277	ATP1B2, CD68, CHRNB1, CNTROB, CTC1, CYB5D1, DVL2, PFAS, SAT2, TNFSF12
chr16-88662775-88663684	1.10828e-10	0.344736	CTU2, DPEP1, MVD, RPL13, ZNF778, ENSG00000259877, ENSG00000260121, SNAI3-AS1, SNORD68
chr19-10870723-10871703	1.10831e-10	0.21923	CARM1, EIF3G, ELOF1, PRKCSH, RAVER1, S1PR2, SMARCA4, SWSAP1, ZNF439, ZNF441, ZNF491, ZNF627, HNRNPA1P10
chr2-46698541-46699470	1.1104e-10	0.306015	ATP6V1E2, LINC01119, SOCS5, ENSG00000226548, ENSG00000228925
chr14-105472403-105473520	1.1104e-10	0.88334	CRIP2
chr19-45994840-45995774	1.12685e-10	0.363294	CCDC61, CD3EAP, FOXA3, SYMPK
chr4-1784274-1785320	1.13193e-10	1.50617	FAM53A, FGFR3, TMEM129
chr5-36241636-36242581	1.18766e-10	0.317946	NADK2, RANBP3L, SPEF2, ENSG00000272103, OFD1P17
chr4-87038595-87039614	1.21057e-10	1.11397	AFF1, C4orf36, MAPK10, NUDT9, SLC10A6, LOC260422
chr11-44564913-44565825	1.21458e-10	0.297185	CD82, ENSG00000254693, ENSG00000255092, SEC14L1P1
chr19-5622477-5623419	1.22068e-10	0.357606	C19orf70, DUS3L, HSD11B1L, LONP1, RPL36, SAFB, SAFB2
chr11-65615076-65615977	1.23579e-10	0.262391	C11orf68, CD248, CTSF, CTSW, EFEMP2, EIF1AD, FAM89B, FAU, MAP3K11, MRPL11, MRPL49, NEAT1, PCNX3, RNASEH2C, SIPA1, SNX32, ZFPL1, LOC105369352
chr17-76737198-76738127	1.24875e-10	0.231849	CDK3, H3F3B, METTL23, MFSD11, MXRA7, SRSF2, TEN1, TRIM65, UNK, ENSG00000266980, ENSG00000267342, ENSG00000267546, ENSG00000267801, HMGN2P43, RPL7P49
chr6-31619879-31621008	1.25859e-10	0.224733	ATF6B, BAG6, C4A, C6orf47, CCHCR1, CLIC1, CSNK2B, DDX39B, DHX16, DXO, EGFL8, EHMT2, GPANK1, GTF2H4, HLA-DRB1, LSM2, LY6G5B, LY6G5C, MICA, NELFE, NFKBIL1, PBX2, PPT2, PRRC2A, PRRT1, SKIV2L, TCF19, VARS, VWA7, ZBTB12, DDX39B-AS1, ENSG00000233902, ENSG00000272501, RNU6-850P, RPL3P2, RPL7P4, SNORA38
chr15-89462236-89463400	1.26411e-10	1.14543	MIR9-3HG, ENSG00000261478, MIR9-3
chr7-31028274-31029311	1.28209e-10	0.956377	ADCYAP1R1
chr17-60154449-60155390	1.28913e-10	1.10392	HEATR6
chr5-139696689-139697756	1.32239e-10	0.976953	CXXC5, DNAJC18, IGIP, NRG2, PSD2, TMEM173
chr9-136546704-136547633	1.3237e-10	0.697291	C9orf163, FUT7, INPP5E, NOTCH1, SEC16A, NALT1
chr16-56193974-56195052	1.35375e-10	0.936444	GNAO1
chr8-143840616-143841613	1.36163e-10	0.578257	NAPRT, NRBP2
chr19-40716540-40717478	1.38577e-10	0.382522	C19orf54, CCDC97, COQ8B, FBL, ITPKC, MIA, PLD3, PSMC4, SERTAD3, SNRPA, ZNF546, CYP2F2P, CYP2G2P, ENSG00000268366, ENSG00000269069, ENSG00000269843, ENSG00000271299
chr19-39403343-39404309	1.38623e-10	0.333645	ACTN4, CCER2, EID2, EID2B, FBL, GMFG, LGALS13, LGALS14, MED29, PAF1, PLEKHG2, PSMC4, RPS16, SAMD4B, SUPT5H, ZFP36, ZNF546, ENSG00000205041, ENSG00000267375, ENSG00000267892, ENSG00000268756, ENSG00000269069, ENSG00000269172, ENSG00000269188, ENSG00000269445, ENSG00000269688, ENSG00000269792, LOC100129935, LOC105372399, RN7SL566P
chr20-62352278-62353317	1.48609e-10	1.05629	ADRM1, BHLHE23, LAMA5, MRGBP, MTG2, LAMA5-AS1
chr16-85202327-85203552	1.4882e-10	0.790598	KIAA0513, ZDHHC7, ENSG00000261243, ENSG00000270184, RNU1-103P
chr11-134033657-134034588	1.55022e-10	0.907455	LOC100128239
chr11-2386960-2387886	1.56044e-10	1.03749	CD81, KCNQ1, ENSG00000199550, TSSC2
chr3-66405654-66406786	1.58041e-10	1.0063	LRIG1, SLC25A26
chr10-15088293-15089486	1.61948e-10	1.03428	ACBD7, FAM188A, RPP38, C10orf111
chr8-94261833-94262804	1.63372e-10	0.904724	GEM
chr5-178428203-178429379	1.64969e-10	0.836146	COL23A1, ENSG00000245688
chr20-45934725-45935544	1.66519e-10	0.285122	ACOT8, CD40, CTSA, DNTTIP1, NCOA5, NEURL2, PCIF1, PLTP, SLC12A5, SLC2A10, SNX21, SPATA25, TNNC2, TOMM34, TP53RK, UBE2C, WFDC3, ZNF335, ZSWIM3, CCNB1IP1P2, ENSG00000204044, ENSG00000232135, ENSG00000233352, ENSG00000237464, ENSG00000271984, FTLP1, LOC105372630, RNU6ATAC38P, RPL13P2, RPL5P2
chr15-40340410-40341333	1.70439e-10	0.70667	ANKRD63, BAHD1, BMF, C15orf52, C15orf56, CHST14, DISP2, DNAJC17, IVD, KNSTRN, PAK6, PLCB2, ENSG00000259198, ENSG00000259211, INAFM2, RPL9P27, RPLP0P10
chr1-150281922-150282858	1.71369e-10	0.504725	ADAMTSL4, C1orf56, CIART, SCNM1, SETDB1, TARS2, ENSG00000261168, ENSG00000261716
chr22-23144932-23145843	1.71369e-10	0.698765	BCR, GNAZ, RAB36, RSPH14
chr15-40068760-40069798	1.71809e-10	0.822716	BMF, C15orf56, EIF2AK4, PAK6, PLCB2, SRP14, SRP14-AS1, RPLP0P10
chr9-88533888-88535358	1.74038e-10	1.29004	NXNL2, SHC3, SPIN1
chr21-37207507-37208683	1.74576e-10	0.504241	DSCR3, DSCR9, PIGP, TTC3
chr14-24114373-24115333	1.74618e-10	0.297814	BCL2L2, CIDEB, EFS, EMC9, HOMEZ, IPO4, IRF9, KHNYN, NFATC4, NOP9, NRL, PCK2, PSME1, PSME2, RNA5SP383, RNF31, THTPA, TM9SF1, TSSK4, LOC102724814, MIR7703
chr8-102767722-102768671	1.77496e-10	0.934443	LOC401472
chr7-4725050-4726039	1.79173e-10	0.74782	AP5Z1
chr20-57435398-57436398	1.8028e-10	0.677624	RAB22A, RBM38, LOC100291105
chr3-13044326-13045274	1.80727e-10	0.981196	IQSEC1
chr14-96145878-96146819	1.80727e-10	1.24212	BDKRB2
chr17-48054067-48055048	1.81718e-10	0.890343	CBX1, CDC27, CDK5RAP3, COPZ2, HOXB2, HOXB5, KPNB1, PNPO, SCRN2, SKAP1, SNX11, ENSG00000253347, ENSG00000264701, ENSG00000266601, MIR1203, MRPL45P2, RNU6-1201P
chr2-39874723-39875922	1.84094e-10	1.00405	SOS1
chr9-130444373-130445365	1.84094e-10	1.41116	ASS1, ENSG00000246851
chr12-56359854-56360791	1.88205e-10	0.377483	BAZ2A, CDK2, ESYT1, GLS2, IL23A, MYL6B, NABP2, NEMP1, PAN2, PMEL, RBMS2, RNF41, RPL41, SLC39A5, SPRYD4, STAT2, TIMELESS, ZC3H10, ENSG00000257303, ENSG00000258317, LOC100131294, RN7SL809P, RNU6-343P
chr6-35259017-35260432	1.88339e-10	0.391957	C6orf106, DEF6, FANCE, PPARD, RPL10A, RPS10, SNRPC, TCP11, ZNF76, ENSG00000219023, ENSG00000237719
chr11-35363745-35364679	1.92335e-10	0.902843	SLC1A2
chr10-15168291-15169279	1.93333e-10	0.429415	NMT2
chr18-74495738-74496686	1.95023e-10	0.290265	CNDP1, CNDP2
chr1-150628991-150629950	2.00835e-10	0.253504	ADAMTSL4, APH1A, BNIPL, CDC42SE1, CTSK, CTSS, ENSA, GABPB2, GOLPH3L, HIST2H2AB, HORMAD1, LYSMD1, MCL1, PLEKHO1, PRPF3, SETDB1, SF3B4, ENSG00000253047, RN7SL444P, RNU6-1309P, RPS10P6, UBE2D3P3
chr2-134918071-134919131	2.06576e-10	0.32233	CCNT2, TMEM163
chr6-32968168-32969123	2.09114e-10	0.306417	ATF6B, B3GALT4, BRD2, C4A, DAXX, DXO, EGFL8, HLA-DMA, HLA-DMB, HLA-DOB, HLA-DPA1, HLA-DQB1, HLA-DRB1, ITPR3, LEMD2, PBX2, PPT2, PRRT1, PSMB8, PSMB8-AS1, PSMB9, RGL2, RING1, RPS18, RXRB, TAP1, VPS52, ZBTB22, ENSG00000233183, HCG23, HCG25, HLA-DRB6, HTATSF1P1, LOC102725019, MIR219A1, MIR5004, MIR6873, PPP1R2P1, RNY4P10, RPL35AP4, STK19B
chr11-11976416-11977850	2.09398e-10	1.52698	DKK3, GALNT18, MICAL2, USP47
chr5-176646854-176648161	2.19915e-10	0.402019	TSPAN17
chr8-38450392-38451268	2.23629e-10	1.29742	C8orf86, LETM2, TACC1, ENSG00000255201, LOC102723716
chr5-146446773-146447694	2.23974e-10	0.441656	GPR151, RBM27, TCERG1
chr17-1087201-1088441	2.24934e-10	0.822125	ABR, C17orf97, PITPNA-AS1
chr7-152463515-152464482	2.25347e-10	0.205903	ACTR3B, LINC01003
chr14-75702123-75703270	2.40411e-10	0.749424	FLVCR2, IFT43
chr12-6613551-6614644	2.43689e-10	0.3688	C12orf57, C1RL, GPR162, LTBR, NCAPD2, NOP2, PHB2, PIANP, SPSB2, TAPBPL, TNFRSF1A, ZNF384, C1RL-AS1, ENSG00000219410, ENSG00000247853, ENSG00000256967, LOC105369628, SCARNA12
chr4-70895164-70896005	2.46986e-10	1.03713	DCK
chr9-129080566-129081499	2.48628e-10	0.365859	DOLPP1
chr19-11434882-11435831	2.49969e-10	0.285196	CCDC151, PRKCSH
chr15-77496912-77497947	2.50153e-10	0.67915	IREB2, PEAK1, TBC1D2B, ENSG00000259562, LOC101929457, LOC105370905
chr3-66038515-66039532	2.50677e-10	0.644043	MAGI1
chr7-123534368-123535400	2.50777e-10	0.289859	HYAL4, IQUB, NDUFA5
chr7-151717040-151718216	2.54087e-10	1.50226	GIMAP3P
chr19-3036122-3036730	2.65275e-10	0.618975	APBA3, CACTIN, DOHH, SF3A2, SGTA, THOP1, ZNF554, ZNF77, CACTIN-AS1
chr10-84244458-84245404	2.75763e-10	0.863052	LRIT2, RGR
chr8-26577138-26578134	2.8586e-10	0.37806	DPYSL2, PNMA2, RNA5SP258, ENSG00000253342, LOC100132229, LOC105379332, SDAD1P1
chr3-159882406-159883466	2.86964e-10	1.13555	IL12A, SCHIP1
chr22-28882900-28883859	2.92648e-10	0.508454	C22orf31, CCDC117, CHEK2, HSCB, ZNRF3
chr7-148905-149823	2.94943e-10	0.322257	AC093627.10, AC093627.9, FAM20C, ENSG00000240093, ENSG00000242474, ENSG00000242611, ENSG00000261795, LOC100507642
chr13-51632694-51633602	3.01631e-10	1.18501	DHRS12, WDFY2
chr9-116571808-116572745	3.01631e-10	1.43254	ASTN2-AS1
chr19-46600591-46601540	3.14492e-10	0.356994	CALM3, PPP5D1
chr20-63834692-63835738	3.18462e-10	0.948709	LIME1, TCFL5, ENSG00000237371
chr11-118820048-118821088	3.20279e-10	0.70268	BCL9L, CXCR5, FOXR1, HINFP, PHLDB1, TREH, UPK2, ENSG00000222529, LOC101929133, LOC105369519, MIR6716, RN7SL688P, TREHP1
chr11-63838493-63839532	3.32178e-10	0.325058	COX8A, FERMT3, MARK2, NAA40, CCND2P1, RNU6-1306P
chr16-30650207-30651176	3.32796e-10	0.359864	PRR14
chr4-4859162-4860178	3.33363e-10	0.671132	MSX1
chr8-80577913-80578938	3.33383e-10	0.693241	TPD52
chr14-68792787-68793818	3.42691e-10	0.274202	DCAF5, SUSD6, ZFP36L1, RNU6-921P
chr15-29670934-29671990	3.42691e-10	0.813712	ENSG00000259814
chr2-85523599-85524456	3.51378e-10	1.1928	CAPG, ELMOD3, GGCX, RETSAT, SH2D6, VAMP8, RN7SL251P, RNU7-64P
chr11-125495812-125496808	3.52799e-10	0.887342	DDX25, FEZ1, PUS3
chr20-1827675-1828590	3.61307e-10	1.08282	PDYN, SDCBP2, SIRPA, ZNF343
chr21-43734587-43735557	3.62804e-10	1.31516	CSTB, H2BFS, HSF2BP, PDXK, PWP2, RRP1B, TRPM2, U2AF1, WDR4, ENSG00000233754
chr18-74291645-74292568	3.67663e-10	0.366272	C18orf63, CYB5A, ZNF407
chr8-94303386-94304324	3.69905e-10	1.33425	CDH17, GEM
chr19-20661028-20662043	3.76972e-10	0.778951	CTC-513N18.7, ZNF626
chr1-204350618-204351519	3.81602e-10	1.24759	ETNK2, GOLT1A, PIK3C2B, PLEKHA6, PPP1R15B, ENSG00000231691
chr1-162696111-162697046	3.86196e-10	1.03259	DDR2, HSD17B7
chr3-184345298-184346238	3.87611e-10	1.15027	CAMK2N2
chr11-897923-898985	3.98012e-10	1.34828	AP2A2, CD151, CEND1, PIDD1, RPLP2, SLC25A22
chr5-172162485-172163953	3.9887e-10	1.25769	EFCAB9, STK10, UBTD2, ENSG00000212529
chr16-72857769-72859387	4.06577e-10	1.14665	DHX38, HPR
chr5-80109585-80110571	4.08135e-10	1.36866	CMYA5, SERINC5
chr13-46796715-46797611	4.12745e-10	0.841784	ESD, HTR2A
chr2-64857739-64858671	4.15532e-10	1.09376	ACTR2, AFTPH, RAB1A, SERTAD2, SLC1A4
chr11-64240783-64241786	4.29283e-10	0.205844	ATG2A, ATL3, BAD, CDC42BPG, FAU, FERMT3, FKBP2, FLRT1, GPR137, KCNK4, MRPL49, OTUB1, PLCB3, PPP1R14B, TRMT112, TRPT1, VEGFB, VPS51, ZFPL1, ENSG00000256116, ENSG00000257086, LOC102723878
chr17-78716699-78717673	4.33451e-10	0.799361	CYTH1, DNAH17, PGS1, RNU6-638P
chr2-28980907-28981831	4.37747e-10	0.823697	FAM179A
chr2-47063843-47064835	4.60525e-10	1.0058	CALM2, PIGF, TTC7A, ENSG00000233845
chr19-12513440-12514350	4.60653e-10	0.853036	ZNF709
chr15-99125417-99126556	4.67035e-10	0.814834	LRRC28, SYNM, TTC23, ENSG00000261054, ENSG00000261616
chr8-127052296-127053210	4.68005e-10	1.27437	SRRM1P1
chr1-173867753-173868801	4.70788e-10	0.312644	ZBTB37
chr4-40923299-40924424	4.72618e-10	1.0409	APBB2
chr9-120965294-120966436	4.75384e-10	1.4086	PSMD5, PSMD5-AS1, TRAF1
chr5-169980206-169981212	4.83586e-10	1.52106	FAM196B
chr19-16733613-16734591	4.84558e-10	0.850554	CPAMD8, NWD1, SIN3B
chr16-21520017-21520944	4.87428e-10	0.282256	METTL9, NPIPB5, THUMPD1, LOC342293, LOC646828, LOC81691, RRN3P1, SMG1P1, SMG1P4
chr3-52409765-52410828	4.94272e-10	0.26315	BAP1, GLYCTK, GLYCTK-AS1, NISCH, NT5DC2, PHF7, SEMA3G, TNNC1, WDR82, MIR135A1, RNU6-856P
chr8-27614266-27615228	5.08477e-10	0.632934	CLU
chr15-37101200-37102339	5.17045e-10	0.599662	C15orf41, MEIS2
chr17-51120459-51121333	5.17405e-10	0.341879	SPAG9
chr15-73802351-73803268	5.25167e-10	1.30374	C15orf59, LOC102723657
chr12-8242832-8243809	5.28813e-10	0.256154	LINC00612, ENSG00000256552, FAM86FP
chr3-149657824-149658730	5.28997e-10	0.645685	COMMD2, WWTR1-AS1
chr2-201984825-201985785	5.3579e-10	0.913478	FZD7, KIAA2012, RNU6-440P
chr11-101914602-101915549	5.39787e-10	0.494362	ANGPTL5, CEP126, TRPC6
chr2-41878430-41879350	5.45555e-10	1.15128	C2orf91, PKDCC
chr17-47895639-47896637	5.92784e-10	0.256102	CDC27, CDK5RAP3, HOXB4, KPNB1, PNPO, RP11-6N17.4, SKAP1, SP2, ENSG00000253347, ENSG00000264243, ENSG00000264701, ENSG00000266601, LOC102724532, MRPL45P2, RN7SL125P, RPS2P47
chr2-104755069-104756069	5.92884e-10	0.843023	LINC01114, MRPS9, ENSG00000207249
chr1-88992428-88993358	5.95894e-10	0.259116	GBP3, GBP5, GBP6, GBP7, KYAT3, RBMXL1, PTGES3P1
chr16-54928664-54929684	5.98133e-10	0.285016	CRNDE, IRX3, IRX5, MMP2
chr19-47190076-47191037	5.98848e-10	1.29163	BBC3, CCDC9, GLTSCR1, SAE1, MIR3191
chr9-93161706-93163209	6.11764e-10	0.94505	CARD19, ZNF484
chr9-121644747-121645674	6.22156e-10	1.48163	C5, DAB2IP
chr22-41403513-41404527	6.22555e-10	0.78416	CSDC2, MEI1, POLR3H
chr19-10653615-10654558	6.23592e-10	0.23565	ILF3, ILF3-AS1
chr3-39182382-39183570	6.27244e-10	1.20792	CSRNP1, CX3CR1, GORASP1, RPSA, TTC21A, MIR6822
chr6-29632692-29633523	6.2837e-10	0.808532	GNL1, OR2H2, HLA-H, HLA-U, MICE
chr17-50101224-50102658	6.55391e-10	1.36385	PDK2, SAMD14, SGCA, ENSG00000253730, ENSG00000262837, HILS1, LOC284080
chr17-58380902-58381840	6.61461e-10	0.934687	EPX, HSF5, LPO, MTMR4, OR4D1, RAD51C, RNF43, SUPT4H1, TRIM37, MSX2P1
chr1-58874502-58875461	6.73756e-10	0.620499	JUN, LINC01135
chr18-13565016-13565936	6.95316e-10	0.921638	LDLRAD4, PSMG2, RNMT
chr18-3593642-3594605	6.96515e-10	0.417485	MYL12B, TGIF1, CBX3P2, DLGAP1-AS1, DLGAP1-AS2
chr7-100478857-100479767	7.02331e-10	0.596803	AP4M1, EPHB4, GIGYF1, MEPCE, PCOLCE, PILRA, PPP1R35, PVRIG, TSC22D4, ZKSCAN5, ZNF655, ZSCAN25, ENSG00000242798, PCOLCE-AS1, RN7SL416P, RN7SL750P, STAG3L5P
chr20-62818455-62819854	7.06008e-10	0.711823	COL9A3, OGFR, RTEL1, TNFRSF6B
chr7-100538576-100539514	7.21233e-10	0.315128	AGFG2, C7orf61, FBXO24, LRCH4, MBLAC1, MOSPD3, NYAP1, PCOLCE, PILRA, SAP25, TSC22D4, IRS3P, PCOLCE-AS1
chr11-71786665-71787647	7.31951e-10	0.312885	FAM86C1
chr7-114085480-114086493	7.31951e-10	0.661173	FOXP2, LINC01393, PPP1R3A, ENSG00000270997
chr11-67629796-67630894	7.39182e-10	0.339448	NUDT8
chr3-169662077-169663154	7.44138e-10	0.625045	ACTRT3, MECOM, PRKCI, ENSG00000239628, ENSG00000270096, SEC62-AS1
chr12-106586848-106587797	8.0589e-10	0.816723	RFX4, RIC8B
chr11-67384585-67385563	8.17239e-10	0.761869	CARNS1, POLD4, PPP1CA, PTPRCAP, RPS6KB2, SSH3, ENSG00000255949, RN7SKP239
chr11-62142652-62143596	8.20148e-10	0.951409	INCENP
chr1-150182030-150182968	8.21332e-10	1.22776	SV2A, TNFAIP8L2
chr19-51690408-51691412	8.26008e-10	0.93169	FPR1, FPR2, FPR3, GPR32, HAS1, IGLON5, SIGLEC10, SIGLEC14, SIGLEC5, SIGLEC6, SIGLEC8, SIGLECL1, SPACA6, SPACA6P-AS, ZNF350, ZNF480, ZNF577, ZNF578, ZNF615, ZNF616, ZNF649, ZNF766, ZNF808, ZNF836, ZNF841, DPPA5P1, ENSG00000268316, ENSG00000268375, ENSG00000268595, ENSG00000268889, ENSG00000268970, ENSG00000269021, ENSG00000269483, ENSG00000269535, ENSG00000269825, LINC01872, LOC100133225, RPL7P51,…
chr19-20051788-20052741	8.34312e-10	0.506088	ZNF682
chr9-121883805-121884893	8.35508e-10	0.753304	TTLL11
chr14-32934030-32934945	8.45455e-10	0.859672	NPAS3
chr7-26864251-26865204	8.72027e-10	0.414808	HOXA1, HOXA2, HOXA3, HOXA4, HOXA5, HOXA6, HOXA9, KIAA0087, SKAP2, SNX10, HMGB3P20, HOTAIRM1, HOXA-AS2, HOXA-AS3, HOXA10-AS, MIR196B, PSMC1P2, RPL23P7, TPM3P4
chr14-90382829-90383759	8.73711e-10	0.377035	CALM1, KCNK13, RP11-471B22.3, ENSG00000258424, ENSG00000259789, GLRXP2, LOC101930294, LOC105370622, RAB42P1
chr11-20000200-20001300	8.8983e-10	1.01658	HTATIP2
chr9-136848839-136849876	8.92859e-10	0.320279	DPH7, DPP7, LCN12, MAMDC4, PHPT1, ENSG00000238268
chrX-153764777-153765736	9.12109e-10	0.750898	LOC102723591
chr16-70689392-70690491	9.12109e-10	1.1137	CLEC18A, CMTR2, EXOSC6, MARVELD3, MTSS1L, NOB1, NQO1, VAC14, NPIPB14P, SMG1P7, VAC14-AS1
chr22-17865873-17866839	9.17435e-10	0.826766	SLC25A18
chr22-24952111-24953170	9.30256e-10	0.870011	KIAA1671
chr6-108945539-108946473	9.79154e-10	0.723555	ARMC2, LACE1, ARMC2-AS1, RNU6-653P
chr19-48623802-48624714	9.83278e-10	0.410517	EHD2, FAM83E, GRWD1, KDELR1, PLEKHA4, PRRG2, TEAD2, ENSG00000197813, ENSG00000268157, SEC1P
chr17-45147942-45148859	9.8881e-10	0.330419	AC142472.6, CRHR1-IT1, DCAKD, EFTUD2, FMNL1, GPATCH8, HEXIM1, LINC01180, NMT1, PLCD3, SLC25A39, ASB16-AS1, ENSG00000224505, ENSG00000233175, ENSG00000260793, ENSG00000265547, ENSG00000265964, ENSG00000266918, ENSG00000267505, ENSG00000267788, LOC102724391, MAP3K14-AS1, MAPK8IP1P2, RN7SL405P, RN7SL507P, SMCO4P1
chr19-40777708-40778660	9.93e-10	0.290036	C19orf54, CCDC97, COQ8B, FBL, ITPKC, MIA, PSMC4, RAB4B, RAB4B-EGLN2, SERTAD3, SNRPA, CYP2F2P, CYP2T1P, ENSG00000268366, ENSG00000269843, RNU6-195P
chr4-10746511-10747481	1.00237e-09	0.813167	HS3ST1
chr16-81466410-81467472	1.00616e-09	1.03636	CMIP, MPHOSPH6, PLCG2
chr19-40284801-40285895	1.01314e-09	0.369287	AKT2, C19orf47, COQ8B, EID2B, MAP3K10, NUMBL, PLD3, PRX, PSMC4, RPS16, SNRPA, SUPT5H, ZNF546, ENSG00000205041, ENSG00000269069, ENSG00000269843
chr14-61147717-61148710	1.02472e-09	1.21097	PRKCH, SIX1, TMEM30B
chr17-42388162-42389123	1.0355e-09	0.202	ATP6V0A1, CCR10, HSD17B1, KAT2A, NBR1, P3H4, PTRF, STAT3, TUBG2, AOC4P, ENSG00000267002, ENSG00000267221, ENSG00000267340, ENSG00000267765, LOC108783654, MIR5010, NBR2, RNU7-97P
chr5-135450009-135451052	1.06442e-09	1.4288	TIFAB
chr17-80942206-80943246	1.08316e-09	1.13527	ENSG00000262313
chr16-53090482-53091422	1.08361e-09	0.405226	CHD9
chr14-90522386-90523354	1.09348e-09	0.579589	CALM1
chr2-169109516-169110956	1.09836e-09	0.736778	ABCB11, DHRS9
chr6-37130872-37131917	1.10243e-09	1.24507	C6orf89, CMTR1, FGD2, MDGA1, MTCH1, PIM1, RAB44, COX6A1P2
chr4-1346624-1347544	1.10805e-09	0.260694	CRIPAK, CTBP1, MAEA, MFSD7, UVSSA, CTBP1-AS2
chr6-37818925-37819889	1.11153e-09	0.31727	BTBD9, ZFAND3, RNU1-87P
chr3-120450497-120451797	1.13031e-09	0.952091	FSTL1, RPL34P9
chr4-3955243-3956322	1.13469e-09	0.312869	AC226119.5
chr7-47327769-47328823	1.20405e-09	0.974552	C7orf69
chr11-65711683-65712787	1.23276e-09	0.320918	CTSF, EHBP1L1, EIF1AD, KAT5, MAP3K11, MRPL11, MUS81, NEAT1, PCNX3, POLA2, RBM14, RBM4B, RNASEH2C, SIPA1, SNX15, SSSCA1, SSSCA1-AS1, VPS51, ZFPL1, ENSG00000245156, ENSG00000255038, ENSG00000258297, ENSG00000269038, KRT8P26, LOC105369352, LOC105369353
chr2-127094306-127095330	1.25113e-09	0.860043	BIN1, ERCC3, GPR17, MAP3K2, WDR33, ENSG00000260634
chr19-4968408-4969674	1.25421e-09	0.290411	KDM4B
chr1-147540913-147541754	1.25613e-09	0.681632	ACP6, BCL9, GJA8, ENSG00000228626, ENSG00000235988, LOC100130018, LOC100505824, LOC647481, OR13Z1P, OR13Z2P, OR13Z3P, PDIA3P1
chr9-130895155-130896061	1.25613e-09	1.31725	ABL1, FIBCD1, LOC105376297
chr11-694917-695927	1.27548e-09	0.212514	TMEM80
chr8-11466146-11467140	1.30487e-09	1.04822	DEFB135, FAM167A, LINC00208, LINC00529, PINX1, RNA5SP252, ZNF705D, ENSG00000249316, ENSG00000255310, LOC101929290, LOC105379241, PRSS52P, ZNF705CP
chr5-141040732-141041662	1.35593e-09	0.706892	HARS, PCDHA1, PCDHA10, PCDHA2, PCDHA3, PCDHA4, PCDHA5, PCDHA7, PCDHA8, PCDHA9, PCDHB10, PCDHB16, PCDHB2, PCDHB7, PCDHB8, PCDHB9
chr5-140564093-140565055	1.37133e-09	0.351831	ANKHD1, ANKHD1-EIF4EBP3, APBB3, CD14, DND1, HARS, IK, PCDHA10, PCDHA2, PCDHA3, PCDHA4, PCDHA5, PCDHA7, PCDHB10, PCDHB16, PCDHB6, PCDHGA10, PCDHGA9, PCDHGB1, PCDHGC3, PFDN1, SLC35A4, WDR55, ENSG00000200051, ENSG00000253965, PCDHB17P
chr17-17496070-17497059	1.40844e-09	0.49994	DRG2, MYO15A, PEMT, RASD1, SMCR8, ACTG1P24, ENSG00000265511, LOC100419436, LOC644422
chr9-93143806-93144801	1.43341e-09	0.735003	NINJ1, SUSD3
chr6-3194396-3195325	1.46389e-09	0.997368	PSMG4, TUBB2B
chr17-73356099-73357210	1.47343e-09	0.753337	C17orf80, CDC42EP4, COG1, FAM104A
chr2-132631798-132632758	1.52436e-09	0.666911	LOC105373623
chr19-506707-507675	1.53031e-09	0.242889	C2CD4C, CIRBP, FSTL3, MADCAM1, TPGS1, ENSG00000268798
chr16-30657858-30658857	1.53872e-09	0.192428	CCDC189, FBRS, GDPD3, HSD3B7, ZNF764, ZNF771, ENSG00000247735, ENSG00000260267, ENSG00000260304, ENSG00000261475, ENSG00000261648, FRG2KP, NDUFA3P6, VN1R64P, VN1R65P
chr19-58058885-58059789	1.56698e-09	0.700831	ZNF135
chr1-3900142-3901141	1.57392e-09	0.210077	C1orf174, DFFB, LINC01134, LRRC47, ENSG00000227169, ENSG00000272153, LINC01646, LINC01777, TP73-AS1
chr4-7042638-7043857	1.59301e-09	0.352649	CCDC96, GRPEL1
chr2-75608243-75609407	1.60319e-09	1.19545	EVA1A, GCFC2, MRPL19, TACR1, ENSG00000221638
chr7-44999517-45000784	1.63999e-09	0.273416	CCM2, PURB, SNHG15, ENSG00000260997
chr14-90331513-90332486	1.64799e-09	0.542553	NRDE2, PSMC1, RPS18P2
chr16-70702932-70704003	1.67808e-09	0.617918	CLEC18A, CMTR2, EXOSC6, MARVELD3, MTSS1L, NOB1, NQO1, VAC14, NPIPB14P, SMG1P7, VAC14-AS1
chr13-43786620-43787592	1.68025e-09	0.908178	ENOX1, RP11-168P13.1
chr11-63510104-63511102	1.69363e-09	1.20191	LGALS12
chr21-45003266-45004184	1.7287e-09	1.11321	ITGB2, LINC00165, ENSG00000184441, ENSG00000215447, ITGB2-AS1
chr16-85149461-85150491	1.77459e-09	0.859993	ZDHHC7
chr20-1944970-1945975	1.78513e-09	0.855081	NOP56, SIRPA, SIRPB1, SIRPB2, ZNF343
chr2-1817128-1818088	1.81174e-09	1.00225	PXDN, ENSG00000232057
chr5-139764030-139765048	1.83031e-09	1.07986	CXXC5, DNAJC18, IGIP, NRG2, PSD2
chr7-1466428-1467389	1.84254e-09	1.13205	INTS1
chr16-4253481-4254398	1.8889e-09	0.343859	CREBBP, LINC01569, ZNF263, ZNF500, ZNF597
chr17-78144086-78145590	1.90514e-09	0.776923	C17orf99, TMC6, TMC8
chr14-74084197-74085157	1.90708e-09	0.274391	ALDH6A1, EIF2B2, ELMSAN1, FCF1, LIN52, PTGR2, LOC100506476
chr17-2939962-2940965	1.90708e-09	0.610004	TAX1BP3
chr16-54286473-54287274	1.90708e-09	0.740524	IRX3
chr8-126557985-126558906	1.91277e-09	0.57805	FAM84B
chr11-35276192-35277148	1.91933e-09	1.08511	SLC1A2, ENSG00000255004, MIR1343
chr11-46697198-46698087	1.96708e-09	1.26781	F2
chr17-11598063-11598837	1.9704e-09	0.81539	DNAH9
chr11-120121747-120122734	1.98214e-09	1.31173	GRIK4, OAF, TRIM29
chr20-47857467-47858531	1.98517e-09	0.793331	SULF2, LOC100419565
chr7-151536996-151538642	2.06689e-09	0.98953	CRYGN
chr3-53269741-53270686	2.10098e-09	0.683657	DCP1A, PRKCD, SFMBT1, TKT, WDR82, ENSG00000207109
chr5-154857315-154858037	2.18272e-09	0.440882	CNOT8
chr12-76719055-76720066	2.18804e-09	0.866691	ZDHHC17
chr8-60847854-60848867	2.1945e-09	0.780309	CHD7, CLVS1
chr14-33950646-33951516	2.22828e-09	0.86264	EAPP, RPS19P3
chr11-75583032-75584202	2.23546e-09	0.717392	MAP6, SERPINH1, ENSG00000255434, LOC105369391
chr17-47987144-47988121	2.25053e-09	1.39542	CBX1, CDK5RAP3, COPZ2, MRPL10, PRR15L, SNX11, LOC102724532, MIR1203, MIR152
chr19-1268875-1270153	2.25378e-09	0.363066	ABCA7, APC2, ARHGAP45, ARID3A, ATP5D, ATP8B3, C19orf24, C19orf25, CBARP, CIRBP, EFNA2, FGF22, FSTL3, GRIN3B, MIDN, MIER2, MUM1, R3HDM4, RNA5SP462, RPS15, SBNO2, SCAMP4, SF3A2, STK11, TMEM259, ENSG00000261526, ENSG00000266990, ENSG00000267317, LOC100288123, RPS15P9
chr17-74872587-74873669	2.27978e-09	0.318349	FDXR, GRIN2C, NAT9, NT5C, NUP85, UNK
chr21-42524286-42525544	2.27978e-09	0.72486	RSPH1, SLC37A1, TFF2, ENSG00000235772, LOC101930094
chr22-21045359-21046284	2.29278e-09	0.572997	CCDC116, DGCR8, LRRC74B, SCARF2, SLC7A4, THAP7, LOC100420177, P2RX6P, THAP7-AS1
chr6-37515838-37516916	2.34186e-09	0.954556	CCDC167, LOC100505530, LOC102723736
chr19-7903235-7904276	2.41137e-09	0.311382	CD320, ELAVL1, HNRNPM, LRRC8E, MAP2K7, PRR36, XAB2, ZNF414, ZNF557, ZNF558, ENSG00000269139, ENSG00000269300
chr9-124770984-124771940	2.49119e-09	0.326864	ARPC5L, GOLGA1, NR6A1, RPL35, WDR38, MIR181A2HG
chr19-6737105-6738144	2.49748e-09	0.294264	ACSBG2, ALKBH7, GPR108, MBD3L3, MBD3L5, TRIP10, VAV1, VMAC, ENSG00000269680, FLJ25758, LOC390877
chr7-131010985-131011907	2.51931e-09	1.03173	KLHDC10, MIR29A, MKLN1, LINC-PINT, RNU6-1010P
chr17-7306782-7307850	2.5404e-09	0.239379	ACAP1, CNTROB, CTC1, DVL2, EIF5A, GPS2, HES7, KCTD11, PFAS, SPEM1, TNK1, VAMP2, YBX2, ENSG00000262067, ENSG00000271029, LOC105371517, LOC107985075, MIR324, MIR6883, SNORA48, SNORD10
chr16-79770023-79771159	2.54831e-09	0.690877	LINC01229, MAF, MAFTRR
chr2-127515770-127516828	2.59121e-09	1.01504	ERCC3, ENSG00000236682
chr6-37456826-37457779	2.63726e-09	1.28478	TMEM217, LOC100505530, LOC102723736
chr3-147418867-147419794	2.6426e-09	0.793543	ZIC1, ZIC4, ENSG00000243620, ZIC4-AS1
chr11-13114454-13115538	2.65838e-09	1.01106	RASSF10
chr5-157912358-157914007	2.68431e-09	1.29718	CLINT1, RNU2-48P, RNU6-260P
chr14-93788359-93789352	2.71142e-09	0.952263	PRIMA1
chr17-49191990-49193241	2.72013e-09	0.300454	ABI3, B4GALNT2, CALCOCO2, FAM117A, GIP, GNGT2, HOXB4, PHOSPHO1, SNF8, ENSG00000230532, ENSG00000236472, ENSG00000251461, ENSG00000262837, FLJ45513, LINC02075, LOC105371815, RN7SL125P
chr4-118967248-118968622	2.79089e-09	1.37526	LOC645513
chr10-132537073-132538103	2.90402e-09	0.218722	CFAP46, INPP5A, JAKMIP3, PAOX
chr11-61161077-61162004	2.95775e-09	0.445592	CD5, CD6, CPSF7, CYB561A3, SDHAF2, SLC15A3, TMEM109, VPS37C
chr20-62772789-62773748	2.98016e-09	0.774948	MIR4758
chr13-51452663-51453906	2.98115e-09	0.218256	ALG11, CCDC70, DHRS12, SERPINE3, ENSG00000231856, LOC103191607, RPS4XP16
chr19-5292614-5293826	2.98115e-09	0.940769	PTPRS, SAFB, SAFB2, ENSG00000267030, ENSG00000267571, ENSG00000267769, SNRPEP4
chr7-41704943-41705912	3.02466e-09	0.761102	INHBA
chr1-44542613-44543651	3.02735e-09	1.20852	ATP6V0B, ERI3, RNF220, RNU6-369P
chr2-98086624-98087548	3.06036e-09	0.902857	ACTR1B, VWA3B
chr11-95338291-95339229	3.09072e-09	0.687098	SESN3, LOC101929295
chr11-62841215-62842264	3.12073e-09	0.322623	WDR74
chr1-184792159-184793190	3.12419e-09	0.763157	EDEM3
chr1-155001634-155002993	3.16807e-09	0.319672	ADAR, ASH1L, DCST1, DCST2, DPM3, EFNA4, KIAA0907, KRTCAP2, MTX1, NUP210L, RIT1, SCAMP3, SHC1, THBS3, ZBTB7B, ASH1L-AS1, DAP3P1, ENSG00000271267, LOC101928120, MIR4258, MSTO2P, RUSC1-AS1
chr9-134055642-134056641	3.19602e-09	1.03513	BRD3, LINC00094, DBH-AS1
chr5-43313142-43314070	3.19887e-09	0.301245	HMGCS1, NNT, ZNF131, EEF1A1P19, ENSG00000249492, ENSG00000261604, LOC153684, LOC648987, NNT-AS1, RPL29P12, SERBP1P6
chr1-164558447-164559441	3.22236e-09	0.56814	PBX1
chr3-42090809-42091747	3.23533e-09	1.34734	TRAK1, ULK4, ENSG00000212145
chr9-83980025-83980986	3.33661e-09	0.23904	C9orf64, GKAP1, HNRNPK, IDNK, KIF27, RMI1, LOC105376116
chr11-18395706-18396633	3.36489e-09	0.519663	GTF2H1, LDHA, LDHC, SAAL1, ENSG00000256361
chr17-73341798-73342800	3.36712e-09	0.75109	CDC42EP4, COG1, SDK2, SSTR2
chr4-74116691-74117771	3.39467e-09	0.768617	CXCL2, CXCL3, CXCL8, EREG, MTHFD2L
chr8-37703061-37704085	3.42215e-09	0.652201	ENSG00000254306, LOC105379374
chr12-53625758-53626692	3.46298e-09	0.230965	AAAS, ATF7, ATP5G2, HOXC4, HOXC6, HOXC8, HOXC9, IGFBP6, MAP3K12, PRR13, RP11-793H13.10, SP1, ZNF740
chr16-589388-590264	3.5039e-09	0.223633	JMJD8, NHLRC4, PIGQ, PRR35, RAB40C, RHOT2, WFIKKN1, ENSG00000260022, ENSG00000260051, ENSG00000260954, ENSG00000261505, HBZP1, LOC105371038, PRSS29P, WASH4P
chr2-217897998-217898971	3.56178e-09	0.932586	ARPC2, PNKD, RUFY4, SLC11A1, TMBIM1, TNS1, LOC105373878
chr16-85220050-85221005	3.63248e-09	0.791266	WFDC1
chr16-31141850-31142865	3.63901e-09	0.334312	KAT8, STX1B, ENSG00000260304
chr17-39671591-39672562	3.70654e-09	1.14875	PGAP3, STARD3
chr20-35741960-35742874	3.71327e-09	0.233198	AAR2, CPNE1, EIF6, PHF20, RBM12, RBM39, SCAND1, SLA2, SPAG4, TRPC4AP, RPL36P4
chr6-93419245-93420172	3.73694e-09	0.604032	EPHA7
chr19-10717330-10718272	3.78363e-09	0.237456	CDKN2D, CNN1, DNM2, DOCK6, EIF3G, FBXL12, ICAM3, ILF3-AS1, KANK2, PRKCSH, RAVER1, S1PR2, S1PR5, SLC44A2, SMARCA4, SWSAP1, ZNF627, ZNF846, HNRNPA1P10, LOC100419831, LOC105372273, TIMM29
chr4-1041212-1042218	3.85097e-09	1.16927	CRIPAK, FGFRL1, IDUA, LETM1, TMEM129, ZNF141, ZNF718, ZNF732, ABCA11P, CTBP1-AS2, ENSG00000251639, ENSG00000272588, ENSG00000273179, LOC100129917, LOC100288172, ZNF876P
chr22-31247769-31248784	3.85614e-09	1.21129	LIMK2, MORC2, PIK3IP1, RNF185, SFI1, RNU6-1128P, RPS17P16, TUG1
chr7-28980592-28981675	3.86855e-09	0.813109	ENSG00000228421, LOC107986703
chr14-94571301-94572421	3.92124e-09	1.1417	SERPINA3, SERPINA5, SERPINA9, ENSG00000256357
chr6-33410021-33410989	3.97911e-09	0.313573	PHF1
chr12-50111494-50112435	4.02696e-09	0.250427	ATF1, CERS5, COX14, CSRNP2, LIMA1, PRPF40B
chr7-55244946-55245876	4.02696e-09	1.16929	LOC100130121
chr1-16913601-16914649	4.15688e-09	0.337815	CROCC, FAM131C, ENSG00000235241, LOC105376805
chr3-9279702-9280609	4.31215e-09	0.794668	SRGAP3, ENSG00000231401, ENSG00000254485, SRGAP3-AS1
chr20-49771955-49772915	4.40733e-09	0.891454	B4GALT5, CEBPB, KCNB1, LINC01273, PTGIS, PTPN1, RNF114, SLC9A8, SNAI1, TMEM189, ZNFX1, RNU6-919P
chr5-180353001-180353967	4.44413e-09	0.626976	BTNL9, GFPT2, OR2V2, ENSG00000250674, ENSG00000250765, ENSG00000253652, LOC100128762, LOC100289470, LOC100419853, LOC100420514, LOC100502572, LOC105377765, LOC646058, LOC646227, OR2AI1P
chr8-26636708-26637672	4.49489e-09	1.0873	DPYSL2, PNMA2
chr1-151371229-151372135	4.49489e-09	1.13593	CTSK, GABPB2, GOLPH3L, SELENBP1, SETDB1, ENSG00000229021, RN7SL444P, UBE2D3P3
chr13-44763739-44764735	4.50026e-09	1.24269	LINC00330, SMARCE1P5
chr5-141811244-141812421	4.52249e-09	1.22414	HDAC3, KIAA0141, NDFIP1, PCDHGA3, PCDHGA9, PCDHGC4, PCDHGC5
chr1-235504114-235505201	4.62917e-09	0.210799	ARID4B, B3GALNT2, GGPS1, IRF2BP2, LYST, ENSG00000230404, LDHAP2, LOC100130485, RPS21P1
chr2-85742151-85743074	4.63801e-09	1.09167	ATOH8, USP39
chr2-74763779-74764823	4.65096e-09	1.3478	M1AP, SEMA4F
chr6-98834017-98834956	4.65933e-09	0.453116	POU3F2, RP1-273N12.4
chr19-2096162-2097119	4.78848e-09	0.270176	BTBD2, C19orf24, C19orf35, CIRBP, CSNK1G2, DOT1L, GADD45B, IZUMO4, MIDN, MKNK2, MOB3A, OAZ1, REXO1, RPS15, SCAMP4, SF3A2, ZNF77, ENSG00000267063, ENSG00000267317, LINC01775, LOC100288123, LOC100419704
chr5-109412805-109414050	4.8988e-09	0.869691	PJA2, ENSG00000248440, ENSG00000248876, ENSG00000251367, KRT18P42, LINC01848, LOC285638, PGAM5P1
chr14-32076398-32077372	5.01319e-09	0.324667	ARHGAP5-AS1, LOC101927124, RNU6-7, RNU6-8, RPL21P5
chr7-44748120-44749081	5.20023e-09	0.367767	ZMIZ2
chr11-48080892-48081837	5.26691e-09	0.527754	ACP2, C1QTNF4, FNBP4, MADD, PTPRJ, PTPRJ-AS1
chr19-58439847-58440765	5.43836e-09	0.451092	CTD-2619J13.19, ZNF132, ZNF584, ENSG00000268912, LOC100506634, LOC105372483
chr18-3012800-3013693	5.48788e-09	0.270534	EMILIN2, LPIN2, SMCHD1, TGIF1
chr17-77312930-77313895	5.52126e-09	1.18445	SEPT9, ENSG00000200651
chr19-39833356-39834446	5.53298e-09	0.337756	DYRK1B
chr5-150319863-150320797	5.53298e-09	1.17181	CAMK2A, CDX1, CSF1R, PDGFRB, SLC6A7, TCOF1
chr4-133148596-133149637	5.53646e-09	0.629655	PCDH10, RP11-9G1.3
chr11-44627609-44628541	5.53646e-09	0.838262	CD82, TSPAN18
chr16-29927109-29928013	5.53646e-09	1.17382	BCL7C, CDIPT, INO80E, KCTD13, PRR14, ZNF689, ZNF747, ZNF764, ENSG00000260367, ENSG00000260853, MIR4517, MIR762HG, NPIPB13, SMG1P2
chr14-99562759-99563820	5.56516e-09	0.686154	CCDC85C, EML1, HHIPL1, ENSG00000234648, ENSG00000247970, RPL3P4
chr1-67684731-67685660	5.64036e-09	0.223394	GADD45A
chr11-126062538-126063565	5.65133e-09	0.603678	CDON, STT3A, TMEM218, ENSG00000254694
chr17-82022621-82023561	5.68585e-09	0.276426	ALYREF, CEP131, DCXR, HGS, LRRC45, OGFOD3, RFNG, TEPSIN, ARL2BPP9, CENPX, ENSG00000229947, ENSG00000262049, ENSG00000262410, ENSG00000262652, ENSG00000262663, ENSG00000265678, NARF-IT1
chr8-54268593-54269513	5.7973e-09	1.00187	ATP6V1H
chr14-99480688-99481660	5.81579e-09	0.180568	CCNK, SETD3
chr10-80078453-80079425	5.83764e-09	0.409859	TMEM254
chr2-239400847-239401872	5.89897e-09	0.147672	HDAC4, LOC101928111, MIR4269
chr10-97869052-97870027	5.89938e-09	0.959741	EXOSC1, GOLGA7B, SFRP5
chr2-23669460-23670657	6.00745e-09	1.31233	FAM228A, FKBP1B, PFN4
chr22-37843906-37844807	6.01088e-09	0.331486	ANKRD54, TEX33, LL22NC01-81G9.3
chr18-10454025-10455206	6.06784e-09	0.586953	APCDD1, NAPG
chr6-37059152-37060135	6.26167e-09	1.36	CDKN1A, ETV7, FGD2, PIM1, RAB44, TMEM217
chr16-89490109-89491311	6.32098e-09	0.298664	ANKRD11, CTU2, MC1R, RPL13, SPATA2L, SPG7, TCF25, ZNF276, ZNF778, AFG3L1P, ENSG00000259877, ENSG00000260121, RNU6-430P, SNORD68
chr16-56281036-56282104	6.42766e-09	1.31732	GNAO1, LOC102723466
chr5-154682322-154683315	6.55262e-09	0.672825	CNOT8, GEMIN5, LARP1, SAP30L-AS1
chr15-99563845-99564657	6.79762e-09	1.21437	LYSMD4, MEF2A, CERS3-AS1
chr18-50281180-50282237	6.85428e-09	0.372215	MBD1
chr1-15385938-15387097	6.90954e-09	0.832023	EFHD2
chr11-19673638-19674558	6.95557e-09	1.25494	ENSG00000207407
chr1-27601637-27602580	7.04614e-09	0.468257	AHDC1, CD164L2, PIGV, LOC101928728, LOC105376892, NPM1P39
chr13-33542242-33543190	7.05206e-09	0.206898	KL, STARD13
chr3-38004766-38005655	7.05206e-09	0.753788	OXSR1, SLC22A14, VILL
chr22-29603011-29604069	7.07625e-09	0.310086	NF2
chr8-2006988-2007916	7.09181e-09	0.867489	KBTBD11
chr9-96047723-96048890	7.12079e-09	0.732994	ERCC6L2, LINC00092, LINC00476
chr6-33391139-33392091	7.21813e-09	0.372729	KIFC1
chr14-76917523-76918562	7.23543e-09	0.486489	ALKBH1, IRF2BPL, LINC01629, SNW1, ZDHHC22, ENSG00000243225, ENSG00000258876, RPL21P10, RPL22P2, ZMYND19P1
chr16-19067256-19068153	7.26444e-09	0.322141	COQ7, TMC7, LOC102723385
chr2-66574615-66575595	7.26444e-09	0.816194	MEIS1, MEIS1-AS2, MEIS1-AS3
chr4-82798406-82799416	7.56846e-09	0.858524	SCD5, THAP9-AS1
chr3-127888303-127889171	7.64454e-09	0.879553	EEFSEC, KBTBD12, PODXL2, RPN1, RUVBL1, SEC61A1, RPS15AP16
chr19-49486783-49487908	7.65848e-09	0.35445	AKT1S1, ALDH16A1, CPT1C, FLT3LG, NR1H2, NUP62, PIH1D1, PLEKHA4, PNKP, POLD1, PRR12, RPL13A, RPL18, RPS11, RRAS, TEAD2, ENSG00000197813, ENSG00000268157, SNORD35A, SNORD35B
chr19-49495746-49496683	7.7456e-09	0.281927	AKT1S1, ALDH16A1, BCL2L12, CD37, FCGRT, FLT3LG, NR1H2, NUP62, PIH1D1, PLEKHA4, PNKP, POLD1, PRR12, RPL13A, RPL18, RPS11, RRAS, SNRNP70, TEAD2, ENSG00000197813, ENSG00000268157, SNORD35A, SNORD35B
chr21-44958389-44959347	7.7456e-09	0.950147	ADARB1, FAM207A, LINC00163, LINC00334, LINC01547, SUMO3, TRPM2, UBE2G2, ENSG00000273027, ITGB2-AS1, LINC01424, SSR4P1, TSPEAR-AS2
chr4-2255482-2256476	7.76844e-09	1.21186	CRIPAK, HAUS3, MXD4, SLBP, ENSG00000244459, ENSG00000254094, MIR943
chr20-32626620-32627757	7.81616e-09	0.738714	COMMD7, NOL4L, BAK1P1, LOC105372591
chr21-42973824-42975416	7.82896e-09	0.191267	CBS, NDUFV3, PKNOX1
chr3-51499195-51500404	8.08171e-09	0.298663	DCAF1, DOCK3, GRM2, HEMK1, RNU6ATAC29P
chr16-719588-720483	8.39918e-09	0.791984	CCDC154, CCDC78, FAM173A, HAGHL, HN1L, IFT140, JMJD8, LMF1, MPG, NARFL, TMEM204, TPSG1, ENSG00000260954, ENSG00000262528, ENSG00000268836, ENSG00000269482, LOC105371038, WASH4P
chr7-90403135-90404189	8.4408e-09	0.976192	CTB-13L3.1, FZD1, GTPBP10, STEAP1, ENSG00000234459
chr19-35744840-35745770	8.47371e-09	0.346367	AC002398.9, AD000671.6, HAUS5, KMT2B, LINC00904, LINC01534, PSENEN, RBM42, SDHAF1, U2AF1L4, UPK1A, ZBTB32, ZNF146, ZNF260, ZNF461, ZNF529, ZNF565, ZNF567, ZNF792, ENSG00000267049, ENSG00000267626, ENSG00000268947, ENSG00000270544, ENSG00000271171, LINC01766, LOC100419842, TMEM147-AS1
chr19-680123-681412	8.56474e-09	0.296265	FSTL3, TCF3
chr16-635857-637405	8.89954e-09	0.181666	C16orf91, CAPN15, IFT140, JMJD8, MCRIP2, METTL26, MPG, NARFL, RHBDL1, RHOT2, RPUSD1, TMEM204, TPSG1, WDR90, WFIKKN1, ENSG00000226890, ENSG00000260051, ENSG00000260954, ENSG00000261505, ENSG00000268836, ENSG00000269482, HBZP1, LOC105371038, PRSS29P, WASH4P
chr1-154974096-154975126	8.99582e-09	0.252125	ADAM15, ASH1L, CKS1B, DAP3, EFNA4, FDPS, KCNN3, KIAA0907, KRTCAP2, RIT1, RPS27, SHC1, THBS3, DCST1-AS1, ENSG00000271267, LOC101928120, MIR92B, RUSC1-AS1
chr15-89221358-89222319	9.00593e-09	1.30471	RLBP1
chr4-83034394-83035513	9.06998e-09	0.357805	COPS4, FAM175A, HELQ, THAP9-AS1
chr17-31580704-31581805	9.06998e-09	0.551117	EVI2A, RAB11FIP4, RP1-41C23.1, MIR193A, MIR4724
chr8-127853834-127854874	9.0995e-09	0.945875	PVT1
chr19-38849892-38850828	9.17486e-09	0.220464	ACTN4, FBL, LGALS13, LGALS14, LGALS4, LGALS7, RINL, RPS16, SUPT5H, ZFP36, ENSG00000266963, ENSG00000267375, ENSG00000267892, ENSG00000269172, ENSG00000269188, ENSG00000269445, ENSG00000269688, ENSG00000269792, LOC100129935, LOC100631378, LOC105372399, RN7SL566P
chr16-28950288-28951297	9.28611e-09	0.289302	NFATC2IP
chr12-6323079-6324047	9.29865e-09	1.02224	ACRBP, ANO2, CD27, CD27-AS1, CD9, CHD4, GAPDH, GNB3, IFFO1, ING4, LTBR, NOP2, SCNN1A, TAPBPL, VAMP1, VWF, ENSG00000219410, ENSG00000255966
chr12-3252163-3253108	9.29865e-09	1.19986	TSPAN9
chr9-128055137-128056415	9.34924e-09	1.13778	FAM102A, NAIF1, PIP5KL1, PTGES2, PTGES2-AS1, SLC27A4, SLC25A25-AS1
chr5-149551106-149552033	9.50014e-09	0.314124	ARHGEF37, CSNK1A1
chr11-115699513-115700428	9.67252e-09	0.749235	LINC00900
chr14-55071614-55072542	9.77613e-09	0.72714	ATG14, FBXO34, LGALS3, MAPK1IP1L, LOC105370509
chr1-202122431-202123351	9.79274e-09	0.938157	GPR37L1
chr8-56211113-56212065	9.86091e-09	0.226299	CHCHD7, PLAG1
chr19-42268486-42269943	1.00218e-08	0.206474	ARHGEF1, CCDC97, CEACAM3, CEACAM8, CIC, DEDD2, DMRTC2, ERF, GSK3A, LIPE, LYPD4, MEGF8, PAFAH1B3, PRR19, RPS19, ZNF526, ZNF574, LOC732229
chr4-9152458-9153416	1.01631e-08	0.261891	FAM86KP
chr1-234531210-234532199	1.0258e-08	1.01931	B3GALNT2, GGPS1, IRF2BP2, LINC01354, TBCE, ENSG00000212144, RPS21P1
chr20-48746525-48747861	1.03235e-08	0.849919	ARFGEF2, CSE1L, PREX1
chr11-506644-507565	1.06887e-08	0.235489	DRD4, LRRC56, PTDSS2, RNH1, TMEM80
chr16-16021754-16022758	1.0795e-08	1.21357	ABCC1, FOPNL, MYH11, RNU6-213P
chr14-90520983-90521834	1.10734e-08	0.791848	CALM1
chr1-205749005-205749916	1.10736e-08	0.311701	ELK4, PM20D1, RAB29, RBBP5, ENSG00000236108, GYG2P2, LOC100420878, LOC101929459, RPL7AP20
chr1-226735769-226736757	1.1316e-08	1.30472	ACBD3, ITPKB, PSEN2, ENSG00000234478
chr7-151226872-151227826	1.15282e-08	0.364873	ABCF2, RARRES2, SLC4A2, ENSG00000243433, LOC105375570
chr11-62709158-62710102	1.17116e-08	0.48904	BSCL2
chr2-238287334-238288168	1.17116e-08	1.07046	ERFE, RBM44, SCLY, TRAF3IP1, ENSG00000225057, LOC151174
chr8-66432002-66432919	1.18429e-08	0.772803	ADHFE1, C8orf46
chr3-16373762-16374793	1.18429e-08	1.27549	DPH3, RFTN1
chr4-41119962-41120889	1.18853e-08	1.32751	APBB2, RNU6-836P
chr17-57911626-57912674	1.19849e-08	0.681927	VEZF1
chr7-73721206-73722144	1.20132e-08	1.03534	STX1A
chr11-47766992-47767903	1.21345e-08	0.288882	ACP2, C1QTNF4, CELF1, DDB2, FNBP4, NUP160, PSMC3, PTPRJ, SPI1, ENSG00000200090, ENSG00000270060
chr12-106773891-106774839	1.22172e-08	0.300985	RIC8B
chr11-57223797-57224872	1.23493e-08	1.30884	APLNR, P2RX3, UBE2L6
chr5-57173143-57174277	1.23541e-08	0.243953	GPBP1, MAP3K1, ENSG00000271828
chr19-58009242-58010509	1.23561e-08	0.687523	ZNF17, ZNF550, ZNF805, LOC100128398, LOC105372483, UBE2CP5
chr3-156605599-156606528	1.24505e-08	1.05814	SSR3, TIPARP, ENSG00000272990, METTL15P1, TIPARP-AS1
chr10-1048700-1049657	1.27758e-08	0.160755	IDI1, WDR37, IDI2-AS1
chr1-54226898-54227868	1.28047e-08	1.33785	MRPL37, SSBP3-AS1
chr18-48160974-48162216	1.29508e-08	0.845699	IER3IP1
chr16-28823683-28824603	1.30947e-08	0.372362	NPIPB11, NPIPB9, SGF29, TUFM, CA5AP1, CDC37P1, ENSG00000251417, ENSG00000260367, ENSG00000260853, MIR4517, SMG1P2
chr18-12947504-12948616	1.3114e-08	0.28792	CEP192, SEH1L
chr7-20330172-20331109	1.31773e-08	0.434068	ITGB8
chr9-14314974-14315937	1.34825e-08	0.638819	NFIB, ZDHHC21
chr12-55703138-55704096	1.35811e-08	1.31731	BAZ2A, BLOC1S1, CD63, CDK2, ESYT1, GDF11, ITGA7, METTL7B, OR10A7, OR6C74, ORMDL2, RBMS2, RPL41, SARNP, STAT2, ENSG00000257303, LOC100131294, RN7SL809P, RNU6-343P
chr17-48052966-48053862	1.35811e-08	1.36268	CBX1, CDC27, CDK5RAP3, COPZ2, HOXB2, HOXB5, KPNB1, PNPO, SCRN2, SKAP1, SNX11, ENSG00000253347, ENSG00000264701, ENSG00000266601, MIR1203, MRPL45P2, RNU6-1201P
chr1-230752124-230753054	1.38157e-08	1.29495	AGT, CAPN9, COG2
chr19-2950310-2951435	1.38902e-08	0.333954	C19orf35, CACTIN, FZR1, SF3A2, TLE6, ZNF57, ZNF77, LOC101928631
chr20-23361544-23362521	1.39251e-08	0.199636	CSTL1, GZF1, NAPB, NXT1
chr7-79451811-79452740	1.39323e-08	0.926981	MAGI2-AS3
chr1-169485572-169486506	1.39745e-08	0.25902	CCDC181, METTL18, NME7, RP1-206D15.6, SCYL3, SLC19A2, ENSG00000213062
chr17-81860380-81861352	1.40302e-08	0.207551	P4HB
chr3-96813843-96814877	1.40544e-08	0.961187	EPHA6
chr14-104752444-104753401	1.42573e-08	0.261226	SIVA1
chr22-42614418-42615669	1.45149e-08	0.306279	POLDIP3, RNU12
chr5-173806822-173807813	1.45549e-08	1.22662	LINC01485
chr9-130712359-130713379	1.4589e-08	0.338456	ABL1, EXOSC2, FIBCD1, PRDM12, QRFP, LOC105376297
chr20-25115579-25116560	1.46609e-08	1.19525	ENTPD6, PYGB, VSX1, LOC284798
chr3-186570080-186571278	1.47903e-08	0.309382	TBCCD1
chr11-16809961-16810948	1.47903e-08	0.997914	PLEKHA7, RPS13, OR7E14P, SNORD14B
chr14-75258612-75259606	1.50059e-08	0.307624	ABCD4, ACYP1, FOS, IFT43, NEK9, ENSG00000258740
chr8-144826922-144827787	1.50496e-08	0.291214	COMMD5, RPL8, ZNF16, ZNF517, ZNF7, LOC105375803, MIR6850, TSSK5P, ZNF252P
chr4-44448477-44449407	1.52773e-08	0.640002	KCTD8
chr4-20251368-20252328	1.52773e-08	1.02471	SLIT2, ENSG00000248238
chr7-74480035-74480982	1.55477e-08	0.465948	BAZ1B, GTF2IRD1, GTF2IRD2, TRIM73, WBSCR22, WBSCR27, LOC101926943, MIR590, NSUN5P1, STAG3L1
chr11-119352704-119353615	1.55693e-08	1.0161	IFT46, NLRX1, THY1, USP2, ENSG00000255121, RPL5P30, USP2-AS1
chr2-20617721-20618862	1.58066e-08	0.612054	GDF7, HS1BP3, RHOB, SDC1, ENSG00000269976
chr11-85685783-85686736	1.59025e-08	0.620113	CCDC89, SYTL2
chr17-44899125-44900117	1.60145e-08	0.62158	CCDC103, EFTUD2, FAM187A
chr20-57395325-57396255	1.60958e-08	0.665404	BMP7, CASS4, PMEPA1, RAB22A, RBM38, ZBP1, LOC100291105
chr2-128562950-128563878	1.61247e-08	1.21948	HS6ST1
chr1-154936529-154937555	1.61342e-08	0.352988	ASH1L, KCNN3, KIAA0907, KRTCAP2, PBXIP1, PMVK, RAB13, RP11-307C12.13, RPS27, SHC1, TDRD10, THBS3, ASH1L-AS1, ENSG00000272654, LOC101928120, MSTO2P
chr22-45009483-45010554	1.61609e-08	1.10164	KIAA0930, NUP50-AS1, PHF21B, LOC101927551
chr3-50299059-50299988	1.62125e-08	0.314321	AMT, CYB561D2, DAG1, HYAL1, HYAL3, NAT6, RNF123, TMEM115, ENSG00000230454, SEMA3F-AS1
chr10-118754676-118755598	1.64068e-08	0.244256	CACUL1
chr13-44906380-44907422	1.64546e-08	0.996309	TPT1, TPT1-AS1, RN7SL49P
chr9-128275510-128276563	1.65775e-08	0.282495	GOLGA2
chr3-123883722-123884903	1.66871e-08	1.28082	MYLK
chr2-241315014-241316041	1.66948e-08	0.203596	ANO7, FARP2, HDLBP, LINC01237, SEPT2, SNED1, ENSG00000235351, LINC01238
chr19-55166253-55167145	1.67068e-08	0.552819	CDC42EP5, DNAAF3, HSPBP1, KMT5C, TNNI3, TNNT1, U2AF2, ZNF580, ZNF628, ENSG00000269873, LENG8-AS1
chr12-6532203-6533038	1.70036e-08	1.00823	GAPDH
chr20-347454-348406	1.73961e-08	0.548941	DEFB125, DEFB126, DEFB129, SLC52A3, ENSG00000272874
chr19-18428693-18429700	1.73961e-08	0.783254	ELL, SSBP4
chr14-59919585-59920478	1.79096e-08	0.799256	CCDC175, LRRC9, RTN1
chr5-143023257-143024175	1.81775e-08	1.29347	NR3C1
chr7-44847616-44848621	1.82412e-08	0.179754	H2AFV, PPIA, SNHG15, TBRG4, ZMIZ2, CICP20, MIR4649, SNORA5B
chr2-214809455-214810383	1.85007e-08	0.25797	BARD1, ENSG00000207274, LOC101928103, RPL10P6
chr14-65412194-65413123	1.85119e-08	0.350267	FUT8, LOC100506321, LOC102723809, MIR625, RPL21P8, YBX1P1
chr14-81220694-81221673	1.87204e-08	0.224536	CEP128, GTF2A1
chr18-34224306-34225444	1.8906e-08	0.754623	NOL4, RP11-379L18.3
chr14-101222817-101223763	1.9295e-08	0.870847	WDR25, MIR6764
chr1-22451469-22452373	1.93616e-08	0.333344	LDLRAD2, LINC01355, TCEA3, WNT4, ZBTB40, CDC42-IT1, ENSG00000271428, ZBTB40-IT1, ZNF436-AS1
chr12-124745596-124746546	1.95114e-08	0.743337	NCOR2, UBC, ENSG00000270048
chr9-121972219-121973150	2.00578e-08	1.22574	ZBTB26, ENSG00000261094, ENSG00000261534
chr18-79068749-79069711	2.03008e-08	0.295057	ATP9B, NFATC1, RBFA, ENSG00000267655
chr16-81006751-81007804	2.07122e-08	0.269329	ATMIN, CENPN, CMC2, GCSH, ENSG00000260213
chr8-124474321-124475239	2.08687e-08	0.307858	RNF139, RNF139-AS1
chr3-3798901-3799860	2.09343e-08	0.670347	LRRN1
chr1-240091406-240092318	2.10049e-08	1.2716	LOC105373223, RFKP1, RPS7P5
chr14-72812140-72813113	2.12611e-08	1.01268	DPF3, LOC100420966
chr20-41175557-41176508	2.12978e-08	1.19403	EMILIN3, LPIN3, PLCG1, ZHX3, PLCG1-AS1
chr3-42071684-42072722	2.15401e-08	0.693918	KRBOX1, TRAK1, ULK4
chr12-13390102-13391051	2.16815e-08	0.81893	LINC01559
chr22-28028942-28029821	2.17416e-08	1.06021	CHEK2, TTC28, TTC28-AS1
chr19-49876190-49877040	2.23913e-08	0.305536	TBC1D17
chr6-31862456-31863387	2.23913e-08	0.317649	NEU1
chr5-139415003-139415981	2.24386e-08	0.61614	DNAJC18, ECSCR, ETF1, MATR3, MZB1, PAIP2, PROB1, SIL1, SLC23A1, RNU5B-4P
chr9-128607363-128608418	2.25792e-08	1.03321	PKN3, SPTAN1, ZDHHC12, ZER1, LOC100506100, LOC101929270, RNU7-171P
chr22-42079300-42080247	2.27106e-08	0.253062	ARFGAP3, CCDC134, CYP2D6, EP300, FAM109B, NAGA, NDUFA6-AS1, OGFRP1, PHF5A, SMDT1, TOB2, WBP2NL, XRCC6, ENSG00000232754, ENSG00000233903, ENSG00000273366, EP300-AS1, LOC100506679, RN7SKP80, RPL5P34, RRP7BP
chr13-97113238-97114159	2.28043e-08	1.25623	MBNL2, OXGR1
chr11-125111336-125112270	2.31547e-08	0.307448	TMEM218
chr17-28743257-28744538	2.33958e-08	0.474319	PROCA1, TRAF4
chr2-219538301-219539243	2.37849e-08	0.738167	ASIC4, GMPPA, OBSL1, RNF25, SPEG, STK36, ENSG00000227432
chr19-40444065-40445117	2.42095e-08	0.247395	C19orf47, EID2, EID2B, FBL, HIPK4, ITPKC, LGALS13, LGALS14, NUMBL, PLD3, SERTAD3, SNRPA, ZNF546, CYP2G2P, ENSG00000205041, ENSG00000206925, ENSG00000269069, ENSG00000269188, ENSG00000269792, ENSG00000269843, ENSG00000271299, LOC100129935, LOC105372399
chr15-64841085-64842055	2.42095e-08	0.296415	AC069368.3, ANKDD1A, CILP, OAZ2, PLEKHO2, RBPMS2, SPG21, ZNF609
chr17-47278867-47279801	2.42095e-08	0.714223	ARL17B, EFCAB13, GOSR2, ITGB3, MYL4, SCRN2, TBKBP1, WNT9B, ENSG00000253347, ENSG00000264701, MRPL45P2, THCAT158
chr17-42409174-42410277	2.42095e-08	0.725712	AOC3, CNP, DHX58, HSD17B1, KAT2A, NAGLU, NT5C3B, RAB5C, RAMP2, RPL27, STAT3, WNK4, AOC4P, ENSG00000267002, ENSG00000267221, ENSG00000267340
chr4-71186255-71187115	2.42095e-08	0.972389	MOB1B, SLC4A4
chr3-186220462-186221681	2.42095e-08	1.21685	ETV5, TBCCD1, ETV5-AS1
chr12-6927277-6928550	2.43941e-08	0.650415	ATN1, EMG1, LRRC23, NOP2, PHB2, PTMS, RBP5, SPSB2, TPI1, USP5, ENSG00000219410, ENSG00000247853, LOC105369635, MIR141, MIR200C, RPL13P5, SCARNA12
chr19-14495626-14496767	2.47479e-08	0.447113	AKAP8, CCDC130, DNAJB1, GIPC1, MRI1, RFX1
chr1-154558067-154559359	2.478e-08	0.193175	UBE2Q1
chr19-5904004-5905011	2.51369e-08	0.194545	AC024592.12, AC104532.2, CAPS, NDUFA11, VMAC, ENSG00000269680, SNRPEP4
chr2-197499633-197500554	2.55095e-08	0.259987	HSPE1, HSPE1-MOB4
chr12-27523634-27524589	2.55652e-08	0.492199	PPFIBP1
chr17-40348314-40349253	2.57723e-08	1.10482	MSL1, RAPGEFL1, RARA, WIPF2, ENSG00000266208, RARA-AS1
chr9-70418637-70419505	2.60922e-08	0.25657	KLF9, PTAR1, SMC5, MAMDC2-AS1, SMC5-AS1
chr9-78280990-78281931	2.66787e-08	1.18993	CEP78
chr6-4358345-4359270	2.71587e-08	0.781366	CDYL
chr1-24714696-24715730	2.71587e-08	0.925603	CLIC4, SRRM1, RNU6-1208P
chr13-41467188-41468162	2.73665e-08	1.24688	RGCC, TPTE2P5
chr12-53379314-53380331	2.74992e-08	0.202266	AAAS, AMHR2, C12orf10, HOXC4, HOXC5, HOXC6, HOXC8, HOXC9, MAP3K12, PRR13, SP1, SP7, ZNF740, ENSG00000258086
chr7-74061674-74062702	2.74992e-08	0.661748	ELN, GTF2IRD2P1, MIR590, POM121B
chr19-44164433-44165467	2.75834e-08	0.676142	BCAM, CEACAM19, NECTIN2, XRCC1, ZNF155, ZNF180, ZNF222, ZNF223, ZNF224, ZNF225, ZNF226, ZNF230, ZNF233, ZNF234, ZNF284, ZNF45, LOC100379224, LOC100505715, LOC105372418, MRPS15P2
chr11-114059084-114060059	2.81971e-08	0.417823	NNMT, ZBTB16
chr8-142375058-142376021	2.84587e-08	1.12222	TSNARE1
chr12-133079937-133080963	2.88012e-08	0.258573	EP400NL, NOC4L, ZNF140, ZNF26, ZNF891, RPS11P5
chr9-36163084-36164124	2.88275e-08	1.21074	CREB3, FAM221B
chr9-79571134-79572169	2.91228e-08	0.224041	TLE4
chr5-118988036-118988966	2.93416e-08	0.546794	DTWD2, PTMAP2
chr19-29662443-29663489	2.94132e-08	1.15966	C19orf12, PLEKHF1, ENSG00000267574, LOC105372350, LOC126170, RPL9P32
chr2-112584047-112584992	2.96078e-08	0.471624	CHCHD5, POLR1B, RGPD8, TMEM87B, ZC3H6, RPS20P11
chr7-105589092-105590081	2.98316e-08	1.12624	PUS7
chr17-47904862-47905824	3.01796e-08	0.923253	CDK5RAP3, OSBPL7, PNPO, PRR15L, SCRN2, LOC102724532
chr2-102063789-102064780	3.03702e-08	1.28462	IL18R1, IL1R1, IL1R2, LOC105373516
chr17-75827124-75828287	3.04237e-08	0.79872	FBF1, TRIM65, UNC13D
chr8-134831920-134832942	3.13502e-08	0.334223	AC083843.2, ZFAT, ENSG00000259820, MIR30B, MIR30D
chr20-46348673-46349403	3.1841e-08	1.23603	CDH22, ELMO2, NCOA5, SLC35C2, SPATA25, TP53RK, ZNF335, ZSWIM1
chr2-240819848-240820800	3.1931e-08	0.710477	C2orf54, KIF1A, MTERF4
chr10-71921337-71922273	3.24939e-08	0.83103	OIT3, PSAP, VSIR
chr7-85186170-85187292	3.24939e-08	0.961019	SEMA3D
chr2-240434972-240435900	3.26839e-08	0.728248	GPC1, CAPN10-AS1
chr10-72331693-72332826	3.2775e-08	0.400402	DDIT4, DNAJB12, DNAJC9, ECD, P4HA1, PSAP, SPOCK2, CDH23-AS1, ENSG00000227540, ENSG00000272599, HMGN2P34
chr5-53313-54355	3.2775e-08	1.10615	PLEKHG4B, EXOC3-AS1
chr7-74324371-74325438	3.29268e-08	0.715282	CLIP2, FKBP6, RFC2, ENSG00000277675
chr9-136482629-136483941	3.37037e-08	0.264733	C9orf163, INPP5E, SEC16A, SNAPC4
chr1-1307837-1308754	3.40081e-08	0.19543	PUSL1
chr20-33992977-33993908	3.40407e-08	0.24882	RALY, RP5-1125A11.6
chr1-150876103-150877176	3.40407e-08	0.325998	ARNT
chr15-96330111-96331047	3.4226e-08	0.602818	LINC00924, NR2F2, ENSG00000259312, NR2F2-AS1, PGAM1P12, SPATA8-AS1
chr14-90513336-90514271	3.4226e-08	0.666443	C14orf159
chr7-76358813-76359707	3.42886e-08	0.254621	YWHAG
chr18-811838-813004	3.43018e-08	0.85258	ENOSF1, RP11-672L10.6, THOC1, TYMS, YES1, ENSG00000273355
chr19-47274104-47275050	3.44653e-08	0.265259	BBC3, C5AR1, C5AR2, CCDC9, DHX34, EHD2, GLTSCR1, GLTSCR2, HIF3A, INAFM1, SLC1A5, ZC3H4, ENSG00000268810, GLTSCR2-AS1, SNORD23
chr16-19785350-19786305	3.45362e-08	1.21299	IQCK, KNOP1
chr6-32177643-32178594	3.46254e-08	0.294079	AGER, AGPAT1, ATF6B, BAG6, BRD2, C6orf25, C6orf47, CLIC1, DDX39B, DXO, EGFL8, EHMT2, GPSM3, HLA-C, HLA-DRB1, LSM2, LY6G5B, MICA, NFKBIL1, PPT2, PRRT1, RNF5, SAPCD1, VARS, ZBTB12, HCG23, HLA-DRB6, RPL3P2, STK19B
chr8-11200978-11202243	3.46574e-08	0.805791	AF131215.8, DEFB135, LINC00208, LINC00529, PINX1, RNA5SP252, XKR6, ZNF705D, ENSG00000249316, ENSG00000254936, ENSG00000269918, LOC100420053, LOC101929290, PRSS52P
chr17-82098121-82099051	3.4748e-08	0.311494	ACTG1, ALYREF, ARL16, ASPSCR1, C17orf62, CCDC57, CEP131, DCXR, DUS1L, FASN, FOXK2, GPS1, HEXDC, LRRC45, MRPL12, NARF, NPLOC4, OXLD1, RAC3, RFNG, TSPAN10, ARL2BPP9, ENSG00000262049, ENSG00000262877, LOC105371942
chr6-166276724-166277788	3.48222e-08	0.730257	RP4-655C5.9
chr10-78964700-78965937	3.50063e-08	0.975181	ENSG00000272489, ZMIZ1-AS1
chr16-87847825-87848759	3.55474e-08	1.0599	APRT, BANP, CA5A, FBXO31, MAP1LC3B, SLC7A5, ZCCHC14, LOC400553
chr7-100585930-100586874	3.56807e-08	0.202288	AGFG2, AP4M1, CNPY4, GIGYF1, LRCH4, MBLAC1, NYAP1, SAP25, ZSCAN25, PCOLCE-AS1, RN7SL416P, RN7SL750P, STAG3L5P
chr22-20858196-20859266	3.57574e-08	0.297045	DGCR8, PI4KA, SERPIND1, SNAP29, THAP7, ENSG00000273342, LOC100420177, THAP7-AS1
chr19-56477238-56478327	3.58181e-08	0.595998	ZNF667, ZNF667-AS1
chr1-154220263-154221398	3.63774e-08	0.269742	C1orf43
chr11-111926654-111927630	3.63774e-08	0.325663	C11orf52, DIXDC1, PPP2R1B, RNA5SP351, SDHD
chr7-76379632-76380957	3.64961e-08	0.30941	POMZP3, POR, RHBDD2, SSC4D, LOC100133091
chr12-75390652-75391702	3.67634e-08	0.355411	CAPS2, GLIPR1L2
chr8-98164519-98165480	3.69012e-08	1.10718	OSR2, VPS13B
chr5-176388509-176389415	3.7173e-08	0.326637	CLTB, FAF2, HIGD2A, MXD3, NOP16, ZNF346, ENSG00000250909, ENSG00000251414, PRMT1P1, RPL21P60, ZNF346-IT1
chr3-154120935-154121834	3.7173e-08	0.99374	ARHGEF26, ARHGEF26-AS1
chr11-78030246-78031261	3.80925e-08	0.631687	INTS4, KCTD14, KCTD21, THRSP, KCTD21-AS1
chr14-70809214-70810155	3.81317e-08	0.61206	MAP3K9, RP6-65G23.3
chr20-31670041-31671064	3.84388e-08	0.840981	COX4I2, DEFB118, DEFB121, DEFB123, HM13, MYLK2, PDRG1, REM1, TTLL9, DEFB122, RNU1-94P
chr1-228165386-228166340	3.85843e-08	0.265222	C1orf145, C1orf35, HIST3H3, IBA57, IBA57-AS1, OBSCN, PRSS38, CICP26, ENSG00000234277, ENSG00000269890, ENSG00000271399, LOC100126822, LOC100421842
chr1-204083987-204084951	3.86457e-08	0.832298	LAX1, PIK3C2B, SOX13, KRT8P29, LOC105371691
chr6-109382232-109383256	3.89048e-08	0.34786	CD164
chr9-127978988-127979968	3.90445e-08	1.192	C9orf16, CDK9, CIZ1, DPM2, FAM102A, LCN2, NAIF1, PIP5KL1, PTRH1, SLC25A25, SPOUT1, ST6GALNAC4, ENSG00000230848, LOC101929270, LOC105376284
chr11-66268114-66269020	3.96833e-08	0.360337	CD248, CTSW, KLC2, MRPL11, NEAT1, RAB1B, RHOD, LOC105369352, OVOL1-AS1
chr19-45770198-45771179	3.98868e-08	0.629348	BHMG1, CCDC61, DMPK, DMWD, EXOC3L2, FBXO46, FKRP, FOXA3, PRKD2, SIX5, SYMPK, ENSG00000266958, ENSG00000267395, ENSG00000269148, LOC105372418, RPS16P9
chr6-109094339-109095434	4.01176e-08	0.220309	CEP57L1, SESN1, ZBTB24, ENSG00000271730
chr1-24744778-24745711	4.02649e-08	0.141141	CLIC4
chr3-184362372-184363543	4.02649e-08	0.378555	CLCN2
chr9-136090528-136092038	4.07948e-08	1.16127	KCNT1, NACC2, SNAPC4, UBAC1, CCDC183-AS1, ENSG00000260190
chr2-233974289-233975499	4.10295e-08	0.695011	TRPM8, USP40, SCARNA6
chr19-50025144-50026162	4.11297e-08	0.325156	VRK3, ZNF473
chr1-212034936-212035897	4.21083e-08	0.365797	DTL, INTS7, LPGAT1, NEK2, RCOR3, LOC91548, RPL21P28
chr1-201649916-201651001	4.28716e-08	1.17759	CSRP1, GPR37L1, IPO9, LMOD1, NAV1, SHISA4, ENSG00000224536, ENSG00000235121, ENSG00000236390, IPO9-AS1, RNU6-501P
chr11-95789365-95790740	4.32388e-08	0.202157	CEP57, FAM76B, JRKL, MTMR2, LOC101929295
chr9-137457804-137458620	4.3496e-08	0.953919	ANAPC2, DPH7, NDOR1, LOC100418938, SNHG7
chr21-29024349-29025314	4.43144e-08	0.326526	BACH1-IT2, CCT8, LTN1, RWDD2B, USP16, BACH1-IT1, LINC01697, RPL12P9
chr20-2101863-2102866	4.43144e-08	0.355308	STK35
chr4-22515179-22516506	4.44859e-08	0.843023	ADGRA3
chr2-213151436-213152428	4.53521e-08	0.358102	IKZF2, RP11-105N14.1, ENSG00000270659
chr16-2214592-2215530	4.54727e-08	0.288647	BRICD5, EME2, HN1L, IFT140, MIR940, MLST8, NME3, PGP, SNHG19, ENSG00000260051, ZNF213-AS1
chr19-54190389-54191194	4.57571e-08	0.191552	MBOAT7
chr16-67393016-67394023	4.62959e-08	0.718471	ATP6V0D1, FHOD1, HSD11B2, LRRC36, PLEKHG4, PRMT7, TPPP3, ZDHHC1, ENSG00000260465
chr11-106021907-106022831	4.66434e-08	0.31871	MSANTD4, LOC100422300, LOC105369472
chr12-122866209-122867172	4.66813e-08	0.872448	B3GNT4, CCDC62, HIP1R, PITPNM2, VPS37B
chr12-109723075-109724097	4.75011e-08	0.915453	TRPV4
chr7-27130485-27131369	4.76808e-08	0.48766	C7orf71, CBX3, HNRNPA2B1, HOXA1, HOXA10, HOXA11, HOXA13, HOXA2, HOXA3, HOXA4, HOXA5, HOXA6, HOXA7, HOXA9, KIAA0087, SKAP2, ENSG00000253508, HMGB3P20, HOTAIRM1, HOTTIP, HOXA-AS2, HOXA10-AS, HOXA11-AS, LOC105375304, MIR196B, PSMC1P2, RPL23P7, TPM3P4
chr19-18761024-18762022	4.7998e-08	1.10745	COMP, CRLF1, GMIP, HAPLN4, KXD1, LPAR2, TMEM59L
chr16-20612798-20613721	4.87361e-08	0.895135	ACSM1
chr17-2049680-2050722	4.87831e-08	0.305595	PITPNA, RTN4RL1, TSR1
chr19-56120683-56121938	4.94784e-08	0.301063	ZNF787
chr4-7103065-7103984	4.94784e-08	1.01601	GRPEL1, RP11-367J11.3, FLJ36777
chr17-79918835-79919753	5.02292e-08	1.19334	RP11-353N14.4
chr9-504212-505158	5.11311e-08	0.746957	DOCK8, KANK1, ENSG00000227914
chr17-36544696-36545973	5.29236e-08	0.25123	DHRS11, GGNBP2, MYO19, ZNHIT3, ENSG00000270871, ENSG00000274756
chr12-53658702-53659632	5.29236e-08	0.970917	AAAS, ATP5G2, PRR13, LOC105378250
chr3-126269954-126270843	5.38179e-08	0.750588	SLC41A3
chr11-449829-450720	5.45206e-08	0.542358	ANO9, BET1L, DRD4, HRAS, LRRC56, PHRF1, PTDSS2, RIC8A, RNH1, TSPAN4, ENSG00000255158, ENSG00000255237, MIR6743, SNORA52
chr22-30667387-30668341	5.50662e-08	0.606771	DUSP18
chr7-66493199-66494120	5.56336e-08	0.369233	GS1-124K5.3, GS1-124K5.4, RABGEF1, VKORC1L1, LOC100996437, PMS2P4
chr7-130440655-130441592	5.59089e-08	0.458156	CEP41, CPA4, MEST
chr3-147396894-147397835	5.59161e-08	0.838378	ENSG00000243620
chr2-46846982-46847911	5.6112e-08	0.864613	MCFD2, MSH2, SOCS5, ENSG00000225187, ENSG00000228925, ENSG00000233845, LOC100506142, RPL36AP15
chr19-55385265-55386174	5.69959e-08	0.367335	BRSK1, COX6B2, DNAAF3, FAM71E2, HSPBP1, ISOC2, KIR2DL4, RPL28, SHISA7, SYT5, TMEM238, TMEM86B, TNNI3, TNNT1, U2AF2, ZNF581, ZNF628, ENSG00000239137, ENSG00000269275, ENSG00000269873, LOC729999, MIR6805, RFPL4AP1, RPL13P13
chr10-72297673-72298694	5.71173e-08	0.493958	DDIT4, DNAJB12, DNAJC9, ECD, PSAP, RPL17P50
chr14-23436495-23437361	5.72605e-08	1.07068	MYH7
chr8-28493706-28494667	5.74828e-08	0.697621	FZD3
chr2-74457842-74458734	5.79713e-08	0.258541	LBX2, WBP1, ENSG00000270571
chr17-81020735-81021752	5.8381e-08	0.934863	AATK, CTD-2561B21.11
chr1-54547591-54548537	5.96152e-08	0.896528	ACOT11, MROH7, LOC105378734
chr13-51995387-51996508	5.97803e-08	1.16047	ATP7B, CCDC70, DHRS12, NEK3, NEK5, UTP14C, ENSG00000231856, TPTE2P2
chr12-108731206-108732318	5.9923e-08	0.321301	ACACB, CORO1C, FOXN4, SELPLG, SSH1, MIR4496, RNU4-32P, RNU7-169P
chr19-51688698-51689625	6.08404e-08	0.628638	FPR1, FPR2, FPR3, GPR32, HAS1, IGLON5, SIGLEC10, SIGLEC14, SIGLEC5, SIGLEC6, SIGLEC8, SIGLECL1, SPACA6, SPACA6P-AS, ZNF350, ZNF480, ZNF577, ZNF578, ZNF615, ZNF616, ZNF649, ZNF766, ZNF808, ZNF836, ZNF841, DPPA5P1, ENSG00000268316, ENSG00000268375, ENSG00000268595, ENSG00000268889, ENSG00000268970, ENSG00000269021, ENSG00000269483, ENSG00000269535, ENSG00000269825, LINC01872, LOC100133225, RPL7P51,…
chr7-82443509-82444493	6.08404e-08	0.843582	CACNA2D1
chr11-62612417-62613484	6.10679e-08	0.598694	EML3
chr2-218285282-218286158	6.1193e-08	1.18403	AAMP, ARPC2, CATIP-AS1, CNOT9, CTDSP1, GPBAR1, PNKD, RNF25, SLC11A1, STK36, TMBIM1, USP37, ENSG00000261338, MIR26B
chr6-85642870-85643910	6.12914e-08	0.146087	SYNCRIP
chr20-32979994-32981026	6.20183e-08	0.888512	CCM2L, CDK5RAP1, MAPRE1, ZNF341, ENSG00000260257
chr13-31208911-31210004	6.22538e-08	0.746845	B3GLCT, HSPH1
chr18-46411943-46412881	6.26762e-08	0.804371	RNF165
chr8-57860823-57861772	6.26762e-08	1.14945	LINC01602
chr5-134505920-134506821	6.40581e-08	1.14799	AC005355.2, CAMLG, CDKN2AIPNL, JADE2, ENSG00000243648, ENSG00000248559, LINC01843
chr6-15245030-15246170	6.41339e-08	0.285549	JARID2, RP11-560J1.2, ENSG00000271888, RNU6-645P
chr15-72117732-72118636	6.45174e-08	0.249433	ARIH1, BBS4, HEXA, MYO9A, ENSG00000260672, ENSG00000261187, LOC105370888, RPL17P39
chr19-58380594-58381510	6.48374e-08	0.270901	ZNF837
chr22-26672381-26673352	6.516e-08	0.631766	CRYBA4, CRYBB1, CTA-373H7.7, HPS4, MIAT, MIATNB, SRRD, TFIP11, ENSG00000206028
chr3-16264450-16265487	6.51631e-08	0.286177	DPH3, OXNAD1, ENSG00000270409, ENSG00000271964
chr8-100721897-100722853	6.67276e-08	0.26655	PABPC1, POLR2K, SNX31, ENSG00000271882
chr9-14992733-14993771	6.72365e-08	1.02102	LOC389705
chr9-72364924-72365796	6.84405e-08	0.210292	ANXA1, LINC01504, TMC1, ZFAND5
chr3-186976985-186977943	6.94526e-08	0.835621	ADIPOQ, ST6GAL1
chr19-14248356-14249726	6.95425e-08	0.963029	CCDC130, DCAF15, MRI1, ZNF333
chr8-123232060-123232922	6.95425e-08	1.25758	C8orf76, FAM83A
chr12-123383498-123384436	6.98041e-08	0.297163	KMT5A
chr20-17968317-17969259	6.99718e-08	0.271848	MGME1, RRBP1, SNX5, LOC100270804, LOC100286962, SNORD17
chr2-175167903-175168837	6.99718e-08	0.290977	ATF2
chr22-29267779-29268832	6.99718e-08	0.346994	EWSR1, GAS2L1, RASL10A, RHBDD3, THOC5, MGC20647
chrX-2928123-2929572	7.00367e-08	0.532304	ARSD, CD99P1
chr11-126929556-126930630	7.1383e-08	0.788753	KIRREL3
chr5-45695902-45696954	7.18672e-08	1.04301	HCN1
chr17-62628976-62629988	7.29319e-08	1.04422	INTS2, MRC2
chr10-73887234-73888235	7.35688e-08	0.898786	ANXA7, C10orf55, CAMK2G, DNAJC9, FUT11, KAT6B, MYOZ1, NDST2, SEC24C, VCL, DUSP8P5, ENSG00000224195, ENSG00000229990, ENSG00000272630, ENSG00000272791
chr2-200811202-200812124	7.37991e-08	0.233952	AOX1, CASP10, CASP8, PPIL3, TYW5, BICD1P1
chr12-31590682-31591638	7.46791e-08	0.705821	DENND5B, AK4P3
chr11-64185481-64186524	7.58804e-08	0.232609	C11orf84, C11orf95, FERMT3, NAA40, OTUB1, PLCB3, SNX15, TRMT112, TRPT1, VEGFB, ZFPL1, ENSG00000256116, ENSG00000256341, ENSG00000257086, ENSG00000269038, IMMP1LP1
chr5-134124903-134126017	7.69852e-08	1.00471	C5orf24, CDKL3, CDKN2AIPNL, JADE2, SAR1B, SKP1, TCF7, UBE2B, VDAC1, CTB-3M24.3, ENSG00000248753, ENSG00000270892, ENSG00000271128, MTND4LP30
chr20-5126305-5127243	7.75648e-08	0.236323	CDS2, PCNA, TMEM230
chr20-24745413-24746866	7.93536e-08	0.63702	CST7, SYNDIG1
chr1-36223881-36224796	7.94278e-08	0.217264	ADPRHL2, AGO1, COL8A2, EVA1B, LSM10, MAP7D1, OSCP1, TEKT2, THRAP3, TRAPPC3, ZMYM4, ENSG00000116883, ENSG00000201448, LOC100128093, LOC105378647, RNU4-27P, RPL5P4
chr10-79274234-79275349	8.07296e-08	0.291726	PLAC9, PPIF, ZMIZ1
chr3-120595861-120596765	8.07296e-08	0.81515	GTF2E1, NDUFB4, RABL3
chr4-169620004-169620934	8.08577e-08	0.360682	NEK1
chr22-25110646-25111580	8.11389e-08	1.02349	CRYBB2, CRYBB3, SNRPD3, ENSG00000236641
chr19-49084869-49085798	8.13514e-08	0.470643	SNRNP70
chr19-13951867-13952975	8.14774e-08	0.29885	DCAF15
chr2-165067650-165068701	8.20432e-08	1.14977	CSRNP3, SCN3A
chr6-110415234-110416266	8.31361e-08	0.725101	DDO
chr2-111897938-111898911	8.32244e-08	0.246659	ANAPC1, FBLN7, MERTK, RGPD8, TMEM87B, ZC3H6
chr2-212538824-212539730	8.36001e-08	1.05216	ERBB4
chr3-66500680-66501600	8.4746e-08	0.311195	LRIG1, SLC25A26
chr9-94166532-94167226	8.50674e-08	0.357565	MFSD14B, ENSG00000269946, LOC100132077
chr14-36068789-36069810	8.54109e-08	0.674044	LINC00609, RP11-116N8.4, ENSG00000257826
chr9-94165746-94166494	8.571e-08	0.318127	MFSD14B, RP11-2B6.3, ENSG00000269946, LOC100132077
chr17-28719324-28720285	8.57446e-08	0.274414	ANKRD13B, GIT1, NEK8, NUFIP2, PHF12, PROCA1, RAB34, RPL23A, SARM1, SDF2, ENSG00000264029, ENSG00000264290, ENSG00000264577, ENSG00000264647, ENSG00000265474, ENSG00000266111, LOC105371715, LOC105371716, MIR4723, NDUFS5P7
chr20-17682001-17682908	8.58111e-08	0.273401	DSTN, POLR3F, RRBP1, LOC100286962
chr1-178931797-178932774	8.81142e-08	0.532359	ANGPTL1, RALGPS2
chr11-2400023-2400986	8.824e-08	0.219791	CD81, TSSC4, OR7E12P, TSSC2
chr19-55258700-55259651	8.89596e-08	0.269978	BRSK1, HSPBP1, PPP6R1, RPL28, SBK3, SYT5, TMEM238, TMEM86B, UBE2S, ZNF628, ZNF784, ENSG00000267649, ENSG00000269275, MIR6805, RFPL4AP1, RPL13P13
chr12-49673187-49674131	8.95148e-08	0.224666	FAM186B, FMNL3, MCRS1, NCKAP5L, SPATS2, TMBIM6, TUBA1C, ENSG00000257464, RNU6-834P
chr12-93570448-93571315	9.00494e-08	0.496964	MRPL42, SOCS2, ENSG00000257746, LOC101928731, LOC441644, RBMS2P1, RN7SL737P
chr9-133137434-133138444	9.34883e-08	0.708157	ADAMTSL2, GBGT1, GFI1B, GTF3C4, GTF3C5, LINC00094, RALGDS, REXO4, SETX, SLC2A6, STKLD1, SURF4, SURF6, TSC1, TTF1, CELP, EEF1A1P5, LOC100130548
chr16-30526620-30527771	9.37292e-08	0.30167	BCL7C, C16orf54, CTF1, KAT8, ORAI3, VKORC1, ZNF689, ZNF747, ZNF764, ZNF768, CA5AP1, ENSG00000235560, ENSG00000247735, ENSG00000260267, ENSG00000260304, ENSG00000262766, LOC101928829, MIR762HG, NDUFA3P6, NPIPB13, SMG1P2
chr4-86593799-86594698	9.54572e-08	0.351519	HSD17B13, MAPK10, PTPN13, LOC260422
chr3-124032676-124033644	9.69002e-08	1.00464	KALRN, ROPN1, UMPS
chr22-36387712-36388705	9.69361e-08	0.248386	APOL2, APOL3, CSF2RB, EIF3D, FOXRED2, MYH9, NCF4, RP4-633O19__A.1, TXN2, ENSG00000228719, ENSG00000252225, LOC105377199
chr7-100673085-100674002	9.95029e-08	0.319211	AGFG2, AP4M1, CNPY4, COPS6, EPHB4, GIGYF1, GNB2, MBLAC1, MOSPD3, MUC3A, PCOLCE, PLOD3, PPP1R35, TRIM56, ZAN, MIR6875, STAG3L5P
chr3-58189119-58190370	9.95029e-08	1.00977	ABHD6, DNASE1L3, FLNB, RPP14, ENSG00000243384, ENSG00000255154, FLNB-AS1
chr20-326847-327786	9.95393e-08	0.492975	C20orf96, DEFB125, DEFB126, DEFB129, DEFB132, NRSN2, ZCCHC3, ENSG00000272874, NRSN2-AS1
chr19-53879066-53880269	9.96821e-08	0.510465	BIRC8, CDC42EP5, ERVV-2, MIR519A2, PRKCG, VN1R4, ZNF320, ZNF765, ZNF813, ENSG00000269758, FAM90A27P, FAM90A28P, LOC204800, VN1R6P
chr2-167292276-167293389	1.00149e-07	0.470535	AC074363.1
chr17-82697872-82699444	1.00846e-07	0.285372	ALYREF, FN3K, RAB40B
chr19-50657846-50658717	1.01142e-07	0.223811	AKT1S1, C19orf48, C19orf81, GPR32, LIM2, NKG7, NUP62, SIGLEC14, SIGLEC5, SIGLECL1, ENSG00000268375, ENSG00000268595, ENSG00000268889, ENSG00000269021, LINC01872, LOC100133225, SIGLEC21P
chr17-17972165-17973115	1.01434e-07	0.176563	DRC3, DRG2, FAM106A, RAI1, SMCR8, TOM1L2, ZNF286B, ENSG00000250111, ENSG00000264885, FOXO3B, SMCR5, USP32P2
chr4-185566704-185567567	1.01771e-07	1.19636	PDLIM3
chr11-10304467-10305423	1.03328e-07	0.547649	ADM, SBF2, ENSG00000254865, ENSG00000255463, LOC101928053, LOC105376544
chr9-20621896-20622951	1.03546e-07	0.508281	FOCAD, KLHL9, MLLT3
chr16-66880049-66880958	1.04179e-07	0.538511	B3GNT9, CA7, CBFB, CDH16, CENPT, CES2, CES3, FAM96B, FBXL8, RRAD, THAP11, TK2, ZDHHC1, ENSG00000260465
chr6-24720675-24721678	1.04508e-07	0.239926	ACOT13, C6orf62, KIAA0319, TDP2, ENSG00000223623, ENSG00000230372, ENSG00000272402, LOC101928663, SPTLC1P2
chr1-30823859-30824859	1.05362e-07	0.28392	MATN1, RP5-1125N11.2, SDC3, SNRNP40, ENSG00000229447, LOC105378626, LOC400748, MATN1-AS1
chr13-110914818-110915795	1.0643e-07	0.182356	ANKRD10, ING1, NAXD, RAB20, RP11-365P13.5, ANKRD10-IT1, COL4A2-AS1, COL4A2-AS2
chr16-4733977-4734984	1.06611e-07	0.449332	ANKS3, C16orf71, MGRN1, VASN, ZNF500, LOC102724927
chr4-2843174-2844650	1.06704e-07	0.291704	ADD1
chr8-33327364-33328277	1.08071e-07	0.821159	FUT10
chr17-45060754-45061704	1.09083e-07	0.227962	C1QL1, CRHR1-IT1, DCAKD, EFTUD2, GFAP, GPATCH8, MAP3K14, PLCD3, ASB16-AS1, ENSG00000224505, ENSG00000224911, LOC102724391, MAP3K14-AS1
chr22-28027375-28028383	1.09624e-07	1.14629	CHEK2, TTC28, TTC28-AS1
chr7-139645613-139646882	1.10597e-07	1.09173	HIPK2, KDM7A, TBXAS1, TTC26, ZC3HAV1L, LOC100499191
chr20-1225193-1226402	1.10597e-07	1.11657	RAD21L1
chr17-5500636-5501580	1.11506e-07	0.640078	MIS12, ENSG00000263272
chr19-46660871-46661803	1.122e-07	0.248039	C5AR2, DACT3, GLTSCR1, GNG8, INAFM1, PRKD2, STRN4, ZC3H4, ENSG00000268746, ENSG00000268810
chr17-64506179-64507133	1.13522e-07	0.287809	CEP95, CSH2, DDX42, DDX5, MAP3K3, MILR1, POLG2, AMZ2P1, EEF1DP7, ENSG00000259333, ENSG00000264057, ENSG00000265218, ENSG00000265912, ENSG00000265982, MINOS1P2, MIR3064, PLEKHM1P1, RN7SL404P, SLC16A6P1
chr9-34458166-34459147	1.13873e-07	0.277274	FAM219A
chr7-27113664-27114632	1.14022e-07	1.03507	C7orf71, CBX3, HNRNPA2B1, HOXA1, HOXA10, HOXA11, HOXA13, HOXA2, HOXA3, HOXA4, HOXA5, HOXA6, HOXA7, HOXA9, KIAA0087, SKAP2, ENSG00000253508, HMGB3P20, HOTAIRM1, HOTTIP, HOXA-AS2, HOXA10-AS, HOXA11-AS, LOC105375304, MIR196B, PSMC1P2, RPL23P7, TPM3P4
chr17-40074947-40075939	1.14344e-07	0.629709	GSDMA, GSDMB, MED1, MED24, MSL1, NR1D1, ORMDL3, PSMD3, RAPGEFL1, TCAP, THRA, TMEM99, SNORD124
chr11-34051393-34052465	1.15773e-07	0.244957	CAPRIN1, CSTF3
chr3-156673907-156674873	1.15773e-07	0.285709	CCNL1, LEKR1, LINC00886, SSR3, TIPARP, TIPARP-AS1
chr11-108593369-108594375	1.16063e-07	0.866611	EXPH5
chr9-113988690-113989710	1.18388e-07	0.992611	ZNF618
chr22-19999955-20000876	1.22366e-07	0.922468	ARVCF, CDC45, COMT, DGCR8, ABHD17AP4, LINC01311, LOC100420177, RPL7AP70
chr17-77734166-77735146	1.22656e-07	1.13456	LINC01973, LOC400622, RNU1-80P, RNU6-625P
chr15-65832444-65833416	1.23337e-07	0.586386	DENND4A, DPP8, HACD3, IGDCC4, RAB11A, SLC24A1, ENSG00000260773, INTS14, LOC646358
chr3-5187115-5188011	1.26064e-07	0.350671	ARL8B, BHLHE40, EDEM1
chr9-34665186-34666351	1.26064e-07	0.525675	CCL27, RP11-195F19.30, RP11-195F19.5
chr6-41072288-41073367	1.27637e-07	0.190835	APOBEC2, NFYA, TSPO2, UNC5CL, ADCY10P1
chr19-48993110-48994035	1.27668e-07	0.282611	AKT1S1, ALDH16A1, BCAT2, CABP5, CD37, CGB7, FTL, GRWD1, GYS1, KCNA7, KDELR1, NTF4, NUCB1, NUP62, PIH1D1, PLEKHA4, PRR12, RPL18, RPS11, RRAS, RUVBL2, SNRNP70, TEAD2, TRPM4, TSKS, TULP2, ENSG00000197813, ENSG00000268157, LOC101059948, NUCB1-AS1, SNORD35A, SNORD35B
chr21-37072474-37073567	1.31289e-07	0.333246	PIGP, TTC3
chr2-240451946-240453199	1.31878e-07	0.85015	PP14571
chr7-116862167-116863147	1.326e-07	0.345307	CAPZA2, ENSG00000228368, LOC100130680, LOC105375467
chr12-8949371-8950315	1.33633e-07	0.282217	KLRG1, LINC00612, M6PR, PHC1, DDX12P, LOC642846
chr4-7052911-7053951	1.33659e-07	1.07402	GRPEL1
chr5-142716855-142717820	1.37185e-07	1.08079	KIAA0141, ARHGAP26-AS1, ENSG00000251205, LOC105378203, MRPL11P2
chr8-101790589-101791502	1.38066e-07	0.853306	ENSG00000253629
chr1-178938587-178939560	1.39347e-07	0.853501	ANGPTL1, RALGPS2, ENSG00000273062
chr19-2061088-2061975	1.41373e-07	0.341375	ABHD17A, BTBD2, C19orf35, CIRBP, CSNK1G2, DOT1L, GADD45B, MKNK2, MOB3A, REXO1, RPS15, SCAMP4, SF3A2, ZNF77, ENSG00000261526, LOC100288123
chr18-12376980-12377923	1.41651e-07	0.266342	AFG3L2, TUBB6, ENSG00000267199
chr14-102086706-102087784	1.42587e-07	0.116493	CDC42BPB, HSP90AA1, MOK, RCOR1, WDR20, ZNF839, RPL26P4
chr1-160605644-160606626	1.4454e-07	1.09226	CD84, SLAMF1, SLAMF6, VANGL2, ENSG00000228863, LOC646347, RNU4-42P
chr17-50546692-50547680	1.4805e-07	0.692759	SPATA20
chr11-117869828-117870771	1.48247e-07	0.720177	FXYD6
chr9-136525830-136526759	1.49203e-07	0.69206	C9orf172, DNLZ, LCNL1, NOTCH1, PTGDS, SEC16A, NALT1
chr1-160069910-160070947	1.49527e-07	0.738387	IGSF8, KCNJ10
chr5-180809760-180810799	1.49703e-07	0.260129	CNOT6, GFPT2, MGAT1, RACK1, TRIM52, TRIM7, ZFP62, ENSG00000233937, ENSG00000250900, LOC100996419, RN7SKP150
chr2-45904547-45905465	1.50468e-07	0.705846	PRKCE, LOC105374580
chr3-194141187-194142263	1.51079e-07	0.466359	ATP13A3, HES1, LSG1, ENSG00000229964, ENSG00000232874, ENSG00000233987, ENSG00000238031, ENSG00000244675, ENSG00000272707, LINC01972, OPA1-AS1
chr14-64338374-64339260	1.52743e-07	0.516425	ESR2, ZBTB1, LOC102723809
chr7-103148843-103149806	1.52743e-07	0.554141	ALKBH4, ARMC10, FAM185A, NAPEPLD, PMPCB, PRKRIP1, CRYZP1, DPY19L2P2, ENSG00000213385, RASA4DP, RPL23AP95
chr10-97498214-97499192	1.53356e-07	0.280833	ANKRD2, MMS19, MORN4, UBTD1, ZDHHC16, SLIT1-AS1
chr3-193974131-193975228	1.56416e-07	0.734779	HES1, ENSG00000232874
chr22-38755250-38756337	1.56518e-07	0.331508	CBY1, DNAL4, FAM227A, GTPBP1, SUN2, ENSG00000228274
chr19-3093766-3094785	1.56518e-07	0.567072	CACTIN, GNA11, LMNB2, ZNF77
chr20-25531910-25533485	1.5655e-07	1.06876	ABHD12, NANP, NINL, PYGB, ZNF337, ZNF337-AS1
chr11-65134387-65135388	1.56686e-07	0.36145	CAPN1, FAU, KAT5, MRPL49, NEAT1, SNX15, SPDYC, SSSCA1-AS1, SYVN1, TM7SF2, VPS51, ZFPL1, ENSG00000254501, ENSG00000269038, LOC728975, PGAM1P8
chr7-39623037-39624027	1.58039e-07	0.527841	LINC00265, RALA, YAE1D1, CICP22, ENSG00000259826, LOC100101126
chr14-22870857-22872168	1.59481e-07	0.513612	LRP10, OXA1L, RBM23
chr3-155869937-155870954	1.61298e-07	0.347086	GMPS
chr17-4939719-4940645	1.63421e-07	0.28429	RNF167, SLC25A11
chr1-153922266-153923599	1.63421e-07	0.297664	GATAD2B
chr20-35954039-35954989	1.6348e-07	0.309221	AAR2, CEP250, CNBD2, CPNE1, MYL9, PROCR, TGIF2, LOC102725201, RPL36P4
chrX-130902743-130903673	1.6348e-07	0.444029	ENOX2
chr11-61369435-61370411	1.63779e-07	1.01621	DDB1, TKFC, TMEM216
chr12-107093309-107094234	1.64743e-07	0.252191	CRY1, MTERF2, ENSG00000257129, ENSG00000257398, ENSG00000257548, LOC644746, RPL30P12
chr3-120855648-120856793	1.64947e-07	1.05353	STXBP5L
chr9-93201423-93202859	1.66002e-07	0.819445	C9orf129, WNK2, ENSG00000203364, RNU6-829P
chr21-36156111-36157054	1.66118e-07	0.2943	CBR1, CBR3, DOPEY2, SETD4
chr18-63319716-63320818	1.6647e-07	0.35606	BCL2, KDSR
chr8-70401873-70402773	1.66988e-07	0.239715	XKR9
chr2-9843064-9844115	1.67871e-07	0.70329	CPSF3, TAF1B, ENSG00000269973, LOC101929882
chr4-41214136-41215006	1.6807e-07	0.633397	APBB2, UCHL1, UCHL1-AS1
chr19-18672152-18673153	1.68199e-07	0.794195	C19orf60, CRTC1, TMEM59L, SNORA68
chr2-104873058-104874171	1.68199e-07	0.974007	GPR45, LINC01159, POU3F3
chr22-41544113-41544961	1.70167e-07	0.432604	POLR3H
chr3-147408741-147409715	1.72692e-07	0.715724	ZIC1, ZIC4
chr16-10827490-10828392	1.74512e-07	0.722242	CIITA, NUBP1, SOCS1
chr20-63847542-63848839	1.76262e-07	1.18001	DNAJC5, LIME1, PRPF6, TNFRSF6B, UCKL1, CICP4, ENSG00000237371, MIR1914, MIR647, ZBTB46-AS1
chr3-50259747-50260735	1.78171e-07	0.487762	AMIGO3, AMT, CYB561D2, DOCK3, GNAI2, HEMK1, HYAL1, HYAL3, IFRD2, NICN1, SEMA3B, U73166.2, SEMA3F-AS1
chr11-119120978-119121917	1.79219e-07	0.257017	ARCN1, BCL9L, HINFP, RNF26, UBE4A
chr4-95548800-95549669	1.82388e-07	0.629456	UNC5C, LOC105377335
chr16-19883191-19884148	1.86269e-07	0.806724	C16orf62, CCP110, GPRC5B, KNOP1, THUMPD1
chr4-148442033-148442982	1.92159e-07	0.277166	ARHGAP10, NR3C2
chr15-70099243-70100142	1.92249e-07	0.235995	TLE3, ENSG00000259309, ENSG00000259624, LOC105370880
chr17-77451182-77452547	1.92676e-07	0.915951	MFSD11, SEC14L1, SEPT9, SNHG20
chr6-166382686-166383615	1.99311e-07	0.30506	MPC1, PRR18, SFT2D1
chr19-3374838-3376014	2.00182e-07	0.96733	CACTIN, FZR1, ZNF77, ENSG00000269318
chr2-96870675-96871707	2.03892e-07	1.00029	ANKRD36B, FAM178B, LINC01125, LMAN2L, SEMA4C, SNRNP200, GPAT2P2
chr6-15504542-15505540	2.05868e-07	0.918798	DTNBP1, JARID2
chr7-38177777-38178683	2.06604e-07	0.360893	STARD3NL
chr7-4650326-4651292	2.08907e-07	1.08662	TNRC18
chr19-42325051-42325971	2.09e-07	0.330631	MEGF8
chr1-169105664-169106798	2.09019e-07	0.277384	ATP1B1, CCDC181, NME7, XCL2, LINC00970, RPL7AP21
chr17-62681643-62682554	2.09019e-07	0.550445	MRC2
chr2-119543986-119544884	2.09019e-07	0.894334	CFAP221, EPB41L5, SCTR, TMEM177
chr20-45971684-45972702	2.09835e-07	0.273733	ZNF335
chr4-153151766-153152769	2.1234e-07	1.07056	MIR4453, MND1, TRIM2, ENSG00000201786, RNU6-1196P
chr2-164840981-164842376	2.12355e-07	0.750766	SLC38A11, SNORA70F
chr13-71866869-71867857	2.13019e-07	1.02767	DACH1
chr5-141524430-141525486	2.13099e-07	0.900193	DIAPH1, EIF4EBP3, FCHSD1, HDAC3, PCDH12, PCDHB8, PCDHGA10, PCDHGA11, PCDHGA12, PCDHGA2, PCDHGA3, PCDHGA7, PCDHGB1, PCDHGB4, PCDHGB6, PCDHGB7, PCDHGC3, PCDHGC4, PCDHGC5, RELL2, TAF7, TMCO6, LOC100505658, LOC102723915, RN7SL68P
chr7-37920446-37921693	2.13757e-07	0.827962	EPDR1
chr2-240596384-240597302	2.14656e-07	0.941685	CAPN10, GPR35
chr1-156456430-156457684	2.14796e-07	0.248194	ARHGEF2, ASH1L, C1orf61, GLMP, GPATCH4, HAPLN2, HDGF, KIAA0907, MEF2D, MRPL24, NAXE, RIT1, RP11-98G7.1, RRNAD1, SLC25A44, SSR2, TSACC, DAP3P1, ENSG00000229961, ENSG00000271267, LOC246784, MIR9-1, MSTO2P
chr9-93095411-93096421	2.16575e-07	0.20516	CARD19, IPPK, NINJ1, NOL8, SUSD3
chr22-46055777-46056723	2.16817e-07	0.732643	CDPF1, LINC00899, NUP50, NUP50-AS1, PRR34, TRMU, TTC38, LOC642648
chr19-15379373-15380289	2.19478e-07	0.301537	AKAP8
chr1-111346033-111347006	2.19985e-07	0.809156	KCNA2, PIFO
chr4-186726398-186727270	2.19985e-07	1.08183	FAT1
chr7-66204770-66205691	2.20934e-07	0.511632	TPST1, ZNF92, LOC100996437
chr2-65129823-65130793	2.22599e-07	0.199908	ACTR2, CEP68, RAB1A, SERTAD2, LOC102724233
chr14-99603901-99604888	2.24133e-07	0.408717	CCDC85C, RP11-543C4.1
chr5-134058742-134059626	2.24133e-07	0.535763	TCF7
chr8-102745148-102746073	2.24133e-07	1.16333	KLF10
chr3-49411731-49412633	2.25486e-07	0.253903	AMT, APEH, C3orf62, CCDC71, DAG1, FAM212A, KLHDC8B, LAMB2, MST1, NICN1, QRICH1, RNA5SP130, TCTA, TMA7, TMEM115, USP4, WDR6, SEMA3F-AS1
chr19-55461347-55462258	2.27352e-07	0.275186	ISOC2, U2AF2, ZNF583, ZNF628
chr12-39442846-39443905	2.31656e-07	0.570609	C12orf40, KIF21A
chr1-160411278-160411954	2.31656e-07	1.00923	COPA, IGSF9, NCSTN, VANGL2
chr3-100708996-100709917	2.33646e-07	0.36259	LNP1, TFG
chr11-73597207-73598823	2.37334e-07	0.278722	ARHGEF17, COA4, FAM168A, POLD3, RELT, ENSG00000206913, ENSG00000257038
chr3-38136754-38137690	2.4157e-07	0.31343	ACAA1, MYD88, OXSR1
chr20-31845060-31846026	2.46056e-07	1.18399	COX4I2, DUSP15, FOXS1, HM13, MYLK2, PLAGL2, POFUT1, REM1, TTLL9, XKR7, BAK1P1
chr2-85538520-85539437	2.50309e-07	0.208268	C2orf68, CAPG, GGCX, MAT2A, SH2D6, TMSB10, USP39, VAMP8, RN7SL251P, RNU7-64P, SNORD94
chr16-29973262-29974199	2.51708e-07	0.440957	BCL7C, CDIPT, HIRIP3, INO80E, NPIPB11, PRR14, TAOK2, TBX6, TMEM219, YPEL3, ZNF747, ZNF764, ZNF785, ENSG00000235560, ENSG00000260114, ENSG00000260367, LOC730183, MIR762HG, NPIPB13, RRN3P2, SMG1P2
chr1-197200956-197201865	2.52172e-07	0.319144	CFHR3, ZBTB41
chr22-31399061-31399977	2.53063e-07	0.489285	DRG1, EIF4ENIF1, LINC01521, PATZ1, PIK3IP1, SFI1, ENSG00000240591
chr12-106246585-106247573	2.53063e-07	0.994458	ENSG00000260329
chr7-99504366-99505387	2.54216e-07	0.297755	ZKSCAN5
chr1-108746256-108747105	2.55195e-07	0.294085	GSTM2, PRPF38B, STXBP3, RPL17P7
chr6-128882611-128883639	2.62998e-07	0.810878	LAMA2
chr12-130069882-130070910	2.62998e-07	1.13161	RP11-474D1.2
chr8-66428390-66429327	2.6441e-07	0.377031	ADHFE1, C8orf46, RRS1, RRS1-AS1
chr2-5696683-5697656	2.66021e-07	1.05532	ENSG00000230090
chr14-99683662-99684686	2.66726e-07	0.225004	CYP46A1, HHIPL1, ENSG00000258672
chr17-81084386-81085345	2.66742e-07	0.979375	AATK, BAIAP2, CEP131, RPTOR, MIR1250
chr6-163249317-163250383	2.71514e-07	0.727665	QKI
chr7-2843919-2844933	2.73684e-07	0.37338	GNA12
chr4-112636728-112637706	2.744e-07	0.272653	AP1AR, LARP7, ZGRF1, ENSG00000249509, LOC105377371
chr11-72102880-72103818	2.74981e-07	0.305134	ALG1L9P, FAM86C1, LAMTOR1, LRTOMT, NUMA1, ENSG00000204971, ENSG00000248671, LOC100133315, OR7E128P, ZNF705E
chr5-125412493-125413408	2.75389e-07	1.0781	ENSG00000248752, ENSG00000249112, ENSG00000249423, ENSG00000250402, LINC02039
chr2-170770459-170771473	2.76346e-07	0.764528	AC007405.4, AC007405.6
chr19-7871290-7872415	2.76892e-07	1.10733	EVI5L, PRR36, TIMM44
chr13-79936115-79937108	2.77237e-07	0.719729	LINC00382
chr11-11973209-11974124	2.80743e-07	0.790578	DKK3, GALNT18, MICAL2, USP47
chr19-41263552-41264580	2.81593e-07	0.213933	AXL, B9D2, BCKDHA, CCDC97, CEACAM21, CEACAM4, EGLN2, EXOSC5, HNRNPUL1, ITPKC, RPS19, SERTAD3, SNRPA, TGFB1, ZNF526, ZNF574, CYP2F2P, CYP2G2P, ENSG00000268366, ENSG00000269843, ENSG00000271299, ENSG00000278239
chr11-118869741-118871044	2.81593e-07	1.15797	ATP5L, BCL9L, CBL, CCDC84, CXCR5, DDX6, FOXR1, KMT2A, NLRX1, PHLDB1, RPS25, TREH, UPK2, VPS11, ENSG00000222529, ENSG00000255121, ENSG00000255176, MIR6716, RN7SL688P, TREHP1
chr20-51562270-51563404	2.82012e-07	0.772167	NFATC2
chr19-36214437-36215446	2.82942e-07	0.320302	ZNF146
chr19-1490450-1491307	2.8334e-07	0.245816	PCSK4, REEP6
chr16-30370314-30371294	2.91876e-07	0.21209	ALDOA, BCL7C, CDIPT, DOC2A, GDPD3, MYLPF, PRR14, TBC1D10B, YPEL3, ZNF48, ZNF629, ZNF689, ZNF747, ZNF764, ZNF785, CA5AP1, ENSG00000260114, ENSG00000260304, MIR762HG, NDUFA3P6, NPIPB12, NPIPB13, SMG1P2, SMG1P5
chr9-126423145-126424119	2.91876e-07	1.08996	LOC101929116
chr1-151510877-151511814	2.92861e-07	0.685906	C1orf56, CGN, FLG, SCNM1, SETDB1, TUFT1
chr3-130111319-130112257	2.93696e-07	0.266244	RP11-77P16.4, COL6A4P2, ENSG00000249846, FAM86HP
chr13-41061160-41062229	2.94407e-07	0.118037	ELF1, MTRF1, NAA16, WBP4, CYCSP34, LINC00548, RNU6-57P, TPTE2P5
chr15-92831439-92832383	3.08229e-07	0.43167	CHD2
chr10-103917855-103918774	3.08315e-07	0.171546	OBFC1
chr19-7829420-7830389	3.09613e-07	0.212176	ELAVL1, EVI5L, HNRNPM, LRRC8E, PRR36
chr7-100569334-100570210	3.19428e-07	0.744793	GIGYF1, MBLAC1, PCOLCE, SAP25, ZSCAN25, ENSG00000242798, RN7SL416P, RN7SL750P
chr12-53231763-53233339	3.24419e-07	0.813041	AAAS, C12orf10, ESPL1, HOXC4, HOXC6, HOXC8, HOXC9, MAP3K12, RARG, SOAT2, TARBP2, ZNF740
chr20-45783605-45784560	3.26609e-07	0.89792	WFDC13, WFDC3
chr9-84667964-84668918	3.27695e-07	0.875547	NTRK2
chr4-107719895-107720830	3.31131e-07	0.286561	PAPSS1
chr19-45178022-45178956	3.34291e-07	0.198576	AC005779.2, BLOC1S3, CCDC61, IGFL4, PPP1R37, RELB, TRAPPC6A, ZNF180
chr14-66507579-66508591	3.38862e-07	0.204219	ATP6V1D, PLEK2, ENSG00000258502, NCOA4P1
chr6-13350969-13352158	3.40565e-07	0.838132	GFOD1, SIRT5, TBC1D7
chr4-24912313-24913504	3.41043e-07	0.862781	CCDC149
chr1-161097657-161098713	3.41112e-07	0.597547	ATF6, B4GALT3, DUSP12, FCER1G, KLHDC9, NDUFS2, NIT1, ENSG00000224985, ENSG00000227818, ENSG00000228606, ENSG00000238934, LOC148430, RPSAP18
chr5-173887698-173888629	3.52837e-07	0.321585	CPEB4, CREBRF, HMP19
chr16-50591615-50592783	3.53592e-07	0.451188	NOD2
chr3-119328932-119330225	3.56902e-07	1.01098	ARHGAP31
chr22-30423642-30424594	3.5935e-07	0.232123	CCDC157, GATSL3, MORC2, MTFP1, RNF215, SEC14L2, SEC14L3, SEC14L6, SMTN, MGC20647, TUG1
chr12-88141675-88142659	3.5935e-07	0.341709	CEP290, TMTC3
chr17-81025140-81026068	3.5935e-07	0.992725	CTD-2561B21.10
chr16-4315169-4316409	3.59781e-07	0.848546	CLUAP1, CORO7, HMOX2, LINC01569, NMRAL1, PAM16, ZNF174, ZNF500, MTCO1P28
chr22-29030477-29031883	3.60356e-07	0.593174	ASCC2, C22orf31, CCDC117, KREMEN1, XBP1, ZNRF3, ENSG00000226471, ENSG00000226772, RNU6-810P, ZNRF3-AS1
chr5-176537246-176538224	3.63065e-07	0.240749	CDHR2, CLTB, FAF2, HK3, RNF44, THOC3, UIMC1, ZNF346, BRCC3P1, ZNF346-IT1
chr3-43621561-43622617	3.63697e-07	0.344858	ANO10
chr2-26970125-26971073	3.67776e-07	0.633104	AGBL5, ATRAID, DPYSL5, EMILIN1, KHK, MAPRE3, SLC5A6, AGBL5-AS1, LOC100129724, LOC105374337
chr11-87037383-87038305	3.73034e-07	0.742263	TMEM135
chr17-7014334-7015238	3.80642e-07	0.247917	BCL6B, C17orf49, CLEC10A, CNTROB, DVL2, KCTD11, KIAA0753, NEURL4, NLGN2, SENP3, SPEM1, TRAPPC1, ZBTB4, ENSG00000262067, ENSG00000262089, LOC100996842, LOC105371508, LOC105371517, MIR324, MIR497HG, SCARNA21, SNORA48, SNORD10
chr11-111735109-111736145	3.80642e-07	0.579313	C11orf52, PPP2R1B
chr9-88990725-88991878	3.80642e-07	0.783622	C9orf47, S1PR3
chr3-9730872-9731892	3.83462e-07	0.334374	BRPF1
chr1-1157979-1158896	3.83462e-07	0.681606	ATAD3B, CCNL2, LINC00115, MIB2, SLC35E2, SLC35E2B, TMEM88B, TTLL10, UBE2J2, CICP3, ENSG00000240731, ENSG00000272455, LINC01786, LOC100129381, LOC100287934, MIR6727, TTLL10-AS1
chr1-230797649-230798599	3.83789e-07	0.999856	LOC101927604
chr17-44307776-44308887	3.8684e-07	0.43847	DCAKD, GRN, RUNDC3A, SLC25A39
chr21-32520893-32522035	3.86846e-07	0.995439	EVA1C, PAXBP1, TCP10L, EXOSC3P1, SNORA80A
chr5-43191686-43192585	3.89723e-07	0.611576	NIM1K
chr17-42422854-42423778	3.93336e-07	0.881724	AARSD1, ATP6V0A1, BECN1, DHX58, KAT2A, LINC00910, NAGLU, P3H4, PSME3, PTRF, STAT3, TUBG2, WNK4, ENSG00000267002, ENSG00000267340, ENSG00000267758, HMGN1P29, MIR5010, NBR2
chr9-129549784-129550840	3.97102e-07	0.990878	C9orf50, LINC00963, NTMT1, PKN3, ENSG00000270755
chr7-1044049-1045030	4.05518e-07	0.601678	C7orf50, COX19, CYP2W1, GPER1, GPR146, MAFK, ZFAND2A, LOC101927021, LOC105375120, MIR339
chr6-37244480-37245429	4.12308e-07	0.80345	CDKN1A, CMTR1, FGD2, RAB44, TMEM217, COX6A1P2
chr14-75278214-75279148	4.2018e-07	0.0127179	ACYP1, FCF1, FLVCR2, FOS, IFT43, JDP2, LTBP2, PROX2, TMED10, ENSG00000258559, ENSG00000258646, ENSG00000258740
chr17-3667916-3669087	4.22931e-07	0.117487	CTNS, EMC6, GSG2, P2RX5, TAX1BP3
chr13-48585014-48585907	4.23928e-07	0.673596	RB1, RCBTB2
chr13-67230058-67230950	4.29118e-07	0.327506	PCDH9
chr2-61853852-61854803	4.33945e-07	0.315423	FAM161A, PEX13
chr6-33417798-33418755	4.34322e-07	0.278899	CUTA, DAXX, HLA-DPB1, RING1, RPS18, SYNGAP1, TAPBP, CYCSP55, ENSG00000233183, HTATSF1P1, KRT18P9, LOC102725019, MIR219A1, MIR5004, RPL35AP4
chr5-141475451-141476349	4.39452e-07	0.667445	ARAP3, HDAC3, PCDHGA1, PCDHGA2, PCDHGA6, PCDHGC3
chr8-63038613-63039604	4.41561e-07	0.636907	GGH, TTPA
chr14-67359560-67360426	4.52e-07	0.272784	ATP6V1D, EIF2S1
chr19-6424583-6425672	4.54419e-07	0.178865	CLPP, GTF2F1, KHSRP, SAFB, SAFB2, SLC25A41, VMAC, ZNF557, ENSG00000267571, ENSG00000269680, MIR6791, SNRPEP4
chr5-38556229-38557199	4.59091e-07	0.862968	EGFLAM, LIFR, EGFLAM-AS1, EGFLAM-AS2, ENSG00000248234, LIFR-AS1, LOC105374732
chr1-164801012-164801892	4.60268e-07	1.1068	LOC100505795
chr12-48957108-48958035	4.63038e-07	0.676335	ADCY6, ARF3, BCDIN3D, CCDC184, CCDC65, CCNT1, DDX23, FAM186B, FKBP11, H1FNT, KANSL2, LALBA, PRPF40B, RP11-302B13.5, SENP1, WNT10B, ENSG00000257253, ENSG00000257955, ENSG00000257964, ENSG00000258203, ENSG00000258273, LOC100421855, LOC100422296, LOC101927180, LOC101927267, LOC105369750, LOC283332, LOC390314, OR11M1P, OR5BK1P, OR5BS1P, RPL35AP28
chr15-98647007-98647901	4.66711e-07	0.508097	IGF1R
chr8-73971869-73972808	4.67852e-07	0.274997	RDH10, RPL7, TCEB1, TERF1, TMEM70, ENSG00000237061, ENSG00000253341, ENSG00000272254, RDH10-AS1
chr9-125460510-125461680	4.75139e-07	1.00396	PBX3
chr11-64643155-64644054	4.8031e-07	1.06911	NRXN2
chr7-28685472-28686435	4.88976e-07	0.283622	CREB5
chr19-796759-797649	4.93127e-07	0.246771	PTBP1
chr11-16604129-16605385	4.96937e-07	0.970975	SOX6, LOC105376572
chr1-26620270-26621233	5.04023e-07	0.181116	AHDC1, ARID1A, FAM110D, GPATCH3, HMGN2, LIN28A, NUDC, PIGV, RPS6KA1, SFN, SH3BGRL3, UBXN11, WASF2, ZDHHC18, ZNF593, ACTG1P20, ENSG00000207302, LOC101928324, LOC101928728, LOC105376890, MIR1976, NPM1P39, RPL17P9, RPL39P7
chr8-133428777-133429754	5.05004e-07	1.07443	ST3GAL1, TG, WISP1
chr17-7403758-7404725	5.1268e-07	0.119835	ACAP1, C17orf74, CHRNB1, CNTROB, CTC1, DVL2, FGF11, HES7, NEURL4, NLGN2, PFAS, SPEM1, TMEM102, TMEM256, TMEM256-PLSCR3, TNFSF12, TNFSF12-TNFSF13, VAMP2, ZBTB4, ENSG00000224647, ENSG00000262067, ENSG00000262089, ENSG00000271029, LOC100996842, LOC105371517, SNORA48, SNORD10
chr14-77098853-77099533	5.15296e-07	0.978076	CIPC, POMT2, LOC283575
chr6-53359019-53360058	5.16594e-07	0.348555	ELOVL5
chr3-152834646-152835690	5.18243e-07	0.862269	P2RY1
chr5-14142699-14143962	5.2323e-07	0.379431	TRIO, RBBP4P1
chrX-153381709-153382919	5.28619e-07	0.837603	ZNF275
chr6-156686860-156687831	5.35895e-07	0.321306	ARID1B
chr22-45006804-45007934	5.3797e-07	0.956632	KIAA0930, NUP50-AS1, PHF21B, LOC101927551
chr3-97821525-97822474	5.38397e-07	0.780137	CRYBG3, MINA
chr8-96332647-96333817	5.40531e-07	1.11234	MTERF3, PTDSS1
chr2-15888278-15889429	5.42013e-07	0.912053	DDX1, NBAS
chr17-77958069-77958993	5.45584e-07	0.204862	SOCS3, TMC6, TMC8, TNRC6C, LINC01973, RNU1-80P
chr21-33947582-33948690	5.46683e-07	0.869974	ATP5O, GART, BTF3P6, LINC00649
chr17-78921178-78922115	5.46793e-07	0.937589	CANT1, CEP295NL, CYTH1, ENSG00000267491
chr6-163259639-163260797	5.57423e-07	0.728601	QKI, PACRG-AS3
chr9-113564429-113565278	5.60081e-07	0.879537	ALAD, C9orf43, CDC26, POLE3, PRPF4, RGS3, RNF183
chr5-68533680-68534963	5.61167e-07	0.603236	CTC-537E7.2
chr12-54369615-54370915	5.63923e-07	0.869728	FLJ12825, GPR84, HNRNPA1, ITGA5, ZNF385A, MIR148B
chr21-37366118-37367029	5.69232e-07	0.18377	DSCR3, DYRK1A, TTC3, ENSG00000224790, ENSG00000242553, LOC100288590, TTC3-AS1
chr2-104842481-104843509	5.69232e-07	0.788568	GPR45, POU3F3
chr19-43619216-43620213	5.72133e-07	0.582086	CADM4, IRGQ, PHLDB3, PINLYP, SRRM5, XRCC1, ZNF180, ZNF222, ZNF223, ZNF224, ZNF225, ZNF230, ZNF234, ZNF284, ZNF428, ZNF45, CEACAMP1, CEACAMP10, ENSG00000267614, LOC100505715, LOC105372414, MRPS15P2
chr1-167935916-167936827	5.77768e-07	0.20531	DPT, MPC2, MPZL1
chr18-7117292-7118182	5.88337e-07	1.0661	LAMA1
chr1-53945535-53946880	5.90794e-07	0.203739	CYB5RL, HSPB11, LRRC42, MAGOH, TCEANC2, TTC4, ENSG00000228838, LOC105378729, RPL37P7, SSBP3-AS1
chr22-45537239-45538622	5.90794e-07	0.616743	LINC00229, RIBC2, SMC1B, ENSG00000273243, LINC01589, RPS10P31
chr5-142063619-142064594	5.92813e-07	0.664138	GNPDA1, NDFIP1
chr11-64778403-64779364	5.98995e-07	0.214902	AP001462.6, FAU, MEN1, MRPL49, NEAT1, RASGRP2, SF1, ENSG00000269038
chr17-39980178-39981122	6.03527e-07	0.276937	CDK12, ERBB2, GSDMA, GSDMB, IGFBP4, LRRC3C, MED1, MED24, MSL1, ORMDL3, PSMD3, RPL19, TMEM99, ENSG00000266469, LINC02079, LOC105371776, RPL23AP75, SNORD124
chr4-37686112-37687060	6.05879e-07	0.214148	RELL1, TBC1D1
chr2-47008397-47009368	6.12809e-07	0.978453	ATP6V1E2, TTC7A, ENSG00000233845
chr17-76545793-76546762	6.20075e-07	1.06235	METTL23, MFSD11, SNHG16, SPHK1, ST6GALNAC2, TRIM47, TRIM65, UNK, ENSG00000266980, ENSG00000267078, ENSG00000267342, ENSG00000267543, ENSG00000267546, ENSG00000267801
chr21-34335120-34336097	6.2804e-07	0.886169	ATP5O, C21orf140, ENSG00000249209
chr1-155005280-155006230	6.2804e-07	1.12022	ADAR, ASH1L, DCST1, DCST2, DPM3, EFNA4, KIAA0907, KRTCAP2, MTX1, NUP210L, RIT1, SCAMP3, SHC1, THBS3, ZBTB7B, ASH1L-AS1, DAP3P1, ENSG00000271267, LOC101928120, MIR4258, MSTO2P, RUSC1-AS1
chr19-15125322-15126196	6.30533e-07	0.448188	AKAP8, ILVBL, OR10H2, OR10H5, OR1I1, OR7C1, ZNF333, ENSG00000268189, LINC01855, OR1AB1P, SNX33P1
chr14-50560008-50561305	6.42217e-07	0.77933	MAP4K5
chr20-57458520-57460097	6.4475e-07	0.825449	RBM38, LOC100291105
chr7-39949189-39950094	6.45903e-07	0.251834	CDK13, LINC00265, CICP22
chr1-246506755-246507691	6.47051e-07	0.952339	CNST, SMYD3
chr5-173056830-173057707	6.55692e-07	0.223113	BNIP1, CREBRF, SH3PXD2B, UBTD2, CDC42P5
chr17-45316764-45317664	6.58132e-07	0.186979	ARHGAP27, CRHR1-IT1, DCAKD, EFTUD2, FMNL1, GPATCH8, KANSL1, MAP3K14, PLEKHM1, SPATA32, DND1P1, ENSG00000224505, ENSG00000233175, ENSG00000233483, ENSG00000262539, KANSL1-AS1, LOC102724391, LRRC37A4P, MAPK8IP1P1
chr5-126594799-126595832	6.58522e-07	0.680887	ALDH7A1, GRAMD3, TEX43, LOC105379161, RPLP1P7
chr17-66191721-66192604	6.58594e-07	0.836116	CEP112
chr9-93207161-93208089	6.58594e-07	0.94373	C9orf129, WNK2, ENSG00000203364, RNU6-829P
chr1-223734137-223735117	6.6063e-07	1.04632	CAPN2, CNIH4, RNU6-1248P
chr1-36385576-36386983	6.68927e-07	0.0769183	AGO1, EVA1B, OSCP1, SH3D21, STK40, THRAP3, TRAPPC3, ENSG00000116883, ENSG00000201448, LOC105378647
chr12-93441233-93442542	6.69109e-07	0.244728	UBE2N
chr17-39626327-39627311	6.70755e-07	0.878379	PGAP3, PNMT, PPP1R1B, RAPGEFL1, STARD3
chr19-57947326-57948241	6.71092e-07	0.83221	ZNF256, ZNF417, LOC100128398
chr9-37465191-37466129	6.71749e-07	0.220619	EXOSC3, GRHPR, ZBTB5, RPL21P83, TMX2P1
chr10-93445222-93446194	6.72448e-07	1.0164	MYOF, ENSG00000231575
chr11-57667340-57668287	6.74011e-07	0.194213	BTBD18, CTNND1, MED19, RTN4RL2, YPEL4, ZDHHC5, ENSG00000254732, RN7SKP259, SELENOH
chr17-39952610-39953579	6.76513e-07	0.465477	GSDMA, GSDMB, MED24, PSMD3
chr4-185567585-185568394	6.7661e-07	1.07621	PDLIM3
chr11-73760778-73761705	6.84629e-07	0.3295	RAB6A
chr17-5485954-5486989	6.89561e-07	0.274839	DERL2, DHX33, MIS12, NLRP1, NUP88, RPAIN, ZNF594, ENSG00000263220, ENSG00000263272, LOC100130950, LOC101927979
chr12-69534134-69535054	6.9577e-07	0.889534	CNOT2, FRS2, NUP107, YEATS4, KRT8P39
chr4-153248867-153249808	6.99404e-07	0.78437	KIAA0922, MND1, TRIM2
chr11-118929109-118929897	7.00162e-07	0.824177	ARCN1, BCL9L, C1QTNF5, C2CD2L, CBL, CCDC84, CXCR5, DDX6, DPAGT1, FOXR1, H2AFX, HINFP, HMBS, HYOU1, IFT46, KMT2A, PHLDB1, RNF26, RPS25, SLC37A4, TRAPPC4, UBE4A, UPK2, VPS11, ENSG00000222529, ENSG00000254428, ENSG00000254909, ENSG00000255121, LOC101929133, RPL23AP64, RPL5P30
chr14-75069063-75070131	7.00167e-07	0.688078	ACYP1, EIF2B2, ZC2HC1C, RNU6-689P
chr1-25615976-25617263	7.03851e-07	0.285941	EXTL1, MAN1C1, RHD, ENSG00000225643
chr11-46242873-46243890	7.10173e-07	1.13284	ATG13, CREB3L1, DDB2, LRP4, SLC35C1, ZNF408, ENSG00000270060, LOC101928812, LOC101928919, LRP4-AS1, RPS10P19
chr1-151198079-151198974	7.15132e-07	0.564815	APH1A, ARNT, BNIPL, C1orf56, CTSK, CTSS, GABPB2, GOLPH3L, HORMAD1, LYSMD1, MRPL9, PIP5K1A, PRPF3, PRUNE1, PSMD4, SCNM1, SELENBP1, SETDB1, TMOD4, TUFT1, ZNF687, ENSG00000229021, ENSG00000253047, LOC100507670, RN7SL444P, RNU6-884P, RPS10P6, UBE2D3P3
chr7-55365555-55366575	7.15716e-07	0.274521	CCT6A, LANCL2, PSPH, SEC61G, SEPT14, CALM1P2, CCNJP1, CICP12, EGFR-AS1, ENSG00000203462, LOC100129276, LOC100130121, LOC100420540, LOC101409255, SEPT14P24
chr1-155193184-155194025	7.16895e-07	0.73745	DPM3, KIAA0907, MUC1, THBS3, ENSG00000271267, GBAP1
chr1-32650492-32651496	7.21105e-07	0.180248	EIF3I, FAM167B, RBBP4, SYNC, ZBTB8OS, ENSG00000224066, MTMR9LP
chr19-8412731-8413741	7.27479e-07	0.266729	ELAVL1, HNRNPM, MARCH2, ZNF558, ZNF699
chr19-50724501-50725445	7.28549e-07	0.341577	C19orf48, CLEC11A, EMC10, GPR32, KLK1, KLK15, KLK8, SHANK1, SPACA6P-AS, LINC01869, SNORD88A, SNORD88B, SNORD88C
chr22-33920608-33921605	7.298e-07	0.277753	LARGE1
chr18-79393498-79394515	7.37854e-07	0.787334	KCNG2, NFATC1
chr22-40856368-40857338	7.37902e-07	0.29791	ADSL, CSDC2, EP300, PHF5A, ST13, XPNPEP3, XRCC6, ENSG00000227413, ENSG00000232754, ENSG00000272834, EP300-AS1
chr1-179882031-179882994	7.42794e-07	0.262131	RP11-533E19.7, TOR1AIP1
chr9-34522598-34523633	7.50498e-07	0.547875	C9orf131, ENHO, bA255A11.4, RN7SKP114, TRBV21OR9-2, TRBV23OR9-2, TRBV24OR9-2, TRBV25OR9-2, TUBB4BP2
chr14-21024581-21025499	7.52765e-07	0.694047	TPPP2, ENSG00000258604, TRAV13-1
chr17-7614640-7615544	7.62585e-07	0.119465	FXR2
chr13-99969888-99970915	7.67198e-07	0.952801	LINC00411, LINC01039, ZIC2, ZIC5, ARF4P3, CFL1P8, LINC00554, RN7SKP9
chr1-204806761-204807818	7.67837e-07	1.06419	LRRN2, NFASC, SNRPE
chr2-47058255-47059253	7.69435e-07	1.07595	CALM2, TTC7A
chr17-69326741-69327691	7.6989e-07	0.667746	ABCA5
chr20-58650737-58651845	7.72598e-07	0.434813	STX16, STX16-NPEPL1
chr13-44903268-44904356	7.78784e-07	0.895056	TPT1, TPT1-AS1, RN7SL49P
chr7-45088697-45089663	7.81837e-07	1.04831	NACAD, TBRG4
chr2-241701748-241702712	7.84672e-07	0.272615	ATG4B, ING5, ENSG00000223374, ENSG00000235351
chr14-21557101-21558030	7.86757e-07	0.829295	RPGRIP1, SALL2, ENSG00000257096, SNORD8, SNORD9, UBA52P2
chr9-126587363-126588362	7.88021e-07	1.00272	LMX1B, ENSG00000226078, ENSG00000252985, LOC105376277
chr19-40425479-40426392	8.014e-07	0.288798	CCDC97, CTC-492K19.7, EID2B, FBL, ITPKC, PRX, PSMC4, SERTAD1, SERTAD3, SNRPA, ZNF546, ENSG00000269069, ENSG00000269843
chr14-101947785-101948702	8.04089e-07	0.180347	DIO3OS, RP11-1017G21.5, ENSG00000271780
chr1-25805782-25806824	8.08614e-07	0.627643	ENSG00000233478, SELENON
chr17-63773328-63774277	8.25873e-07	0.221491	DDX42
chr17-55238052-55238972	8.27e-07	0.803788	HLF
chr5-128082943-128083846	8.34761e-07	0.258078	LINC01184, SLC12A2
chr1-205783663-205784629	8.41069e-07	1.06272	NUCKS1, RAB29
chr2-120012600-120013598	8.52627e-07	0.609617	C2orf76, EPB41L5, TMEM185B
chr11-82717970-82718939	8.53518e-07	0.770173	MIR4300HG
chr7-29684705-29685656	8.71217e-07	0.794489	FKBP14, PRR15, DPY19L2P3, ENSG00000223813, ENSG00000264520, ZNRF2P2
chr2-5691810-5692674	8.7206e-07	0.582435	AC108025.2, SOX11, ENSG00000230090
chr4-137532086-137533023	8.7604e-07	1.06201	PCDH18
chr9-71910863-71911798	8.85915e-07	0.206668	ABHD17B, C9orf85
chr16-2752110-2753209	9.02425e-07	0.262822	CLUAP1, EME2, FAHD1, NME3, PKMYT1, PRSS22, PRSS27, PRSS33, SNHG19, SRRM2, TIGD7, ZNF205, ABCA17P, ELOB, ENSG00000221719, ERVK13-1, MTCO1P28, MTND1P8, PDPK2P, PRSS41, ZNF213-AS1
chr1-150162866-150163818	9.02425e-07	0.810651	ANP32E, C1orf56, CA14, CTSS, MCL1, MRPS21, MTMR11, PLEKHO1, PRPF3, RPRD2, SEMA6C, SV2A, TNFAIP8L2
chr19-14529020-14529937	9.04709e-07	0.249218	DNAJB1, GIPC1, OR7C2, TECR
chr11-66882588-66883914	9.10707e-07	0.778336	ACTN3, C11orf80, CDK2AP2, CTSF, LRFN4, PC, RAD9A, RCE1, RHOD, ZDHHC24, ENSG00000250105, LOC100505504, RNU7-23P
chr7-83162395-83163276	9.1774e-07	0.682489	PCLO
chr13-99956945-99957895	9.19096e-07	1.03199	ZIC2, ZIC5, ENSG00000224356
chr8-30422905-30423860	9.24194e-07	0.962468	GTF2E2, MBOAT4, RBPMS, RBPMS-AS1
chr1-29181357-29182407	9.2629e-07	0.284395	EPB41, GMEB1, MECR, PHACTR4, SRSF4, TMEM200B, TRNAU1AP, SNHG12, SNHG3, SNORA73B
chr6-57261652-57262773	9.27743e-07	0.669024	BAG2, BEND6, LOC101927211
chr3-127889277-127890225	9.28685e-07	0.647447	EEFSEC, KBTBD12, PODXL2, RPN1, RUVBL1, SEC61A1, RPS15AP16
chr1-6784747-6785594	9.34915e-07	0.167851	CAMTA1, PHF13, ZBTB48
chr19-48618864-48619788	9.35388e-07	0.314177	RPL18, SPHK2
chr2-26001424-26002513	9.44971e-07	0.569349	GAREM2, RAB10, RNU6-942P
chr7-5781168-5782034	9.4626e-07	0.692293	RNF216
chr11-64269625-64270574	9.47506e-07	0.232888	GPR137
chr19-56314419-56315439	9.62741e-07	0.304222	KMT5C, U2AF2, ZNF580, ZNF805, ENSG00000267192, ENSG00000268713
chr3-168095504-168096465	9.64288e-07	0.253575	GOLIM4, LINC01327, SERPINI2, HMGN1P8
chr17-57875146-57875936	9.64288e-07	0.659296	CUEDC1, MKS1, MRPS23, SRSF1
chr12-113149099-113150124	9.80576e-07	0.763788	CFAP73, DDX54, RASAL1, RBM19, RITA1, ENSG00000201208
chr17-48023359-48024308	9.80766e-07	0.554836	CBX1, CDC27, CDK5RAP3, COPZ2, ITGB3, KPNB1, NFE2L1, PRR15L, SCRN2, SKAP1, SNX11, SP2, SP6, ENSG00000230532, ENSG00000264701, ENSG00000266601, ENSG00000266821, MIR1203, MRPL45P2, RPS2P47
chr2-232309635-232310623	9.80766e-07	1.0467	EIF4E2, NPPC, ENSG00000251485, MIR562
chr17-7572172-7573095	9.81268e-07	0.154546	ARHGEF15, ATP1B2, CHRNB1, CNTROB, CTC1, DVL2, EIF4A1, FBXO39, HES7, KCTD11, NLGN2, PFAS, RP11-186B7.4, RPL26, SAT2, SENP3, SLC25A35, SPEM1, TMEM102, TMEM107, TNFSF12, TNFSF13, VAMP2, ENSG00000226871, ENSG00000262067, ENSG00000262089, ENSG00000271029, LOC105371517, LOC105371523, MIR324, MIR6883, SCARNA21, SNORA48, SNORD10
chr14-73026574-73027613	9.83489e-07	0.442786	DCAF4, PSEN1, RBM25, ZFYVE1, ENSG00000270140, LOC101928123
chr9-93205067-93206045	9.8527e-07	1.06855	C9orf129, WNK2, ENSG00000203364, RNU6-829P
chr14-35365146-35366432	9.86731e-07	0.524919	BAZ1A, EAPP, FAM177A1, NFKBIA, PPP2R3C, PSMA6, RALGAPA1, RP11-561B11.3, SRP54, RPS19P3
chr6-32971522-32972443	9.91911e-07	0.20694	ATF6B, B3GALT4, BRD2, C4A, DAXX, DXO, EGFL8, HLA-DMA, HLA-DMB, HLA-DOB, HLA-DPA1, HLA-DQB1, HLA-DRB1, ITPR3, LEMD2, PBX2, PPT2, PRRT1, PSMB8, PSMB8-AS1, PSMB9, RGL2, RING1, RPS18, RXRB, TAP1, VPS52, ZBTB22, ENSG00000233183, HCG23, HCG25, HLA-DRB6, HTATSF1P1, LOC102725019, MIR219A1, MIR5004, MIR6873, PPP1R2P1, RNY4P10, RPL35AP4, STK19B
chr1-230425663-230426957	9.93035e-07	0.709772	PGBD5, RP4-553F17.1
chr20-57266077-57266969	1.00322e-06	0.841198	BMP7, RBM38, RP4-813D12.3
chr20-32819482-32820410	1.01167e-06	0.40301	MAPRE1, POFUT1, ZNF341, ENSG00000260257
chr12-25648077-25649091	1.01599e-06	0.772189	LMNTD1
chr11-31812257-31813052	1.04562e-06	0.992609	RCN1
chr16-714378-715440	1.05376e-06	0.473068	METRN
chr11-112523070-112524238	1.07014e-06	0.621136	KCTD9P4, LOC283140, RNU6-44P
chr14-68978674-68980024	1.07156e-06	0.41673	ACTN1
chr8-117520254-117521169	1.07812e-06	0.481536	EIF3H, EXT1, MED30, UTP23
chr5-61331591-61332508	1.08894e-06	0.200042	ELOVL7, ZSWIM6, LOC100421561
chr13-52652203-52653118	1.09245e-06	0.283582	ALG11, CKAP2, RP11-93H24.3, SUGT1, UTP14C, TPTE2P2
chr14-55101660-55102794	1.09938e-06	0.985746	ATG14, DLGAP5, FBXO34, GCH1, LGALS3, MAPK1IP1L, ENSG00000259318, LOC105370509
chr2-16617014-16617991	1.10525e-06	1.04496	FAM49A
chr15-75453749-75454847	1.11216e-06	0.203503	C15orf39, EDC3, FBXO22, MAN2C1, NEIL1, SIN3A, SNUPN, DNM1P34, DNM1P35, DNM1P49, ENSG00000203392, ENSG00000260274, LOC105370902, LOC441728
chr2-20536382-20537363	1.12957e-06	0.432321	RHOB
chr17-58417214-58418131	1.13373e-06	0.80821	MRPS23, RAD51C, RNF43, TRIM37
chr11-75814532-75815481	1.15178e-06	0.221599	DGAT2, LRRC32, SERPINH1, THAP12, TSKU, UVRAG, ENSG00000261578, LOC101928837, LOC105369391, RN7SL239P
chr14-51094804-51095693	1.15769e-06	0.300001	TRIM9, LOC105370493
chr8-17496622-17497519	1.16635e-06	0.995563	CNOT7, MICU3, NAT2, SLC7A2
chr7-101251931-101252860	1.17416e-06	0.552927	CLDN15, EPHB4, FIS1, GIGYF1, PCOLCE, PPP1R35, PCOLCE-AS1, STAG3L5P
chr2-9630350-9631534	1.17811e-06	0.275062	IAH1, YWHAQ, ENSG00000240960, RNU4-73P
chr19-44890344-44891372	1.18231e-06	0.203904	APOE, NECTIN2, RELB, TOMM40, ZNF180, ZNF230, ZNF234, ZNF45, APOC1P1
chr6-37102165-37103142	1.20184e-06	0.32129	CDKN1A, FGD2, PIM1, RNF8, TBC1D22B, TMEM217, COX6A1P2
chr16-18801103-18802149	1.20776e-06	0.305575	ARL6IP1, COQ7, NPIPA8, RP11-1035H13.3, SMG1, ENSG00000205746, ENSG00000233024, ENSG00000260017, ENSG00000260242, ENSG00000262974, PKD1P5
chr9-74496783-74497724	1.21995e-06	0.839095	RORB
chr2-134669969-134670840	1.22111e-06	0.912439	TMEM163
chr2-148020405-148021367	1.2226e-06	0.278961	EPC2, MBD5, ORC4
chr1-62436069-62437020	1.24224e-06	0.239001	ATG4C, DOCK7, TM2D1, USP1
chr16-56551667-56552757	1.25778e-06	1.05345	BBS2, GNAO1, MT1F, MT1G, MT1H, MT1X, MT3, MT4
chr12-76878601-76879521	1.29333e-06	0.780843	CSRP2
chr22-20981710-20982710	1.32394e-06	0.606188	XXbac-B135H6.18
chr12-19665053-19666356	1.34427e-06	0.835677	RNU1-146P
chr5-173472124-173473353	1.35635e-06	0.667086	ENSG00000249722, ENSG00000253172, ENSG00000253628, ENSG00000254011, LOC102724551, RNU6-500P, RPL12P22
chr19-1275221-1276269	1.36169e-06	0.274015	ABCA7, APC2, ARHGAP45, ARID3A, ATP5D, ATP8B3, C19orf24, C19orf25, CBARP, CIRBP, EFNA2, FGF22, FSTL3, GRIN3B, MIDN, MIER2, MUM1, R3HDM4, RNA5SP462, RPS15, SBNO2, SCAMP4, SF3A2, STK11, TMEM259, ENSG00000261526, ENSG00000266990, ENSG00000267317, LOC100288123, RPS15P9
chr9-128881729-128882691	1.36712e-06	0.328813	CIZ1, DOLK, ENDOG, KYAT1, LRRC8A, NUP188, PHYHD1, PKN3, SPOUT1, SPTAN1, URM1, USP20, ZDHHC12, ENSG00000230848, ENSG00000272696, LOC100506100, LOC101929270, LOC101929314, UBE2V1P4
chr19-18281334-18282292	1.39323e-06	0.171595	COLGALT1, JUND, KIAA1683, KXD1, LSM4, MPV17L2, MVB12A, PDE4C, PGLS, SLC27A1, TMEM221, UPF1, ENSG00000268030, ENSG00000268199, ENSG00000268938, ENSG00000269191
chr1-150560846-150561891	1.40678e-06	0.298026	ADAMTSL4, APH1A, ARNT, BNIPL, BOLA1, C1orf54, C1orf56, CTSK, CTSS, ECM1, ENSA, GABPB2, GOLPH3L, HIST2H2AB, HORMAD1, POGZ, PRPF3, RFX5, SCNM1, SETDB1, SF3B4, SV2A, TMOD4, VPS45, CYCSP51, ENSG00000261716, LOC100289061, RPS10P6, UBE2D3P3
chr1-230858802-230859782	1.4136e-06	0.703683	C1orf198, ENSG00000244137, LOC101927604
chr16-1611778-1612672	1.43376e-06	0.215144	BRICD5, CRAMP1, EME2, FAHD1, HN1L, IFT140, JMJD8, METRN, NME3, RHOT2, SNHG19, TMEM204, ENSG00000200059, ENSG00000226890, ENSG00000260051, ENSG00000260447, ENSG00000260646, ENSG00000260954, ENSG00000261207, ENSG00000261240, ENSG00000261505, ENSG00000262528, LOC105371038, PRSS29P, SNORD60
chr15-22838145-22839090	1.44265e-06	0.279543	CYFIP1, NIPA2, HERC2P7
chr14-91897081-91898102	1.44313e-06	0.887857	FBLN5, PPP4R3A, TC2N
chr5-672529-673385	1.44384e-06	0.973388	CEP72, EXOC3, TPPP, ENSG00000271781, LOC100288152
chr8-138496784-138498085	1.45565e-06	0.878613	FAM135B
chr15-80403682-80404659	1.45661e-06	0.741659	ARNT2, RP11-210M15.2
chr12-63843488-63844400	1.48237e-06	0.403259	SRGAP1
chr17-81422693-81423764	1.49575e-06	0.926811	CCDC137, FSCN2, HGS, MAFG, MCRIP1, NPLOC4, ENSG00000262877
chr17-15457105-15458091	1.49845e-06	0.708397	CDRT4
chr17-59154982-59155891	1.50538e-06	0.196927	DHX40, PRR11, RAD51C, RPS6KB1, SKA2, SMG8, TRIM37, NDUFB8P2, RNU2-58P
chr15-92882114-92883041	1.52397e-06	0.225149	C15orf32, CHD2, FAM174B, LINC01578, RP11-437B10.1, ASB9P1
chr18-47930424-47931474	1.52596e-06	0.268536	SMAD2, MTCO2P2
chr1-183635457-183636419	1.52763e-06	0.262444	ARPC5, NCF2, RGL1, ENSG00000271387
chr6-36593724-36594750	1.52826e-06	0.319479	CDKN1A, CMTR1, ETV7, KCTD20, MAPK14, PXT1, RAB44, SRSF3, STK38, TBC1D22B, ENSG00000237719, ENSG00000251864, LAP3P2, RN7SL502P, RNU1-88P
chr1-31842684-31843924	1.53055e-06	0.665601	PEF1, PTP4A2, SPOCD1, SYNC
chr19-42075563-42076607	1.53584e-06	0.219652	CCDC97, RPS19, ZNF526, ZNF574, LOC732229
chr14-22850692-22851761	1.55225e-06	0.919722	DAD1, HAUS4, HOMEZ, LRP10, OXA1L, PABPN1, PPP1R3E, RBM23, REM2, SLC7A7, THTPA
chr11-72112074-72113038	1.55924e-06	0.208552	ANAPC15, FAM86C1, FOLR3, LRTOMT, LOC100128494, OR7E128P
chr19-49641605-49642488	1.57006e-06	0.238392	ADM5, CPT1C, PLEKHA4, PRMT1, PRR12, RCN3, RRAS, SCAF1, TEAD2, ENSG00000197813, ENSG00000268157
chr10-35126497-35127497	1.59508e-06	0.286088	CREM, CUL2
chr9-127715391-127716336	1.59986e-06	0.390752	ENG, RPL12, TOR2A, TTC16, LOC102723566
chr8-100951790-100953360	1.61853e-06	0.211145	PABPC1, POLR2K, YWHAZ, ENSG00000260368, ENSG00000271882
chr20-41136717-41137634	1.62277e-06	0.449295	LPIN3, PLCG1
chr17-16438358-16439290	1.62326e-06	0.297447	LRRC75A, LRRC75A-AS1, ACTG1P24, ENSG00000266538, LOC644422, RPL13P12
chr5-177425924-177426930	1.62636e-06	0.223664	B4GALT7, DBN1, DOK3, FAF2, FAM193B, GRK6, HNRNPAB, MXD3, NSD1, PFN3, PRELID1, PRR7, RAB24, RGS14, SLC34A1, UIMC1, ENSG00000248996, LOC202181
chr9-70413656-70414646	1.6368e-06	0.2528	KLF9, SMC5-AS1
chr19-40465444-40466390	1.64956e-06	0.267904	AXL, BLVRB, COQ8B, FBL, ITPKC, LGALS13, LGALS14, NUMBL, PSMC4, SERTAD1, SERTAD3, SNRPA, SPTBN4, ZNF546, CYP2G2P, ENSG00000205041, ENSG00000269069, ENSG00000269188, ENSG00000269792, ENSG00000269843, ENSG00000271299, LOC100129935, LOC105372399
chr1-44674000-44674909	1.65093e-06	0.161355	BTBD19, C1orf228, RPS8, TMEM53, RNU5F-1, RPL7AP16
chr4-9691296-9692213	1.65093e-06	0.618104	ENPP7P10, ENPP7P11, FAM86KP, OR7E83P, OR7E84P
chr16-81095914-81096915	1.65563e-06	0.324544	ATMIN, GCSH, ENSG00000260495, PKD1L2
chr10-74825787-74826844	1.65905e-06	0.0950949	AP3M1, KAT6B, ENSG00000234149, LOC102723439
chr9-112165926-112166869	1.66051e-06	0.89981	SUSD1, ENSG00000259953
chr19-52189233-52190483	1.66058e-06	0.194683	PPP2R1A
chr11-86374308-86375256	1.66058e-06	0.81902	CCDC81
chr3-155854114-155855060	1.66978e-06	0.254642	C3orf33, SLC33A1, SSR3, METTL15P1, PA2G4P4
[truncated: 3,740 more rows]

## Sheet: Ependymal cells
Peak	padj	Avg. log2(FC)	Related genes (GeneHancer)
[truncated: 7,177 more rows]

[truncated: 7 more sheets: MLCs, Microglia, T cells, OPCs, Oligodendrocytes, Endothelial cells, Mural cells]
