# Supplementary material for: Pro-inflammatory cytokines mediate the epithelial-to-mesenchymal-like transition of pediatric posterior fossa ependymoma
Source: Nat Commun. 2022 Jul 8;13:3936. doi: 10.1038/s41467-022-31683-9 (PMC9270322; doi:10.1038/s41467-022-31683-9)
Supplement: Supplementary file 10 — Supplementary Data 7 [file 41467_2022_31683_MOESM10_ESM.xlsx]

## Sheet: MLC TFs
	Motif Id	Dz	padj	rCBTN	pCBTN	rHeidelberg	pHeidelberg
FOS::JUND	MA1141.1	13.5693	0	NA	NA	NA	NA
FOSL2	MA0478.1	13.3657	0	0.908	0	0.827	0
FOSL1::JUN	MA1128.1	13.2369	0	NA	NA	NA	NA
FOS	MA0476.1	13.1699	0	0.457	0.00256	0.525	5.38e-07
FOSL2::JUN	MA1130.1	13.0709	0	NA	NA	NA	NA
FOSL1	MA0477.2	12.9815	0	0.868	0	0.691	0
FOS::JUNB	MA1134.1	12.964	0	NA	NA	NA	NA
FOS::JUN	MA0099.3	12.906	0	NA	NA	NA	NA
JUN(var.2)	MA0489.1	12.8262	0	0.41	0.00739	0.496	2.6e-06
FOSL2::JUND	MA1144.1	12.6978	0	NA	NA	NA	NA
FOSB::JUNB	MA1135.1	12.6838	0	NA	NA	NA	NA
FOSL1::JUNB	MA1137.1	12.6729	0	NA	NA	NA	NA
FOSL2::JUNB	MA1138.1	12.4438	0	NA	NA	NA	NA
BATF	MA1634.1	12.3389	0	0.648	6.19e-06	0.547	1.45e-07
BATF::JUN	MA0462.2	12.2531	0	NA	NA	NA	NA
FOSL1::JUND	MA1142.1	12.1754	0	NA	NA	NA	NA
JUND	MA0491.2	12.0456	0	-0.155	0.324	0.361	0.000868
BATF3	MA0835.2	11.9004	0	0.588	5.84e-05	0.471	9.09e-06
JUNB	MA0490.2	11.8313	0	0.59	5.39e-05	0.61	8.76e-10
JUN::JUNB	MA1132.1	11.1338	0	NA	NA	NA	NA
BACH2	MA1101.2	10.9362	0	0.478	0.00155	0.132	0.233
NFE2	MA0841.1	10.6278	0	0.0965	0.542	-0.0297	0.79
JDP2	MA0655.1	10.4808	0	-0.18	0.252	0.191	0.0835
BACH1	MA1633.1	9.26127	0	0.311	0.0452	0.504	1.67e-06
NFE2L1	MA0089.2	7.22344	0	-0.139	0.377	-0.327	0.0027
MAF::NFE2	MA0501.1	6.03174	0	NA	NA	NA	NA
MAFK	MA0496.3	5.38023	0	0.779	3.52e-08	0.375	0.000524
KLF15	MA1513.1	1.16107	0	-0.155	0.325	0.0118	0.916
ZBTB14	MA1650.1	1.13293	6.44319e-300	-0.68	1.63e-06	0.0305	0.784
FOSL1::JUND(var.2)	MA1143.1	1.64327	1.50601e-285	NA	NA	NA	NA
EGR1	MA0162.4	0.95661	2.53527e-279	0.445	0.00343	0.519	7.27e-07
TCFL5	MA0632.2	1.17546	1.20423e-253	-0.587	6.04e-05	-0.107	0.335
MAFA	MA1521.1	1.35246	2.08225e-246	0.055	0.729	NA	NA
EGR3	MA0732.1	0.978722	2.17406e-238	0.278	0.0752	0.488	3.98e-06
CREB1	MA0018.4	1.63611	1.8751e-232	-0.469	0.00192	0.151	0.174
FOSB::JUN	MA1127.1	1.5292	3.83723e-227	NA	NA	NA	NA
EGR2	MA0472.2	0.997392	2.18574e-216	0.279	0.0744	0.541	2.1e-07
CREB3	MA0638.1	1.11913	1.58242e-210	0.342	0.027	0.0463	0.677
FOSL2::JUND(var.2)	MA1145.1	1.52307	2.1964e-210	NA	NA	NA	NA
ATF7	MA0834.1	1.37397	9.54583e-208	-0.26	0.0966	0.208	0.0592
TFDP1	MA1122.1	0.913588	7.08621e-206	-0.269	0.085	-0.121	0.276
JDP2(var.2)	MA0656.1	1.44536	1.36696e-204	-0.18	0.252	0.191	0.0835
ATF3	MA0605.2	1.4385	2.45401e-204	0.754	1.04e-07	0.658	0
FOSL2::JUN(var.2)	MA1131.1	1.49529	1.40025e-203	NA	NA	NA	NA
USF1	MA0093.3	1.21389	8.62563e-203	-0.392	0.0107	-0.176	0.11
USF2	MA0526.3	1.22076	2.47806e-200	-0.537	0.000303	-0.133	0.229
FOSL2::JUNB(var.2)	MA1139.1	1.38563	1.93779e-199	NA	NA	NA	NA
HINFP	MA0131.2	0.8928	1.68355e-191	-0.0704	0.657	0.118	0.288
FOS::JUN(var.2)	MA1126.1	1.32748	1.03313e-189	NA	NA	NA	NA
SP9	MA1564.1	0.723308	2.57255e-185	0.0923	0.561	NA	NA
MAF	MA1520.1	1.07793	4.06325e-183	-0.0189	0.906	0.333	0.00218
FOSB::JUNB(var.2)	MA1136.1	1.29565	1.9105e-182	NA	NA	NA	NA
ZBTB33	MA0527.1	0.89641	6.17969e-181	-0.61	2.65e-05	-0.354	0.0011
MEF2B	MA0660.1	0.964389	6.13447e-180	0.253	0.106	NA	NA
MAFG	MA0659.2	0.941978	2.68164e-179	0.665	3e-06	0.558	7.59e-08
ATF2	MA1632.1	1.43399	5.9447e-179	-0.079	0.618	0.448	2.65e-05
CREM	MA0609.2	1.29847	1.77544e-176	0.166	0.293	0.282	0.00993
MEF2D	MA0773.1	0.902173	7.26625e-173	0.501	0.000846	0.168	0.128
ATF6	MA1466.1	0.970801	7.74288e-169	-0.153	0.332	0.0423	0.704
FOSL1::JUN(var.2)	MA1129.1	1.21891	1.17728e-166	NA	NA	NA	NA
CREB3L4(var.2)	MA1475.1	1.23448	4.31154e-164	-0.196	0.213	-0.218	0.0481
XBP1	MA0844.1	0.953015	4.47473e-164	0.672	2.33e-06	0.533	3.32e-07
MITF	MA0620.3	1.02788	2.76072e-160	-0.256	0.101	0.00577	0.959
HES1	MA1099.2	0.845974	7.41088e-158	-0.216	0.169	0.283	0.00987
JUND(var.2)	MA0492.1	1.27644	1.43263e-155	-0.155	0.324	0.361	0.000868
TFE3	MA0831.2	1.01463	7.67494e-154	0.441	0.0038	0.313	0.0041
JUN::JUNB(var.2)	MA1133.1	1.18016	1.11819e-153	NA	NA	NA	NA
RELA	MA0107.1	1.51842	2.35335e-149	0.683	1.42e-06	0.528	4.43e-07
CREB3L4	MA1474.1	0.943825	2.5403e-149	-0.196	0.213	-0.218	0.0481
REL	MA0101.1	1.47465	2.48324e-147	0.266	0.0885	0.519	7.6e-07
ATF4	MA0833.2	1.17003	1.93475e-145	0.543	0.000255	NA	NA
JUN	MA0488.1	1.31594	2.52691e-145	0.41	0.00739	0.496	2.6e-06
SP3	MA0746.2	0.575798	4.12319e-143	-0.19	0.227	0.347	0.00141
MEF2A	MA0052.4	0.697441	3.8026e-133	-0.295	0.0582	0.237	0.0316
JUNB(var.2)	MA1140.2	1.07361	3.52687e-132	0.59	5.39e-05	0.61	8.76e-10
BACH2(var.2)	MA1470.1	0.826883	6.39791e-132	0.478	0.00155	0.132	0.233
SP4	MA0685.1	0.557178	5.20856e-131	-0.138	0.382	-0.104	0.349
HOXD10	MA1506.1	0.692727	6.03193e-127	0.382	0.0127	0.125	0.258
KLF14	MA0740.1	0.645559	2.27471e-125	0.311	0.0451	0.149	0.178
TFEB	MA0692.1	0.876308	8.39789e-120	-0.19	0.227	-0.109	0.324
PKNOX1	MA0782.2	0.804357	1.06867e-114	-0.466	0.00209	-0.00999	0.928
KLF11	MA1512.1	0.510712	1.27719e-109	-0.115	0.466	0.365	0.00075
SREBF2(var.2)	MA0828.1	0.744573	3.14944e-109	-0.422	0.00575	0.0531	0.633
FOXA1	MA0148.4	0.577385	7.40465e-109	0.12	0.446	-0.227	0.0392
HOXA4	MA1496.1	0.70375	5.83667e-102	0.214	0.173	0.228	0.0386
CEBPG(var.2)	MA1636.1	1.00098	1.59865e-99	0.156	0.323	0.325	0.00285
EGR4	MA0733.1	0.614565	1.61342e-98	0.535	0.000258	0.193	0.0804
HOXD12	MA0873.1	0.600934	1.41623e-96	0.141	0.374	0.0949	0.393
NFATC3	MA0625.1	0.588207	6.47637e-95	-0.404	0.00832	-0.165	0.137
E2F6	MA0471.2	0.463752	2.9271e-92	0.166	0.293	NA	NA
HOXB9	MA1503.1	0.532513	8.26872e-92	0.028	0.86	0.307	0.00489
KLF6	MA1517.1	0.528417	9.9111e-92	0.749	1.24e-07	0.774	0
PBX3	MA1114.1	0.688562	3.78525e-91	-0.24	0.125	0.000525	0.996
FOXI1	MA0042.2	0.544095	2.05146e-90	0.237	0.13	0.0798	0.473
FOXL1	MA0033.2	0.544095	2.05146e-90	0.645	6.92e-06	0.226	0.0403
FOXO4	MA0848.1	0.544095	2.05146e-90	0.0638	0.687	0.0678	0.542
FOXO6	MA0849.1	0.544095	2.05146e-90	-0.72	3.37e-07	-0.359	0.000933
FOXP3	MA0850.1	0.544095	2.05146e-90	-0.231	0.141	0.191	0.0841
CEBPA	MA0102.4	1.02248	2.3139e-89	-0.239	0.128	-0.163	0.14
MAFF	MA0495.3	0.57243	4.57183e-89	0.868	0	0.892	0
TFEC	MA0871.2	0.759603	7.84533e-89	0.103	0.514	0.295	0.00702
HOXC11	MA0651.1	0.559038	8.79754e-89	0.0197	0.902	0.126	0.256
ARNT2	MA1464.1	0.726493	2.94603e-88	-0.643	7.53e-06	-0.658	0
FOXP1	MA0481.3	0.501182	6.73165e-87	0.342	0.0271	0.134	0.227
FOXC1	MA0032.2	0.496329	1.20011e-83	0.134	0.396	0.0879	0.429
HNF1A	MA0046.2	0.554971	4.12764e-83	0.159	0.314	0.227	0.0391
KLF3	MA1516.1	0.475691	1.63446e-82	0.0762	0.63	0.56	6.7e-08
FOXD1	MA0031.1	0.513667	3.17584e-82	0.0207	0.897	0.24	0.0288
FOXG1	MA0613.1	0.513667	3.17584e-82	0.15	0.344	-0.0398	0.721
FOXO3	MA0157.2	0.513667	3.17584e-82	-0.343	0.0269	0.0266	0.811
CREB3L1	MA0839.1	0.649929	5.12532e-81	0.111	0.481	0.045	0.686
HSF2	MA0770.1	0.665571	2.70407e-80	-0.399	0.00931	-0.347	0.00137
FOXP2	MA0593.1	0.429172	4.53728e-80	-0.391	0.011	-0.248	0.0237
SP2	MA0516.2	0.359122	6.68354e-80	-0.62	1.81e-05	0.0488	0.661
HSF4	MA0771.1	0.689614	1.26753e-79	0.26	0.0962	0.435	4.78e-05
FOXA2	MA0047.3	0.462503	7.04268e-77	-0.222	0.158	0.35	0.00127
DPRX	MA1480.1	0.521479	2.41672e-74	-0.0945	0.552	NA	NA
CEBPD	MA0836.2	0.963445	5.37214e-74	0.841	0	0.844	0
FOXA3	MA1683.1	0.461717	6.7323e-74	0.0832	0.599	0.115	0.299
CEBPE	MA0837.1	0.828774	2.653e-73	0.24	0.125	0.274	0.0125
CEBPB	MA0466.2	0.842136	4.10879e-73	0.775	4.38e-08	0.735	0
FOXB1	MA0845.1	0.434811	4.5728e-72	-0.0633	0.69	0.113	0.307
FOXK2	MA1103.2	0.409233	5.83142e-72	-0.174	0.269	0.122	0.271
BHLHE41	MA0636.1	0.594607	1.01293e-70	0.0451	0.776	0.101	0.361
KLF10	MA1511.1	0.329674	3.7771e-70	0.394	0.0102	0.359	0.000918
ZNF24	MA1124.1	0.542802	4.43677e-69	-0.808	0	-0.117	0.292
SREBF1(var.2)	MA0829.2	0.576534	6.44374e-68	0.0377	0.812	-0.148	0.181
DUX4	MA0468.1	0.557678	1.93855e-67	0.00786	0.961	NA	NA
NFATC2	MA0152.1	0.481343	2.14856e-67	-0.252	0.107	-0.38	0.000434
MLX	MA0663.1	0.587276	2.97256e-67	0.499	0.0009	0.565	4.79e-08
BCL6	MA0463.2	0.544632	3.96538e-64	0.429	0.00497	0.593	6.08e-09
MLXIPL	MA0664.1	0.573696	1.41264e-63	-0.48	0.00146	-0.191	0.0838
HIF1A	MA1106.1	0.581061	3.19546e-61	0.29	0.0626	0.575	2.34e-08
HOXC10	MA0905.1	0.430455	5.84018e-61	0.072	0.65	0.291	0.00786
SRF	MA0083.3	0.466277	5.35715e-58	0.76	8.07e-08	0.297	0.00652
HOXC9	MA0485.2	0.428357	9.18898e-57	0.0109	0.945	0.0889	0.424
ZKSCAN5	MA1652.1	0.3984	1.91661e-54	-0.566	0.000125	0.102	0.359
SP8	MA0747.1	0.168346	2.83611e-54	0.205	0.193	0.15	0.177
HSF1	MA0486.2	0.573434	1.14782e-53	0.143	0.364	-0.0246	0.825
HEY1	MA0823.1	0.509304	1.35229e-53	-0.326	0.0354	-0.00953	0.932
HNF1B	MA0153.2	0.475493	2.49268e-52	-0.111	0.481	0.00892	0.936
CEBPG	MA0838.1	0.699304	2.90283e-51	0.156	0.323	0.325	0.00285
PAX1	MA0779.1	0.415767	8.77399e-50	-0.294	0.0591	0.174	0.115
HES2	MA0616.2	0.460874	1.7753e-49	0.441	0.00377	0.243	0.0268
ZBTB18	MA0698.1	0.506689	2.05193e-49	-0.714	4.31e-07	-0.076	0.494
BHLHE40	MA0464.2	0.466653	4.29739e-48	0.69	1.07e-06	0.789	0
FOXK1	MA0852.2	0.32423	4.6688e-46	0.44	0.00384	0.468	1.03e-05
KLF16	MA0741.1	0.159269	6.15044e-46	0.153	0.331	0.104	0.347
ZFP57	MA1583.1	0.342444	1.19071e-45	0.0747	0.638	0.047	0.673
HOXD11	MA0908.1	0.374298	5.26165e-45	0.236	0.132	0.252	0.0218
E2F7	MA0758.1	0.3962	7.01126e-44	-0.182	0.248	-0.406	0.000158
CENPB	MA0637.1	0.363491	1.29919e-43	-0.265	0.0901	0.134	0.227
ZBED1	MA0749.1	0.347566	9.57938e-42	-0.0242	0.879	-0.0953	0.391
ARNT::HIF1A	MA0259.1	0.448041	2.74572e-41	NA	NA	NA	NA
FOXD2	MA0847.2	0.311089	4.54354e-41	0.247	0.115	0.0733	0.509
TBX1	MA0805.1	0.393208	3.69792e-39	-0.127	0.421	0.324	0.0029
PAX5	MA0014.3	0.378072	6.6347e-39	-0.223	0.156	-0.0163	0.884
KLF5	MA0599.1	0.161586	1.5389e-38	0.32	0.0391	0.202	0.0674
DUXA	MA0884.1	0.40126	2.08814e-38	-0.097	0.54	NA	NA
NRL	MA0842.2	0.343934	2.54951e-38	-0.547	0.000227	-0.0756	0.496
TWIST1	MA1123.2	0.412992	1.22548e-37	0.0596	0.707	0.116	0.295
E2F3	MA0469.3	0.32801	2.80089e-37	0.0681	0.667	0.227	0.0396
NFATC4	MA1525.1	0.320686	6.78286e-36	0.109	0.489	0.453	2.09e-05
MAX	MA0058.3	0.455562	3.94925e-35	-0.243	0.121	-0.0428	0.701
OTX1	MA0711.1	0.370371	1.02961e-34	-0.161	0.308	-0.174	0.116
PAX9	MA0781.1	0.368957	1.16148e-34	-0.127	0.424	0.199	0.071
CLOCK	MA0819.1	0.374036	4.07415e-34	-0.435	0.00427	-0.534	3.13e-07
FOXF2	MA0030.1	0.252954	6.37711e-33	-0.0631	0.69	0.384	0.000367
HOXC12	MA0906.1	0.327019	1.86302e-31	0.346	0.0252	0.262	0.0169
MEIS2	MA0774.1	0.256255	2.37932e-30	0.281	0.0716	-0.335	0.00209
MYC	MA0147.3	0.440582	5.87997e-30	0.404	0.00846	0.688	0
FOXN3	MA1489.1	0.291262	1.39772e-29	-0.592	5.07e-05	0.432	5.36e-05
PITX1	MA0682.2	0.321832	3.0351e-29	0.0147	0.927	-0.0116	0.917
TFAP4	MA0691.1	0.258597	1.49044e-28	-0.119	0.453	0.00451	0.968
NFKB2	MA0778.1	0.626509	4.00354e-27	0.822	0	0.578	1.93e-08
NFKB1	MA0105.4	0.534668	1.24465e-26	0.806	0	0.703	0
SREBF2	MA0596.1	0.340887	3.82641e-26	-0.422	0.00575	0.0531	0.633
PHOX2A	MA0713.1	0.305337	8.39682e-25	0.131	0.407	0.254	0.0206
BCL6B	MA0731.1	0.325744	1.50127e-24	0.127	0.422	0.441	3.66e-05
CDX1	MA0878.2	0.294939	2.85058e-24	-0.22	0.162	0.109	0.328
KLF4	MA0039.4	0.129828	4.76889e-24	-0.0855	0.589	0.0887	0.424
HEY2	MA0649.1	0.351012	5.88019e-23	-0.692	9.93e-07	-0.498	2.31e-06
GATA1	MA0035.4	0.297708	9.31148e-23	-0.179	0.256	0.00273	0.98
STAT1	MA0137.3	0.298461	3.29169e-22	0.565	0.000126	0.436	4.62e-05
TGIF2LX	MA1571.1	0.234562	3.97101e-22	-0.0709	0.656	NA	NA
MNT	MA0825.1	0.366442	5.4162e-22	0.21	0.181	0.134	0.226
PAX3(var.2)	MA1546.1	0.302258	1.84437e-21	-0.558	0.000162	0.135	0.223
MYBL2	MA0777.1	0.228584	4.6086e-21	0.0519	0.743	0.117	0.293
HOXA9	MA0594.2	0.212956	2.20986e-20	0.236	0.133	NA	NA
HOXC13	MA0907.1	0.265872	9.40376e-20	0.000686	0.997	0.144	0.194
MZF1(var.2)	MA0057.1	0.200732	1.00853e-19	-0.388	0.0117	-0.328	0.00255
CDX4	MA1473.1	0.250755	1.44438e-19	-0.0263	0.869	-0.0137	0.902
MYBL1	MA0776.1	0.258182	2.71514e-19	-0.13	0.412	0.196	0.0765
TEAD1	MA0090.3	0.33018	2.84055e-19	-0.591	5.21e-05	-0.43	5.8e-05
PROX1	MA0794.1	0.276367	5.68266e-19	-0.103	0.516	-0.0952	0.391
ZNF263	MA0528.2	0.136209	8.42732e-19	0.28	0.073	0.235	0.0331
GSC2	MA0891.1	0.254095	2.2163e-18	-0.0575	0.718	-0.0695	0.532
VENTX	MA0724.1	0.220508	2.87828e-18	0.432	0.00464	-0.0243	0.827
HOXA1	MA1495.1	0.23949	4.09849e-18	0.0213	0.893	-0.0466	0.675
HOXA5	MA0158.2	0.23949	4.09849e-18	0.198	0.209	0.0879	0.428
HOXB5	MA0904.2	0.23949	4.09849e-18	0.176	0.264	0.07	0.529
RHOXF1	MA0719.1	0.236165	4.98788e-18	-0.394	0.0103	-0.0491	0.659
SOHLH2	MA1560.1	0.277186	6.62997e-18	-0.114	0.473	0.0982	0.377
GATA1::TAL1	MA0140.2	0.204039	1.18071e-17	NA	NA	NA	NA
ZNF354C	MA0130.1	0.22317	1.18402e-17	-0.453	0.00283	-0.268	0.0145
TFAP4(var.2)	MA1570.1	0.278352	4.08122e-17	-0.119	0.453	0.00451	0.968
BARX2	MA1471.1	0.251547	7.40732e-17	0.0816	0.606	-0.133	0.231
TBR1	MA0802.1	0.230567	2.31767e-16	-0.00689	0.966	0.0262	0.814
VDR	MA0693.2	0.19474	7.60281e-16	0.61	2.66e-05	0.613	3.5e-10
BARHL1	MA0877.2	0.23342	2.63381e-15	-0.197	0.211	0.277	0.0115
PDX1	MA0132.2	0.117643	1.40911e-14	0.0817	0.607	0.0486	0.662
EMX1	MA0612.2	0.117643	1.40911e-14	-0.0829	0.601	0.116	0.298
GSX2	MA0893.2	0.117643	1.40911e-14	-0.203	0.197	0.118	0.286
HOXA2	MA0900.2	0.117643	1.40911e-14	-0.0524	0.742	-0.0842	0.448
HOXD3	MA0912.2	0.117643	1.40911e-14	0.214	0.174	0.181	0.101
SIX1	MA1118.1	0.29162	2.40788e-14	0.296	0.0575	0.163	0.141
ZNF652	MA1657.1	0.00907148	3.18888e-14	-0.585	6.49e-05	-0.0282	0.8
HOXB2	MA0902.2	0.157201	3.38866e-14	0.196	0.212	0.243	0.0272
SREBF1	MA0595.1	0.271436	4.23298e-14	0.0377	0.812	-0.148	0.181
HES5	MA0821.1	0.200746	8.49917e-14	-0.496	0.000964	-0.101	0.362
NFIL3	MA0025.2	0.274684	9.43624e-14	0.746	1.35e-07	0.796	0
HES7	MA0822.1	0.185177	1.58143e-13	0.44	0.00387	0.184	0.0955
RELB	MA1117.1	0.316949	3.66173e-13	0.865	0	0.589	8.37e-09
E2F1	MA0024.3	0.22157	3.67274e-13	-0.215	0.172	-0.0611	0.583
DMRTC2	MA1479.1	0.189731	5.21324e-13	-0.0561	0.724	0.0398	0.721
MYCN	MA0104.4	0.281924	5.99822e-13	-0.597	4.24e-05	-0.0752	0.498
OTX2	MA0712.2	0.181043	6.55657e-13	-0.127	0.423	0.0543	0.625
TBX4	MA0806.1	0.221833	2.82636e-12	-0.365	0.018	0.0703	0.527
ZNF282	MA1154.1	0.210894	6.39824e-12	-0.225	0.152	0.0458	0.681
E2F8	MA0865.1	0.180185	7.76546e-12	-0.262	0.0943	0.0681	0.54
GFI1	MA0038.2	0.235794	8.41433e-12	0.0699	0.659	-0.0185	0.868
RARG(var.3)	MA1553.1	0.251164	1.29138e-11	-0.187	0.235	0.0459	0.68
HOXB13	MA0901.2	0.205245	1.85546e-11	-0.281	0.0718	0.198	0.0735
TGIF2LY	MA1572.1	0.153725	2.0438e-11	NA	NA	NA	NA
TEAD3	MA0808.1	0.157518	4.3719e-11	0.803	7.72e-10	0.513	1.04e-06
TBX19	MA0804.1	0.141448	6.66299e-11	0.22	0.162	0.131	0.239
MAX::MYC	MA0059.1	0.244823	7.43257e-11	NA	NA	NA	NA
HLF	MA0043.3	0.215047	1.06239e-10	-0.687	1.23e-06	-0.435	4.72e-05
HOXA10	MA0899.1	0.212517	2.98359e-10	0.255	0.104	0.15	0.175
TEAD4	MA0809.2	0.253556	4.94638e-10	0.892	0	0.742	0
MSANTD3	MA1523.1	0.152984	2.2077e-09	0.43	0.00483	0.365	0.000744
EOMES	MA0800.1	0.208134	4.21789e-09	0.187	0.234	0.0109	0.922
ZNF148	MA1653.1	0.0232741	2.14234e-08	-0.342	0.027	0.0217	0.845
TFAP2E	MA1569.1	0.00290274	2.88515e-08	-0.0557	0.725	-0.136	0.218
TBX21	MA0690.1	0.199731	4.01667e-08	0.455	0.00272	0.192	0.0814
TEAD2	MA1121.1	0.112577	6.39214e-08	-0.186	0.237	0.426	6.86e-05
PITX3	MA0714.1	0.185699	1.40465e-07	0.56	0.000114	0.0927	0.404
HOXA7	MA1498.1	0.162306	3.03335e-07	0.302	0.0522	0.0807	0.467
HOXD8	MA0910.2	0.162306	3.03335e-07	0.459	0.00246	-0.0188	0.866
PPARG	MA0066.1	0.146061	4.81366e-07	-0.12	0.449	0.127	0.251
DLX6	MA0882.1	0.142649	1.23138e-06	0.123	0.435	0.192	0.0821
GSC	MA0648.1	0.109271	1.61615e-06	-0.162	0.307	-0.0283	0.799
HOXA13	MA0650.2	0.0471541	2.02679e-06	-0.202	0.199	0.163	0.141
PAX6	MA0069.1	0.206636	3.40575e-06	-0.535	0.000321	-0.163	0.14
NKX2-2	MA1645.1	0.0589661	4.70976e-06	-0.114	0.473	0.0639	0.565
VSX2	MA0726.1	0.0624417	5.66701e-06	-0.0943	0.552	NA	NA
BARX1	MA0875.1	0.045996	8.77657e-06	0.763	4.25e-09	0.109	0.328
TBXT	MA0009.2	0.0838292	1.35702e-05	NA	NA	NA	NA
RARB(var.3)	MA1552.1	0.176395	1.5417e-05	-0.132	0.404	0.1	0.365
SIX2	MA1119.1	0.162241	1.67068e-05	0.108	0.493	0.111	0.316
GRHL1	MA0647.1	0.0317054	2.23847e-05	-0.347	0.0249	-0.349	0.00132
ZSCAN29	MA1602.1	0.15172	2.5115e-05	-0.198	0.208	-0.0234	0.833
PKNOX2	MA0783.1	0.0595598	3.13474e-05	0.214	0.174	-0.0616	0.58
DLX5	MA1476.1	0.0323332	4.04884e-05	0.255	0.103	0.239	0.0296
POU4F1	MA0790.1	0.143598	0.000153726	-0.355	0.0216	-0.0803	0.469
HOXB3	MA0903.1	0.0114863	0.000252176	-0.00413	0.98	-0.077	0.488
SRY	MA0084.1	0.0364645	0.000268317	-0.23	0.144	-0.0853	0.443
TBX5	MA0807.1	0.117911	0.000274045	0.15	0.343	0.0499	0.653
POU4F3	MA0791.1	0.137065	0.000320458	0.0824	0.603	0.162	0.143
MGA	MA0801.1	0.11943	0.000555696	-0.39	0.0111	-0.0578	0.603
TBX15	MA0803.1	0.11943	0.000555696	0.363	0.0185	0.26	0.0179
EVX1	MA0887.1	0.00620026	0.0006157	0.242	0.123	0.208	0.059
ATOH7	MA1468.1	0.100994	0.000794971	-0.338	0.0291	-0.0328	0.768
MEIS1(var.2)	MA1639.1	0.144003	0.000806308	-0.47	0.00191	-0.0724	0.515
POU4F2	MA0683.1	0.0563723	0.00135992	-0.106	0.504	0.0063	0.955
TBX2	MA0688.1	0.106701	0.00184017	0.513	0.000612	0.357	0.000982
KLF9	MA1107.2	0.0296972	0.0025437	-0.333	0.0319	0.0148	0.894
PBX2	MA1113.2	0.136255	0.00266527	-0.226	0.149	-0.0616	0.579
BARHL2	MA0635.1	0.0907899	0.00268028	0.0847	0.594	NA	NA
NR2C2(var.2)	MA1536.1	0.134263	0.00353965	-0.457	0.00256	0.0481	0.666
TBX6	MA1567.1	0.115576	0.00774943	-0.461	0.00237	0.116	0.297
RXRG(var.2)	MA1556.1	0.0993596	0.0151461	-0.222	0.157	0.0278	0.802
SOX12	MA1561.1	0.0747403	0.0224605	-0.467	0.00205	0.207	0.0609
HOXC4	MA1504.1	0.0938507	0.0299898	-0.0544	0.732	-0.0445	0.689
HOXB8	MA1502.1	0.0870802	0.0413936	-0.0474	0.766	0.0181	0.871

## Sheet: Neuroepithelial TFs
	Motif Id	Dz	padj	rCBTN	pCBTN	rHeidelberg	pHeidelberg
RFX3	MA0798.2	-3.33841	0	-0.565	0.000129	-0.526	5.1e-07
RFX5	MA0510.2	-3.29701	0	-0.389	0.0114	-0.128	0.249
RFX1	MA0509.2	-3.16014	0	-0.628	1.34e-05	0.123	0.267
RFX2	MA0600.2	-3.11431	0	-0.54	0.000276	-0.469	9.74e-06
RFX4	MA0799.1	-3.0579	0	-0.365	0.018	-0.0668	0.548
SOX10	MA0442.2	-1.20927	9.92395e-266	-0.117	0.458	-0.0316	0.776
EBF1	MA0154.4	-0.985811	1.55773e-242	-0.268	0.0864	-0.301	0.00584
CTCF	MA0139.1	-1.18435	4.70581e-228	-0.669	2.59e-06	-0.191	0.0835
ZNF449	MA1656.1	-0.939869	1.86843e-223	0.066	0.677	0.157	0.157
PLAGL2	MA1548.1	-0.997486	1.26093e-220	0.41	0.00739	0.0293	0.793
SOX4	MA0867.2	-1.02697	1.29133e-216	-0.566	0.000123	0.000546	0.996
NFIC	MA0161.2	-1.32177	4.36562e-208	-0.18	0.252	0.0721	0.517
NFIB	MA1643.1	-1.34783	2.10725e-200	-0.67	2.5e-06	-0.397	0.000227
HIC2	MA0738.1	-0.854521	2.47173e-194	-0.464	0.00218	0.0328	0.768
EBF3	MA1637.1	-0.853241	3.25436e-192	-0.277	0.0758	-0.132	0.234
ZNF682	MA1599.1	-0.832683	8.03121e-191	-0.631	1.18e-05	-0.153	0.168
ASCL1(var.2)	MA1631.1	-0.862247	6.04278e-185	-0.74	1.68e-07	-0.402	0.000185
REST	MA0138.2	-0.769473	2.16929e-180	-0.323	0.0377	0.171	0.123
TCF4	MA0830.2	-0.828115	1.40371e-161	-0.38	0.0136	0.205	0.0636
NR3C2	MA0727.1	-1.03478	1.16945e-156	-0.73	2.34e-07	-0.323	0.00298
NFIC(var.2)	MA1527.1	-1.02057	1.54064e-153	-0.18	0.252	0.0721	0.517
ZNF16	MA1654.1	-0.746	1.38844e-148	-0.304	0.0505	0.144	0.194
TFAP2A	MA0003.4	-0.654778	2.76078e-148	0.216	0.168	0.131	0.239
INSM1	MA0155.1	-0.663164	9.44459e-148	-0.104	0.512	0.0492	0.658
NFIC::TLX1	MA0119.1	-0.874989	2.8314e-145	NA	NA	NA	NA
NR3C1	MA0113.3	-0.966846	5.89543e-141	0.0519	0.743	0.0468	0.674
TFAP2C	MA0524.2	-0.641498	5.89543e-141	0.118	0.455	0.148	0.183
SOX13	MA1120.1	-0.750617	1.66019e-138	-0.202	0.2	0.0752	0.498
THAP1	MA0597.1	-0.672861	1.40506e-136	-0.286	0.067	-0.122	0.271
NFIX(var.2)	MA1528.1	-0.996416	5.81046e-135	-0.755	9.93e-08	-0.565	4.63e-08
TFAP2B	MA0811.1	-0.611677	5.4756e-134	-0.0549	0.73	0.12	0.278
PLAG1	MA0163.1	-0.609403	2.49302e-132	-0.109	0.491	0.0224	0.84
SOX2	MA0143.4	-0.688098	1.22653e-127	-0.654	4.69e-06	-0.483	4.95e-06
ZIC1	MA0696.1	-0.461265	1.29829e-126	-0.454	0.00281	-0.0446	0.688
SMAD2::SMAD3::SMAD4	MA0513.1	-0.586137	1.61033e-126	NA	NA	NA	NA
NR5A1	MA1540.1	-0.775258	1.25902e-124	-0.343	0.0265	0.127	0.252
ZIC4	MA0751.1	-0.449186	8.73033e-124	-0.518	0.000529	0.126	0.257
RFX7	MA1554.1	-0.739851	2.47977e-119	-0.558	0.000161	-0.318	0.00353
ZBTB6	MA1581.1	-0.565009	2.26735e-118	-0.357	0.0208	-0.216	0.0497
TFAP2B(var.3)	MA0813.1	-0.454359	8.68166e-116	-0.0549	0.73	0.12	0.278
ZNF341	MA1655.1	-0.582658	7.08005e-111	-0.401	0.00889	0.0481	0.665
SNAI1	MA1558.1	-0.681302	8.78904e-110	0.382	0.0129	0.313	0.00409
TFAP2A(var.3)	MA0872.1	-0.418669	7.4667e-109	0.216	0.168	0.131	0.239
ASCL1	MA1100.2	-0.662369	1.43475e-108	-0.74	1.68e-07	-0.402	0.000185
GLI3	MA1491.1	-0.521617	8.65534e-104	-0.558	0.000162	-0.275	0.012
NFIX	MA0671.1	-0.755316	7.08677e-103	-0.755	9.93e-08	-0.565	4.63e-08
TCF12(var.2)	MA1648.1	-0.59123	6.53419e-91	-0.708	5.31e-07	-0.00791	0.943
TCF3	MA0522.3	-0.585709	6.22633e-88	-0.153	0.331	0.373	0.000559
SNAI3	MA1559.1	-0.584723	4.02046e-86	-0.487	0.00124	-0.174	0.115
RARA(var.2)	MA0730.1	-0.581298	8.61945e-86	0.38	0.0136	0.485	4.61e-06
NFIA	MA0670.1	-0.686829	1.66801e-85	-0.453	0.00287	-0.101	0.361
ZEB1	MA0103.3	-0.526117	9.11793e-84	-0.146	0.354	0.24	0.0289
NEUROD1	MA1109.1	-0.590426	6.65479e-78	0.141	0.37	0.303	0.0056
MYOD1	MA0499.2	-0.550205	1.56017e-76	0.496	0.000826	0.221	0.0453
GLI2	MA0734.2	-0.417623	1.29035e-75	-0.664	3.15e-06	-0.084	0.45
GLIS3	MA0737.1	-0.494248	4.01043e-75	0.59	5.49e-05	0.323	0.00301
TFAP2C(var.3)	MA0815.1	-0.311555	4.54569e-75	0.118	0.455	0.148	0.183
NKX6-2	MA0675.1	-0.53837	5.74654e-73	0.135	0.392	NA	NA
LMX1A	MA0702.2	-0.53837	5.74654e-73	0.329	0.034	0.0847	0.446
EWSR1-FLI1	MA0149.1	-0.428244	1.1608e-72	NA	NA	NA	NA
RREB1	MA0073.1	-0.460658	2.38169e-69	0.0284	0.858	0.215	0.0511
NFYB	MA0502.2	-0.568551	5.02777e-69	-0.404	0.00846	-0.341	0.0017
NEUROG2(var.2)	MA1642.1	-0.545366	9.16276e-68	0.0191	0.905	0.145	0.19
SNAI2	MA0745.2	-0.491188	2.08324e-67	0.346	0.0252	0.617	0
RARA::RXRG	MA1149.1	-0.488949	1.17172e-65	NA	NA	NA	NA
TFAP2A(var.2)	MA0810.1	-0.356789	1.10834e-63	0.216	0.168	0.131	0.239
TFAP2C(var.2)	MA0814.2	-0.265455	2.91627e-63	0.118	0.455	0.148	0.183
POU3F4	MA0789.1	-0.417627	1.56565e-62	-0.254	0.105	-0.452	2.2e-05
VEZF1	MA1578.1	-0.579524	5.19079e-62	-0.38	0.0135	-0.448	2.67e-05
GLIS2	MA0736.1	-0.440695	5.28055e-62	-0.416	0.00649	0.0907	0.414
ESRRA	MA0592.3	-0.458799	1.93379e-60	0.269	0.085	0.104	0.351
ZNF684	MA1600.1	-0.401639	1.90584e-58	-0.222	0.157	-0.251	0.0226
ZIC5	MA1584.1	-0.237314	9.8084e-56	-0.585	6.42e-05	0.198	0.0732
NR2F6(var.3)	MA1539.1	-0.45505	7.5757e-54	-0.139	0.378	-0.339	0.00181
UNCX	MA0721.1	-0.411318	8.1783e-53	0.167	0.29	NA	NA
NR2F1(var.3)	MA1538.1	-0.434077	1.16083e-52	-0.628	1.34e-05	-0.0674	0.544
ZNF740	MA0753.2	-0.421264	1.20799e-52	-0.657	4.25e-06	-0.238	0.0305
TCF7	MA0769.2	-0.423767	1.35212e-52	0.0472	0.766	-0.253	0.0213
NKX6-1	MA0674.1	-0.462573	1.56148e-52	0.0487	0.759	-0.00615	0.956
LHX5	MA1519.1	-0.462573	1.56148e-52	0.062	0.697	0.184	0.0961
KLF17	MA1514.1	-0.33297	1.27237e-51	0.325	0.0365	-0.0162	0.884
ZIC3	MA0697.1	-0.209254	2.25068e-51	-0.424	0.00555	0.111	0.319
POU5F1B	MA0792.1	-0.359009	3.10819e-51	-0.00786	0.961	NA	NA
ALX3	MA0634.1	-0.405264	4.46352e-50	-0.131	0.407	0.0953	0.391
NR4A2::RXRA	MA1147.1	-0.434705	1.31209e-49	NA	NA	NA	NA
POU2F3	MA0627.2	-0.342997	1.45929e-49	0.783	2.84e-08	0.442	3.41e-05
ESR2	MA0258.2	-0.346869	1.41841e-47	0.456	0.00265	0.0753	0.498
ESRRB	MA0141.3	-0.450018	3.3184e-47	-0.155	0.325	0.227	0.0391
POU5F1	MA1115.1	-0.324854	3.3184e-47	0.142	0.369	NA	NA
TCF7L2	MA0523.1	-0.431917	2.46327e-46	-0.512	0.00062	-0.0569	0.609
ZNF75D	MA1601.1	-0.293645	2.19142e-44	-0.232	0.14	-0.265	0.0159
NOTO	MA0710.1	-0.35618	4.49578e-43	0.129	0.413	NA	NA
TFAP2B(var.2)	MA0812.1	-0.26465	3.66817e-41	-0.0549	0.73	0.12	0.278
ZNF528	MA1597.1	-0.28951	1.04953e-40	-0.32	0.039	-0.136	0.22
MIXL1	MA0662.1	-0.40483	1.62876e-40	-0.29	0.0633	0.301	0.00589
POU2F1	MA0785.1	-0.319895	2.8634e-40	-0.648	6.03e-06	-0.0572	0.607
MAZ	MA1522.1	-0.300773	1.44516e-39	-0.627	1.39e-05	0.22	0.0457
PAX4	MA0068.2	-0.367872	2.70707e-39	-0.0132	0.934	0.0779	0.483
LHX9	MA0701.2	-0.367872	2.70707e-39	-0.0971	0.541	-0.0115	0.918
PRRX2	MA0075.3	-0.367872	2.70707e-39	0.668	2.7e-06	0.354	0.0011
SOX9	MA0077.1	-0.35954	1.1046e-38	-0.478	0.00154	-0.141	0.204
RXRB	MA0855.1	-0.349607	3.1849e-38	-0.389	0.0113	-0.0974	0.381
TP53	MA0106.3	-0.217563	5.44295e-37	-0.0842	0.595	0.253	0.0212
NR2C2	MA0504.1	-0.294274	2.24086e-36	-0.457	0.00256	0.0481	0.666
SHOX	MA0630.1	-0.351761	2.62319e-36	0.19	0.227	0.201	0.0683
ISX	MA0654.1	-0.351761	2.62319e-36	-0.185	0.241	-0.0367	0.741
PRRX1	MA0716.1	-0.351761	2.62319e-36	0.0745	0.638	0.0624	0.575
RAX2	MA0717.1	-0.351761	2.62319e-36	0.0837	0.597	0.0957	0.389
POU3F1	MA0786.1	-0.253232	6.86086e-36	0.546	0.000232	0.193	0.0801
SOX15	MA1152.1	-0.366039	6.35926e-35	-0.473	0.00175	0.0475	0.669
ARGFX	MA1463.1	-0.343902	1.12089e-34	-0.0252	0.874	NA	NA
BHLHA15(var.2)	MA1472.1	-0.40306	1.33283e-34	-0.00267	0.987	-0.155	0.161
NR2F2	MA1111.1	-0.369356	1.33283e-34	-0.174	0.27	0.165	0.136
RBPJ	MA1116.1	-0.259585	4.85149e-34	0.142	0.37	0.104	0.347
TLX2	MA1577.1	-0.369798	5.88847e-34	0.252	0.107	0.142	0.2
STAT3	MA0144.2	-0.0147539	2.15265e-33	0.836	0	0.756	0
KLF13	MA0657.1	-0.143182	2.21874e-33	-0.531	0.000359	0.0514	0.644
HNF4G	MA0484.2	-0.328696	3.59655e-33	0.104	0.511	-0.144	0.194
LMX1B	MA0703.2	-0.335631	6.03162e-33	0.0892	0.573	0.169	0.126
SCRT2	MA0744.2	-0.344586	7.47576e-33	-0.161	0.306	NA	NA
NR1D1	MA1531.1	-0.258095	1.2275e-32	0.266	0.0891	-0.049	0.66
POU2F2	MA0507.1	-0.234453	1.03947e-31	0.218	0.166	0.288	0.0085
NR1H4::RXRA	MA1146.1	-0.327235	4.63665e-31	NA	NA	NA	NA
HOXD13	MA0909.2	-0.275415	2.92232e-30	0.263	0.0925	0.125	0.259
NR6A1	MA1541.1	-0.274806	9.733e-30	-0.305	0.0501	0.0776	0.485
POU3F2	MA0787.1	-0.243075	7.22156e-29	-0.794	1.13e-08	-0.51	1.24e-06
HOXB6	MA1500.1	-0.335495	3.37225e-28	0.374	0.0152	0.285	0.00915
LEF1	MA0768.1	-0.294424	1.59111e-27	-0.122	0.44	-0.227	0.0393
FIGLA	MA0820.1	-0.263513	1.57954e-26	-0.0873	0.582	-0.21	0.0565
ZNF143	MA0088.2	-0.24848	2.16497e-26	-0.215	0.171	0.0361	0.745
MNX1	MA0707.1	-0.303943	5.6686e-25	0.269	0.0854	0.155	0.161
MSGN1	MA1524.1	-0.300605	6.71558e-25	-0.0122	0.939	NA	NA
POU1F1	MA0784.1	-0.213801	1.39752e-24	0.25	0.111	-0.0547	0.622
SCRT1	MA0743.2	-0.263593	6.0601e-24	-0.117	0.458	0.275	0.0122
RXRG	MA0856.1	-0.256869	6.67588e-24	-0.222	0.157	0.0278	0.802
HNF4A	MA0114.4	-0.269794	1.79249e-23	-0.0495	0.755	0.0918	0.408
NR1D2	MA1532.1	-0.263983	2.73867e-22	-0.468	0.00196	-0.421	8.66e-05
NR2F1	MA0017.2	-0.213582	3.48536e-22	-0.628	1.34e-05	-0.0674	0.544
CTCFL	MA1102.2	-0.10004	4.7047e-22	-0.0382	0.81	-0.0575	0.605
OSR2	MA1646.1	-0.248099	7.24285e-22	0.166	0.294	-0.355	0.00105
CUX1	MA0754.1	-0.24624	2.79756e-21	-0.496	0.000973	-0.278	0.0111
LBX1	MA0618.1	-0.264405	2.18876e-20	0.097	0.541	0.0513	0.644
RAX	MA0718.1	-0.30431	4.50872e-20	0.108	0.498	-0.000378	0.997
NR1I2	MA1533.1	-0.272785	4.50872e-20	-0.323	0.0377	0.216	0.0497
GSX1	MA0892.1	-0.282482	7.4885e-20	-0.263	0.0931	0.192	0.0825
THRB(var.2)	MA1575.1	-0.218806	7.29467e-19	-0.373	0.0154	0.0618	0.578
NR2F1(var.2)	MA1537.1	-0.229782	1.00423e-18	-0.628	1.34e-05	-0.0674	0.544
ZNF317	MA1593.1	-0.0184871	3.99059e-18	-0.336	0.0301	-0.098	0.377
ZNF140	MA1589.1	-0.198638	4.02249e-18	-0.162	0.305	-0.201	0.0683
MXI1	MA1108.2	-0.204292	4.16813e-18	-0.4	0.0091	0.152	0.171
HNF4A(var.2)	MA1494.1	-0.2236	1.34895e-17	-0.0495	0.755	0.0918	0.408
ZBTB12	MA1649.1	-0.209793	4.56468e-17	-0.531	0.000367	-0.0252	0.821
HOXB7	MA1501.1	-0.265867	1.02163e-16	0.246	0.116	0.274	0.0124
PPARD	MA1550.1	-0.232165	1.49648e-16	0.169	0.284	0.292	0.0075
ZSCAN4	MA1155.1	-0.0307384	2.25956e-16	-0.0469	0.767	0.0858	0.44
NR4A2	MA0160.1	-0.26383	2.5856e-16	0.285	0.0677	0.0317	0.775
CUX2	MA0755.1	-0.23485	3.23266e-16	-0.054	0.733	0.0841	0.449
THRB	MA1574.1	-0.200984	2.46664e-15	-0.373	0.0154	0.0618	0.578
MTF1	MA0863.1	-0.122819	1.48883e-14	-0.26	0.0959	-0.347	0.0014
HOXA6	MA1497.1	-0.257266	1.53761e-14	0.307	0.0486	0.0323	0.771
POU3F3	MA0788.1	-0.182141	2.2647e-14	-0.701	7.09e-07	-0.312	0.00428
NR1H2::RXRA	MA0115.1	-0.232124	1.46731e-13	NA	NA	NA	NA
NR4A1	MA1112.2	-0.156525	4.76662e-13	0.12	0.448	0.235	0.0329
MSC	MA0665.1	-0.193776	8.32739e-12	0.699	7.46e-07	0.231	0.0362
LHX2	MA0700.2	-0.0773901	7.09487e-11	0.171	0.278	0.413	0.000119
ESX1	MA0644.1	-0.193273	1.21903e-10	0.0697	0.661	0.288	0.00852
THRB(var.3)	MA1576.1	-0.0779975	2.3706e-10	-0.373	0.0154	0.0618	0.578
POU6F1(var.2)	MA1549.1	-0.114272	3.33165e-10	-0.53	0.000371	0.0876	0.43
RXRA::VDR	MA0074.1	-0.10906	1.35992e-09	NA	NA	NA	NA
EMX2	MA0886.1	-0.102619	1.81772e-09	-0.308	0.0478	-0.416	0.000106
HESX1	MA0894.1	-0.204039	6.7781e-09	-0.397	0.00975	-0.182	0.1
HOXC8	MA1505.1	-0.179188	7.41127e-09	0.117	0.461	0.193	0.0803
GBX2	MA0890.1	-0.193626	8.2561e-09	-0.158	0.315	-0.0977	0.379
EVX2	MA0888.1	-0.109909	1.10571e-08	0.0938	0.555	NA	NA
NEUROG1	MA0623.2	-0.0714452	1.25625e-08	0.11	0.49	0.258	0.0189
LBX2	MA0699.1	-0.187058	2.00218e-08	0.406	0.00813	NA	NA
PBX1	MA0070.1	-0.0293842	4.14782e-08	-0.605	3.19e-05	-0.122	0.272
NEUROG2	MA0669.1	-0.0859392	7.16882e-08	0.0191	0.905	0.145	0.19
MZF1	MA0056.2	-0.0213218	1.07492e-07	-0.388	0.0117	-0.328	0.00255
LHX6	MA0658.1	-0.0754412	1.08337e-07	-0.333	0.0316	0.33	0.00241
TCF21(var.2)	MA1568.1	-0.106034	3.24612e-07	-0.113	0.475	0.0614	0.581
RARA::RXRA	MA0159.1	-0.133119	4.74961e-07	NA	NA	NA	NA
RORC	MA1151.1	-0.2048	1.20565e-06	-0.00429	0.979	-0.104	0.349
TGIF2	MA0797.1	-0.111775	1.21378e-06	-0.46	0.00242	-0.193	0.0798
ZNF274	MA1592.1	-0.0101259	2.39748e-06	0.356	0.0211	0.201	0.0683
SOX18	MA1563.1	-0.0795862	2.79216e-06	0.0142	0.929	0.299	0.00614
NKX2-5	MA0063.2	-0.084199	6.35929e-06	-0.0346	0.828	0.0383	0.731
LHX1	MA1518.1	-0.0415365	3.68189e-05	0.0964	0.544	0.0508	0.647
NR1I3	MA1534.1	-0.111107	7.2891e-05	0.208	0.185	0.0939	0.398
GBX1	MA0889.1	-0.149457	0.000125875	-0.0751	0.635	NA	NA
ZBTB26	MA1579.1	-0.0247213	0.000305924	-0.277	0.0765	-0.269	0.0142
ONECUT2	MA0756.1	-0.100412	0.000425004	0.264	0.0907	0.136	0.22
SOX8	MA0868.2	-0.0808751	0.000549165	-0.483	0.00136	-0.143	0.196
MSX1	MA0666.1	-0.107076	0.000621004	-0.278	0.0747	0.162	0.143
MSX2	MA0708.1	-0.107076	0.000621004	-0.0938	0.554	-0.337	0.00195
BSX	MA0876.1	-0.107076	0.000621004	-0.367	0.0167	NA	NA
SOX21	MA0866.1	-0.0717239	0.000677739	-0.0871	0.582	-0.0948	0.393
SOX14	MA1562.1	-0.0868187	0.000783069	-0.2	0.203	0.181	0.102
ISL2	MA0914.1	-0.0790513	0.000857126	0.237	0.131	-0.0905	0.415
FOXH1	MA0479.1	-0.0420924	0.00131812	-0.173	0.272	0.0175	0.875
PAX7	MA0680.1	-0.0839256	0.00138229	0.172	0.276	-0.0187	0.867
POU6F1	MA0628.1	-0.068664	0.00158621	-0.53	0.000371	0.0876	0.43
MEOX1	MA0661.1	-0.116779	0.00167919	0.121	0.447	0.0932	0.402
NKX6-3	MA1530.1	-0.0103052	0.004252	0.259	0.0976	NA	NA
ONECUT1	MA0679.2	-0.000132946	0.00748751	-0.188	0.233	0.0726	0.513
POU6F2	MA0793.1	-0.0557833	0.00801489	-0.373	0.0153	0.0849	0.444
GRHL2	MA1105.2	-0.111249	0.0130632	-0.0153	0.923	0.215	0.051
RORB	MA1150.1	-0.0947694	0.0142413	-0.328	0.0343	-0.0692	0.533
MEOX2	MA0706.1	-0.0888897	0.0175654	0.0271	0.864	0.291	0.00788
EN2	MA0642.1	-0.0790805	0.030672	-0.398	0.00941	-0.107	0.334
NKX2-8	MA0673.1	-0.0976015	0.0340635	-0.0251	0.875	-0.0303	0.785
ZNF136	MA1588.1	-0.00878038	0.0443295	-0.0485	0.76	0.00678	0.951
