# Supplementary material for: Pro-inflammatory cytokines mediate the epithelial-to-mesenchymal-like transition of pediatric posterior fossa ependymoma
Source: Nat Commun. 2022 Jul 8;13:3936. doi: 10.1038/s41467-022-31683-9 (PMC9270322; doi:10.1038/s41467-022-31683-9)
Supplement: Supplementary file 11 — Supplementary Data 8 [file 41467_2022_31683_MOESM11_ESM.xlsx]

## Sheet: MLCs
Gene	R0	padj
DTNA	0.896274	0
MAPK10	0.90381	0
DCLK1	0.912059	0
RMST	0.91324	0
AGBL4	0.9161	0
PGK1	0.922152	0
CDON	0.923202	0
GYG2	0.92742	0
EPB41L3	0.92799	0
GPM6A	0.929208	0
CP	0.929954	0
ENO1	0.930745	0
SCN1A	0.931497	0
RFX4	0.933358	0
SLC44A5	0.935249	0
KAZN	0.935282	0
NTRK2	0.935286	0
TPST1	0.935878	0
QKI	0.93668	0
RFX3	0.937029	0
LINC01748	0.937275	0
RORA	0.937906	0
NPAS3	0.939692	0
DPP6	0.939718	0
CFAP54	0.939996	0
C8orf34	0.940645	0
ACTN1	0.941106	0
ADCY2	0.941202	0
NCAM1	0.941374	0
PPFIA1	0.941684	0
PTPRG	0.941991	0
CPAMD8	0.942485	0
CTNND2	0.942745	0
UBC	0.942896	0
TTN	0.943357	0
MARCH3	0.943447	0
DPP10	0.943664	0
SPARCL1	0.943983	0
DDX17	0.944694	0
PLOD2	0.94474	0
RBM6	0.945061	0
NFIB	0.945626	0
KDM3A	0.945662	0
SORBS1	0.946168	0
P4HA1	0.946913	0
TMEM161B-AS1	0.947269	0
MAML2	0.948181	0
CNN3	0.948228	0
SHROOM3	0.948563	0
FREM1	0.94879	0
LDHA	0.948794	0
NRCAM	0.949179	0
DNAH7	0.94947	0
ITM2C	0.949486	0
ARMC3	0.949772	0
FTX	0.949784	0
MACF1	0.950173	0
SAMD4A	0.950215	0
GABPB1-AS1	0.950468	0
CNTN1	0.950588	0
EIF4G3	0.950716	0
PALLD	0.951302	0
PDK1	0.951361	0
DPYSL2	0.951473	0
BAALC-AS1	0.952013	0
SOD2	0.95223	0
SLC44A3-AS1	0.952443	0
KDM5B	0.952491	0
BNIP3	0.952494	0
BMPR1B	0.952618	0
CTNNA2	0.953046	0
AL157886.1	0.953201	0
LRIG3	0.953223	0
C4orf47	0.953287	0
DPYSL3	0.953359	0
SPAG1	0.953387	0
RBM5	0.953437	0
PNN	0.953698	0
TMEM163	0.953734	0
FOS	0.953785	0
GALNT17	0.953847	0
RLF	0.954138	0
TTC6	0.954248	0
MAP1B	0.954286	0
ZNF654	0.954521	0
SOX5	0.954572	0
SLC25A36	0.954602	0
GPC5	0.954606	0
TCF4	0.954951	0
ANKFN1	0.954969	0
AQP4-AS1	0.954985	0
ADGRA3	0.955093	0
YTHDC1	0.955235	0
MBD5	0.95543	0
KDM7A	0.955597	0
RNF19A	0.955686	0
ANKRD26	0.955736	0
AQP4	0.955754	0
ADM	0.956433	0
MEG3	0.956445	0
SMOC1	0.95647	0
MED13L	0.956603	0
TENM4	0.956704	0
HNRNPDL	0.95679	0
LRRIQ1	0.956824	0
DAAM1	0.956868	0
CCDC146	0.957089	0
DYNC2H1	0.957113	0
NEK5	0.957165	0
AKAP9	0.957171	0
WWOX	0.957474	0
FIGN	0.957682	0
PHACTR1	0.957737	0
WNK2	0.957811	0
LINC00461	0.957824	0
NNMT	0.958078	0
AC092957.1	0.958106	0
STK33	0.958131	0
PLXDC2	0.958276	0
KLHDC8A	0.958346	0
RFX3-AS1	0.958394	0
MYRIP	0.95845	0
DLG2	0.958454	0
ARHGEF3	0.958561	0
SREK1	0.958711	0
REV3L	0.958781	0
GRIN2A	0.9588	0
TCF12	0.958801	0
NAMPT	0.958842	0
GRAMD2B	0.958935	0
ULK4	0.959117	0
DCLK2	0.959156	0
ITM2B	0.959199	0
FMNL2	0.959458	0
KMT2E	0.959497	0
COLEC12	0.95958	0
APC	0.959797	0
DDX3Y	0.959853	0
GALNT15	0.95998	0
EXOC4	0.960029	0
SDCCAG8	0.960092	0
CCDC18-AS1	0.960129	0
CD44	0.960222	0
STAT3	0.960265	0
RDX	0.960287	0
BPTF	0.960373	0
IGF2	0.960597	0
AFF3	0.960785	0
FAM162A	0.960854	0
CFAP43	0.960923	0
HIST1H2AC	0.961202	0
IDH2	0.961202	0
TRIM2	0.961244	0
PCDH9	0.961266	0
TTC3	0.961281	0
CCNG2	0.961318	0
NASP	0.961598	0
ID2	0.961651	0
CRISPLD1	0.961764	0
NKAIN3	0.961801	0
DNAH14	0.961804	0
TRA2A	0.96187	0
XPR1	0.961884	0
FMN2	0.96198	0
PTPRZ1	0.961992	0
FAM171B	0.961997	0
HNRNPK	0.962005	0
SORBS2	0.962022	0
MYO16	0.962035	0
ELL2	0.962048	0
THOC2	0.962181	0
MYO9A	0.962273	0
NTRK3	0.962329	0
CSPP1	0.962348	0
KIF1B	0.962352	0
RUFY3	0.962503	0
ACTG1	0.962557	0
AC099792.1	0.962569	0
AUTS2	0.962658	0
SLC35F1	0.962739	0
ATRX	0.962834	0
AFF1	0.962911	0
RGS2	0.963032	0
POGZ	0.963152	0
VWA3A	0.963227	0
AKAP12	0.96341	0
ADCY8	0.963562	0
PPP1R42	0.963624	0
BCLAF1	0.963755	0
AC010127.1	0.963839	0
HELZ	0.963853	0
NOS1AP	0.963855	0
PARD3B	0.963927	0
PTK2	0.963937	0
ROBO2	0.963954	0
ATXN1	0.963991	0
CACNA1C	0.964003	0
GLG1	0.964049	0
NR2F1-AS1	0.964074	0
LIMCH1	0.964148	0
LRGUK	0.964176	0
JMJD1C	0.964185	0
MYO1E	0.964366	0
UBB	0.964379	0
SPIDR	0.964471	0
PPP1R12B	0.964488	0
TMEM45A	0.96476	0
TNIK	0.964789	0
PTMA	0.964831	0
C6orf118	0.964856	0
RPLP1	0.96499	0
CTNNA3	0.964992	0
SMYD3	0.964994	0
PAX3	0.965037	0
MLLT3	0.965094	0
YWHAE	0.965101	0
CEP126	0.9652	0
MORF4L2	0.965262	0
CHST9	0.965412	0
HYDIN2	0.965457	0
DNAH9	0.96558	0
NAV2	0.965589	0
CIART	0.965676	0
FRMD5	0.96568	0
NCKAP5	0.965768	0
OPHN1	0.965897	0
CHI3L1	0.965929	0
ANKRD6	0.965964	0
SRSF4	0.966109	0
CSMD1	0.966175	0
CLASP2	0.966204	0
RTN4	0.966211	0
HIPK3	0.966234	0
CSRNP3	0.96628	0
UBR5	0.966282	0
MGST1	0.966386	0
TRIM9	0.96647	0
NLGN4X	0.966494	0
VIM	0.966503	0
DNAH11	0.966504	0
IRX2	0.966625	0
NEK11	0.966654	0
SOX2-OT	0.966655	0
SLC20A2	0.96669	0
ITGAV	0.966691	0
TCEAL9	0.966725	0
ANK2	0.966735	0
TMEM108	0.966747	0
AC010655.4	0.966869	0
FLG-AS1	0.966908	0
LRP6	0.967038	0
GPHN	0.967064	0
RFTN2	0.967111	0
ARID1A	0.9672	0
GRIA4	0.967228	0
IQCK	0.967411	0
PRUNE2	0.967439	0
WWTR1	0.967517	0
NTM	0.967562	0
CADPS	0.967563	0
CCDC88A	0.967588	0
SIPA1L1	0.967702	0
PUM2	0.967702	0
NAV1	0.967771	0
ECM2	0.967774	0
DOCK7	0.967789	0
PAM	0.967808	0
SRRM2	0.967813	0
SLC44A1	0.967819	0
PCP4	0.967893	0
CREBRF	0.967893	0
GINS3	0.967901	0
PUM1	0.967903	0
CCDC30	0.967942	0
ANTXR1	0.96796	0
BAALC	0.96801	0
TNRC6A	0.968025	0
NCALD	0.968042	0
SEC62	0.968099	0
CSNK1A1	0.968167	0
ADAMTS9-AS2	0.96818	0
FHAD1	0.968214	0
SRGAP1	0.968216	0
MYO5C	0.968233	0
LINC01481	0.968247	0
TRPS1	0.968251	0
SMAD1	0.968303	0
CEP112	0.968314	0
DSCAM	0.968315	0
ANKRD28	0.968318	0
DAPK1	0.968384	0
TSEN2	0.968411	0
ZNF131	0.968418	0
ST5	0.968521	0
ATXN2	0.968585	0
PLEKHG4B	0.968589	0
GOLGA8A	0.968648	0
MAPK4	0.968656	0
PIAS1	0.968752	0
HIF1A-AS2	0.968765	0
ENO2	0.968813	0
APC2	0.968912	0
HIF1A	0.968944	0
STK3	0.968979	0
MYH10	0.969045	0
MEIS1	0.96908	0
FADS2	0.969123	0
PPFIA2	0.969152	0
EHBP1	0.969253	0
PPP1R15A	0.969271	0
RAD21	0.969284	0
MAP4K3	0.969308	0
CC2D2A	0.96934	0
EBF1	0.969475	0
PARD3	0.969479	0
RBM26	0.969518	0
ZNF207	0.969521	0
HK2	0.969544	0
PFKFB4	0.969588	0
JUN	0.969593	0
DDX5	0.969598	0
RPL11	0.969629	0
ESRRG	0.969638	0
DLEU2	0.969665	0
ACACA	0.969775	0
WDR70	0.969811	0
GOLIM4	0.969885	0
ARMC2	0.969898	0
GPT2	0.969898	0
BRWD1	0.969908	0
TNC	0.969931	0
BMPR2	0.969946	0
MAGI1	0.969947	0
SNHG14	0.969992	0
FYN	0.970061	0
PIP5K1A	0.970071	0
MRTFA	0.97014	0
ALDH7A1	0.970145	0
ZNF711	0.970206	0
SENP7	0.970241	0
IQGAP2	0.970283	0
TMEM67	0.970292	0
FBXL7	0.970352	0
RPLP0	0.970421	0
EXT1	0.970456	0
SERPING1	0.970459	0
TRIO	0.970483	0
SLC38A1	0.970488	0
PBX1	0.970538	0
MIR100HG	0.970562	0
BBS9	0.970619	0
YAP1	0.970621	0
TANC1	0.970627	0
C9orf3	0.970652	0
JPX	0.970676	0
AL031056.1	0.970751	0
ATN1	0.970772	0
CA9	0.97078	0
PPP1CB	0.970794	0
ALMS1	0.970811	0
ADGRL3	0.970859	0
KCNQ5	0.970906	0
ELP4	0.970927	0
RPGR	0.970989	0
HNRNPD	0.971022	0
SPAG9	0.971116	0
MAOB	0.971116	0
MAST4	0.971134	0
BCKDHB	0.971201	0
PSRC1	0.971213	0
ZMAT1	0.971264	0
CFAP44	0.971269	0
DDX1	0.971276	0
PRKCA	0.971289	0
FAM135A	0.971311	0
RFX2	0.971359	0
ACTB	0.971366	0
TBC1D5	0.971422	0
EFCAB2	0.971439	0
HSPA9	0.971454	0
BCL6	0.971485	0
NOP58	0.971489	0
TCTN1	0.97149	0
ZFP36	0.971491	0
TEX9	0.971613	0
FAM227A	0.971661	0
HSP90B1	0.971679	0
NIN	0.971705	0
IGFBP5	0.971741	0
FAM81A	0.971767	0
VPS13D	0.971776	0
KCNT2	0.971797	0
RBMS1	0.971803	0
ST6GALNAC5	0.971811	0
FHIT	0.971818	0
CASC15	0.971849	0
IFT81	0.971878	0
HNRNPA2B1	0.971951	0
ARID4B	0.971973	0
PITPNB	0.971986	0
OGT	0.972024	0
CUX1	0.972032	0
GPM6B	0.972048	0
LHFPL6	0.972049	0
SF3B1	0.972085	0
SON	0.972091	0
BCAS3	0.972116	0
ICA1L	0.972127	0
TFRC	0.972165	0
AFF4	0.972203	0
RPL37A	0.972246	0
SYNE2	0.972246	0
IQCH	0.97225	0
IARS	0.972253	0
CLK1	0.972294	0
FGFR1	0.972296	0
RBM8A	0.972315	0
CHD9	0.972366	0
IQCJ-SCHIP1	0.972381	0
ACYP2	0.972384	0
ITPKB	0.972414	0
WDFY3	0.972431	0
TAF7	0.972452	0
BIRC6	0.972456	0
NEK1	0.972482	0
RBPJ	0.972488	0
ITCH	0.972492	0
ZFP36L1	0.972534	0
KIAA1958	0.972538	0
MLIP	0.972623	0
SPEF2	0.972655	0
GPSM2	0.972665	0
LRRC2	0.972675	0
FZD3	0.9727	0
PTCHD1-AS	0.972705	0
FOXP2	0.972744	0
RNMT	0.972746	0
BRAF	0.972753	0
ASPH	0.97279	0
LINC01515	0.972795	0
ZNF638	0.972801	0
LTBP1	0.972838	0
AC079385.1	0.972871	0
HCG17	0.972905	0
GMDS-DT	0.972918	0
MT1X	0.972942	0
COL11A1	0.972971	0
SUPT3H	0.972982	0
SLC39A14	0.972983	0
COL4A3BP	0.972988	0
PRPF38B	0.972998	0
EPN2	0.973018	0
TUBA1A	0.97303	0
ABCC3	0.973056	0
RPS19	0.973057	0
PKM	0.973105	0
TLE4	0.973108	0
GAPDH	0.973109	0
PCM1	0.973128	0
H3F3B	0.973165	0
FXR1	0.973187	0
LRP1B	0.973208	0
PDE7B	0.973213	0
RNF115	0.973214	0
UBE2E2	0.973218	0
CLIC4	0.973223	0
HYDIN	0.973223	0
SPTBN1	0.973253	0
FSTL1	0.973255	0
SCAF11	0.973304	0
LINC01138	0.973318	0
ZFAND3	0.97333	0
PRMT2	0.97334	0
TMTC2	0.973342	0
AC007000.3	0.973378	0
HSP90AB1	0.973392	0
WDPCP	0.973405	0
HILPDA	0.973405	0
B3GALT5	0.973426	0
DNAAF1	0.973471	0
MBNL1	0.973511	0
PCNX4	0.973517	0
NIPSNAP2	0.973533	0
ZHX2	0.97356	0
CEP170	0.97362	0
COA1	0.973628	0
PPP6R2	0.973655	0
SHPRH	0.973662	0
LDLRAD4	0.973673	0
SLC25A27	0.973734	0
GOLGA4	0.973738	0
YLPM1	0.973748	0
CASC4	0.973779	0
AP001831.1	0.973779	0
BAZ2B	0.973833	0
BNIP3L	0.973873	0
PDE3A	0.973873	0
EVI5	0.973878	0
KNOP1	0.973895	0
LIFR	0.973925	0
BABAM2	0.973978	0
HSPH1	0.974018	0
USP47	0.974032	0
CHD2	0.974075	0
PAXBP1	0.974105	0
MAP2	0.974135	0
DAAM2	0.974139	0
FUS	0.974152	0
THUMPD2	0.97416	0
LUCAT1	0.974175	0
RIN2	0.974195	0
TTC17	0.974196	0
UBXN4	0.974203	0
ENTPD1-AS1	0.974221	0
AHI1	0.974222	0
AHSA2P	0.974225	0
ARHGAP5	0.974279	0
MAP3K19	0.974303	0
CHD6	0.974346	0
ERO1A	0.97441	0
UST	0.97441	0
XKR6	0.974429	0
ZBTB7C	0.974444	0
PHF21A	0.974472	0
UBE2G2	0.974507	0
ITSN1	0.97452	0
LRRC9	0.97453	0
DENND2A	0.97453	0
MEG8	0.974544	0
KMT2C	0.974551	0
COG5	0.974595	0
PABPC1	0.974609	0
MACROD2	0.97466	0
CIRBP	0.974688	0
GEM	0.974701	0
PLPP1	0.974713	0
COPA	0.974728	0
KCTD1	0.974781	0
GRIP1	0.974785	0
NUP50-DT	0.97479	0
RUNX1	0.974794	0
RPL23	0.974808	0
DENND1A	0.974825	0
PRRC2C	0.974848	0
ZNF451	0.974866	0
CBR4	0.974866	0
PRKN	0.974866	0
SFPQ	0.974876	0
NAALADL2	0.974887	0
ANKRD12	0.974889	0
WTAP	0.974916	0
NBEA	0.974937	0
PTPRM	0.974978	0
NRG3	0.974986	0
MAML3	0.974994	0
PTBP2	0.974997	0
CAT	0.975038	0
SPATA17	0.975043	0
TNRC6B	0.975044	0
ITGB4	0.97505	0
HSPA1B	0.975058	0
CCNL1	0.975071	0
BAG3	0.975103	0
ALPK1	0.97513	0
CCDC59	0.97513	0
PPP2R3A	0.975155	0
HMGB1	0.97519	0
TSGA10	0.975193	0
FAM180A	0.975208	0
RIOK3	0.975214	0
TLN2	0.975215	0
HSPD1	0.97523	0
BDP1	0.97528	0
SENP6	0.975289	0
LMCD1-AS1	0.975295	0
LINC00486	0.975337	0
MAP4K4	0.975346	0
CHN1	0.975363	0
VCAN	0.975374	0
DCDC1	0.975378	0
GPATCH8	0.975381	0
MTDH	0.975404	0
THUMPD3-AS1	0.975418	0
ZNF608	0.975425	0
CLHC1	0.975471	0
CYR61	0.975482	0
LINC01572	0.975487	0
ASTN2	0.975488	0
C11orf58	0.97552	0
RHOBTB3	0.97552	0
FOXJ3	0.975556	0
ANOS1	0.975561	0
MSRA	0.975562	0
CSMD2	0.975583	0
EWSR1	0.975594	0
MBTPS2	0.975615	0
TBL1X	0.975616	0
MBNL2	0.975631	0
RAB1A	0.975644	0
VIPR2	0.975647	0
TP53BP1	0.975677	0
ZKSCAN1	0.975686	0
LPP	0.975698	0
PCCA	0.975758	0
ATP2B4	0.975767	0
FAM120B	0.975797	0
NEBL	0.975814	0
TDRD3	0.975839	0
ANKIB1	0.975851	0
GOLGB1	0.975869	0
ZEB1	0.975872	0
GSN	0.975915	0
SNED1	0.975917	0
ZEB2	0.975952	0
WDR60	0.975989	0
CCNH	0.975995	0
RIMKLB	0.976001	0
SERPINF2	0.976006	0
RASD1	0.976038	0
CFAP70	0.976057	0
CST3	0.976083	0
ZHX3	0.976089	0
BOC	0.976103	0
AHCYL1	0.976129	0
AKT3	0.976146	0
XRN2	0.976161	0
PHF3	0.976168	0
MSI2	0.976171	0
BACH2	0.976195	0
CAMK2D	0.976294	0
SCLT1	0.976308	0
CRADD	0.97633	0
KPNA4	0.976362	0
CDK12	0.976363	0
CPD	0.976378	0
CFAP157	0.976385	0
PPP6R3	0.976386	0
UBE2K	0.976405	0
LINC01088	0.976492	0
LAMA2	0.976518	0
KANSL1L	0.976525	0
SBF2	0.976533	0
EIF4B	0.976539	0
DYNC1LI2	0.976576	0
C8orf34-AS1	0.976634	0
DANT2	0.976636	0
WDR78	0.976641	0
SRRM1	0.97666	0
KTN1	0.976678	0
SLIT2	0.976698	0
NSMCE2	0.976699	0
ADAMTS6	0.976701	0
CNOT1	0.976713	0
HSPE1	0.976754	0
HS3ST3A1	0.976754	0
NPHP1	0.976756	0
MYOF	0.976766	0
LRP1	0.976778	0
GLIPR1	0.976801	0
BHLHE40	0.976802	0
STXBP5L	0.97682	0
RPS15	0.97683	0
RPL13	0.976854	0
DNAH12	0.976854	0
CLIP1	0.976866	0
ST8SIA1	0.976899	0
RCOR3	0.976901	0
ZNF518A	0.976906	0
TEAD1	0.976922	0
NF1	0.976939	0
ELOA-AS1	0.976949	0
TCF7L1	0.976967	0
PAN3	0.976999	0
RPL37	0.977042	0
DLG1	0.977042	0
AZIN1-AS1	0.977055	0
PIAS2	0.977057	0
ARHGAP24	0.977072	0
LINC01578	0.9771	0
ARRDC3	0.977103	0
PTPN13	0.977155	0
CCDC47	0.977161	0
TET2	0.977197	0
PACRG	0.977203	0
HMGB2	0.977223	0
GREB1L	0.977223	0
BCAN	0.977232	0
IQCG	0.977233	0
RPL34	0.977247	0
WDR19	0.977258	0
UQCRQ	0.977277	0
RPS14	0.9773	0
RNASEH2B	0.977306	0
OSMR	0.977308	0
PFKP	0.977316	0
KLF6	0.977321	0
ENOSF1	0.977388	0
ANKRD36	0.977409	0
FOXO1	0.97741	0
PPIL4	0.977426	0
UBE2H	0.977433	0
TGFBR3	0.977456	0
MATR3	0.977457	0
NME7	0.977459	0
SPOCK1	0.977493	0
PTPRA	0.977504	0
TAF15	0.977514	0
LINC00174	0.977529	0
DEC1	0.977535	0
CSNK2A1	0.977566	0
UBE2D3	0.977572	0
DNAJB1	0.977598	0
PHLPP1	0.977604	0
ASH1L	0.977607	0
ERC1	0.977624	0
PBRM1	0.977628	0
EYA4	0.977642	0
SCAPER	0.977643	0
BTAF1	0.977677	0
KDM5A	0.977683	0
PDE8A	0.977713	0
TTLL5	0.977738	0
PXDN	0.977759	0
GADD45B	0.977778	0
IWS1	0.977783	0
HIBCH	0.97779	0
CLASP1	0.977798	0
SYT17	0.977805	0
SEC24B	0.977807	0
EVL	0.97781	0
HDGFL3	0.977815	0
TBCK	0.977817	0
CAST	0.977878	0
AHDC1	0.977884	0
SHISA6	0.977888	0
CDC14B	0.977892	0
SETD2	0.977894	0
GALNT3	0.977897	0
KIF13A	0.977904	0
CACHD1	0.977911	0
SPRED2	0.977988	0
SYNE1	0.977993	0
TRAF3IP2-AS1	0.978006	0
COL6A2	0.978033	0
ARHGAP1	0.978058	0
TTLL7	0.978066	0
VWA3B	0.97808	0
PPP2CB	0.978094	0
PLSCR1	0.978103	0
GYS1	0.978105	0
TBC1D32	0.978111	0
PITPNC1	0.978118	0
GLCCI1	0.978135	0
ERICH1	0.978145	0
ASXL3	0.978169	0
PDK3	0.97819	0
VMP1	0.978197	0
PFKFB3	0.978228	0
DPH6	0.978235	0
RPS27A	0.97824	0
RPS8	0.978246	0
PLEKHH2	0.978296	0
ZBTB16	0.978298	0
UBE2B	0.978316	0
ERBIN	0.978347	0
CPEB2	0.978348	0
VCL	0.978401	0
LAMA1	0.978422	0
TSC22D2	0.978435	0
IKZF2	0.978444	0
CCDC173	0.978476	0
SERPINI2	0.97848	0
ITFG1	0.978481	0
MT2A	0.978488	0
HSPA5	0.978505	0
SP110	0.978514	0
PIK3R1	0.978523	0
SEMA3C	0.978547	0
NFASC	0.978559	0
CALD1	0.978574	0
RPS11	0.978578	0
MAP2K5	0.978578	0
DAPK2	0.978583	0
APPBP2	0.978591	0
CCDC14	0.978604	0
SPA17	0.978604	0
INTS10	0.978631	0
XRN1	0.978645	0
STAT2	0.978653	0
PDXDC1	0.97868	0
APOLD1	0.978685	0
ZRANB2	0.978706	0
NPDC1	0.978713	0
MOK	0.978759	0
GPATCH2L	0.978764	0
TSC1	0.978769	0
ZNF280D	0.978772	0
EVA1C	0.978794	0
ST6GAL1	0.978836	0
HEATR5A	0.978838	0
AC098829.1	0.97886	0
PPP1R3C	0.97888	0
NEK9	0.9789	0
SCARA3	0.978946	0
RPL12	0.97901	0
EIF1	0.979017	0
CRNDE	0.979019	0
PIK3C3	0.979027	0
ITGB8	0.97903	0
CCDC138	0.979048	0
GSE1	0.979053	0
DENND4A	0.979071	0
PHYHIPL	0.979085	0
SSBP2	0.979094	0
TARBP1	0.979097	0
ZNF302	0.979099	0
CAPZA2	0.979117	0
IMMP2L	0.979122	0
AK9	0.979152	0
CTNNB1	0.979163	0
SEZ6L	0.97918	0
GOLM1	0.979188	0
ARL4C	0.979199	0
FBXO32	0.97925	0
ANKRD36C	0.979251	0
HES1	0.979254	0
TSG101	0.979263	0
ARMC9	0.979269	0
ZNF780B	0.979272	0
AL592183.1	0.979282	0
RPL5	0.979291	0
HRH1	0.979297	0
RPS5	0.979299	0
USP34	0.979306	0
RNPC3	0.979317	0
LIPE-AS1	0.979378	0
CLOCK	0.979389	0
BTBD11	0.979393	0
CRB1	0.979399	0
LRP10	0.979419	0
SNTB1	0.979433	0
C1S	0.979452	0
VAPA	0.979508	0
EIF4A3	0.979508	0
SLC24A2	0.979512	0
ENSA	0.979512	0
EFHC1	0.979531	0
ANKRD10	0.979539	0
ANO6	0.979561	0
FGF13	0.979564	0
NFIX	0.979565	0
FAM193A	0.979568	0
APP	0.979585	0
GMDS	0.979608	0
LMO3	0.97961	0
B9D1	0.97961	0
NDRG1	0.979638	0
ARSJ	0.979642	0
RGL2	0.979663	0
RPS20	0.979663	0
ITGA10	0.979705	0
MARK3	0.979706	0
WWC1	0.979707	0
STAG1	0.979708	0
IFRD1	0.979708	0
CFAP299	0.979742	0
FAM189A2	0.979743	0
GBP1	0.97977	0
SOS1	0.979772	0
PRKCE	0.979776	0
RPS6KA3	0.979786	0
NRF1	0.97979	0
CWF19L2	0.979795	0
RPL32P3	0.979796	0
IVD	0.979848	0
EPB41L4B	0.979872	0
RPS25	0.979886	0
NEO1	0.979898	0
ABLIM1	0.979903	0
DPYD	0.979904	0
TEKT1	0.979919	0
GTF2IRD2B	0.979922	0
SORT1	0.979922	0
FTL	0.979943	0
MPDZ	0.979958	0
COL6A1	0.979965	0
MTMR3	0.979966	0
FAM13A	0.979966	0
AC099560.1	0.979967	0
WAPL	0.980001	0
CEP128	0.980007	0
NKTR	0.980009	0
ITGA3	0.980038	0
FAM184A	0.980039	0
STAG2	0.98004	0
SFXN5	0.980042	0
IRS2	0.980081	0
CCDC191	0.980122	0
ITPR2	0.980134	0
UBR3	0.980136	0
PDS5B	0.98015	0
SNX4	0.980153	0
AGPAT4	0.980166	0
CREBBP	0.980199	0
POU2F1	0.980221	0
NFAT5	0.980227	0
MALSU1	0.980255	0
EEA1	0.98028	0
DNAJA1	0.980289	0
COP1	0.980294	0
EFCAB6	0.980298	0
R3HDM2	0.980303	0
CHD7	0.980307	0
SLC9B2	0.980317	0
HNRNPU	0.980355	0
NRDC	0.980356	0
DZIP1	0.980368	0
TPM1	0.980375	0
NT5DC3	0.980387	0
SRP14	0.980394	0
FBXL17	0.980417	0
BICD1	0.980443	0
SAFB2	0.98045	0
AC105389.2	0.980452	0
GCC2	0.980464	0
COX10-AS1	0.98049	0
TPT1	0.980515	0
TUFM	0.980521	0
METTL15	0.980529	0
CCDC80	0.980549	0
RIMBP2	0.980553	0
TSHZ2	0.980567	0
AC036214.1	0.980573	0
FAT3	0.980582	0
DPY19L1P1	0.980584	0
RNF213	0.980593	0
GPBP1	0.980595	0
KAT6B	0.980604	0
IGSF11	0.980607	0
RBBP6	0.980614	0
YAF2	0.980614	0
SEC61G	0.980623	0
SEC31A	0.980641	0
USP32	0.980688	0
ZNF423	0.980711	0
UBE2D2	0.980716	0
RNF24	0.980735	0
NOTCH2	0.980745	0
KLF12	0.980751	0
N4BP2L2	0.980757	0
MTURN	0.980759	0
ANKRD17	0.98077	0
CRYAB	0.980777	0
CTTN	0.980823	0
POLR2A	0.980834	0
AC007388.1	0.980836	0
KIF21A	0.980856	0
PDE4B	0.980899	0
ATP2B1	0.980905	0
MAP7	0.980908	0
RPS2	0.980911	0
ELF2	0.980916	0
DYRK1A	0.980916	0
SULF1	0.980917	0
MAP1LC3B	0.980917	0
SFSWAP	0.980939	0
ZFHX3	0.980948	0
KIF3A	0.980962	0
ADK	0.980963	0
LPAR1	0.980981	0
MPHOSPH8	0.981006	0
LRBA	0.981021	0
RANBP17	0.981033	0
MAN1A2	0.981035	0
RAB30-AS1	0.981045	0
PTPRO	0.981049	0
DNAJC10	0.981061	0
DMTF1	0.981065	0
RPL7A	0.981075	0
CORO1C	0.981077	0
RERE	0.981107	0
CYP20A1	0.981116	0
TUT4	0.981131	0
MDFIC	0.981137	0
SORCS3	0.981155	0
PDE4DIP	0.981162	0
MIR3936HG	0.981166	0
NHSL1	0.981175	0
RSRC2	0.981188	0
ZMYM4	0.981203	0
CFAP46	0.981213	0
KDM2A	0.981228	0
SMC5	0.981258	0
TSPAN5	0.981285	0
DNASE1	0.981287	0
SH3PXD2B	0.981292	0
NSD3	0.981292	0
KLF10	0.981297	0
PACS1	0.98131	0
KIF26B	0.981319	0
SLC2A1	0.981322	0
PPP2R5C	0.981327	0
ASAP3	0.981331	0
OSMR-AS1	0.981349	0
CAV1	0.981369	0
RFC3	0.981373	0
RNF111	0.981402	0
OBSL1	0.981411	0
SIK3	0.981442	0
CWC15	0.981445	0
ODF2L	0.981464	0
UBA5	0.981472	0
NUP153	0.981529	0
PPP1R9A	0.981536	0
SLX4IP	0.981537	0
AKAP13	0.981547	0
NOVA1	0.981551	0
MRTFB	0.981562	0
H6PD	0.981562	0
PAFAH1B1	0.981576	0
KAT6A	0.981577	0
ABLIM3	0.981579	0
CALM2	0.98158	0
ZNF862	0.981588	0
SULT1A1	0.981609	0
MGAM	0.981619	0
NCOA1	0.981633	0
MECOM	0.981648	0
RPL18	0.981649	0
WLS	0.981662	0
FNDC3A	0.981663	0
DSTN	0.981664	0
AC104596.1	0.981665	0
COX7C	0.981671	0
HGSNAT	0.981674	0
CHPT1	0.981695	0
ATXN7L1	0.981695	0
RYR3	0.981706	0
SLC44A3	0.981718	0
HP1BP3	0.981726	0
PRKG1	0.98174	0
NUDT4	0.98175	0
PSMA3-AS1	0.981751	0
PDE4D	0.981763	0
GAB1	0.981774	0
HNRNPH3	0.98178	0
NDUFS1	0.981789	0
SEPT2	0.981792	0
ZNF609	0.981795	0
RAB11FIP3	0.981802	0
IFT43	0.981851	0
SAMD5	0.981861	0
ZNF462	0.981871	0
SARS	0.981875	0
RPS29	0.981879	0
INTU	0.981881	0
DSE	0.981906	0
NT5C2	0.981909	0
FBXL20	0.98192	0
TMEM59	0.981921	0
GACAT3	0.981948	0
UBN2	0.981951	0
PGM2L1	0.981954	0
ZNF521	0.981962	0
CUL1	0.981965	0
BCAS2	0.981967	0
KIDINS220	0.981969	0
CEP290	0.98197	0
SOX6	0.981976	0
AUH	0.981976	0
RSPH1	0.981984	0
UBE2E3	0.981985	0
ATP6AP1L	0.98199	0
NPC2	0.981995	0
FAM222B	0.982008	0
FBXL13	0.98202	0
TSPAN3	0.982033	0
LMNA	0.982044	0
LDB2	0.982057	0
HSPB8	0.982065	0
INTS3	0.982076	0
DOCK4	0.982079	0
SPEN	0.982088	0
AC060780.1	0.982099	0
SEPT9	0.982102	0
MYL6	0.982104	0
SLC2A3	0.982117	0
PTCHD1	0.98214	0
NBEAL1	0.982187	0
RABGAP1	0.98219	0
AKAP10	0.982192	0
PSD3	0.9822	0
PKD1P6	0.98221	0
AC016831.6	0.98222	0
GBE1	0.982222	0
EMP1	0.98223	0
MARCH6	0.982243	0
IFT88	0.982251	0
CPEB4	0.982254	0
EXOC6	0.982275	0
CPSF6	0.982275	0
MAP4K5	0.982277	0
FAM111A	0.982286	0
ROCK2	0.982298	0
CDK13	0.9823	0
AGAP1	0.982311	0
UBAP1	0.982318	0
SRSF6	0.982328	0
GPI	0.982331	0
NCKAP1	0.982357	0
EZH1	0.98237	0
RASGEF1B	0.982373	0
SERPINE1	0.982379	0
MFSD14C	0.982382	0
ZIC1	0.982389	0
B2M	0.982396	0
EPM2AIP1	0.982401	0
DZIP3	0.982405	0
KMT2A	0.982407	0
CA8	0.982411	0
R3HDM1	0.982416	0
DRC1	0.982417	0
PPP2R2B	0.982418	0
RCN2	0.982424	0
DDX46	0.982433	0
ARNT2	0.982436	0
RAD9A	0.982436	0
FOXN3	0.982448	0
CCNL2	0.982453	0
DHX15	0.982467	0
RPL10	0.982467	0
ZC3H13	0.982468	0
MNS1	0.982507	0
AHNAK2	0.982524	0
ARFGEF1	0.982537	0
SMARCA4	0.982566	0
C20orf194	0.982594	0
NUPL2	0.982606	0
MAATS1	0.982627	0
UPF3A	0.982641	0
TMEM87A	0.982641	0
TNFRSF11B	0.982648	0
PCMTD1	0.982654	0
ANKMY1	0.982667	0
PMP22	0.982704	0
PRDM5	0.98272	0
ARGLU1	0.982729	0
PPP3CA	0.982731	0
CIT	0.982744	0
RPS18	0.982771	0
CLIP2	0.982773	0
ADAMTS9	0.982784	0
SOBP	0.982788	0
DPP7	0.982788	0
DLEU1	0.98279	0
IPO9	0.982808	0
KANK1	0.982814	0
AC103923.1	0.982817	0
EGLN1	0.982825	0
TMSB10	0.982831	0
PPFIBP1	0.982845	0
CCDC40	0.982848	0
PLSCR4	0.982855	0
ARRDC4	0.982856	0
KATNBL1	0.98286	0
SSR3	0.982863	0
IQCA1	0.982863	0
MAP3K2	0.98287	0
FTO	0.982875	0
CDK14	0.982878	0
ARHGAP29	0.982887	0
CASK	0.9829	0
FBXW11	0.982903	0
ZNF254	0.982905	0
ANGPT1	0.98291	0
HUWE1	0.982911	0
TNPO1	0.982914	0
MUC20-OT1	0.982923	0
PDLIM5	0.982924	0
TCF7L2	0.982934	0
XPO1	0.98294	0
ANKFY1	0.982958	0
CARMIL1	0.98301	0
MEGF9	0.983011	0
PRKAR1A	0.983013	0
PTPRQ	0.983015	0
TIMP2	0.983015	0
CEP350	0.983039	0
PRKDC	0.98305	0
DNHD1	0.983053	0
FAF1	0.983065	0
ARID2	0.983066	0
CD63	0.983067	0
HECTD1	0.983071	0
SBDS	0.983079	0
AASS	0.98308	0
BDNF-AS	0.983081	0
SCGB2B2	0.983095	0
PRKRA	0.983095	0
CASC1	0.983104	0
FER	0.983106	0
ARHGEF7	0.98312	0
XKR4	0.983125	0
ATP9B	0.983131	0
RB1	0.983145	0
TIPARP	0.983146	0
FAM214A	0.983149	0
MARCH1	0.98316	0
ZNF532	0.983174	0
PDZRN3	0.983186	0
SETD5	0.983189	0
TPT1-AS1	0.983193	0
TAF1D	0.983202	0
TOP1	0.983212	0
SPG11	0.983218	0
SNX9	0.983236	0
CREB5	0.983252	0
PRKAR2A	0.983259	0
PARP9	0.983263	0
LRIG1	0.983273	0
EIF5B	0.983288	0
TRA2B	0.983299	0
ARIH1	0.983323	0
RTN1	0.983332	0
PDCD6IP	0.983335	0
SLC22A17	0.983336	0
NPIPP1	0.983337	0
LARP7	0.983344	0
CCDC130	0.983359	0
USP48	0.98337	0
PTPN1	0.983374	0
BOD1L1	0.983378	0
ZNF292	0.98339	0
CCDC57	0.983397	0
SUPT20H	0.983404	0
AF241726.2	0.983407	0
CLSTN1	0.983408	0
AHCYL2	0.983415	0
APIP	0.983425	0
LAMTOR5	0.98343	0
TRPC1	0.983434	0
TBC1D15	0.98344	0
KIF27	0.983445	0
TTC37	0.983451	0
AKAP8L	0.983454	0
IQCE	0.983462	0
AP1S2	0.983474	0
WDR35	0.983498	0
TTC26	0.9835	0
GNAQ	0.983506	0
CHL1	0.983507	0
ZNF528-AS1	0.983531	0
AF117829.1	0.983532	0
NPEPPS	0.983536	0
MAX	0.983539	0
PPP4R3B	0.98354	0
WDR45B	0.98355	0
FLNC	0.983556	0
PTPN2	0.983561	0
CDHR3	0.983562	0
RPL13A	0.98357	0
MAPT	0.983571	0
FTH1	0.983577	0
RPAIN	0.983593	0
VDAC3	0.983604	0
KLHL42	0.983608	0
CLEC16A	0.98362	0
PAAF1	0.98363	0
ANKRD11	0.983636	0
RB1CC1	0.98364	0
ANXA1	0.983642	0
CAMSAP2	0.983654	0
ASAP1	0.983666	0
RPS4Y1	0.983684	0
AGBL1	0.983689	0
RPRD2	0.983717	0
OXR1	0.983718	0
H2AFY	0.983728	0
PDS5A	0.983735	0
ILF3	0.983753	0
CEP83	0.983794	0
SNRNP70	0.983794	0
PELI2	0.983805	0
HNRNPM	0.983817	0
OGA	0.983827	0
SERBP1	0.983828	0
ARID1B	0.983829	0
SLF2	0.98383	0
AC104123.1	0.983833	0
KHDC4	0.983834	0
SOX2	0.983838	0
HNRNPH1	0.983842	0
SRSF3	0.983865	0
RPL30	0.983871	0
CNTRL	0.983873	0
PIBF1	0.98388	0
CAPS2	0.983889	0
GSK3B	0.983893	0
TGFBI	0.983912	0
ACADVL	0.983925	0
UBR1	0.983935	0
UGGT2	0.983935	0
KCNMA1	0.983941	0
BBX	0.983967	0
ACTN2	0.983969	0
PYGL	0.98397	0
ESYT2	0.983976	0
RASSF9	0.983978	0
LRRFIP1	0.983989	0
ZDHHC14	0.983996	0
UTY	0.984003	0
HLA-A	0.984005	0
DIRC3	0.984011	0
CEP162	0.98402	0
SPTAN1	0.984029	0
MAP3K14	0.984031	0
CPLANE1	0.984035	0
CAMTA1	0.984042	0
ANO4	0.984043	0
MARK4	0.984044	0
FAM210A	0.984052	0
LNPK	0.984054	0
TGFB2	0.984064	0
SCFD1	0.984071	0
RFX7	0.984072	0
PPME1	0.984084	0
OGDH	0.984101	0
PPP1R10	0.984102	0
ZNF235	0.984124	0
IPO11	0.984141	0
ETV6	0.984145	0
OFD1	0.984187	0
BBOF1	0.984188	0
AC107021.1	0.984197	0
TULP4	0.984206	0
MAP3K13	0.984212	0
TRAPPC9	0.984245	0
NCL	0.984259	0
PSMG4	0.984269	0
TOGARAM1	0.98427	0
CACNB2	0.984276	0
PDIA3	0.984286	0
ZDHHC21	0.984288	0
TAOK1	0.984298	0
LAMB2	0.984315	0
TUBA1B	0.984327	0
AC009120.2	0.984342	0
TLK2	0.984342	0
HECTD4	0.984343	0
PRSS23	0.984355	0
RPL28	0.984392	0
LIMK2	0.984423	0
LRPPRC	0.984431	0
C1orf61	0.98445	0
PRICKLE2	0.984476	0
MAP3K4	0.984477	0
HERC1	0.984483	0
MON2	0.984486	0
BTBD9	0.984505	0
TUBB6	0.984512	0
RIPK1	0.984524	0
GTF2I	0.984528	0
MKLN1	0.984539	0
AL157911.1	0.984541	0
HBP1	0.984554	0
STAU1	0.98457	0
AC004980.1	0.984571	0
XRCC5	0.984572	0
SEPT11	0.984575	0
PPP4R2	0.984578	0
MTA1	0.984581	0
CTNNA1	0.984586	0
ZSWIM6	0.984589	0
BTF3	0.984599	0
ELMSAN1	0.984603	0
SPATS2	0.984606	0
AC245060.5	0.984607	0
UBL3	0.984612	0
FASTKD2	0.98463	0
NDRG2	0.984646	0
AEBP1	0.984646	0
HSDL2	0.984649	0
FAM13B	0.98466	0
AC008014.1	0.984662	0
SLC1A3	0.984686	0
DICER1	0.984691	0
TIA1	0.984704	0
GUSBP1	0.984705	0
NONO	0.984706	0
PBX3	0.984709	0
ZNF605	0.984717	0
LSM14A	0.984721	0
ATG13	0.984725	0
NUCKS1	0.984729	0
POMP	0.984738	0
DLGAP1	0.984754	0
PICALM	0.984772	0
AL136366.1	0.984777	0
ZSCAN18	0.984793	0
BMPER	0.984794	0
ALG13	0.984796	0
PDE7A	0.984798	0
RPL27	0.984817	0
SLC25A37	0.98482	0
RBFOX1	0.98484	0
ETNK1	0.984843	0
FNBP1L	0.984844	0
ZSCAN30	0.984853	0
CROCCP3	0.984857	0
LINC00662	0.984861	0
ITGA6	0.984868	0
DYNLL1	0.984878	0
CFAP47	0.98489	0
TTC28	0.984896	0
MAP3K20	0.984899	0
EIF3E	0.984902	0
MAP1LC3B2	0.98491	0
AC058822.1	0.984917	0
GNB1	0.984918	0
RPS23	0.984924	0
C4orf3	0.984933	0
ULK2	0.984939	0
CPSF7	0.984948	0
MAFG	0.984971	0
ATR	0.984978	0
TOX	0.984978	0
UEVLD	0.984986	0
JKAMP	0.984994	0
VIRMA	0.984997	0
MAGI3	0.984999	0
RAPGEF1	0.985004	0
NFATC2IP	0.985005	0
PTPN4	0.985005	0
AC053527.1	0.98502	0
NIPBL	0.985021	0
FAM168A	0.98503	0
HNRNPC	0.985047	0
LAMC1	0.985048	0
DOK6	0.985053	0
SMG7	0.985065	0
SSH2	0.98507	0
ATF3	0.985079	0
ZFPM2	0.98508	0
SRSF2	0.985082	0
MAGED2	0.985082	0
DCAF7	0.985086	0
PDLIM7	0.98509	0
GNAS	0.985102	0
ID3	0.985127	0
MPP5	0.98513	0
LGALS3	0.985133	0
GIPC1	0.98514	0
METTL17	0.985144	0
SPESP1	0.985144	0
SF3B2	0.985148	0
C2CD3	0.985152	0
ZNF714	0.985166	0
SRSF10	0.985172	0
DDAH1	0.985178	0
MAPKAP1	0.985198	0
ELN	0.985202	0
LRCH3	0.985202	0
BNC2	0.985205	0
CAPN2	0.985207	0
CACNA2D1	0.985208	0
PKN2	0.985208	0
SACM1L	0.98522	0
AK2	0.985224	0
C11orf80	0.985225	0
TSPAN2	0.98524	0
TMEM245	0.985244	0
RPL35A	0.985244	0
PHTF1	0.985261	0
CADM1	0.985263	0
TNS1	0.985268	0
REST	0.985272	0
CACYBP	0.985277	0
TAF1	0.98529	0
ARFGAP1	0.985303	0
SLC2A13	0.985305	0
FERMT2	0.985311	0
RASAL2	0.985322	0
SERPINE2	0.985324	0
CNTLN	0.985324	0
TNRC18	0.985338	0
NAA38	0.985344	0
MEF2A	0.985345	0
BZW1	0.985356	0
BMPR1A	0.985358	0
TAGLN	0.985362	0
KCTD16	0.985366	0
MED14	0.985366	0
FARP2	0.985371	0
FAM160A2	0.985377	0
RNF217	0.985406	0
ANKRD18CP	0.985418	0
TAB2	0.985421	0
EIF2AK2	0.985433	0
SH3GLB1	0.98546	0
PSEN1	0.985462	0
FBXL3	0.985473	0
C21orf62	0.985477	0
FAM228B	0.985498	0
JAKMIP2	0.985515	0
RPAP2	0.985515	0
SMG6	0.985519	0
COQ4	0.985524	0
OIP5-AS1	0.985527	0
FAM182B	0.98553	0
GANC	0.985532	0
CCP110	0.985535	0
CCSER1	0.985539	0
WASF2	0.985541	0
ARFGAP3	0.985548	0
CPSF2	0.985548	0
C5orf49	0.985554	0
P3H2	0.985555	0
RALGAPA2	0.985556	0
LINC01411	0.985557	0
WDFY2	0.98556	0
MGA	0.985569	0
PRELID2	0.98557	0
HLCS	0.98558	0
GTDC1	0.985582	0
YWHAZ	0.985591	0
ZER1	0.985599	0
MYO9B	0.985609	0
EML4	0.98562	0
ZFR	0.985626	0
ZFYVE9	0.985632	0
WAC	0.985633	0
KAT2B	0.985635	0
ST13	0.985655	0
MARK1	0.985658	0
MPZL1	0.985679	0
SLC30A9	0.985694	0
PAFAH1B2	0.985704	0
AC110023.1	0.985704	0
TMOD1	0.985708	0
AMBRA1	0.985712	0
MERTK	0.985719	0
HCN1	0.985743	0
C1orf158	0.985751	0
MAP2K1	0.985754	0
TTC28-AS1	0.985766	0
MFF	0.985773	0
SCAF8	0.985782	0
CEP95	0.985793	0
ZC3H7A	0.985804	0
ARHGAP39	0.985805	0
BCL2	0.985805	0
PHIP	0.985824	0
HERC2	0.985836	0
GALNT1	0.985839	0
CHORDC1	0.985841	0
PREPL	0.985843	0
EXOC6B	0.985845	0
VPS13B	0.985846	0
CBX3	0.985847	0
CFAP61	0.98585	0
SARAF	0.985854	0
CCNI	0.985858	0
SMARCA5	0.985867	0
ACTR2	0.985881	0
RNF130	0.985883	0
LYPLAL1	0.985887	0
EAPP	0.985891	0
NEMF	0.985896	0
TRDN	0.985905	0
SCUBE2	0.985919	0
SPATA7	0.985929	0
PANTR1	0.985932	0
SNTB2	0.985944	0
PHLDA1	0.985951	0
CD46	0.985964	0
PJA2	0.985966	0
UNC80	0.985975	0
FARP1	0.985979	0
DEAF1	0.986011	0
RPS21	0.986014	0
UQCR10	0.986014	0
AGPAT5	0.986018	0
ZC3H14	0.986032	0
YIPF5	0.986037	0
RABL2A	0.986041	0
MTREX	0.986044	0
AC093752.1	0.986046	0
CSF1	0.986047	0
NEB	0.986057	0
EIF4G2	0.986059	0
CANX	0.986081	0
HSPA1A	0.986087	0
USP36	0.986089	0
SLC19A2	0.986099	0
STARD13	0.986101	0
PCED1B	0.986111	0
AL449266.1	0.986127	0
CSGALNACT1	0.986128	0
AP002518.2	0.986156	0
AC097103.2	0.986169	0
AGO4	0.986173	0
KDM3B	0.986187	0
PPP1R21	0.986191	0
HSPB1	0.986194	0
AC124319.2	0.986202	0
CCDC181	0.986203	0
RAB3GAP1	0.986208	0
CMSS1	0.986216	0
RPS6KA5	0.98622	0
SECISBP2L	0.986248	0
MPP6	0.98626	0
YEATS2	0.986267	0
IFT172	0.986271	0
CASC2	0.986271	0
GPRC5B	0.98629	0
AC073941.1	0.986292	0
NR4A3	0.986297	0
TOR1AIP2	0.986301	0
COMT	0.986302	0
SSBP3	0.986319	0
TBL1XR1	0.986327	0
RNF10	0.986329	0
GATAD1	0.986336	0
NUP160	0.986348	0
FOXP1	0.986348	0
MARCKS	0.986349	0
DAPK3	0.986359	0
ATXN7L3B	0.986361	0
NAP1L1	0.986381	0
ATP5ME	0.986381	0
TENM3	0.986386	0
EIF4G1	0.986388	0
GJA1	0.986391	0
SCMH1	0.986396	0
NUP58	0.986398	0
DBI	0.986401	0
NSMF	0.986401	0
TUG1	0.986402	0
FBXW7	0.986404	0
WIPF2	0.986408	0
FBXO11	0.986412	0
MYCN	0.986412	0
DPY19L3	0.986414	0
ZFAND5	0.986423	0
MAP4	0.986437	0
SLC25A6	0.986439	0
CAMK1D	0.98644	0
DCAKD	0.986443	0
MAFF	0.986446	0
AC118549.1	0.98645	0
VWA8	0.98645	0
SRSF5	0.986455	0
GLI3	0.98646	0
LYST	0.986466	0
MTATP6P1	0.986468	0
POLR1C	0.98647	0
FKBP5	0.986491	0
COL4A5	0.986494	0
WDR43	0.986499	0
CD99	0.986511	0
B3GLCT	0.986511	0
CREB1	0.986514	0
DLG5	0.986529	0
FAM126A	0.986549	0
FN1	0.986553	0
KALRN	0.986564	0
DYNLT1	0.98657	0
MORF4L1	0.986572	0
SIK2	0.986582	0
NHS	0.986591	0
UBE4B	0.986599	0
CHD1	0.986599	0
RPS6	0.986612	0
COX20	0.986619	0
RGMA	0.986621	0
USP15	0.986636	0
AL118516.1	0.986637	0
EGFEM1P	0.986639	0
ABR	0.98664	0
ARHGEF6	0.986651	0
PRKRIP1	0.986653	0
INSR	0.986656	0
CD109	0.98667	0
SPAG17	0.986674	0
PHF11	0.986678	0
ZMYM2	0.986686	0
SUPT5H	0.98669	0
SPATS2L	0.986697	0
RPL39	0.986721	0
DUT	0.986722	0
AAK1	0.986733	0
TTLL9	0.986734	0
PTTG1IP	0.986735	0
FOXK2	0.986745	0
AC006001.3	0.986746	0
AL022068.1	0.986747	0
SLC39A10	0.986748	0
MSX1	0.986753	0
SKI	0.986761	0
EXOC1	0.986762	0
PPIL6	0.986764	0
STEAP3	0.986765	0
ABL2	0.986765	0
YWHAQ	0.98677	0
STXBP4	0.986773	0
MIB1	0.986775	0
CYB5D2	0.986787	0
HIVEP3	0.986787	0
HELB	0.986794	0
KIF5B	0.986801	0
MTND2P28	0.986812	0
KIAA1211	0.98682	0
CHD8	0.986839	0
CCDC136	0.986858	0
SAT1	0.986863	0
MKRN3	0.98687	0
PLEKHG1	0.986885	0
FAM168B	0.986885	0
S100B	0.986898	0
EXTL2	0.986906	0
PRRX1	0.986925	0
LPIN1	0.986935	0
ZGRF1	0.986947	0
PER1	0.986949	0
PRRC2B	0.98695	0
MOB1B	0.986951	0
DMGDH	0.986952	0
RIC8B	0.986962	0
CNOT6L	0.986965	0
RUFY2	0.986967	0
ZNF720	0.986973	0
IL6ST	0.986973	0
FANK1	0.986989	0
AMD1	0.987001	0
SUZ12P1	0.987012	0
MECP2	0.987014	0
ZCCHC8	0.987016	0
HNRNPA1	0.987017	0
RHOT1	0.987021	0
METAP2	0.987039	0
KIF2A	0.987039	0
CCNY	0.987042	0
TMEM41B	0.987043	0
CDKAL1	0.987051	0
HIST1H4C	0.987056	0
ZCCHC7	0.987061	0
CALM1	0.987062	0
SPIRE1	0.987069	0
TAF2	0.98707	0
ERBB4	0.987075	0
PRPF4B	0.987076	0
NEGR1	0.987077	0
TRAPPC13	0.987092	0
GCLM	0.987093	0
PAPOLA	0.987097	0
ALKBH5	0.987097	0
ZNF337	0.987102	0
KIAA0825	0.987109	0
CNTNAP3B	0.987109	0
STAU2	0.987115	0
PPP2R1B	0.987116	0
PKD1	0.987118	0
SESN3	0.987123	0
STARD7	0.987129	0
PCAT1	0.987137	0
ARL2BP	0.987139	0
PPWD1	0.987151	0
BCLAF3	0.987152	0
VEZF1	0.987156	0
MICAL3	0.987157	0
TMEM232	0.987162	0
ATP1B1	0.987165	0
LINC01278	0.987172	0
TMED10	0.987181	0
XPNPEP3	0.987182	0
PTPN3	0.987182	0
RANBP2	0.98719	0
RAD51B	0.987192	0
ARMC8	0.987197	0
USP2-AS1	0.987203	0
GPR107	0.987214	0
TXLNGY	0.987237	0
NUP54	0.987257	0
TASP1	0.987257	0
EDEM3	0.987263	0
DENND4C	0.987265	0
DNAJC7	0.987281	0
SUN1	0.987283	0
USP37	0.987285	0
ELP2	0.98729	0
MED13	0.987291	0
SAV1	0.987292	0
CDC5L	0.987293	0
CIR1	0.9873	0
TUBB	0.987307	0
SEPT7	0.987312	0
IGBP1	0.987314	0
MLLT10	0.987318	0
API5	0.98732	0
CUL4A	0.987325	0
MICU2	0.987332	0
FNBP1	0.987339	0
TOP2B	0.987345	0
AC073107.1	0.987346	0
PRICKLE1	0.987349	0
C1QTNF3-AMACR	0.987353	0
DNAJC1	0.987353	0
CA12	0.987353	0
FAM92A	0.987355	0
ZNF586	0.987355	0
DCAF8	0.987356	0
FAM135B	0.987358	0
ADARB1	0.98736	0
DYNC1I2	0.98738	0
SAMD9L	0.987384	0
PKNOX1	0.987386	0
RALGAPA1	0.987387	0
WDR54	0.987399	0
JHY	0.987408	0
ABCF1	0.987416	0
ZBED5	0.987419	0
PEAK1	0.987426	0
FBXO22	0.98743	0
BBS2	0.98743	0
TLK1	0.987431	0
ADAMTSL3	0.987437	0
WDR63	0.987442	0
ANGPTL4	0.987452	0
METTL6	0.987453	0
ARHGAP12	0.987464	0
SLTM	0.987475	0
ADD3	0.987478	0
MLF1	0.987482	0
CARS	0.987482	0
DIP2B	0.987485	0
POU3F3	0.987504	0
LRRC41	0.987514	0
PACRGL	0.987514	0
CDK17	0.987537	0
PTGES3	0.987542	0
CTC-338M12.4	0.987543	0
ELMOD3	0.987547	0
ATP2A2	0.987551	0
CAPN7	0.987554	0
SLC11A2	0.987557	0
SAMD4B	0.987559	0
BRD2	0.987564	0
TRPC4AP	0.987565	0
PRKACB	0.98757	0
DOCK1	0.987572	0
ZCWPW1	0.987573	0
SUCLG2	0.987579	0
STAT1	0.987603	0
ACSS3	0.987605	0
UBE2G1	0.987605	0
ADD1	0.987616	0
APBA2	0.98762	0
SLC25A43	0.987621	0
AZI2	0.987623	0
TEX21P	0.987643	0
TCEA1	0.987645	0
SNX25	0.987648	0
ATF2	0.987651	0
KPNA3	0.987652	0
GABPB2	0.987662	0
DENND5A	0.987668	0
TRRAP	0.98767	0
EFCAB1	0.987679	0
S100PBP	0.987679	0
KIAA2026	0.98768	0
NOTCH1	0.987694	0
SESN2	0.987696	0
WEE1	0.98771	0
TBC1D19	0.98772	0
ANKS1B	0.987724	0
SEC63	0.987726	0
HMGA2	0.987743	0
KIAA0586	0.987746	0
RPS13	0.987763	0
CEP295	0.987763	0
SF1	0.987764	0
GLUL	0.987777	0
TMCC1	0.987779	0
CCDC84	0.987786	0
SRRT	0.987809	0
PTPRF	0.987809	0
TPR	0.987814	0
AK3	0.987822	0
BEND6	0.987823	0
FCHSD2	0.98783	0
PSMD2	0.98785	0
UBP1	0.987866	0
GRIA3	0.987876	0
MTR	0.987883	0
CDC42BPA	0.987884	0
MAP3K5	0.987889	0
CSDE1	0.987901	0
SLC25A3	0.987911	0
NBAS	0.987916	0
CCDC66	0.987925	0
DGKI	0.987929	0
FAM133B	0.987934	0
EXOC7	0.987941	0
RHOB	0.987944	0
MTA3	0.987962	0
ESCO1	0.987979	0
AGO3	0.987994	0
SUB1	0.988002	0
DCAF6	0.988005	0
SLC16A1	0.988006	0
SECISBP2	0.988012	0
LINC00511	0.988012	0
GARS-DT	0.98803	0
VPS53	0.988041	0
SMARCC2	0.988044	0
PTN	0.988074	0
TET1	0.988077	0
ATG4B	0.988081	0
RIF1	0.988082	0
GSPT1	0.988093	0
RPS6KC1	0.988097	0
SACS	0.988101	0
YIPF4	0.988114	0
SUMF1	0.988124	0
ATP6V1H	0.988125	0
FAM227B	0.988127	0
KLHL24	0.988133	0
UBR2	0.988136	0
LDLR	0.988139	0
FOCAD	0.988146	0
NMD3	0.98815	0
ATP9A	0.988151	0
UBAC2	0.988156	0
RICTOR	0.988161	0
CBFA2T2	0.988161	0
HOOK3	0.988172	0
TM9SF2	0.988185	0
F3	0.988196	0
SPOP	0.988196	0
PLCXD3	0.988198	0
RFTN1	0.988207	0
SPG21	0.988207	0
AC068587.4	0.988209	0
TMSB4X	0.988216	0
INPP4A	0.988227	0
EFNA5	0.98824	0
PKP4	0.988245	0
ASCC3	0.988246	0
SMARCC1	0.988249	0
RPL7L1	0.98825	0
FOXK1	0.988253	0
MTFMT	0.988268	0
GMPR	0.98827	0
TANK	0.988279	0
TUSC3	0.988286	0
RC3H2	0.988312	0
KDM1A	0.988323	0
KRCC1	0.988323	0
MTRNR2L1	0.988335	0
ABL1	0.988337	0
SLPI	0.988337	0
DHRSX	0.98834	0
HIF3A	0.988343	0
SEMA6A	0.988363	0
GNG12-AS1	0.988367	0
CCT4	0.988377	0
MFHAS1	0.988391	0
PDE3B	0.988391	0
SPATA6	0.988392	0
BAIAP3	0.988393	0
S1PR3	0.988399	0
RPL35	0.988411	0
FAM110B	0.988424	0
AFTPH	0.988424	0
IRF2BP2	0.988429	0
MED4	0.988429	0
PRPF40A	0.988431	0
SS18	0.988432	0
RING1	0.988433	0
FANCC	0.988434	0
IQCH-AS1	0.98844	0
ANKS3	0.988441	0
PPM1G	0.988446	0
CNOT10	0.988456	0
PPM1L	0.988467	0
DUSP1	0.98847	0
DYNC1H1	0.98848	0
ALDH1L1	0.98848	0
LRRC1	0.988487	0
ARID4A	0.988489	0
CHMP1B	0.988494	0
STXBP5	0.988495	0
NDUFA5	0.988495	0
SMURF2	0.988495	0
SMC6	0.988509	0
OSCP1	0.988513	0
RRAS2	0.988519	0
GAK	0.988523	0
ARHGAP32	0.988524	0
[truncated: 2,715 more rows]
