# Supplementary material for: Pro-inflammatory cytokines mediate the epithelial-to-mesenchymal-like transition of pediatric posterior fossa ependymoma
Source: Nat Commun. 2022 Jul 8;13:3936. doi: 10.1038/s41467-022-31683-9 (PMC9270322; doi:10.1038/s41467-022-31683-9)
Supplement: Supplementary file 12 — Supplementary Data 9 [file 41467_2022_31683_MOESM12_ESM.xlsx]

## Sheet: Hypoxic
Gene	padj	Avg. log2(FC)
UBC	3.69317e-26	2.13811
HIST1H4E	4.52078e-25	4.13543
RN7SK	1.22638e-22	3.05461
PPP1R15A	6.02075e-22	2.56757
CDON	4.38173e-21	1.96732
PGK1	6.49821e-18	1.68757
KDM7A	5.27675e-17	2.10942
FAM162A	1.31433e-14	1.70135
PLOD2	4.73678e-14	1.75413
RLF	3.23005e-13	1.73472
HIST1H2AC	3.51512e-12	2.16214
HK2	6.65268e-12	1.95086
CIART	4.91989e-11	2.53612
HSPA1B	4.92741e-11	2.0865
KDM3A	1.42104e-10	1.64581
PDK1	4.62647e-10	1.62978
RGS2	5.48451e-10	2.26119
HIST1H2BD	9.5644e-10	3.00965
ENO1	2.47654e-09	1.43157
BNIP3	6.32674e-09	1.61622
ZNF654	1.63588e-08	1.64942
P4HA1	1.84576e-08	1.58187
KMT2E-AS1	5.57374e-08	2.8973
CCNG2	2.44492e-07	1.94379
LDHA	9.2521e-07	1.52513
UBB	1.43057e-06	1.65769
AL118516.1	1.49118e-06	2.31279
HIST1H1E	5.18818e-06	2.7615
KDM5B	7.73019e-06	1.53887
HSP90AA1	7.97309e-06	1.3458
ID2	9.68757e-06	1.69108
GADD45B	1.11202e-05	1.91108
HSPA1A	1.39423e-05	2.33778
TCEAL9	3.25759e-05	1.76839
FAM210A	3.70195e-05	1.8053
JMJD6	4.0326e-05	2.04385
ATF3	8.23813e-05	1.93549
TAF7	8.28224e-05	1.51592
PFKFB4	0.000129812	1.58771
TMEM45A	0.000165291	1.78627
MYC	0.000279631	2.31261
RIOK3	0.000319279	1.51838
RPL36AL	0.000327156	1.88063
DNAJB1	0.00044792	1.74805
GULP1	0.000535551	2.29589
MAFF	0.000646002	1.88408
STC2	0.00129271	1.76313
DDX3Y	0.00135469	1.46963
TXNL1	0.00136562	1.64039
TRMT10C	0.00193762	2.01379
MAP1LC3B	0.00306906	1.74805
OSER1	0.00410529	2.16521
TMSB4X	0.00491648	1.6893
IFRD1	0.00512843	1.49128
UBALD1	0.00590879	2.22884
ANKRD37	0.00614876	1.80159
HSPH1	0.00650785	1.5428
KLF10	0.00744223	1.93766
CCDC59	0.0083012	1.67213
HMGB2	0.00927954	1.63232
RNMT	0.0140959	1.35812
PPP1R3C	0.0258902	1.59249
CREBRF	0.0294346	1.43441
CACYBP	0.038228	1.73941
SRSF3	0.0435533	1.4078
ERO1A	0.052159	1.43365
PDK3	0.0782361	1.45511
CHMP1B	0.0788952	1.83456

## Sheet: GPC5+
Gene	padj	Avg. log2(FC)
SH3TC2-DT	6.98153e-06	2.61949
GPC5	0.000560938	1.88573
ABLIM3	0.0103247	1.7375

## Sheet: Transitory
Gene	padj	Avg. log2(FC)
EPB41L3	2.6023e-49	2.5932
SCN1A	2.08583e-32	2.54824
DPP10	2.75161e-30	2.27327
SEZ6L	7.78653e-29	3.16808
MAPK10	4.04656e-24	1.98547
AC010127.1	1.53656e-22	3.07067
BAALC-AS1	1.50897e-20	2.40302
SLC44A5	2.6533e-19	2.18412
NFIA	6.92435e-19	1.82283
FREM1	1.35618e-18	2.25112
AC099792.1	2.59001e-18	2.38233
RFX4	3.73934e-18	1.96134
NLGN4X	3.18697e-17	2.39188
GFAP	2.99426e-16	1.64647
GPM6A	1.70932e-13	1.89503
DNAH9	3.18809e-13	1.96988
AGBL4	6.37117e-13	1.85729
CTNNA2	8.57551e-13	1.86694
LINC01748	6.19824e-12	2.0988
TMTC2	6.36112e-12	2.11511
C8orf34	8.95416e-12	1.93386
CPAMD8	1.32936e-11	2.13932
RMST	2.00811e-11	1.83618
ADCY2	4.84928e-11	1.77254
CRISPLD1	8.04499e-11	2.22244
GYG2	3.54109e-10	1.88555
CP	3.65262e-09	1.86288
AL031056.1	2.40634e-08	2.45125
AC009435.1	2.94366e-08	3.00855
ADGRA3	3.20133e-08	1.82538
RFX3-AS1	6.00405e-08	1.78804
KLHDC8A	7.96688e-08	2.45714
CSMD1	8.35166e-08	1.7525
ANGPT1	1.11422e-07	2.07578
MIR99AHG	1.28108e-07	1.55284
B3GALT5	1.96395e-07	2.27932
SMAD1	1.97971e-07	2.03712
GACAT3	2.57922e-07	2.5781
IDH2-DT	3.39544e-07	2.47089
CTNND2	3.63453e-07	1.59394
AC007344.1	3.92943e-07	2.61736
PLEKHG4B	4.42762e-07	2.12454
FMN2	5.93604e-07	1.81294
ANOS1	7.58971e-07	2.14361
COLEC12	1.15485e-06	1.68477
TPST1	1.21035e-06	1.69592
CNTN1	1.50766e-06	1.87371
ADAMTSL3	1.74724e-06	2.31544
PSRC1	1.81688e-06	2.21714
DTNA	2.811e-06	1.53963
IDH2	4.42183e-06	1.88634
AC103923.1	5.54585e-06	2.19996
AL133346.1	7.18185e-06	2.76062
AC036214.1	7.51256e-06	2.38121
ADAMTS12	8.58583e-06	2.76463
ST6GALNAC5	8.73258e-06	1.8835
MYO5C	9.41196e-06	1.74694
STK33	9.65919e-06	1.70458
SCUBE2	1.01089e-05	2.42359
SHROOM3	1.0249e-05	1.8469
PLEKHA5	1.04273e-05	1.46977
ANKRD6	1.31432e-05	1.77533
LRRC3B	1.50299e-05	2.99595
CFAP54	2.0281e-05	1.60585
MDFIC	2.21146e-05	2.11834
SERPINF2	2.91112e-05	2.2771
FAM189A2	4.10302e-05	1.96758
TMEM163	4.64095e-05	1.85214
AC105389.3	4.66563e-05	3.10166
CCDC178	6.31042e-05	2.52199
ITM2C	9.78371e-05	1.6926
MAP3K19	0.000169883	2.05527
PROM1	0.000177281	2.46192
AQP4-AS1	0.000180817	1.71282
PLXDC2	0.000184813	1.74349
MAOB	0.000234721	1.98129
CSRNP3	0.000305603	1.85347
TNFRSF11B	0.000358478	2.11171
ANTXR1	0.000445408	1.70573
DCLK2	0.000474995	1.58962
LRRIQ1	0.000554525	1.5954
TRIM65	0.000605933	2.42985
GINS3	0.000629923	2.28609
AC105389.2	0.000823796	2.17472
AVIL	0.00093597	2.13643
SORT1	0.000983964	1.92989
ADAMTS6	0.00108705	1.97203
HECW2	0.00112434	2.02462
NEK5	0.00130144	1.66202
MYRIP	0.00133956	1.69652
AC104574.2	0.00153102	2.74751
C21orf62	0.00155048	2.16956
TGFBR3	0.00167579	1.80008
ARRDC4	0.00184546	2.1867
THSD4	0.002717	2.52793
MEIS1	0.00306117	1.67899
NFIA-AS2	0.0041696	2.24511
IGDCC4	0.00461241	2.27159
IVD	0.00537547	1.80658
SMOC1	0.00572178	1.67126
BBS9	0.00583842	1.83614
ZNF710-AS1	0.00595669	2.18508
ANKFN1	0.00680183	1.53986
C6orf118	0.00800443	1.76498
DPYSL3	0.00802931	1.57609
AC079089.1	0.00878981	2.29431
AC016705.2	0.00953928	2.15869
MEGF11	0.0105875	2.3387
ARHGEF6	0.0120456	1.85287
MEGF9	0.0143212	1.92332
DNAH7	0.0143896	1.46725
NTRK3	0.0181518	1.76824
SLC9C2	0.0204446	2.22719
AQP4	0.0274693	1.50131
NTM	0.029634	1.75246
MYO16	0.0303757	1.68662
LRRTM3	0.0307677	2.39023
NOS1AP	0.0399487	1.69272
TTN	0.0407918	1.6836
SBSPON	0.041423	2.18912
TMEM108	0.0448878	1.69161
F3	0.0483651	1.91649
GDPD2	0.0487907	2.06044
BCAN	0.055648	1.99755
LAMA1	0.0572747	1.68075
ARMC2	0.0652793	1.59515
PAX3	0.0687212	1.65491
PCDH9	0.0727338	1.52151
BCKDHB	0.0762123	1.5386
RFTN1	0.0804334	1.98728
ASXL3	0.087737	1.98749
GSTT2B	0.0939946	2.14897
ARNT2	0.0941831	1.70854

## Sheet: Angiogenic
Gene	padj	Avg. log2(FC)
CHI3L1	6.27327e-54	2.91362
SERPINE1	1.28299e-38	4.12004
MT2A	3.46127e-29	2.47627
TNC	3.71728e-26	2.22325
NRCAM	3.94886e-20	2.06643
2022-12-01	1.08896e-17	2.42342
FN1	1.04113e-13	2.69777
ABCC3	3.23704e-13	2.245
VMP1	3.78504e-13	1.90958
SPOCD1	8.02285e-12	3.46166
LUCAT1	1.29895e-10	2.29176
ARHGAP29	2.41044e-09	1.97303
AC068234.1	2.53258e-09	2.66485
DPYD	3.59414e-09	1.96324
MEG3	8.81492e-09	1.75479
ITGA3	1.98033e-07	2.33172
KIF26B	2.07127e-07	2.33084
CADPS	9.9647e-07	1.66528
ADAM12	1.13184e-06	2.23752
GLIPR1	4.56456e-06	2.08579
CA12	4.71159e-06	2.1458
POU2F3	5.17343e-06	2.66627
ITGBL1	1.95803e-05	2.3848
GBP2	6.52053e-05	2.53856
PRICKLE1	0.000123445	1.98778
HRH1	0.000225974	1.8833
ANGPTL4	0.000314084	1.70875
COL4A2	0.000646633	2.01506
PRKCB	0.00122085	2.4237
GPR158	0.00181001	2.39683
RAB3IP	0.00195152	2.05951
GCLM	0.00226738	1.96294
GAP43	0.00251493	2.32551
SERPINE2	0.00297651	1.88446
CSMD2	0.00519445	2.13019
IL4R	0.0104409	2.44836
OSMR	0.0141134	1.6366
OSMR-AS1	0.0145288	1.6885
ARSJ	0.0157099	1.8634
SLC4A7	0.0177452	1.7332
LOXL2	0.0413356	2.13868
ARID5B	0.0576537	1.85436
