# Supplementary material for: Pro-inflammatory cytokines mediate the epithelial-to-mesenchymal-like transition of pediatric posterior fossa ependymoma
Source: Nat Commun. 2022 Jul 8;13:3936. doi: 10.1038/s41467-022-31683-9 (PMC9270322; doi:10.1038/s41467-022-31683-9)
Supplement: Supplementary file 13 — Supplementary Data 10 [file 41467_2022_31683_MOESM13_ESM.xlsx]

## Sheet: Sheet1
TF	JASPAR ID	R0	padj
FOSL2::JUNB	MA1138.1	0.873645	0
FOS::JUNB	MA1134.1	0.87443	0
FOSL2	MA0478.1	0.874537	0
FOSL2::JUN	MA1130.1	0.874861	0
FOS	MA0476.1	0.875286	0
JDP2	MA0655.1	0.87555	0
FOSB::JUNB	MA1135.1	0.87584	0
JUN(var.2)	MA0489.1	0.875909	0
BACH2	MA1101.2	0.876	0
FOS::JUND	MA1141.1	0.876054	0
FOSL1::JUND	MA1142.1	0.876156	0
FOSL2::JUND	MA1144.1	0.876234	0
FOSL1	MA0477.2	0.876401	0
MAFK	MA0496.3	0.876423	0
FOSL1::JUN	MA1128.1	0.876429	0
NFE2	MA0841.1	0.876932	0
FOS::JUN	MA0099.3	0.877116	0
BATF	MA1634.1	0.877269	0
FOSL1::JUNB	MA1137.1	0.87734	0
JUN::JUNB	MA1132.1	0.877455	0
BATF::JUN	MA0462.2	0.877544	0
JUNB	MA0490.2	0.877725	0
JUND	MA0491.2	0.877948	0
BATF3	MA0835.2	0.878181	0
BACH1	MA1633.1	0.878904	0
TEAD3	MA0808.1	0.882515	0
MAF::NFE2	MA0501.1	0.882873	0
NFE2L1	MA0089.2	0.883126	0
TEAD4	MA0809.2	0.883395	0
ELK3	MA0759.1	0.888352	0
ELK4	MA0076.2	0.889329	0
NFIC	MA0161.2	0.889596	0
TEAD1	MA0090.3	0.891329	0
ETS1	MA0098.3	0.891611	0
ELK1	MA0028.2	0.891674	0
ERF	MA0760.1	0.893688	0
NFIA	MA0670.1	0.894299	0
TEAD2	MA1121.1	0.896589	0
FEV	MA0156.2	0.897532	0
ETV3	MA0763.1	0.897598	0
FLI1	MA0475.2	0.898146	0
ETS2	MA1484.1	0.898323	0
ETV5	MA0765.2	0.900174	0
ERG	MA0474.2	0.901063	0
NFIB	MA1643.1	0.90143	0
ZBTB7A	MA0750.2	0.902878	0
REL	MA0101.1	0.905953	0
RELA	MA0107.1	0.907184	0
ETV6	MA0645.1	0.907188	0
ELF4	MA0641.1	0.907469	0
NRF1	MA0506.1	0.907829	0
NFIX(var.2)	MA1528.1	0.907899	0
CREB1	MA0018.4	0.908454	0
NFYA	MA0060.3	0.908565	0
ATF2	MA1632.1	0.90878	0
ELF2	MA1483.1	0.910477	0
SP1	MA0079.4	0.91202	0
NFIC(var.2)	MA1527.1	0.912204	0
ZNF135	MA1587.1	0.913415	0
JUND(var.2)	MA0492.1	0.916183	0
FOS::JUN(var.2)	MA1126.1	0.916675	0
ETV2	MA0762.1	0.917325	0
JUN	MA0488.1	0.917835	0
FOSL2::JUND(var.2)	MA1145.1	0.918495	0
NFIX	MA0671.1	0.918562	0
KLF15	MA1513.1	0.91859	0
FOSL2::JUN(var.2)	MA1131.1	0.920322	0
NFIC::TLX1	MA0119.1	0.920414	0
ELF5	MA0136.2	0.92056	0
NFYC	MA1644.1	0.920715	0
FOSL1::JUND(var.2)	MA1143.1	0.920819	0
NR3C1	MA0113.3	0.92109	0
KLF2	MA1515.1	0.921649	0
FOSB::JUN	MA1127.1	0.921766	0
MEF2D	MA0773.1	0.923152	0
ATF4	MA0833.2	0.923499	0
NR3C2	MA0727.1	0.923722	0
SP4	MA0685.1	0.924183	0
KLF6	MA1517.1	0.924481	0
CREM	MA0609.2	0.92593	0
FOSL2::JUNB(var.2)	MA1139.1	0.926059	0
TCFL5	MA0632.2	0.927342	0
MEF2B	MA0660.1	0.927434	0
PITX2	MA1547.1	0.929036	0
FOSB::JUNB(var.2)	MA1136.1	0.929282	0
CEBPG(var.2)	MA1636.1	0.929563	0
KLF14	MA0740.1	0.930037	0
ZNF384	MA1125.1	0.930521	0
CTCF	MA0139.1	0.930721	0
YY2	MA0748.2	0.930757	0
FOSL1::JUN(var.2)	MA1129.1	0.93113	0
SP9	MA1564.1	0.931823	0
KLF10	MA1511.1	0.932283	0
NFYB	MA0502.2	0.932536	0
NR2F1	MA0017.2	0.932581	0
ATF7	MA0834.1	0.93264	0
KLF11	MA1512.1	0.93278	0
ZBTB14	MA1650.1	0.933284	0
SP3	MA0746.2	0.933653	0
EGR1	MA0162.4	0.933706	0
ATF3	MA0605.2	0.934203	0
JUNB(var.2)	MA1140.2	0.934271	0
YY1	MA0095.2	0.934601	0
NFKB2	MA0778.1	0.934633	0
JDP2(var.2)	MA0656.1	0.934798	0
JUN::JUNB(var.2)	MA1133.1	0.936709	0
ZNF460	MA1596.1	0.93745	0
PKNOX1	MA0782.2	0.938253	0
MEF2A	MA0052.4	0.938371	0
CREB3L4(var.2)	MA1475.1	0.939691	0
MYCN	MA0104.4	0.940255	0
KLF4	MA0039.4	0.940412	0
PLAGL2	MA1548.1	0.940434	0
RREB1	MA0073.1	0.940464	0
ZNF449	MA1656.1	0.940752	0
EGR3	MA0732.1	0.940938	0
HIF1A	MA1106.1	0.941282	0
MYC	MA0147.3	0.941424	0
ELF1	MA0473.3	0.941443	0
GABPA	MA0062.3	0.94187	0
KLF3	MA1516.1	0.942045	0
BHLHE41	MA0636.1	0.943017	0
TFAP2A	MA0003.4	0.943048	0
EHF	MA0598.3	0.943346	0
KLF5	MA0599.1	0.94369	0
SP2	MA0516.2	0.943805	0
MEF2C	MA0497.1	0.944136	0
NFKB1	MA0105.4	0.944158	0
MAFA	MA1521.1	0.944362	0
PBX3	MA1114.1	0.944421	0
TFEC	MA0871.2	0.944475	0
ARNT2	MA1464.1	0.94461	0
SP8	MA0747.1	0.945242	0
VEZF1	MA1578.1	0.945408	0
TFEB	MA0692.1	0.945596	0
PLAG1	MA0163.1	0.945785	0
ZEB1	MA0103.3	0.945841	0
PRDM1	MA0508.3	0.946164	0
NFATC2	MA0152.1	0.946382	0
ETV1	MA0761.2	0.946752	0
MITF	MA0620.3	0.947263	0
TFE3	MA0831.2	0.948248	0
MAX	MA0058.3	0.948479	0
SREBF1(var.2)	MA0829.2	0.948995	0
TFDP1	MA1122.1	0.949017	0
ZSCAN4	MA1155.1	0.949179	0
ZNF740	MA0753.2	0.949198	0
BHLHE40	MA0464.2	0.949247	0
KLF16	MA0741.1	0.949567	0
HES1	MA1099.2	0.949988	0
EWSR1-FLI1	MA0149.1	0.950404	0
CREB3	MA0638.1	0.950587	0
CEBPD	MA0836.2	0.950665	0
SREBF2(var.2)	MA0828.1	0.951052	0
MLXIPL	MA0664.1	0.951292	0
MAZ	MA1522.1	0.952003	0
HSF1	MA0486.2	0.952063	0
USF2	MA0526.3	0.952168	0
ZNF148	MA1653.1	0.952511	0
USF1	MA0093.3	0.952727	0
SREBF1	MA0595.1	0.953328	0
HES2	MA0616.2	0.953361	0
CEBPA	MA0102.4	0.953841	0
SPDEF	MA0686.1	0.953881	0
HIC2	MA0738.1	0.954018	0
HEY1	MA0823.1	0.954079	0
MLX	MA0663.1	0.954451	0
CEBPG	MA0838.1	0.95446	0
EBF1	MA0154.4	0.954541	0
MAF	MA1520.1	0.955028	0
GLI2	MA0734.2	0.955347	0
ESR1	MA0112.3	0.955588	0
KLF9	MA1107.2	0.955925	0
ASCL1	MA1100.2	0.956408	0
GLI3	MA1491.1	0.956546	0
SNAI1	MA1558.1	0.956751	0
SNAI2	MA0745.2	0.956861	0
RARA	MA0729.1	0.95693	0
ALX3	MA0634.1	0.956941	0
SPIB	MA0081.2	0.956962	0
ZFP42	MA1651.1	0.957304	0
NKX6-2	MA0675.1	0.95738	0
LMX1A	MA0702.2	0.95738	0
ATF6	MA1466.1	0.958781	0
BHLHE22(var.2)	MA1635.1	0.959167	0
ARNT::HIF1A	MA0259.1	0.959287	0
TFAP2C(var.2)	MA0814.2	0.959842	0
UNCX	MA0721.1	0.959923	0
HEY2	MA0649.1	0.959939	0
EGR2	MA0472.2	0.96018	0
TCF7L2	MA0523.1	0.960191	0
CEBPB	MA0466.2	0.960661	0
SREBF2	MA0596.1	0.960896	0
HSF4	MA0771.1	0.961004	0
IRF1	MA0050.2	0.961008	0
CTCFL	MA1102.2	0.961203	0
EGR4	MA0733.1	0.961368	0
CREB3L4	MA1474.1	0.96161	0
EBF3	MA1637.1	0.961933	0
ESR2	MA0258.2	0.962048	0
RXRG(var.2)	MA1556.1	0.962067	0
TLX2	MA1577.1	0.962171	0
NR1D1	MA1531.1	0.962264	0
ZBTB6	MA1581.1	0.962475	0
NR2F2	MA1111.1	0.962616	0
THAP1	MA0597.1	0.962673	0
SOX4	MA0867.2	0.96271	0
CEBPE	MA0837.1	0.962921	0
GLIS2	MA0736.1	0.963028	0
MYOG	MA0500.2	0.963705	0
STAT1::STAT2	MA0517.1	0.963802	0
ELF3	MA0640.2	0.963869	0
SNAI3	MA1559.1	0.963997	0
HINFP	MA0131.2	0.964087	0
MAX::MYC	MA0059.1	0.964628	0
MIXL1	MA0662.1	0.965042	0
MZF1(var.2)	MA0057.1	0.965332	0
E2F6	MA0471.2	0.965364	0
STAT3	MA0144.2	0.965448	0
NR5A1	MA1540.1	0.9655	0
ESRRA	MA0592.3	0.965574	0
NR2C1	MA1535.1	0.965635	0
HSF2	MA0770.1	0.965645	0
NFATC3	MA0625.1	0.965698	0
TCF12(var.2)	MA1648.1	0.965891	0
MXI1	MA1108.2	0.965901	0
ZNF16	MA1654.1	0.965921	0
TCF3	MA0522.3	0.966164	0
MYF5	MA1641.1	0.966214	0
MNT	MA0825.1	0.966243	0
RARA::RXRG	MA1149.1	0.966415	0
ZBTB33	MA0527.1	0.966649	0
SOX10	MA0442.2	0.966835	0
CREB3L1	MA0839.1	0.96762	0
FOXC2	MA0846.1	0.967816	0
SOX18	MA1563.1	0.967888	0
ZBTB18	MA0698.1	0.967932	0
SOHLH2	MA1560.1	0.967979	0
TCF4	MA0830.2	0.968	0
ETV4	MA0764.2	0.968361	0
IRF3	MA1418.1	0.968372	0
MEIS1(var.2)	MA1639.1	0.96859	0
IRF2	MA0051.1	0.968709	0
GATA6	MA1104.2	0.969201	0
STAT1	MA0137.3	0.969312	0
HOXB7	MA1501.1	0.969479	0
SMAD2::SMAD3::SMAD4	MA0513.1	0.969629	0
SPIC	MA0687.1	0.970067	0
RFX2	MA0600.2	0.970315	0
NEUROD1	MA1109.1	0.970425	0
ZNF24	MA1124.1	0.970486	0
MGA	MA0801.1	0.970516	0
TBX15	MA0803.1	0.970516	0
SOX8	MA0868.2	0.970584	0
PBX2	MA1113.2	0.970622	0
XBP1	MA0844.1	0.970804	0
PHOX2B	MA0681.2	0.971011	0
FOXA2	MA0047.3	0.971125	0
ESRRB	MA0141.3	0.971152	0
ZNF682	MA1599.1	0.971302	0
PPARG	MA0066.1	0.971306	0
RFX4	MA0799.1	0.97132	0
SPI1	MA0080.5	0.971428	0
BACH2(var.2)	MA1470.1	0.971468	0
BHLHA15(var.2)	MA1472.1	0.971567	0
FOXK2	MA1103.2	0.971593	0
INSM1	MA0155.1	0.971696	0
THAP11	MA1573.1	0.971741	0
RELB	MA1117.1	0.971843	0
MEIS2(var.2)	MA1640.1	0.971859	0
FOXA1	MA0148.4	0.971861	0
IRF7	MA0772.1	0.971889	0
FOXI1	MA0042.2	0.971987	0
FOXL1	MA0033.2	0.971987	0
FOXO4	MA0848.1	0.971987	0
FOXO6	MA0849.1	0.971987	0
FOXP3	MA0850.1	0.971987	0
FOXP1	MA0481.3	0.972046	0
FOXD1	MA0031.1	0.972067	0
FOXG1	MA0613.1	0.972067	0
FOXO3	MA0157.2	0.972067	0
KLF13	MA0657.1	0.972391	0
TBX5	MA0807.1	0.972417	0
THRB(var.2)	MA1575.1	0.972436	0
NOTO	MA0710.1	0.972515	0
RARA(var.2)	MA0730.1	0.972515	0
TFAP2C	MA0524.2	0.972541	0
NKX6-1	MA0674.1	0.972602	0
LHX5	MA1519.1	0.972602	0
REST	MA0138.2	0.972781	0
POU5F1	MA1115.1	0.972826	0
TBX1	MA0805.1	0.972955	0
TBX4	MA0806.1	0.97296	0
ONECUT1	MA0679.2	0.973036	0
RORC	MA1151.1	0.973046	0
SOX2	MA0143.4	0.973084	0
SOX13	MA1120.1	0.973085	0
TFAP2B	MA0811.1	0.973357	0
RFX3	MA0798.2	0.973372	0
FIGLA	MA0820.1	0.973465	0
HOXB6	MA1500.1	0.973621	0
NEUROG2(var.2)	MA1642.1	0.973631	0
RFX5	MA0510.2	0.973798	0
POU5F1B	MA0792.1	0.973799	0
HES7	MA0822.1	0.973807	0
ESX1	MA0644.1	0.973904	0
RXRB(var.2)	MA1555.1	0.973905	0
ZNF354C	MA0130.1	0.974122	0
TCF7	MA0769.2	0.974278	0
PAX5	MA0014.3	0.974395	0
NR4A2	MA0160.1	0.974398	0
IRF9	MA0653.1	0.97446	0
HLF	MA0043.3	0.974734	0
FOXA3	MA1683.1	0.974748	0
THRB(var.3)	MA1576.1	0.974805	0
POU3F1	MA0786.1	0.974929	0
FOXC1	MA0032.2	0.975013	0
PAX4	MA0068.2	0.975028	0
LHX9	MA0701.2	0.975028	0
PRRX2	MA0075.3	0.975028	0
NHLH1	MA0048.2	0.975091	0
NR2F1(var.2)	MA1537.1	0.9753	0
ZBTB26	MA1579.1	0.975435	0
MAFG	MA0659.2	0.975557	0
NR4A1	MA1112.2	0.975644	0
FOXP2	MA0593.1	0.975846	0
MYOD1	MA0499.2	0.975854	0
ASCL1(var.2)	MA1631.1	0.975857	0
SOX9	MA0077.1	0.975894	0
SHOX	MA0630.1	0.976005	0
ISX	MA0654.1	0.976005	0
PRRX1	MA0716.1	0.976005	0
RAX2	MA0717.1	0.976005	0
IRF4	MA1419.1	0.97627	0
ZNF143	MA0088.2	0.976385	0
RORB	MA1150.1	0.9764	0
MNX1	MA0707.1	0.976466	0
RBPJ	MA1116.1	0.976469	0
TBX3	MA1566.1	0.976575	0
KLF17	MA1514.1	0.976698	0
HOXA6	MA1497.1	0.976747	0
GLIS3	MA0737.1	0.976855	0
RFX1	MA0509.2	0.977005	0
FOXK1	MA0852.2	0.977066	0
NR1D2	MA1532.1	0.977087	0
SOX14	MA1562.1	0.977199	0
IRF8	MA0652.1	0.977202	0
BARX2	MA1471.1	0.977432	0
FERD3L	MA1485.1	0.977523	0
LMX1B	MA0703.2	0.97755	0
POU3F3	MA0788.1	0.977683	0
FOXF2	MA0030.1	0.977783	0
ZBTB12	MA1649.1	0.977865	0
ATOH1(var.2)	MA1467.1	0.977868	0
MEIS1	MA0498.2	0.97801	0
NFATC4	MA1525.1	0.978022	0
RXRG	MA0856.1	0.978073	0
HES5	MA0821.1	0.978148	0
HES6	MA1493.1	0.978202	0
FOXB1	MA0845.1	0.978208	0
NR2C2(var.2)	MA1536.1	0.978241	0
POU3F4	MA0789.1	0.978307	0
NFIL3	MA0025.2	0.978446	0
POU2F1	MA0785.1	0.978479	0
POU3F2	MA0787.1	0.978962	0
RORA(var.2)	MA0072.1	0.979128	0
HESX1	MA0894.1	0.979217	0
GSX1	MA0892.1	0.979272	0
THRB	MA1574.1	0.979282	0
FOXD2	MA0847.2	0.979283	0
RAX	MA0718.1	0.979291	0
E2F2	MA0864.2	0.979549	0
HOXA4	MA1496.1	0.979741	0
POU2F3	MA0627.2	0.979812	0
RORA	MA0071.1	0.979818	0
IKZF1	MA1508.1	0.97982	0
RXRB	MA0855.1	0.979877	0
RARA::RXRA	MA0159.1	0.980033	0
ZNF263	MA0528.2	0.98006	0
TEF	MA0843.1	0.98008	0
MSGN1	MA1524.1	0.980281	0
ZIC5	MA1584.1	0.980421	0
PKNOX2	MA0783.1	0.980548	0
ZIC1	MA0696.1	0.980633	0
ZBTB32	MA1580.1	0.980654	0
ZIC4	MA0751.1	0.980937	0
ONECUT3	MA0757.1	0.98095	0
FOXN3	MA1489.1	0.981023	0
DBP	MA0639.1	0.981379	0
OSR2	MA1646.1	0.981557	0
HOXB13	MA0901.2	0.981685	0
LEF1	MA0768.1	0.981702	0
POU2F2	MA0507.1	0.981729	0
CENPB	MA0637.1	0.981774	0
TBX18	MA1565.1	0.981946	0
TGIF2	MA0797.1	0.982025	0
POU1F1	MA0784.1	0.982161	0
MSANTD3	MA1523.1	0.982305	0
NR6A1	MA1541.1	0.982377	0
LBX2	MA0699.1	0.982564	0
TWIST1	MA1123.2	0.982594	0
GATA2	MA0036.3	0.982802	0
TFAP2A(var.2)	MA0810.1	0.983136	0
ZBTB7B	MA0694.1	0.98343	0
MEOX1	MA0661.1	0.98343	0
ZNF528	MA1597.1	0.983609	0
TBX6	MA1567.1	0.983721	0
E2F4	MA0470.2	0.983777	0
TFAP2B(var.3)	MA0813.1	0.983788	0
MAFF	MA0495.3	0.983825	0
GATA5	MA0766.2	0.983829	0
NHLH2	MA1529.1	0.983913	0
GATA4	MA0482.2	0.983915	0
PRDM4	MA1647.1	0.98411	0
ARGFX	MA1463.1	0.984218	0
TFAP2B(var.2)	MA0812.1	0.984231	0
ZKSCAN5	MA1652.1	0.984329	0
HNF1A	MA0046.2	0.984467	0
NR2F1(var.3)	MA1538.1	0.98457	0
RARB(var.3)	MA1552.1	0.984591	0
ZBTB7C	MA0695.1	0.984597	0
RARG(var.3)	MA1553.1	0.984997	0
PPARD	MA1550.1	0.985056	0
NR2F6(var.3)	MA1539.1	0.985059	0
POU4F3	MA0791.1	0.985082	0
VAX1	MA0722.1	0.985211	0
VAX2	MA0723.1	0.985211	0
DRGX	MA1481.1	0.985211	0
SOX15	MA1152.1	0.985241	0
HAND2	MA1638.1	0.985272	0
BARX1	MA0875.1	0.985339	0
HOXA9	MA0594.2	0.985403	0
NKX2-2	MA1645.1	0.985572	0
NR2C2	MA0504.1	0.985577	0
HOXD9	MA0913.2	0.985662	0
ZIC3	MA0697.1	0.985677	0
EN2	MA0642.1	0.985804	0
IRF6	MA1509.1	0.985875	0
HOXD10	MA1506.1	0.985909	0
VDR	MA0693.2	0.985926	0
ZNF684	MA1600.1	0.9861	0
E2F8	MA0865.1	0.986142	0
LHX2	MA0700.2	0.986183	0
TGIF1	MA0796.1	0.9862	0
GBX2	MA0890.1	0.98627	0
NR1H2::RXRA	MA0115.1	0.986345	0
ZNF317	MA1593.1	0.986439	0
DUX4	MA0468.1	0.986477	0
MEIS3	MA0775.1	0.986519	0
BCL6	MA0463.2	0.986726	0
LHX1	MA1518.1	0.986863	0
TFAP4	MA0691.1	0.986895	0
NKX6-3	MA1530.1	0.986912	0
HOXC4	MA1504.1	0.986971	0
ZNF75D	MA1601.1	0.986977	0
GBX1	MA0889.1	0.987008	0
TFAP2A(var.3)	MA0872.1	0.987257	0
CLOCK	MA0819.1	0.987302	0
NR1H4	MA1110.1	0.987383	0
FOXE1	MA1487.1	0.987395	0
EMX2	MA0886.1	0.98756	0
TGIF2LY	MA1572.1	0.987731	0
HOXB9	MA1503.1	0.987745	0
TFAP2E	MA1569.1	0.987806	0
HOXB3	MA0903.1	0.98791	0
HOXD12	MA0873.1	0.988022	0
DLX6	MA0882.1	0.988127	0
DLX5	MA1476.1	0.98813	0
NKX2-8	MA0673.1	0.988168	0
HNF4A	MA0114.4	0.988217	0
EVX2	MA0888.1	0.988308	0
GATA3	MA0037.3	0.9884	0
HOXC13	MA0907.1	0.988515	0
POU4F1	MA0790.1	0.98856	0
MZF1	MA0056.2	0.988562	0
GLIS1	MA0735.1	0.988594	0
SOX12	MA1561.1	0.98864	0
LHX6	MA0658.1	0.988662	0
ZNF136	MA1588.1	0.988687	0
MEIS2	MA0774.1	0.988692	0
HNF4G	MA0484.2	0.988732	0
HOXC10	MA0905.1	0.988736	0
TFAP2C(var.3)	MA0815.1	0.988811	0
HOXC9	MA0485.2	0.989004	0
NRL	MA0842.2	0.989023	0
MSC	MA0665.1	0.98908	0
SIX1	MA1118.1	0.989103	0
MSX1	MA0666.1	0.989148	0
MSX2	MA0708.1	0.989148	0
BSX	MA0876.1	0.989148	0
HNF4A(var.2)	MA1494.1	0.989172	0
SIX2	MA1119.1	0.989188	0
ZFP57	MA1583.1	0.989219	0
TGIF2LX	MA1571.1	0.98923	0
HOXC11	MA0651.1	0.989242	0
ZNF341	MA1655.1	0.989494	0
PHOX2A	MA0713.1	0.989595	0
DUXA	MA0884.1	0.989606	0
PDX1	MA0132.2	0.989786	0
EMX1	MA0612.2	0.989786	0
GSX2	MA0893.2	0.989786	0
HOXA2	MA0900.2	0.989786	0
HOXD3	MA0912.2	0.989786	0
GATA1	MA0035.4	0.989965	0
TCF21(var.2)	MA1568.1	0.990159	0
NKX2-5	MA0063.2	0.990191	0
SRF	MA0083.3	0.990231	0
GMEB2	MA0862.1	0.990544	0
RXRA::VDR	MA0074.1	0.990557	0
TBXT	MA0009.2	0.990615	0
RFX7	MA1554.1	0.990797	0
NR1I3	MA1534.1	0.990852	0
HOXC8	MA1505.1	0.990966	0
LBX1	MA0618.1	0.990978	0
GSC	MA0648.1	0.990989	0
GSC2	MA0891.1	0.991037	0
HOXB2	MA0902.2	0.991044	0
HNF1B	MA0153.2	0.991064	0
ZBED1	MA0749.1	0.991073	0
PAX9	MA0781.1	0.991115	0
ZNF274	MA1592.1	0.991132	0
TAL1::TCF3	MA0091.1	0.99117	0
PROP1	MA0715.1	0.991433	0
SRY	MA0084.1	0.991455	0
POU6F2	MA0793.1	0.991471	0
EN1	MA0027.2	0.991754	0
TP63	MA0525.2	0.99194	0
RUNX2	MA0511.2	0.991959	0
OVOL1	MA1544.1	0.99199	0
DMRT3	MA0610.1	0.992079	0
CDX2	MA0465.2	0.992147	0
NR1H4::RXRA	MA1146.1	0.992244	0
BCL6B	MA0731.1	0.992272	0
E2F7	MA0758.1	0.992335	0
OSR1	MA1542.1	0.992415	0
OTX2	MA0712.2	0.992481	0
CUX2	MA0755.1	0.992575	0
POU6F1	MA0628.1	0.992677	0
NR1I2	MA1533.1	0.992771	0
TP53	MA0106.3	0.992873	0
CUX1	MA0754.1	0.992938	0
PPARA::RXRA	MA1148.1	0.993173	0
ZKSCAN1	MA1585.1	0.993469	0
HOXD11	MA0908.1	0.993641	0
EVX1	MA0887.1	0.993655	0
HOXB8	MA1502.1	0.993707	0
TBX21	MA0690.1	0.993732	0
HOXA1	MA1495.1	0.993737	0
HOXA5	MA0158.2	0.993737	0
HOXB5	MA0904.2	0.993737	0
POU4F2	MA0683.1	0.993765	0
MEOX2	MA0706.1	0.993867	0.00107107
ISL2	MA0914.1	0.994018	0
HOXB4	MA1499.1	0.994094	0
HOXD4	MA1507.1	0.994094	0
NR4A2::RXRA	MA1147.1	0.994252	0
HOXA13	MA0650.2	0.994388	0
BARHL2	MA0635.1	0.994429	0
GRHL1	MA0647.1	0.994455	0
HOXD13	MA0909.2	0.994456	0
PAX3	MA0780.1	0.994468	0
ONECUT2	MA0756.1	0.994576	0
NKX2-3	MA0672.1	0.994597	0
GFI1	MA0038.2	0.994628	0.00107107
NEUROD2	MA0668.1	0.99466	0
E2F3	MA0469.3	0.99472	0
DMRTA2	MA1478.1	0.994775	0
DPRX	MA1480.1	0.994803	0.00107107
PAX1	MA0779.1	0.994813	0
OVOL2	MA1545.1	0.994865	0.00107107
TP73	MA0861.1	0.994875	0.00107107
NEUROG1	MA0623.2	0.994879	0
POU6F1(var.2)	MA1549.1	0.99488	0
ZNF140	MA1589.1	0.994963	0
SMAD3	MA0795.1	0.994964	0
SCRT1	MA0743.2	0.995003	0.00107107
IRF5	MA1420.1	0.995042	0
HOXA7	MA1498.1	0.995067	0
HOXD8	MA0910.2	0.995067	0.00107107
ZNF410	MA0752.1	0.995099	0
NEUROG2	MA0669.1	0.995455	0
MYBL1	MA0776.1	0.995476	0
MYB	MA0100.3	0.99553	0.00107107
SCRT2	MA0744.2	0.99553	0.00107107
ZNF282	MA1154.1	0.995596	0
E2F1	MA0024.3	0.995617	0.00107107
BHLHE22	MA0818.1	0.995639	0
TBX20	MA0689.1	0.995708	0
ZSCAN29	MA1602.1	0.995716	0
BHLHE23	MA0817.1	0.995834	0.0021206
CDX4	MA1473.1	0.996189	0.0021206
TCF7L1	MA1421.1	0.996213	0.00420598
MYF6	MA0667.1	0.996213	0.00420598
HOXA10	MA0899.1	0.996277	0.0021206
TFAP4(var.2)	MA1570.1	0.996306	0.0021206
PAX6	MA0069.1	0.996309	0.0021206
EOMES	MA0800.1	0.996356	0.00107107
GCM2	MA0767.1	0.996554	0.00524876
ZNF652	MA1657.1	0.996566	0.00420598
PAX7	MA0680.1	0.996629	0.00627769
GATA1::TAL1	MA0140.2	0.996684	0.00107107
FOXH1	MA0479.1	0.99669	0.00317028
PBX1	MA0070.1	0.996796	0.00933934
ZNF382	MA1594.1	0.996835	0.00627769
RUNX3	MA0684.2	0.996968	0.0021206
PITX1	MA0682.2	0.996982	0.00317028
TFCP2	MA0145.3	0.997014	0.0134241
HOXC12	MA0906.1	0.997055	0.00731188
TBR1	MA0802.1	0.997056	0.00933934
SOX21	MA0866.1	0.997075	0.00933934
VSX2	MA0726.1	0.997283	0.00933934
TBX2	MA0688.1	0.997301	0.0124118
ATOH7	MA1468.1	0.997514	0.0103601
MTF1	MA0863.1	0.997614	0.0206189
OLIG2	MA0678.1	0.997929	0.0266311
OTX1	MA0711.1	0.997945	0.0216146
VSX1	MA0725.1	0.998011	0.0226071
OLIG1	MA0826.1	0.998067	0.0235964
TBX19	MA0804.1	0.998314	0.0428116
OLIG3	MA0827.1	0.998316	0.034769
DMRTC2	MA1479.1	0.998549	0.0418597
HMBOX1	MA0895.1	0.998567	0.0518186
GCM1	MA0646.1	0.998721	0.0457958
CDX1	MA0878.2	0.998731	0.05275
PAX3(var.2)	MA1546.1	0.998845	0.0546912
SMAD5	MA1557.1	0.999141	0.0839281
