# Supplementary material for: Pro-inflammatory cytokines mediate the epithelial-to-mesenchymal-like transition of pediatric posterior fossa ependymoma
Source: Nat Commun. 2022 Jul 8;13:3936. doi: 10.1038/s41467-022-31683-9 (PMC9270322; doi:10.1038/s41467-022-31683-9)
Supplement: Supplementary file 15 — Source Data [file 41467_2022_31683_MOESM15_ESM.xlsx]

## Sheet: Fig2c deconvolution heatmap
Spearman Correlation with MLC abundance	Spearman rho	p-value	q-value
MLCs	1	0	0
Mural Cells	0.848635	0	0
Microglia	0.696135	0	0
Endothelial cells	0.394052	0.01	0.01
Ependymal cells	-0.111369	0.48	0.48
NPCs	-0.531729	0	0
IPCs	-0.569588	0	0
Glycolysis	0.868892	0	0
Hypoxia	0.857386	0	0
IL2/STAT5 signaling	0.810712	0	0
IL6/JAK/STAT3 signaling	0.782352	0	0
EMT	0.781379	0	0
TNFa signaling via NFkB	0.769387	0	0
Reactive oxygen species	0.73033	0	0
Angiogenesis	0.712827	0	0
mTORC1 signaling	0.674094	0	0
TGFb signaling	0.652702	0	0
Hedgehog signaling	0.471356	0	0
PI3K/Akt/mTOR signaling	0.298436	0.06	0.06
KRAS signaling	0.0841909	0.59	0.59
WNT/b-catenin signaling	-0.0974799	0.54	0.54
Oxidative phosphorylation	-0.348351	0.02	0.02
Notch signaling	-0.37817	0.01	0.01
DNA repair	-0.45045	0	0
CHI3L1	0.931448	0	0
CD44	0.871161	0	0
FOSL1	0.86792	0	0
VEGFA	0.84199	0	0
MET	0.833887	0	0
SPP1	0.7736	0	0
TGFB1	0.709262	0	0
LTA	0.449639	0	0
IL1B	0.443481	0	0
TGFB1	0.438781	0	0
TNF	0.123896	0.43	0.43
MKI67	-0.17219	0.27	0.27
LGR5	-0.296005	0.06	0.06
MGAT4C	-0.319342	0.04	0.04
HIF3A	-0.323069	0.04	0.04
DAAM2	-0.447695	0	0
RSPO2	-0.537477	0	0
TRPM3	-0.550442	0	0
CDH20	-0.620938	0	0
SOX2	-0.654485	0	0

## Sheet: Fig4d GRN peaks
Transcription factor	Peak with ATF3, EGR1, MAFK, MYC, and/or RELA motif	Fisher exact test statistic	p-value	q-value
RELA	chr11-65652359-65653273	4.66134	0.587922	0.709562
RELA	chr11-65653369-65653815	2.90118	0.821144	0.927098
RELA	chr11-65662385-65663590	57.8635	1.2213e-10	6.10651e-10
ATF3	chr1-212558449-212559414	21.7965	0.0013181	0.00230667
ATF3	chr1-212561170-212562109	147.312	2.86324e-29	3.34045e-28
ATF3	chr1-212566465-212567636	105.645	1.6614e-20	1.45372e-19
ATF3	chr1-212571639-212572497	10.3949	0.108975	0.152565
ATF3	chr1-212582288-212583071	4.03866	0.671444	0.783352
ATF3	chr1-212595924-212597040	56.3321	2.49383e-10	1.09105e-09
ATF3	chr1-212600338-212601264	34.4824	5.42781e-06	1.46133e-05
ATF3	chr1-212604128-212605057	13.1369	0.0409127	0.0650884
ATF3	chr1-212608101-212609057	284.328	1.86076e-58	6.51265e-57
ATF3	chr1-212609336-212610100	12.0283	0.0613415	0.0894563
ATF3	chr1-212612391-212613286	8.18037	0.225184	0.291906
ATF3	chr1-212618344-212619256	33.5273	8.29948e-06	1.93655e-05
ATF3	chr1-212619452-212620436	32.2361	1.47019e-05	3.02686e-05
ATF3	chr1-212629353-212630763	9.73965	0.136053	0.183148
EGR1	chr5-138454923-138455791	2.02564	0.917325	0.972921
EGR1	chr5-138459048-138459960	1.04546	0.98383	0.98383
EGR1	chr5-138463689-138464532	21.9462	0.00123837	0.0022812
EGR1	chr5-138464611-138465665	52.1998	1.70002e-09	6.6112e-09
EGR1	chr5-138469500-138470635	22.1175	0.00115289	0.00224173
MAFK	chr7-1520273-1521112	2.63989	0.852495	0.932416
MAFK	chr7-1529202-1530089	1.30136	0.971583	0.98383
MAFK	chr7-1530208-1531254	18.4384	0.00522514	0.00870857
MAFK	chr7-1532401-1533506	58.1097	1.08874e-10	6.10651e-10
MAFK	chr7-1533744-1534505	51.8147	2.03189e-09	7.11163e-09
MAFK	chr7-1536734-1538051	152.999	1.7958e-30	3.14266e-29
MYC	chr8-127733438-127734545	6.84159	0.335746	0.419683
MYC	chr8-127734872-127735596	51.1756	2.73088e-09	8.68917e-09
MYC	chr8-127735719-127736634	34.1249	6.36388e-06	1.59097e-05
MYC	chr8-127737377-127738262	60.5031	3.55692e-11	2.48984e-10
MYC	chr8-127738443-127739235	32.6195	1.24096e-05	2.7146e-05
MYC	chr8-127741396-127742342	12.993	0.0431468	0.0656581
MYC	chr8-127742827-127743750	36.5104	2.19328e-06	6.39707e-06

## Sheet: Fig5c RT-qPCR source data
Condition	Technical replicate	Biological replicate	Gene	Ct
Control	1	1	ACTB	16.8
Control	2	1	ACTB	16.874
Control	3	1	ACTB	16.805
Control	1	1	CD44	19.168
Control	2	1	CD44	19.189
Control	3	1	CD44	19.323
Control	1	1	CHI3L1	23.189
Control	2	1	CHI3L1	23.207
Control	3	1	CHI3L1	23.273
Control	1	1	FN1	28.768
Control	2	1	FN1	28.691
Control	3	1	FN1	28.838
Control	1	1	SERPINE1	23.054
Control	2	1	SERPINE1	23.081
Control	3	1	SERPINE1	23.023
Control	1	1	VEGFA	28.418
Control	2	1	VEGFA	28.309
Control	3	1	VEGFA	28.111
TGFb+TNFa	1	1	ACTB	17.224
TGFb+TNFa	2	1	ACTB	17.316
TGFb+TNFa	3	1	ACTB	17.231
TGFb+TNFa	1	1	CD44	19.072
TGFb+TNFa	2	1	CD44	19.104
TGFb+TNFa	3	1	CD44	19.155
TGFb+TNFa	1	1	CHI3L1	16.892
TGFb+TNFa	2	1	CHI3L1	16.768
TGFb+TNFa	3	1	CHI3L1	16.831
TGFb+TNFa	1	1	FN1	19.079
TGFb+TNFa	2	1	FN1	19.021
TGFb+TNFa	3	1	FN1	19.032
TGFb+TNFa	1	1	SERPINE1	21.331
TGFb+TNFa	2	1	SERPINE1	21.412
TGFb+TNFa	3	1	SERPINE1	21.398
TGFb+TNFa	1	1	VEGFA	19.921
TGFb+TNFa	2	1	VEGFA	20.038
TGFb+TNFa	3	1	VEGFA	20.064
TGFb	1	1	ACTB	16.77
TGFb	2	1	ACTB	16.834
TGFb	3	1	ACTB	16.729
TGFb	1	1	CD44	19.222
TGFb	2	1	CD44	19.023
TGFb	3	1	CD44	18.977
TGFb	1	1	CHI3L1	21.987
TGFb	2	1	CHI3L1	21.968
TGFb	3	1	CHI3L1	21.953
TGFb	1	1	FN1	26.191
TGFb	2	1	FN1	26.329
TGFb	3	1	FN1	26.424
TGFb	1	1	SERPINE1	20.033
TGFb	2	1	SERPINE1	19.975
TGFb	3	1	SERPINE1	20.018
TGFb	1	1	VEGFA	26.217
TGFb	2	1	VEGFA	26.112
TGFb	3	1	VEGFA	26.131
TNFa	1	1	ACTB	16.38
TNFa	2	1	ACTB	16.359
TNFa	3	1	ACTB	16.5
TNFa	1	1	CD44	18.27
TNFa	2	1	CD44	18.246
TNFa	3	1	CD44	18.184
TNFa	1	1	CHI3L1	15.538
TNFa	2	1	CHI3L1	15.487
TNFa	3	1	CHI3L1	15.431
TNFa	1	1	FN1	25.613
TNFa	2	1	FN1	25.532
TNFa	3	1	FN1	25.447
TNFa	1	1	SERPINE1	21.773
TNFa	2	1	SERPINE1	21.665
TNFa	3	1	SERPINE1	21.65
TNFa	1	1	VEGFA	27.36
TNFa	2	1	VEGFA	27.315
TNFa	3	1	VEGFA	27.385
Control	1	2	ACTB	16.414
Control	2	2	ACTB	16.324
Control	3	2	ACTB	16.358
Control	1	2	CD44	19.546
Control	2	2	CD44	19.504
Control	3	2	CD44	19.651
Control	1	2	CHI3L1	23.255
Control	2	2	CHI3L1	23.261
Control	3	2	CHI3L1	23.325
Control	1	2	FN1	28.843
Control	2	2	FN1	28.742
Control	3	2	FN1	28.869
Control	1	2	SERPINE1	23.01
Control	2	2	SERPINE1	22.983
Control	3	2	SERPINE1	22.969
Control	1	2	VEGFA	28.528
Control	2	2	VEGFA	28.564
Control	3	2	VEGFA	28.36
TGFb+TNFa	1	2	ACTB	16.829
TGFb+TNFa	2	2	ACTB	16.836
TGFb+TNFa	3	2	ACTB	16.848
TGFb+TNFa	1	2	CD44	19.365
TGFb+TNFa	2	2	CD44	19.387
TGFb+TNFa	3	2	CD44	19.391
TGFb+TNFa	1	2	CHI3L1	17.322
TGFb+TNFa	2	2	CHI3L1	17
TGFb+TNFa	3	2	CHI3L1	16.97
TGFb+TNFa	1	2	FN1	19.249
TGFb+TNFa	2	2	FN1	19.227
TGFb+TNFa	3	2	FN1	19.202
TGFb+TNFa	1	2	SERPINE1	21.576
TGFb+TNFa	2	2	SERPINE1	21.631
TGFb+TNFa	3	2	SERPINE1	21.556
TGFb+TNFa	1	2	VEGFA	20.764
TGFb+TNFa	2	2	VEGFA	20.671
TGFb+TNFa	3	2	VEGFA	20.652
TGFb	1	2	ACTB	16.155
TGFb	2	2	ACTB	16.083
TGFb	3	2	ACTB	16.088
TGFb	1	2	CD44	18.728
TGFb	2	2	CD44	18.648
TGFb	3	2	CD44	18.589
TGFb	1	2	CHI3L1	20.893
TGFb	2	2	CHI3L1	20.751
TGFb	3	2	CHI3L1	20.79
TGFb	1	2	FN1	25.866
TGFb	2	2	FN1	25.855
TGFb	3	2	FN1	25.876
TGFb	1	2	SERPINE1	19.638
TGFb	2	2	SERPINE1	19.464
TGFb	3	2	SERPINE1	19.505
TGFb	1	2	VEGFA	26.575
TGFb	2	2	VEGFA	26.39
TGFb	3	2	VEGFA	26.338
TNFa	1	2	ACTB	16.11
TNFa	2	2	ACTB	16.105
TNFa	3	2	ACTB	16.144
TNFa	1	2	CD44	18.541
TNFa	2	2	CD44	18.448
TNFa	3	2	CD44	18.383
TNFa	1	2	CHI3L1	15.403
TNFa	2	2	CHI3L1	15.28
TNFa	3	2	CHI3L1	15.24
TNFa	1	2	FN1	25.746
TNFa	2	2	FN1	25.641
TNFa	3	2	FN1	25.673
TNFa	1	2	SERPINE1	22.115
TNFa	2	2	SERPINE1	22.001
TNFa	3	2	SERPINE1	22
TNFa	1	2	VEGFA	27.928
TNFa	2	2	VEGFA	28.061
TNFa	3	2	VEGFA	28.024
Control	1	3	ACTB	17.258
Control	2	3	ACTB	17.243
Control	3	3	ACTB	17.247
Control	1	3	CD44	19.485
Control	2	3	CD44	19.467
Control	3	3	CD44	19.518
Control	1	3	CHI3L1	23.11
Control	2	3	CHI3L1	23.049
Control	3	3	CHI3L1	23.08
Control	1	3	FN1	28.408
Control	2	3	FN1	28.526
Control	3	3	FN1	28.437
Control	1	3	SERPINE1	22.854
Control	2	3	SERPINE1	22.985
Control	3	3	SERPINE1	22.797
Control	1	3	VEGFA	28.554
Control	2	3	VEGFA	28.51
Control	3	3	VEGFA	28.435
TGFb+TNFa	1	3	ACTB	17.959
TGFb+TNFa	2	3	ACTB	18.058
TGFb+TNFa	3	3	ACTB	18.062
TGFb+TNFa	1	3	CD44	19.757
TGFb+TNFa	2	3	CD44	19.792
TGFb+TNFa	3	3	CD44	19.849
TGFb+TNFa	1	3	CHI3L1	17.401
TGFb+TNFa	2	3	CHI3L1	17.398
TGFb+TNFa	3	3	CHI3L1	17.354
TGFb+TNFa	1	3	FN1	19.219
TGFb+TNFa	2	3	FN1	19.183
TGFb+TNFa	3	3	FN1	19.136
TGFb+TNFa	1	3	SERPINE1	21.797
TGFb+TNFa	2	3	SERPINE1	21.752
TGFb+TNFa	3	3	SERPINE1	21.777
TGFb+TNFa	1	3	VEGFA	21.339
TGFb+TNFa	2	3	VEGFA	21.594
TGFb+TNFa	3	3	VEGFA	21.481
TGFb	1	3	ACTB	17.097
TGFb	2	3	ACTB	17.056
TGFb	3	3	ACTB	17.024
TGFb	1	3	CD44	19.304
TGFb	2	3	CD44	18.987
TGFb	3	3	CD44	18.974
TGFb	1	3	CHI3L1	21.466
TGFb	2	3	CHI3L1	21.374
TGFb	3	3	CHI3L1	21.504
TGFb	1	3	FN1	25.846
TGFb	2	3	FN1	25.905
TGFb	3	3	FN1	25.916
TGFb	1	3	SERPINE1	19.786
TGFb	2	3	SERPINE1	19.631
TGFb	3	3	SERPINE1	19.79
TGFb	1	3	VEGFA	26.064
TGFb	2	3	VEGFA	26.011
TGFb	3	3	VEGFA	26.13
TNFa	1	3	ACTB	17.118
TNFa	2	3	ACTB	17.081
TNFa	3	3	ACTB	17.163
TNFa	1	3	CD44	18.985
TNFa	2	3	CD44	18.884
TNFa	3	3	CD44	18.806
TNFa	1	3	CHI3L1	15.807
TNFa	2	3	CHI3L1	15.841
TNFa	3	3	CHI3L1	15.711
TNFa	1	3	FN1	25.564
TNFa	2	3	FN1	25.537
TNFa	3	3	FN1	25.529
TNFa	1	3	SERPINE1	21.99
TNFa	2	3	SERPINE1	21.965
TNFa	3	3	SERPINE1	21.915
TNFa	1	3	VEGFA	28.138
TNFa	2	3	VEGFA	28.142
TNFa	3	3	VEGFA	28.09

## Sheet: Fig5e cell migration assay data
Fraction of area occupied by the cells after 5 days
Condition	Replicate	Fraction of area occupied
Control	1	0.116442
Control	2	0.206231
Control	3	0.0441565
Control	4	0.116775
TGFb	1	0.255801
TGFb	2	0.381807
TGFb	3	0.37039
TGFb	4	0.389782
TNFa	1	-0.00308133
TNFa	2	0.100183
TNFa	3	-0.113976
TNFa	4	-0.110221
TGFb+TNFa	1	0.260284
TGFb+TNFa	2	0.116228
TGFb+TNFa	3	0.281618
TGFb+TNFa	4	0.178075
TGFb+TNFa	5	0.230534
Condition	t-test statistic	p-value
Control vs TGFb	-4.9982	0.002477
Control vs TNFa	2.5112	0.05229
Control vs TGFb+TNFa	-2.0711	0.0796
TGFb vs TNFa	6.3662	0.001416
TGFb vs TGFb+TNFa	3.1372	0.01728
TNFa vs TGFb+TNFa	-4.1508	0.008999

## Sheet: Fig5f EdU assay source data
Condition	Field	Biological replicate	Proportion of EdU+ cells
Control	1	1	0.290123
Control	2	1	0.315625
Control	3	1	0.308343
Control	1	2	0.293493
Control	2	2	0.27931
Control	3	2	0.297753
Control	1	3	0.281563
Control	2	3	0.292146
Control	3	3	0.25878
TGFb+TNFa	1	1	0.245763
TGFb+TNFa	2	1	0.187032
TGFb+TNFa	3	1	0.204044
TGFb+TNFa	1	2	0.177559
TGFb+TNFa	2	2	0.187298
TGFb+TNFa	3	2	0.190801
TGFb+TNFa	1	3	0.169054
TGFb+TNFa	2	3	0.190361
TGFb+TNFa	3	3	0.233236
TGFb+TNFa	4	3	0.199052
TGFb	1	1	0.279188
TGFb	2	1	0.237425
TGFb	3	1	0.205231
TGFb	1	2	0.244444
TGFb	2	2	0.244318
TGFb	3	2	0.226551
TGFb	1	3	0.253612
TGFb	2	3	0.222973
TGFb	3	3	0.252161
TNFa	1	1	0.269727
TNFa	2	1	0.258687
TNFa	3	1	0.252654
TNFa	1	2	0.234568
TNFa	2	2	0.226268
TNFa	3	2	0.246978
TNFa	1	3	0.277693
TNFa	2	3	0.287548
TNFa	3	3	0.248168
Condition	t-test statistic	p-value
Control vs TGFb	6.2957	0.02133
Control vs TNFa	2.6818	0.05953
Control vs TGFb+TNFa	8.3292	0.001135
